# Supplementary material for: Using RNA sequencing to identify putative competing endogenous RNAs (ceRNAs) potentially regulating fat metabolism in bovine liver
Source: Sci Rep. 2017 Jul 25;7:6396. doi: 10.1038/s41598-017-06634-w (PMC5527063; doi:10.1038/s41598-017-06634-w)
Supplement: Supplementary file 2 — Supplementary Table S3 [file 41598_2017_6634_MOESM2_ESM.xml]

<?xml version="1.0" encoding="UTF-8"?>
<?mso-application progid="Excel.Sheet"?><Workbook xmlns:o="urn:schemas-microsoft-com:office:office" xmlns:x="urn:schemas-microsoft-com:office:excel" xmlns:html="http://www.w3.org/TR/REC-html40" xmlns:ss="urn:schemas-microsoft-com:office:spreadsheet">
 <DocumentProperties xmlns="urn:schemas-microsoft-com:office:office">
  <Author>Dong Tian</Author>
  <LastAuthor>Dong Tian</LastAuthor>
  <Created>2016-10-30T11:56:17Z</Created>
  <LastSaved>2017-05-27T13:51:42Z</LastSaved>
  <Version>14.00</Version>
 </DocumentProperties>
 <OfficeDocumentSettings xmlns="urn:schemas-microsoft-com:office:office">
  <AllowPNG/>
 </OfficeDocumentSettings>
 <ExcelWorkbook xmlns="urn:schemas-microsoft-com:office:excel">
  <WindowHeight>7830</WindowHeight>
  <WindowWidth>20475</WindowWidth>
  <WindowTopX>600</WindowTopX>
  <WindowTopY>30</WindowTopY>
  <ActiveSheet>2</ActiveSheet>
  <ProtectStructure>False</ProtectStructure>
  <ProtectWindows>False</ProtectWindows>
 </ExcelWorkbook>
 <Styles>
  <Style ss:ID="Default" ss:Name="Normal">
   <Alignment ss:Vertical="Center"/>
   <Borders/>
   <Font ss:FontName="宋体" x:CharSet="134" ss:Size="11" ss:Color="#000000"/>
   <Interior/>
   <NumberFormat/>
   <Protection/>
  </Style>
  <Style ss:ID="s57">
   <Alignment ss:Horizontal="Center" ss:Vertical="Center"/>
   <Font ss:FontName="Times New Roman" x:Family="Roman" ss:Size="11" ss:Color="#000000"/>
  </Style>
  <Style ss:ID="s58">
   <Alignment ss:Horizontal="Center" ss:Vertical="Center"/>
   <Font ss:FontName="Times New Roman" x:Family="Roman" ss:Size="11" ss:Color="#000000"/>
   <NumberFormat ss:Format="Scientific"/>
  </Style>
  <Style ss:ID="s60">
   <Font ss:FontName="Times New Roman" x:Family="Roman" ss:Size="11" ss:Color="#000000"/>
  </Style>
  <Style ss:ID="s61">
   <Alignment ss:Horizontal="Left" ss:Vertical="Center"/>
   <Font ss:FontName="Times New Roman" x:Family="Roman" ss:Size="11" ss:Color="#000000"/>
  </Style>
  <Style ss:ID="s62">
   <Alignment ss:Horizontal="Center" ss:Vertical="Center"/>
   <Font ss:FontName="Times New Roman" x:Family="Roman" ss:Size="11" ss:Color="#000000" ss:Bold="1"/>
  </Style>
  <Style ss:ID="s63">
   <Alignment ss:Horizontal="Left" ss:Vertical="Center"/>
   <Font ss:FontName="Times New Roman" x:Family="Roman" ss:Size="11" ss:Color="#000000" ss:Bold="1"/>
  </Style>
  <Style ss:ID="s64">
   <Alignment ss:Vertical="Center" ss:WrapText="1"/>
   <Font ss:FontName="Times New Roman" x:Family="Roman" ss:Size="11" ss:Color="#000000" ss:Bold="1"/>
  </Style>
  <Style ss:ID="s65">
   <Alignment ss:Vertical="Center"/>
   <Font ss:FontName="Times New Roman" x:Family="Roman" ss:Size="11" ss:Color="#000000" ss:Bold="1"/>
  </Style>
  <Style ss:ID="s66">
   <Alignment ss:Vertical="Center"/>
  </Style>
  <Style ss:ID="s74">
   <Alignment ss:Horizontal="Left" ss:Vertical="Center" ss:WrapText="1"/>
   <Font ss:FontName="Times New Roman" x:Family="Roman" ss:Size="11" ss:Color="#000000"/>
  </Style>
 </Styles>
 <Worksheet ss:Name="DEGs_2vs1">
  <Names>
   <NamedRange ss:Name="_FilterDatabase" ss:RefersTo="=DEGs_2vs1!R1C5:R468C5" ss:Hidden="1"/>
  </Names>
  <Table ss:ExpandedColumnCount="7" ss:ExpandedRowCount="468" x:FullColumns="1" x:FullRows="1" ss:DefaultColumnWidth="54" ss:DefaultRowHeight="15">
   <Column ss:StyleID="s60" ss:AutoFitWidth="0" ss:Width="112.5"/>
   <Column ss:StyleID="s57" ss:Width="123.75"/>
   <Column ss:StyleID="s57" ss:Width="80.25"/>
   <Column ss:StyleID="s60" ss:AutoFitWidth="0" ss:Width="210.75"/>
   <Column ss:StyleID="s57" ss:Width="84.75"/>
   <Column ss:StyleID="s57" ss:Width="48.75"/>
   <Column ss:StyleID="s57" ss:Width="61.5"/>
   <Row ss:AutoFitHeight="0">
    <Cell ss:StyleID="s63"><Data ss:Type="String">Differentially expressed genes between early lactation and dry period</Data></Cell>
    <Cell ss:StyleID="s63"/>
    <Cell ss:StyleID="s63"/>
    <Cell ss:StyleID="s63"/>
    <Cell ss:StyleID="s63"><NamedCell ss:Name="_FilterDatabase"/></Cell>
    <Cell ss:StyleID="s63"/>
    <Cell ss:StyleID="Default"/>
   </Row>
   <Row ss:Height="16.5">
    <Cell><Data ss:Type="String">transcript_id</Data></Cell>
    <Cell><Data ss:Type="String">gene_id</Data></Cell>
    <Cell><Data ss:Type="String">gene_name</Data></Cell>
    <Cell ss:StyleID="s57"><Data ss:Type="String">GeneDescription</Data></Cell>
    <Cell><ss:Data ss:Type="String" xmlns="http://www.w3.org/TR/REC-html40"><Font html:Color="#000000">log</Font><Sub><Font html:Color="#000000">2</Font></Sub><Font html:Color="#000000">(foldchange)</Font></ss:Data><NamedCell ss:Name="_FilterDatabase"/></Cell>
    <Cell><Data ss:Type="String">pvalue</Data></Cell>
    <Cell><Data ss:Type="String">qvalue</Data></Cell>
   </Row>
   <Row>
    <Cell><Data ss:Type="String">ENSBTAT00000020053</Data></Cell>
    <Cell><Data ss:Type="String">ENSBTAG00000015065</Data></Cell>
    <Cell><Data ss:Type="String">TMPRSS7</Data></Cell>
    <Cell><Data ss:Type="String">transmembrane protease, serine 7 </Data></Cell>
    <Cell><Data ss:Type="Number">-2.1947399999999999</Data><NamedCell ss:Name="_FilterDatabase"/></Cell>
    <Cell><Data ss:Type="Number">4.0000000000000002E-4</Data></Cell>
    <Cell><Data ss:Type="Number">2.44868E-2</Data></Cell>
   </Row>
   <Row>
    <Cell><Data ss:Type="String">ENSBTAT00000028060</Data></Cell>
    <Cell><Data ss:Type="String">ENSBTAG00000037383</Data></Cell>
    <Cell><Data ss:Type="String">AKAP13</Data></Cell>
    <Cell><Data ss:Type="String">&#45;-</Data></Cell>
    <Cell><Data ss:Type="Number">-0.73821700000000001</Data><NamedCell ss:Name="_FilterDatabase"/></Cell>
    <Cell><Data ss:Type="Number">9.5E-4</Data></Cell>
    <Cell><Data ss:Type="Number">4.5264800000000001E-2</Data></Cell>
   </Row>
   <Row>
    <Cell><Data ss:Type="String">ENSBTAT00000006586</Data></Cell>
    <Cell><Data ss:Type="String">ENSBTAG00000005002</Data></Cell>
    <Cell><Data ss:Type="String">GALE</Data></Cell>
    <Cell><Data ss:Type="String">Bos taurus UDP-galactose-4-epimerase (GALE), mRNA. </Data></Cell>
    <Cell><Data ss:Type="Number">1.2321299999999999</Data><NamedCell ss:Name="_FilterDatabase"/></Cell>
    <Cell ss:StyleID="s58"><Data ss:Type="Number">5.0000000000000002E-5</Data></Cell>
    <Cell><Data ss:Type="Number">4.6901199999999999E-3</Data></Cell>
   </Row>
   <Row>
    <Cell><Data ss:Type="String">ENSBTAT00000017353</Data></Cell>
    <Cell><Data ss:Type="String">ENSBTAG00000013054</Data></Cell>
    <Cell><Data ss:Type="String">MFSD2</Data></Cell>
    <Cell><Data ss:Type="String">Bos taurus major facilitator superfamily domain containing 2A (MFSD2A), mRNA. </Data></Cell>
    <Cell><Data ss:Type="Number">3.66858</Data><NamedCell ss:Name="_FilterDatabase"/></Cell>
    <Cell ss:StyleID="s58"><Data ss:Type="Number">5.0000000000000002E-5</Data></Cell>
    <Cell><Data ss:Type="Number">4.6901199999999999E-3</Data></Cell>
   </Row>
   <Row>
    <Cell><Data ss:Type="String">ENSBTAT00000005562</Data></Cell>
    <Cell><Data ss:Type="String">ENSBTAG00000004248</Data></Cell>
    <Cell><Data ss:Type="String">MLYCD</Data></Cell>
    <Cell><Data ss:Type="String">Bos taurus malonyl-CoA decarboxylase (MLYCD), mRNA. </Data></Cell>
    <Cell><Data ss:Type="Number">1.1525799999999999</Data><NamedCell ss:Name="_FilterDatabase"/></Cell>
    <Cell ss:StyleID="s58"><Data ss:Type="Number">5.0000000000000002E-5</Data></Cell>
    <Cell><Data ss:Type="Number">4.6901199999999999E-3</Data></Cell>
   </Row>
   <Row>
    <Cell><Data ss:Type="String">ENSBTAT00000028634</Data></Cell>
    <Cell><Data ss:Type="String">ENSBTAG00000021481</Data></Cell>
    <Cell><Data ss:Type="String">CA14</Data></Cell>
    <Cell><Data ss:Type="String">carbonic anhydrase XIV </Data></Cell>
    <Cell><Data ss:Type="Number">-1.09867</Data><NamedCell ss:Name="_FilterDatabase"/></Cell>
    <Cell><Data ss:Type="Number">1.4999999999999999E-4</Data></Cell>
    <Cell><Data ss:Type="Number">1.1199300000000001E-2</Data></Cell>
   </Row>
   <Row>
    <Cell><Data ss:Type="String">ENSBTAT00000023627</Data></Cell>
    <Cell><Data ss:Type="String">ENSBTAG00000017765</Data></Cell>
    <Cell><Data ss:Type="String">GSTM1</Data></Cell>
    <Cell><Data ss:Type="String">Bos taurus glutathione S-transferase M1 (GSTM1), mRNA. </Data></Cell>
    <Cell><Data ss:Type="Number">-1.20174</Data><NamedCell ss:Name="_FilterDatabase"/></Cell>
    <Cell ss:StyleID="s58"><Data ss:Type="Number">5.0000000000000002E-5</Data></Cell>
    <Cell><Data ss:Type="Number">4.6901199999999999E-3</Data></Cell>
   </Row>
   <Row>
    <Cell><Data ss:Type="String">ENSBTAT00000010237</Data></Cell>
    <Cell><Data ss:Type="String">ENSBTAG00000007786</Data></Cell>
    <Cell><Data ss:Type="String">FBXL14</Data></Cell>
    <Cell><Data ss:Type="String">Bos taurus F-box and leucine-rich repeat protein 14 (FBXL14), mRNA. </Data></Cell>
    <Cell><Data ss:Type="Number">1.55427</Data><NamedCell ss:Name="_FilterDatabase"/></Cell>
    <Cell ss:StyleID="s58"><Data ss:Type="Number">5.0000000000000002E-5</Data></Cell>
    <Cell><Data ss:Type="Number">4.6901199999999999E-3</Data></Cell>
   </Row>
   <Row>
    <Cell><Data ss:Type="String">ENSBTAT00000061315</Data></Cell>
    <Cell><Data ss:Type="String">ENSBTAG00000007439</Data></Cell>
    <Cell><Data ss:Type="String">TENM4</Data></Cell>
    <Cell><Data ss:Type="String">teneurin transmembrane protein 4 </Data></Cell>
    <Cell><Data ss:Type="Number">-1.84579</Data><NamedCell ss:Name="_FilterDatabase"/></Cell>
    <Cell ss:StyleID="s58"><Data ss:Type="Number">5.0000000000000002E-5</Data></Cell>
    <Cell><Data ss:Type="Number">4.6901199999999999E-3</Data></Cell>
   </Row>
   <Row>
    <Cell><Data ss:Type="String">ENSBTAT00000005240</Data></Cell>
    <Cell><Data ss:Type="String">ENSBTAG00000004014</Data></Cell>
    <Cell><Data ss:Type="String">FBLN2</Data></Cell>
    <Cell><Data ss:Type="String">fibulin 2 </Data></Cell>
    <Cell><Data ss:Type="Number">-1.3099000000000001</Data><NamedCell ss:Name="_FilterDatabase"/></Cell>
    <Cell ss:StyleID="s58"><Data ss:Type="Number">5.0000000000000002E-5</Data></Cell>
    <Cell><Data ss:Type="Number">4.6901199999999999E-3</Data></Cell>
   </Row>
   <Row>
    <Cell><Data ss:Type="String">ENSBTAT00000038453</Data></Cell>
    <Cell><Data ss:Type="String">ENSBTAG00000031679</Data></Cell>
    <Cell><Data ss:Type="String">HSD17B13</Data></Cell>
    <Cell><Data ss:Type="String">Bos taurus hydroxysteroid (17-beta) dehydrogenase 13 (HSD17B13), mRNA. </Data></Cell>
    <Cell><Data ss:Type="Number">0.95566499999999999</Data><NamedCell ss:Name="_FilterDatabase"/></Cell>
    <Cell><Data ss:Type="Number">8.4999999999999995E-4</Data></Cell>
    <Cell><Data ss:Type="Number">4.2133499999999997E-2</Data></Cell>
   </Row>
   <Row>
    <Cell><Data ss:Type="String">ENSBTAT00000008363</Data></Cell>
    <Cell><Data ss:Type="String">ENSBTAG00000006374</Data></Cell>
    <Cell><Data ss:Type="String">NHP2</Data></Cell>
    <Cell><Data ss:Type="String">Bos taurus NHP2 ribonucleoprotein homolog (yeast) (NHP2), mRNA. </Data></Cell>
    <Cell><Data ss:Type="Number">0.99274200000000001</Data><NamedCell ss:Name="_FilterDatabase"/></Cell>
    <Cell ss:StyleID="s58"><Data ss:Type="Number">5.0000000000000002E-5</Data></Cell>
    <Cell><Data ss:Type="Number">4.6901199999999999E-3</Data></Cell>
   </Row>
   <Row>
    <Cell><Data ss:Type="String">ENSBTAT00000017694</Data></Cell>
    <Cell><Data ss:Type="String">ENSBTAG00000013303</Data></Cell>
    <Cell><Data ss:Type="String">ACSS2</Data></Cell>
    <Cell><Data ss:Type="String">Bos taurus acyl-CoA synthetase short-chain family member 2 (ACSS2), mRNA. </Data></Cell>
    <Cell><Data ss:Type="Number">-1.35819</Data><NamedCell ss:Name="_FilterDatabase"/></Cell>
    <Cell ss:StyleID="s58"><Data ss:Type="Number">5.0000000000000002E-5</Data></Cell>
    <Cell><Data ss:Type="Number">4.6901199999999999E-3</Data></Cell>
   </Row>
   <Row>
    <Cell><Data ss:Type="String">ENSBTAT00000007876</Data></Cell>
    <Cell><Data ss:Type="String">ENSBTAG00000005998</Data></Cell>
    <Cell><Data ss:Type="String">CCRN4L</Data></Cell>
    <Cell><Data ss:Type="String">Bos taurus CCR4 carbon catabolite repression 4-like (S. cerevisiae) (CCRN4L), mRNA. </Data></Cell>
    <Cell><Data ss:Type="Number">1.2386999999999999</Data><NamedCell ss:Name="_FilterDatabase"/></Cell>
    <Cell ss:StyleID="s58"><Data ss:Type="Number">5.0000000000000002E-5</Data></Cell>
    <Cell><Data ss:Type="Number">4.6901199999999999E-3</Data></Cell>
   </Row>
   <Row>
    <Cell><Data ss:Type="String">ENSBTAT00000022005</Data></Cell>
    <Cell><Data ss:Type="String">ENSBTAG00000016542</Data></Cell>
    <Cell><Data ss:Type="String">LAMB3</Data></Cell>
    <Cell><Data ss:Type="String">laminin, beta 3 </Data></Cell>
    <Cell><Data ss:Type="Number">0.88518699999999995</Data><NamedCell ss:Name="_FilterDatabase"/></Cell>
    <Cell><Data ss:Type="Number">1E-4</Data></Cell>
    <Cell><Data ss:Type="Number">8.1104899999999997E-3</Data></Cell>
   </Row>
   <Row>
    <Cell><Data ss:Type="String">ENSBTAT00000027159</Data></Cell>
    <Cell><Data ss:Type="String">ENSBTAG00000037795</Data></Cell>
    <Cell><Data ss:Type="String">CYP2C87</Data></Cell>
    <Cell><Data ss:Type="String">Bos taurus cytochrome P450, family 2, subfamily C, polypeptide 87 (CYP2C87), mRNA. </Data></Cell>
    <Cell><Data ss:Type="Number">-1.4958100000000001</Data><NamedCell ss:Name="_FilterDatabase"/></Cell>
    <Cell ss:StyleID="s58"><Data ss:Type="Number">5.0000000000000002E-5</Data></Cell>
    <Cell><Data ss:Type="Number">4.6901199999999999E-3</Data></Cell>
   </Row>
   <Row>
    <Cell><Data ss:Type="String">ENSBTAT00000016273</Data></Cell>
    <Cell><Data ss:Type="String">ENSBTAG00000012265</Data></Cell>
    <Cell><Data ss:Type="String">VWF</Data></Cell>
    <Cell><Data ss:Type="String">Bos taurus von Willebrand factor (VWF), mRNA. </Data></Cell>
    <Cell><Data ss:Type="Number">-0.90768400000000005</Data><NamedCell ss:Name="_FilterDatabase"/></Cell>
    <Cell><Data ss:Type="Number">8.0000000000000004E-4</Data></Cell>
    <Cell><Data ss:Type="Number">4.0492500000000001E-2</Data></Cell>
   </Row>
   <Row>
    <Cell><Data ss:Type="String">ENSBTAT00000007349</Data></Cell>
    <Cell><Data ss:Type="String">ENSBTAG00000005596</Data></Cell>
    <Cell><Data ss:Type="String">IGFBP2</Data></Cell>
    <Cell><Data ss:Type="String">Insulin-like growth factor-binding protein 2  </Data></Cell>
    <Cell><Data ss:Type="Number">1.6279300000000001</Data><NamedCell ss:Name="_FilterDatabase"/></Cell>
    <Cell ss:StyleID="s58"><Data ss:Type="Number">5.0000000000000002E-5</Data></Cell>
    <Cell><Data ss:Type="Number">4.6901199999999999E-3</Data></Cell>
   </Row>
   <Row>
    <Cell><Data ss:Type="String">ENSBTAT00000017073</Data></Cell>
    <Cell><Data ss:Type="String">ENSBTAG00000012851</Data></Cell>
    <Cell><Data ss:Type="String">SGLT1</Data></Cell>
    <Cell><Data ss:Type="String">Bos taurus solute carrier family 5 (sodium/glucose cotransporter), member 1 (SLC5A1), mRNA. </Data></Cell>
    <Cell><Data ss:Type="Number">-1.07551</Data><NamedCell ss:Name="_FilterDatabase"/></Cell>
    <Cell><Data ss:Type="Number">1E-4</Data></Cell>
    <Cell><Data ss:Type="Number">8.1104899999999997E-3</Data></Cell>
   </Row>
   <Row>
    <Cell><Data ss:Type="String">ENSBTAT00000047326</Data></Cell>
    <Cell><Data ss:Type="String">ENSBTAG00000033299</Data></Cell>
    <Cell><Data ss:Type="String">IGFALS</Data></Cell>
    <Cell><Data ss:Type="String">Bos taurus insulin-like growth factor binding protein, acid labile subunit (IGFALS), mRNA. </Data></Cell>
    <Cell><Data ss:Type="Number">-2.1578900000000001</Data><NamedCell ss:Name="_FilterDatabase"/></Cell>
    <Cell ss:StyleID="s58"><Data ss:Type="Number">5.0000000000000002E-5</Data></Cell>
    <Cell><Data ss:Type="Number">4.6901199999999999E-3</Data></Cell>
   </Row>
   <Row>
    <Cell><Data ss:Type="String">ENSBTAT00000054338</Data></Cell>
    <Cell><Data ss:Type="String">ENSBTAG00000018823</Data></Cell>
    <Cell><Data ss:Type="String">GRN</Data></Cell>
    <Cell><Data ss:Type="String">Bos taurus granulin (GRN), mRNA. </Data></Cell>
    <Cell><Data ss:Type="Number">-0.78550900000000001</Data><NamedCell ss:Name="_FilterDatabase"/></Cell>
    <Cell><Data ss:Type="Number">6.4999999999999997E-4</Data></Cell>
    <Cell><Data ss:Type="Number">3.4541500000000003E-2</Data></Cell>
   </Row>
   <Row>
    <Cell><Data ss:Type="String">ENSBTAT00000003032</Data></Cell>
    <Cell><Data ss:Type="String">ENSBTAG00000002348</Data></Cell>
    <Cell><Data ss:Type="String">SLC4A4</Data></Cell>
    <Cell><Data ss:Type="String">Bos taurus solute carrier family 4, sodium bicarbonate cotransporter, member 4 (SLC4A4), mRNA. </Data></Cell>
    <Cell><Data ss:Type="Number">0.73305200000000004</Data><NamedCell ss:Name="_FilterDatabase"/></Cell>
    <Cell><Data ss:Type="Number">5.9999999999999995E-4</Data></Cell>
    <Cell><Data ss:Type="Number">3.2868300000000003E-2</Data></Cell>
   </Row>
   <Row>
    <Cell><Data ss:Type="String">ENSBTAT00000066038</Data></Cell>
    <Cell><Data ss:Type="String">ENSBTAG00000045588</Data></Cell>
    <Cell><Data ss:Type="String">-</Data></Cell>
    <Cell><Data ss:Type="String">Uncharacterized protein  </Data></Cell>
    <Cell><Data ss:Type="Number">1.6095299999999999</Data><NamedCell ss:Name="_FilterDatabase"/></Cell>
    <Cell ss:StyleID="s58"><Data ss:Type="Number">5.0000000000000002E-5</Data></Cell>
    <Cell><Data ss:Type="Number">4.6901199999999999E-3</Data></Cell>
   </Row>
   <Row>
    <Cell><Data ss:Type="String">ENSBTAT00000007027</Data></Cell>
    <Cell><Data ss:Type="String">ENSBTAG00000005344</Data></Cell>
    <Cell><Data ss:Type="String">GNPNAT1</Data></Cell>
    <Cell><Data ss:Type="String">Bos taurus glucosamine-phosphate N-acetyltransferase 1 (GNPNAT1), mRNA. </Data></Cell>
    <Cell><Data ss:Type="Number">0.86233700000000002</Data><NamedCell ss:Name="_FilterDatabase"/></Cell>
    <Cell><Data ss:Type="Number">2.0000000000000001E-4</Data></Cell>
    <Cell><Data ss:Type="Number">1.42658E-2</Data></Cell>
   </Row>
   <Row>
    <Cell><Data ss:Type="String">ENSBTAT00000001304</Data></Cell>
    <Cell><Data ss:Type="String">ENSBTAG00000000986</Data></Cell>
    <Cell><Data ss:Type="String">USH1C</Data></Cell>
    <Cell><Data ss:Type="String">Bos taurus Usher syndrome 1C (autosomal recessive, severe) (USH1C), mRNA. </Data></Cell>
    <Cell><Data ss:Type="Number">2.58718</Data><NamedCell ss:Name="_FilterDatabase"/></Cell>
    <Cell ss:StyleID="s58"><Data ss:Type="Number">5.0000000000000002E-5</Data></Cell>
    <Cell><Data ss:Type="Number">4.6901199999999999E-3</Data></Cell>
   </Row>
   <Row>
    <Cell><Data ss:Type="String">ENSBTAT00000045860</Data></Cell>
    <Cell><Data ss:Type="String">ENSBTAG00000021964</Data></Cell>
    <Cell><Data ss:Type="String">CDH17</Data></Cell>
    <Cell><Data ss:Type="String">Bos taurus cadherin 17, LI cadherin (liver-intestine) (CDH17), mRNA. </Data></Cell>
    <Cell><Data ss:Type="Number">0.95467999999999997</Data><NamedCell ss:Name="_FilterDatabase"/></Cell>
    <Cell><Data ss:Type="Number">1E-4</Data></Cell>
    <Cell><Data ss:Type="Number">8.1104899999999997E-3</Data></Cell>
   </Row>
   <Row>
    <Cell><Data ss:Type="String">ENSBTAT00000016009</Data></Cell>
    <Cell><Data ss:Type="String">ENSBTAG00000012069</Data></Cell>
    <Cell><Data ss:Type="String">CCDC167</Data></Cell>
    <Cell><Data ss:Type="String">Bos taurus coiled-coil domain containing 167 (CCDC167), mRNA. </Data></Cell>
    <Cell><Data ss:Type="Number">1.1525399999999999</Data><NamedCell ss:Name="_FilterDatabase"/></Cell>
    <Cell ss:StyleID="s58"><Data ss:Type="Number">5.0000000000000002E-5</Data></Cell>
    <Cell><Data ss:Type="Number">4.6901199999999999E-3</Data></Cell>
   </Row>
   <Row>
    <Cell><Data ss:Type="String">ENSBTAT00000026124</Data></Cell>
    <Cell><Data ss:Type="String">ENSBTAG00000039509</Data></Cell>
    <Cell><Data ss:Type="String">GPRC5A</Data></Cell>
    <Cell><Data ss:Type="String">Bos taurus G protein-coupled receptor, family C, group 5, member A (GPRC5A), mRNA. </Data></Cell>
    <Cell><Data ss:Type="Number">-1.0195399999999999</Data><NamedCell ss:Name="_FilterDatabase"/></Cell>
    <Cell><Data ss:Type="Number">1E-4</Data></Cell>
    <Cell><Data ss:Type="Number">8.1104899999999997E-3</Data></Cell>
   </Row>
   <Row>
    <Cell><Data ss:Type="String">ENSBTAT00000002427</Data></Cell>
    <Cell><Data ss:Type="String">ENSBTAG00000001862</Data></Cell>
    <Cell><Data ss:Type="String">PPP2R2B</Data></Cell>
    <Cell><Data ss:Type="String">Serine/threonine-protein phosphatase 2A 55 kDa regulatory subunit B beta isoform  </Data></Cell>
    <Cell><Data ss:Type="Number">-0.73138800000000004</Data><NamedCell ss:Name="_FilterDatabase"/></Cell>
    <Cell><Data ss:Type="Number">8.4999999999999995E-4</Data></Cell>
    <Cell><Data ss:Type="Number">4.2133499999999997E-2</Data></Cell>
   </Row>
   <Row>
    <Cell><Data ss:Type="String">ENSBTAT00000030041</Data></Cell>
    <Cell><Data ss:Type="String">ENSBTAG00000022246</Data></Cell>
    <Cell><Data ss:Type="String">C29H11orf86</Data></Cell>
    <Cell><Data ss:Type="String">Bos taurus chromosome 29 open reading frame, human C11orf86 (C29H11orf86), mRNA. </Data></Cell>
    <Cell><Data ss:Type="Number">1.0750599999999999</Data><NamedCell ss:Name="_FilterDatabase"/></Cell>
    <Cell ss:StyleID="s58"><Data ss:Type="Number">5.0000000000000002E-5</Data></Cell>
    <Cell><Data ss:Type="Number">4.6901199999999999E-3</Data></Cell>
   </Row>
   <Row>
    <Cell><Data ss:Type="String">ENSBTAT00000002131</Data></Cell>
    <Cell><Data ss:Type="String">ENSBTAG00000001626</Data></Cell>
    <Cell><Data ss:Type="String">CTPS</Data></Cell>
    <Cell><Data ss:Type="String">Bos taurus CTP synthase (CTPS), mRNA. </Data></Cell>
    <Cell><Data ss:Type="Number">0.99118499999999998</Data><NamedCell ss:Name="_FilterDatabase"/></Cell>
    <Cell><Data ss:Type="Number">1E-4</Data></Cell>
    <Cell><Data ss:Type="Number">8.1104899999999997E-3</Data></Cell>
   </Row>
   <Row>
    <Cell><Data ss:Type="String">ENSBTAT00000021025</Data></Cell>
    <Cell><Data ss:Type="String">ENSBTAG00000015828</Data></Cell>
    <Cell><Data ss:Type="String">FKBP11</Data></Cell>
    <Cell><Data ss:Type="String">Bos taurus FK506 binding protein 11, 19 kDa (FKBP11), mRNA. </Data></Cell>
    <Cell><Data ss:Type="Number">0.86038800000000004</Data><NamedCell ss:Name="_FilterDatabase"/></Cell>
    <Cell><Data ss:Type="Number">1E-4</Data></Cell>
    <Cell><Data ss:Type="Number">8.1104899999999997E-3</Data></Cell>
   </Row>
   <Row>
    <Cell><Data ss:Type="String">ENSBTAT00000000324</Data></Cell>
    <Cell><Data ss:Type="String">ENSBTAG00000000259</Data></Cell>
    <Cell><Data ss:Type="String">CHIA</Data></Cell>
    <Cell><Data ss:Type="String">chitinase, acidic </Data></Cell>
    <Cell><Data ss:Type="Number">-1.15059</Data><NamedCell ss:Name="_FilterDatabase"/></Cell>
    <Cell ss:StyleID="s58"><Data ss:Type="Number">5.0000000000000002E-5</Data></Cell>
    <Cell><Data ss:Type="Number">4.6901199999999999E-3</Data></Cell>
   </Row>
   <Row>
    <Cell><Data ss:Type="String">ENSBTAT00000065738</Data></Cell>
    <Cell><Data ss:Type="String">ENSBTAG00000046580</Data></Cell>
    <Cell><Data ss:Type="String">LGP2</Data></Cell>
    <Cell><Data ss:Type="String">Bos taurus DEXH (Asp-Glu-X-His) box polypeptide 58 (DHX58), mRNA. </Data></Cell>
    <Cell><Data ss:Type="Number">0.77356199999999997</Data><NamedCell ss:Name="_FilterDatabase"/></Cell>
    <Cell><Data ss:Type="Number">1.0499999999999999E-3</Data></Cell>
    <Cell><Data ss:Type="Number">4.9246199999999997E-2</Data></Cell>
   </Row>
   <Row>
    <Cell><Data ss:Type="String">ENSBTAT00000024571</Data></Cell>
    <Cell><Data ss:Type="String">ENSBTAG00000018464</Data></Cell>
    <Cell><Data ss:Type="String">ZDHHC14</Data></Cell>
    <Cell><Data ss:Type="String">Bos taurus zinc finger, DHHC-type containing 14 (ZDHHC14), mRNA. </Data></Cell>
    <Cell><Data ss:Type="Number">-1.1722699999999999</Data><NamedCell ss:Name="_FilterDatabase"/></Cell>
    <Cell ss:StyleID="s58"><Data ss:Type="Number">5.0000000000000002E-5</Data></Cell>
    <Cell><Data ss:Type="Number">4.6901199999999999E-3</Data></Cell>
   </Row>
   <Row>
    <Cell><Data ss:Type="String">ENSBTAT00000000450</Data></Cell>
    <Cell><Data ss:Type="String">ENSBTAG00000000345</Data></Cell>
    <Cell><Data ss:Type="String">CLDN15</Data></Cell>
    <Cell><Data ss:Type="String">Bos taurus claudin 15 (CLDN15), mRNA. </Data></Cell>
    <Cell><Data ss:Type="Number">1.6724699999999999</Data><NamedCell ss:Name="_FilterDatabase"/></Cell>
    <Cell ss:StyleID="s58"><Data ss:Type="Number">5.0000000000000002E-5</Data></Cell>
    <Cell><Data ss:Type="Number">4.6901199999999999E-3</Data></Cell>
   </Row>
   <Row>
    <Cell><Data ss:Type="String">ENSBTAT00000002257</Data></Cell>
    <Cell><Data ss:Type="String">ENSBTAG00000038639</Data></Cell>
    <Cell><Data ss:Type="String">CXCL9</Data></Cell>
    <Cell><Data ss:Type="String">Bos taurus chemokine (C-X-C motif) ligand 9 (CXCL9), mRNA. </Data></Cell>
    <Cell><Data ss:Type="Number">-1.3176600000000001</Data><NamedCell ss:Name="_FilterDatabase"/></Cell>
    <Cell ss:StyleID="s58"><Data ss:Type="Number">5.0000000000000002E-5</Data></Cell>
    <Cell><Data ss:Type="Number">4.6901199999999999E-3</Data></Cell>
   </Row>
   <Row>
    <Cell><Data ss:Type="String">ENSBTAT00000021981</Data></Cell>
    <Cell><Data ss:Type="String">ENSBTAG00000016529</Data></Cell>
    <Cell><Data ss:Type="String">SLC25A30</Data></Cell>
    <Cell><Data ss:Type="String">Bos taurus solute carrier family 25, member 30 (SLC25A30), mRNA. </Data></Cell>
    <Cell><Data ss:Type="Number">2.2148500000000002</Data><NamedCell ss:Name="_FilterDatabase"/></Cell>
    <Cell ss:StyleID="s58"><Data ss:Type="Number">5.0000000000000002E-5</Data></Cell>
    <Cell><Data ss:Type="Number">4.6901199999999999E-3</Data></Cell>
   </Row>
   <Row>
    <Cell><Data ss:Type="String">ENSBTAT00000006957</Data></Cell>
    <Cell><Data ss:Type="String">ENSBTAG00000005287</Data></Cell>
    <Cell><Data ss:Type="String">CYP7A1</Data></Cell>
    <Cell><Data ss:Type="String">Bos taurus cytochrome P450, family 7, subfamily A, polypeptide 1 (CYP7A1), mRNA. </Data></Cell>
    <Cell><Data ss:Type="Number">1.5584199999999999</Data><NamedCell ss:Name="_FilterDatabase"/></Cell>
    <Cell ss:StyleID="s58"><Data ss:Type="Number">5.0000000000000002E-5</Data></Cell>
    <Cell><Data ss:Type="Number">4.6901199999999999E-3</Data></Cell>
   </Row>
   <Row>
    <Cell><Data ss:Type="String">ENSBTAT00000039787</Data></Cell>
    <Cell><Data ss:Type="String">ENSBTAG00000027625</Data></Cell>
    <Cell><Data ss:Type="String">SFRP1</Data></Cell>
    <Cell><Data ss:Type="String">Bos taurus secreted frizzled-related protein 1 (SFRP1), mRNA. </Data></Cell>
    <Cell><Data ss:Type="Number">-1.70248</Data><NamedCell ss:Name="_FilterDatabase"/></Cell>
    <Cell ss:StyleID="s58"><Data ss:Type="Number">5.0000000000000002E-5</Data></Cell>
    <Cell><Data ss:Type="Number">4.6901199999999999E-3</Data></Cell>
   </Row>
   <Row>
    <Cell><Data ss:Type="String">ENSBTAT00000011001</Data></Cell>
    <Cell><Data ss:Type="String">ENSBTAG00000008353</Data></Cell>
    <Cell><Data ss:Type="String">CDKN1A</Data></Cell>
    <Cell><Data ss:Type="String">Bos taurus cyclin-dependent kinase inhibitor 1A (p21, Cip1) (CDKN1A), mRNA. </Data></Cell>
    <Cell><Data ss:Type="Number">-1.5128600000000001</Data><NamedCell ss:Name="_FilterDatabase"/></Cell>
    <Cell ss:StyleID="s58"><Data ss:Type="Number">5.0000000000000002E-5</Data></Cell>
    <Cell><Data ss:Type="Number">4.6901199999999999E-3</Data></Cell>
   </Row>
   <Row>
    <Cell><Data ss:Type="String">ENSBTAT00000010575</Data></Cell>
    <Cell><Data ss:Type="String">ENSBTAG00000008039</Data></Cell>
    <Cell><Data ss:Type="String">ACMSD</Data></Cell>
    <Cell><Data ss:Type="String">Bos taurus aminocarboxymuconate semialdehyde decarboxylase (ACMSD), mRNA. </Data></Cell>
    <Cell><Data ss:Type="Number">0.93058700000000005</Data><NamedCell ss:Name="_FilterDatabase"/></Cell>
    <Cell ss:StyleID="s58"><Data ss:Type="Number">5.0000000000000002E-5</Data></Cell>
    <Cell><Data ss:Type="Number">4.6901199999999999E-3</Data></Cell>
   </Row>
   <Row>
    <Cell><Data ss:Type="String">ENSBTAT00000010765</Data></Cell>
    <Cell><Data ss:Type="String">ENSBTAG00000008184</Data></Cell>
    <Cell><Data ss:Type="String">CCT6A</Data></Cell>
    <Cell><Data ss:Type="String">chaperonin containing TCP1, subunit 6A (zeta 1) </Data></Cell>
    <Cell><Data ss:Type="Number">0.81326299999999996</Data><NamedCell ss:Name="_FilterDatabase"/></Cell>
    <Cell><Data ss:Type="Number">4.0000000000000002E-4</Data></Cell>
    <Cell><Data ss:Type="Number">2.44868E-2</Data></Cell>
   </Row>
   <Row>
    <Cell><Data ss:Type="String">ENSBTAT00000019942</Data></Cell>
    <Cell><Data ss:Type="String">ENSBTAG00000014979</Data></Cell>
    <Cell><Data ss:Type="String">MFSD12</Data></Cell>
    <Cell><Data ss:Type="String">major facilitator superfamily domain containing 12 </Data></Cell>
    <Cell><Data ss:Type="Number">1.33108</Data><NamedCell ss:Name="_FilterDatabase"/></Cell>
    <Cell ss:StyleID="s58"><Data ss:Type="Number">5.0000000000000002E-5</Data></Cell>
    <Cell><Data ss:Type="Number">4.6901199999999999E-3</Data></Cell>
   </Row>
   <Row>
    <Cell><Data ss:Type="String">ENSBTAT00000019231</Data></Cell>
    <Cell><Data ss:Type="String">ENSBTAG00000014464</Data></Cell>
    <Cell><Data ss:Type="String">SEC14L3</Data></Cell>
    <Cell><Data ss:Type="String">SEC14-like 3 (S. cerevisiae) </Data></Cell>
    <Cell><Data ss:Type="Number">-0.97365999999999997</Data><NamedCell ss:Name="_FilterDatabase"/></Cell>
    <Cell><Data ss:Type="Number">2.0000000000000001E-4</Data></Cell>
    <Cell><Data ss:Type="Number">1.42658E-2</Data></Cell>
   </Row>
   <Row>
    <Cell><Data ss:Type="String">ENSBTAT00000012495</Data></Cell>
    <Cell><Data ss:Type="String">ENSBTAG00000009495</Data></Cell>
    <Cell><Data ss:Type="String">BCAM</Data></Cell>
    <Cell><Data ss:Type="String">Bos taurus basal cell adhesion molecule (Lutheran blood group) (BCAM), mRNA. </Data></Cell>
    <Cell><Data ss:Type="Number">-0.95798000000000005</Data><NamedCell ss:Name="_FilterDatabase"/></Cell>
    <Cell><Data ss:Type="Number">1.4999999999999999E-4</Data></Cell>
    <Cell><Data ss:Type="Number">1.1199300000000001E-2</Data></Cell>
   </Row>
   <Row>
    <Cell><Data ss:Type="String">ENSBTAT00000000187</Data></Cell>
    <Cell><Data ss:Type="String">ENSBTAG00000000163</Data></Cell>
    <Cell><Data ss:Type="String">DDIT4</Data></Cell>
    <Cell><Data ss:Type="String">Bos taurus DNA-damage-inducible transcript 4 (DDIT4), mRNA. </Data></Cell>
    <Cell><Data ss:Type="Number">-0.90793699999999999</Data><NamedCell ss:Name="_FilterDatabase"/></Cell>
    <Cell><Data ss:Type="Number">1E-4</Data></Cell>
    <Cell><Data ss:Type="Number">8.1104899999999997E-3</Data></Cell>
   </Row>
   <Row>
    <Cell><Data ss:Type="String">ENSBTAT00000039096</Data></Cell>
    <Cell><Data ss:Type="String">ENSBTAG00000000817</Data></Cell>
    <Cell><Data ss:Type="String">SYNJ2</Data></Cell>
    <Cell><Data ss:Type="String">synaptojanin 2 </Data></Cell>
    <Cell><Data ss:Type="Number">-1.47475</Data><NamedCell ss:Name="_FilterDatabase"/></Cell>
    <Cell ss:StyleID="s58"><Data ss:Type="Number">5.0000000000000002E-5</Data></Cell>
    <Cell><Data ss:Type="Number">4.6901199999999999E-3</Data></Cell>
   </Row>
   <Row>
    <Cell><Data ss:Type="String">ENSBTAT00000017523</Data></Cell>
    <Cell><Data ss:Type="String">ENSBTAG00000013167</Data></Cell>
    <Cell><Data ss:Type="String">SIGLEC1</Data></Cell>
    <Cell><Data ss:Type="String">sialic acid binding Ig-like lectin 1, sialoadhesin </Data></Cell>
    <Cell><Data ss:Type="Number">-1.8682399999999999</Data><NamedCell ss:Name="_FilterDatabase"/></Cell>
    <Cell ss:StyleID="s58"><Data ss:Type="Number">5.0000000000000002E-5</Data></Cell>
    <Cell><Data ss:Type="Number">4.6901199999999999E-3</Data></Cell>
   </Row>
   <Row>
    <Cell><Data ss:Type="String">ENSBTAT00000066121</Data></Cell>
    <Cell><Data ss:Type="String">ENSBTAG00000004680</Data></Cell>
    <Cell><Data ss:Type="String">SLC13A5</Data></Cell>
    <Cell><Data ss:Type="String">solute carrier family 13 (sodium-dependent citrate transporter), member 5 </Data></Cell>
    <Cell><Data ss:Type="Number">3.2273499999999999</Data><NamedCell ss:Name="_FilterDatabase"/></Cell>
    <Cell><Data ss:Type="Number">1.4999999999999999E-4</Data></Cell>
    <Cell><Data ss:Type="Number">1.1199300000000001E-2</Data></Cell>
   </Row>
   <Row>
    <Cell><Data ss:Type="String">ENSBTAT00000017525</Data></Cell>
    <Cell><Data ss:Type="String">ENSBTAG00000013168</Data></Cell>
    <Cell><Data ss:Type="String">RPA3</Data></Cell>
    <Cell><Data ss:Type="String">Bos taurus replication protein A3, 14kDa (RPA3), mRNA. </Data></Cell>
    <Cell><Data ss:Type="Number">0.85958400000000001</Data><NamedCell ss:Name="_FilterDatabase"/></Cell>
    <Cell><Data ss:Type="Number">4.4999999999999999E-4</Data></Cell>
    <Cell><Data ss:Type="Number">2.67616E-2</Data></Cell>
   </Row>
   <Row>
    <Cell><Data ss:Type="String">ENSBTAT00000026909</Data></Cell>
    <Cell><Data ss:Type="String">ENSBTAG00000020205</Data></Cell>
    <Cell><Data ss:Type="String">PDE8B</Data></Cell>
    <Cell><Data ss:Type="String">phosphodiesterase 8B </Data></Cell>
    <Cell><Data ss:Type="Number">-1.1457900000000001</Data><NamedCell ss:Name="_FilterDatabase"/></Cell>
    <Cell ss:StyleID="s58"><Data ss:Type="Number">5.0000000000000002E-5</Data></Cell>
    <Cell><Data ss:Type="Number">4.6901199999999999E-3</Data></Cell>
   </Row>
   <Row>
    <Cell><Data ss:Type="String">ENSBTAT00000045072</Data></Cell>
    <Cell><Data ss:Type="String">ENSBTAG00000016472</Data></Cell>
    <Cell><Data ss:Type="String">GSTM2</Data></Cell>
    <Cell><Data ss:Type="String">Uncharacterized protein  </Data></Cell>
    <Cell><Data ss:Type="Number">-1.25237</Data><NamedCell ss:Name="_FilterDatabase"/></Cell>
    <Cell ss:StyleID="s58"><Data ss:Type="Number">5.0000000000000002E-5</Data></Cell>
    <Cell><Data ss:Type="Number">4.6901199999999999E-3</Data></Cell>
   </Row>
   <Row>
    <Cell><Data ss:Type="String">ENSBTAT00000010685</Data></Cell>
    <Cell><Data ss:Type="String">ENSBTAG00000008127</Data></Cell>
    <Cell><Data ss:Type="String">RBP5</Data></Cell>
    <Cell><Data ss:Type="String">Bos taurus retinol binding protein 5, cellular (RBP5), mRNA. </Data></Cell>
    <Cell><Data ss:Type="Number">-1.1240000000000001</Data><NamedCell ss:Name="_FilterDatabase"/></Cell>
    <Cell ss:StyleID="s58"><Data ss:Type="Number">5.0000000000000002E-5</Data></Cell>
    <Cell><Data ss:Type="Number">4.6901199999999999E-3</Data></Cell>
   </Row>
   <Row>
    <Cell><Data ss:Type="String">ENSBTAT00000010682</Data></Cell>
    <Cell><Data ss:Type="String">ENSBTAG00000008122</Data></Cell>
    <Cell><Data ss:Type="String">GNG5</Data></Cell>
    <Cell><Data ss:Type="String">Bos taurus guanine nucleotide binding protein (G protein), gamma 5 (GNG5), mRNA. </Data></Cell>
    <Cell><Data ss:Type="Number">0.78579699999999997</Data><NamedCell ss:Name="_FilterDatabase"/></Cell>
    <Cell><Data ss:Type="Number">5.5000000000000003E-4</Data></Cell>
    <Cell><Data ss:Type="Number">3.08341E-2</Data></Cell>
   </Row>
   <Row>
    <Cell><Data ss:Type="String">ENSBTAT00000001343</Data></Cell>
    <Cell><Data ss:Type="String">ENSBTAG00000001013</Data></Cell>
    <Cell><Data ss:Type="String">SLC30A5</Data></Cell>
    <Cell><Data ss:Type="String">Bos taurus solute carrier family 30 (zinc transporter), member 5 (SLC30A5), mRNA. </Data></Cell>
    <Cell><Data ss:Type="Number">0.76061800000000002</Data><NamedCell ss:Name="_FilterDatabase"/></Cell>
    <Cell><Data ss:Type="Number">2.0000000000000001E-4</Data></Cell>
    <Cell><Data ss:Type="Number">1.42658E-2</Data></Cell>
   </Row>
   <Row>
    <Cell><Data ss:Type="String">ENSBTAT00000015703</Data></Cell>
    <Cell><Data ss:Type="String">ENSBTAG00000011832</Data></Cell>
    <Cell><Data ss:Type="String">ALDH18A1</Data></Cell>
    <Cell><Data ss:Type="String">Bos taurus aldehyde dehydrogenase 18 family, member A1 (ALDH18A1), mRNA. </Data></Cell>
    <Cell><Data ss:Type="Number">0.97500299999999995</Data><NamedCell ss:Name="_FilterDatabase"/></Cell>
    <Cell ss:StyleID="s58"><Data ss:Type="Number">5.0000000000000002E-5</Data></Cell>
    <Cell><Data ss:Type="Number">4.6901199999999999E-3</Data></Cell>
   </Row>
   <Row>
    <Cell><Data ss:Type="String">ENSBTAT00000002375</Data></Cell>
    <Cell><Data ss:Type="String">ENSBTAG00000001814</Data></Cell>
    <Cell><Data ss:Type="String">PLXND1</Data></Cell>
    <Cell><Data ss:Type="String">plexin D1 </Data></Cell>
    <Cell><Data ss:Type="Number">-1.0589299999999999</Data><NamedCell ss:Name="_FilterDatabase"/></Cell>
    <Cell ss:StyleID="s58"><Data ss:Type="Number">5.0000000000000002E-5</Data></Cell>
    <Cell><Data ss:Type="Number">4.6901199999999999E-3</Data></Cell>
   </Row>
   <Row>
    <Cell><Data ss:Type="String">ENSBTAT00000063929</Data></Cell>
    <Cell><Data ss:Type="String">ENSBTAG00000048090</Data></Cell>
    <Cell><Data ss:Type="String">UBE2G2</Data></Cell>
    <Cell><Data ss:Type="String">Bos taurus ubiquitin-conjugating enzyme E2G 2 (UBE2G2), mRNA. </Data></Cell>
    <Cell><Data ss:Type="Number">1.1418900000000001</Data><NamedCell ss:Name="_FilterDatabase"/></Cell>
    <Cell ss:StyleID="s58"><Data ss:Type="Number">5.0000000000000002E-5</Data></Cell>
    <Cell><Data ss:Type="Number">4.6901199999999999E-3</Data></Cell>
   </Row>
   <Row>
    <Cell><Data ss:Type="String">ENSBTAT00000026345</Data></Cell>
    <Cell><Data ss:Type="String">ENSBTAG00000019770</Data></Cell>
    <Cell><Data ss:Type="String">APOA4</Data></Cell>
    <Cell><Data ss:Type="String">Bos taurus apolipoprotein A-IV (APOA4), mRNA. </Data></Cell>
    <Cell><Data ss:Type="Number">4.2672100000000004</Data><NamedCell ss:Name="_FilterDatabase"/></Cell>
    <Cell ss:StyleID="s58"><Data ss:Type="Number">5.0000000000000002E-5</Data></Cell>
    <Cell><Data ss:Type="Number">4.6901199999999999E-3</Data></Cell>
   </Row>
   <Row>
    <Cell><Data ss:Type="String">ENSBTAT00000026582</Data></Cell>
    <Cell><Data ss:Type="String">ENSBTAG00000019956</Data></Cell>
    <Cell><Data ss:Type="String">CMPK1</Data></Cell>
    <Cell><Data ss:Type="String">Bos taurus cytidine monophosphate (UMP-CMP) kinase 1, cytosolic (CMPK1), mRNA. </Data></Cell>
    <Cell><Data ss:Type="Number">0.79503299999999999</Data><NamedCell ss:Name="_FilterDatabase"/></Cell>
    <Cell><Data ss:Type="Number">4.0000000000000002E-4</Data></Cell>
    <Cell><Data ss:Type="Number">2.44868E-2</Data></Cell>
   </Row>
   <Row>
    <Cell><Data ss:Type="String">ENSBTAT00000064815</Data></Cell>
    <Cell><Data ss:Type="String">ENSBTAG00000045989</Data></Cell>
    <Cell><Data ss:Type="String">CDC42EP5</Data></Cell>
    <Cell><Data ss:Type="String">CDC42 effector protein (Rho GTPase binding) 5 </Data></Cell>
    <Cell><Data ss:Type="Number">3.4645000000000001</Data><NamedCell ss:Name="_FilterDatabase"/></Cell>
    <Cell ss:StyleID="s58"><Data ss:Type="Number">5.0000000000000002E-5</Data></Cell>
    <Cell><Data ss:Type="Number">4.6901199999999999E-3</Data></Cell>
   </Row>
   <Row>
    <Cell><Data ss:Type="String">ENSBTAT00000008330</Data></Cell>
    <Cell><Data ss:Type="String">ENSBTAG00000006349</Data></Cell>
    <Cell><Data ss:Type="String">EXTL1</Data></Cell>
    <Cell><Data ss:Type="String">Bos taurus exostoses (multiple)-like 1 (EXTL1), mRNA. </Data></Cell>
    <Cell><Data ss:Type="Number">-1.40543</Data><NamedCell ss:Name="_FilterDatabase"/></Cell>
    <Cell ss:StyleID="s58"><Data ss:Type="Number">5.0000000000000002E-5</Data></Cell>
    <Cell><Data ss:Type="Number">4.6901199999999999E-3</Data></Cell>
   </Row>
   <Row>
    <Cell><Data ss:Type="String">ENSBTAT00000008335</Data></Cell>
    <Cell><Data ss:Type="String">ENSBTAG00000006354</Data></Cell>
    <Cell><Data ss:Type="String">HP</Data></Cell>
    <Cell><Data ss:Type="String">Bos taurus haptoglobin (HP), mRNA. </Data></Cell>
    <Cell><Data ss:Type="Number">4.07219</Data><NamedCell ss:Name="_FilterDatabase"/></Cell>
    <Cell ss:StyleID="s58"><Data ss:Type="Number">5.0000000000000002E-5</Data></Cell>
    <Cell><Data ss:Type="Number">4.6901199999999999E-3</Data></Cell>
   </Row>
   <Row>
    <Cell><Data ss:Type="String">ENSBTAT00000007978</Data></Cell>
    <Cell><Data ss:Type="String">ENSBTAG00000006072</Data></Cell>
    <Cell><Data ss:Type="String">LRRC59</Data></Cell>
    <Cell><Data ss:Type="String">Bos taurus leucine rich repeat containing 59 (LRRC59), mRNA. </Data></Cell>
    <Cell><Data ss:Type="Number">0.81498300000000001</Data><NamedCell ss:Name="_FilterDatabase"/></Cell>
    <Cell><Data ss:Type="Number">5.0000000000000001E-4</Data></Cell>
    <Cell><Data ss:Type="Number">2.85656E-2</Data></Cell>
   </Row>
   <Row>
    <Cell><Data ss:Type="String">ENSBTAT00000046403</Data></Cell>
    <Cell><Data ss:Type="String">ENSBTAG00000017566</Data></Cell>
    <Cell><Data ss:Type="String">TUFT1</Data></Cell>
    <Cell><Data ss:Type="String">tuftelin 1 </Data></Cell>
    <Cell><Data ss:Type="Number">1.2103900000000001</Data><NamedCell ss:Name="_FilterDatabase"/></Cell>
    <Cell><Data ss:Type="Number">1E-4</Data></Cell>
    <Cell><Data ss:Type="Number">8.1104899999999997E-3</Data></Cell>
   </Row>
   <Row>
    <Cell><Data ss:Type="String">ENSBTAT00000020009</Data></Cell>
    <Cell><Data ss:Type="String">ENSBTAG00000015032</Data></Cell>
    <Cell><Data ss:Type="String">CD14</Data></Cell>
    <Cell><Data ss:Type="String">Bos taurus CD14 molecule (CD14), mRNA. </Data></Cell>
    <Cell><Data ss:Type="Number">-0.73795100000000002</Data><NamedCell ss:Name="_FilterDatabase"/></Cell>
    <Cell><Data ss:Type="Number">5.9999999999999995E-4</Data></Cell>
    <Cell><Data ss:Type="Number">3.2868300000000003E-2</Data></Cell>
   </Row>
   <Row>
    <Cell><Data ss:Type="String">ENSBTAT00000015339</Data></Cell>
    <Cell><Data ss:Type="String">ENSBTAG00000011545</Data></Cell>
    <Cell><Data ss:Type="String">GDA</Data></Cell>
    <Cell><Data ss:Type="String">Bos taurus guanine deaminase (GDA), mRNA. </Data></Cell>
    <Cell><Data ss:Type="Number">-1.1671499999999999</Data><NamedCell ss:Name="_FilterDatabase"/></Cell>
    <Cell ss:StyleID="s58"><Data ss:Type="Number">5.0000000000000002E-5</Data></Cell>
    <Cell><Data ss:Type="Number">4.6901199999999999E-3</Data></Cell>
   </Row>
   <Row>
    <Cell><Data ss:Type="String">ENSBTAT00000019303</Data></Cell>
    <Cell><Data ss:Type="String">ENSBTAG00000014522</Data></Cell>
    <Cell><Data ss:Type="String">SMIM14</Data></Cell>
    <Cell><Data ss:Type="String">Bos taurus small integral membrane protein 14 (SMIM14), mRNA. </Data></Cell>
    <Cell><Data ss:Type="Number">0.77676800000000001</Data><NamedCell ss:Name="_FilterDatabase"/></Cell>
    <Cell><Data ss:Type="Number">8.4999999999999995E-4</Data></Cell>
    <Cell><Data ss:Type="Number">4.2133499999999997E-2</Data></Cell>
   </Row>
   <Row>
    <Cell><Data ss:Type="String">ENSBTAT00000019041</Data></Cell>
    <Cell><Data ss:Type="String">ENSBTAG00000014318</Data></Cell>
    <Cell><Data ss:Type="String">SLC33A1</Data></Cell>
    <Cell><Data ss:Type="String">Bos taurus solute carrier family 33 (acetyl-CoA transporter), member 1 (SLC33A1), mRNA. </Data></Cell>
    <Cell><Data ss:Type="Number">0.88849100000000003</Data><NamedCell ss:Name="_FilterDatabase"/></Cell>
    <Cell><Data ss:Type="Number">1E-4</Data></Cell>
    <Cell><Data ss:Type="Number">8.1104899999999997E-3</Data></Cell>
   </Row>
   <Row>
    <Cell><Data ss:Type="String">ENSBTAT00000007273</Data></Cell>
    <Cell><Data ss:Type="String">ENSBTAG00000005530</Data></Cell>
    <Cell><Data ss:Type="String">GNMT</Data></Cell>
    <Cell><Data ss:Type="String">Bos taurus glycine N-methyltransferase (GNMT), mRNA. </Data></Cell>
    <Cell><Data ss:Type="Number">1.165</Data><NamedCell ss:Name="_FilterDatabase"/></Cell>
    <Cell><Data ss:Type="Number">3.5E-4</Data></Cell>
    <Cell><Data ss:Type="Number">2.2016500000000001E-2</Data></Cell>
   </Row>
   <Row>
    <Cell><Data ss:Type="String">ENSBTAT00000002373</Data></Cell>
    <Cell><Data ss:Type="String">ENSBTAG00000001815</Data></Cell>
    <Cell><Data ss:Type="String">ARHGEF5</Data></Cell>
    <Cell><Data ss:Type="String">Rho guanine nucleotide exchange factor (GEF) 5 </Data></Cell>
    <Cell><Data ss:Type="Number">-0.88295699999999999</Data><NamedCell ss:Name="_FilterDatabase"/></Cell>
    <Cell><Data ss:Type="Number">3.5E-4</Data></Cell>
    <Cell><Data ss:Type="Number">2.2016500000000001E-2</Data></Cell>
   </Row>
   <Row>
    <Cell><Data ss:Type="String">ENSBTAT00000023402</Data></Cell>
    <Cell><Data ss:Type="String">ENSBTAG00000039808</Data></Cell>
    <Cell><Data ss:Type="String">SERPINA6</Data></Cell>
    <Cell><Data ss:Type="String">Corticosteroid-binding globulin  </Data></Cell>
    <Cell><Data ss:Type="Number">-2.0495399999999999</Data><NamedCell ss:Name="_FilterDatabase"/></Cell>
    <Cell ss:StyleID="s58"><Data ss:Type="Number">5.0000000000000002E-5</Data></Cell>
    <Cell><Data ss:Type="Number">4.6901199999999999E-3</Data></Cell>
   </Row>
   <Row>
    <Cell><Data ss:Type="String">ENSBTAT00000005076</Data></Cell>
    <Cell><Data ss:Type="String">ENSBTAG00000003889</Data></Cell>
    <Cell><Data ss:Type="String">PER1</Data></Cell>
    <Cell><Data ss:Type="String">period circadian clock 1 </Data></Cell>
    <Cell><Data ss:Type="Number">-1.0204200000000001</Data><NamedCell ss:Name="_FilterDatabase"/></Cell>
    <Cell><Data ss:Type="Number">1.4999999999999999E-4</Data></Cell>
    <Cell><Data ss:Type="Number">1.1199300000000001E-2</Data></Cell>
   </Row>
   <Row>
    <Cell><Data ss:Type="String">ENSBTAT00000002177</Data></Cell>
    <Cell><Data ss:Type="String">ENSBTAG00000001660</Data></Cell>
    <Cell><Data ss:Type="String">SPTY2D1</Data></Cell>
    <Cell><Data ss:Type="String">Bos taurus SPT2, Suppressor of Ty, domain containing 1 (S. cerevisiae) (SPTY2D1), mRNA. </Data></Cell>
    <Cell><Data ss:Type="Number">1.3662399999999999</Data><NamedCell ss:Name="_FilterDatabase"/></Cell>
    <Cell ss:StyleID="s58"><Data ss:Type="Number">5.0000000000000002E-5</Data></Cell>
    <Cell><Data ss:Type="Number">4.6901199999999999E-3</Data></Cell>
   </Row>
   <Row>
    <Cell><Data ss:Type="String">ENSBTAT00000013035</Data></Cell>
    <Cell><Data ss:Type="String">ENSBTAG00000009886</Data></Cell>
    <Cell><Data ss:Type="String">KDELR3</Data></Cell>
    <Cell><Data ss:Type="String">KDEL (Lys-Asp-Glu-Leu) endoplasmic reticulum protein retention receptor 3 </Data></Cell>
    <Cell><Data ss:Type="Number">1.5496399999999999</Data><NamedCell ss:Name="_FilterDatabase"/></Cell>
    <Cell ss:StyleID="s58"><Data ss:Type="Number">5.0000000000000002E-5</Data></Cell>
    <Cell><Data ss:Type="Number">4.6901199999999999E-3</Data></Cell>
   </Row>
   <Row>
    <Cell><Data ss:Type="String">ENSBTAT00000027808</Data></Cell>
    <Cell><Data ss:Type="String">ENSBTAG00000020873</Data></Cell>
    <Cell><Data ss:Type="String">MAT2A</Data></Cell>
    <Cell><Data ss:Type="String">Bos taurus methionine adenosyltransferase II, alpha (MAT2A), mRNA. </Data></Cell>
    <Cell><Data ss:Type="Number">1.1880500000000001</Data><NamedCell ss:Name="_FilterDatabase"/></Cell>
    <Cell ss:StyleID="s58"><Data ss:Type="Number">5.0000000000000002E-5</Data></Cell>
    <Cell><Data ss:Type="Number">4.6901199999999999E-3</Data></Cell>
   </Row>
   <Row>
    <Cell><Data ss:Type="String">ENSBTAT00000054298</Data></Cell>
    <Cell><Data ss:Type="String">ENSBTAG00000039090</Data></Cell>
    <Cell><Data ss:Type="String">MAGEH1</Data></Cell>
    <Cell><Data ss:Type="String">Bos taurus melanoma antigen family H, 1 (MAGEH1), mRNA. </Data></Cell>
    <Cell><Data ss:Type="Number">0.77998999999999996</Data><NamedCell ss:Name="_FilterDatabase"/></Cell>
    <Cell><Data ss:Type="Number">8.9999999999999998E-4</Data></Cell>
    <Cell><Data ss:Type="Number">4.3707900000000001E-2</Data></Cell>
   </Row>
   <Row>
    <Cell><Data ss:Type="String">ENSBTAT00000036044</Data></Cell>
    <Cell><Data ss:Type="String">ENSBTAG00000001535</Data></Cell>
    <Cell><Data ss:Type="String">LIPH</Data></Cell>
    <Cell><Data ss:Type="String">lipase, member H </Data></Cell>
    <Cell><Data ss:Type="Number">0.94366499999999998</Data><NamedCell ss:Name="_FilterDatabase"/></Cell>
    <Cell><Data ss:Type="Number">2.5000000000000001E-4</Data></Cell>
    <Cell><Data ss:Type="Number">1.7021700000000001E-2</Data></Cell>
   </Row>
   <Row>
    <Cell><Data ss:Type="String">ENSBTAT00000048651</Data></Cell>
    <Cell><Data ss:Type="String">ENSBTAG00000034349</Data></Cell>
    <Cell><Data ss:Type="String">IFI44</Data></Cell>
    <Cell><Data ss:Type="String">interferon-induced protein 44 </Data></Cell>
    <Cell><Data ss:Type="Number">0.84587699999999999</Data><NamedCell ss:Name="_FilterDatabase"/></Cell>
    <Cell><Data ss:Type="Number">5.0000000000000001E-4</Data></Cell>
    <Cell><Data ss:Type="Number">2.85656E-2</Data></Cell>
   </Row>
   <Row>
    <Cell><Data ss:Type="String">ENSBTAT00000002776</Data></Cell>
    <Cell><Data ss:Type="String">ENSBTAG00000003393</Data></Cell>
    <Cell><Data ss:Type="String">CCDC157</Data></Cell>
    <Cell><Data ss:Type="String">coiled-coil domain containing 157 </Data></Cell>
    <Cell><Data ss:Type="Number">-1.7024900000000001</Data><NamedCell ss:Name="_FilterDatabase"/></Cell>
    <Cell><Data ss:Type="Number">4.4999999999999999E-4</Data></Cell>
    <Cell><Data ss:Type="Number">2.67616E-2</Data></Cell>
   </Row>
   <Row>
    <Cell><Data ss:Type="String">ENSBTAT00000013083</Data></Cell>
    <Cell><Data ss:Type="String">ENSBTAG00000009911</Data></Cell>
    <Cell><Data ss:Type="String">HDC</Data></Cell>
    <Cell><Data ss:Type="String">Bos taurus histidine decarboxylase (HDC), mRNA. </Data></Cell>
    <Cell><Data ss:Type="Number">1.74603</Data><NamedCell ss:Name="_FilterDatabase"/></Cell>
    <Cell ss:StyleID="s58"><Data ss:Type="Number">5.0000000000000002E-5</Data></Cell>
    <Cell><Data ss:Type="Number">4.6901199999999999E-3</Data></Cell>
   </Row>
   <Row>
    <Cell><Data ss:Type="String">ENSBTAT00000065478</Data></Cell>
    <Cell><Data ss:Type="String">ENSBTAG00000047265</Data></Cell>
    <Cell><Data ss:Type="String">PPP1R14B</Data></Cell>
    <Cell><Data ss:Type="String">&#45;-</Data></Cell>
    <Cell><Data ss:Type="Number">1.47759</Data><NamedCell ss:Name="_FilterDatabase"/></Cell>
    <Cell ss:StyleID="s58"><Data ss:Type="Number">5.0000000000000002E-5</Data></Cell>
    <Cell><Data ss:Type="Number">4.6901199999999999E-3</Data></Cell>
   </Row>
   <Row>
    <Cell><Data ss:Type="String">ENSBTAT00000046578</Data></Cell>
    <Cell><Data ss:Type="String">ENSBTAG00000010169</Data></Cell>
    <Cell><Data ss:Type="String">SUCO</Data></Cell>
    <Cell><Data ss:Type="String">SUN domain containing ossification factor </Data></Cell>
    <Cell><Data ss:Type="Number">0.85907900000000004</Data><NamedCell ss:Name="_FilterDatabase"/></Cell>
    <Cell><Data ss:Type="Number">3.5E-4</Data></Cell>
    <Cell><Data ss:Type="Number">2.2016500000000001E-2</Data></Cell>
   </Row>
   <Row>
    <Cell><Data ss:Type="String">ENSBTAT00000065771</Data></Cell>
    <Cell><Data ss:Type="String">ENSBTAG00000047324</Data></Cell>
    <Cell><Data ss:Type="String">-</Data></Cell>
    <Cell><Data ss:Type="String">Uncharacterized protein  </Data></Cell>
    <Cell><Data ss:Type="Number">-1.4094800000000001</Data><NamedCell ss:Name="_FilterDatabase"/></Cell>
    <Cell ss:StyleID="s58"><Data ss:Type="Number">5.0000000000000002E-5</Data></Cell>
    <Cell><Data ss:Type="Number">4.6901199999999999E-3</Data></Cell>
   </Row>
   <Row>
    <Cell><Data ss:Type="String">ENSBTAT00000019573</Data></Cell>
    <Cell><Data ss:Type="String">ENSBTAG00000014707</Data></Cell>
    <Cell><Data ss:Type="String">ISG15</Data></Cell>
    <Cell><Data ss:Type="String">Bos taurus ISG15 ubiquitin-like modifier (ISG15), mRNA. </Data></Cell>
    <Cell><Data ss:Type="Number">1.9171899999999999</Data><NamedCell ss:Name="_FilterDatabase"/></Cell>
    <Cell ss:StyleID="s58"><Data ss:Type="Number">5.0000000000000002E-5</Data></Cell>
    <Cell><Data ss:Type="Number">4.6901199999999999E-3</Data></Cell>
   </Row>
   <Row>
    <Cell><Data ss:Type="String">ENSBTAT00000061640</Data></Cell>
    <Cell><Data ss:Type="String">ENSBTAG00000044179</Data></Cell>
    <Cell><Data ss:Type="String">CERS6</Data></Cell>
    <Cell><Data ss:Type="String">Bos taurus ceramide synthase 6 (CERS6), mRNA. </Data></Cell>
    <Cell><Data ss:Type="Number">-0.89915900000000004</Data><NamedCell ss:Name="_FilterDatabase"/></Cell>
    <Cell ss:StyleID="s58"><Data ss:Type="Number">5.0000000000000002E-5</Data></Cell>
    <Cell><Data ss:Type="Number">4.6901199999999999E-3</Data></Cell>
   </Row>
   <Row>
    <Cell><Data ss:Type="String">ENSBTAT00000028690</Data></Cell>
    <Cell><Data ss:Type="String">ENSBTAG00000021527</Data></Cell>
    <Cell><Data ss:Type="String">IGF1R</Data></Cell>
    <Cell><Data ss:Type="String">Bos taurus insulin-like growth factor 1 receptor (IGF1R), mRNA. </Data></Cell>
    <Cell><Data ss:Type="Number">-1.11486</Data><NamedCell ss:Name="_FilterDatabase"/></Cell>
    <Cell ss:StyleID="s58"><Data ss:Type="Number">5.0000000000000002E-5</Data></Cell>
    <Cell><Data ss:Type="Number">4.6901199999999999E-3</Data></Cell>
   </Row>
   <Row>
    <Cell><Data ss:Type="String">ENSBTAT00000001733</Data></Cell>
    <Cell><Data ss:Type="String">ENSBTAG00000039362</Data></Cell>
    <Cell><Data ss:Type="String">-</Data></Cell>
    <Cell><Data ss:Type="String">Uncharacterized protein  </Data></Cell>
    <Cell><Data ss:Type="Number">0.943276</Data><NamedCell ss:Name="_FilterDatabase"/></Cell>
    <Cell><Data ss:Type="Number">1E-4</Data></Cell>
    <Cell><Data ss:Type="Number">8.1104899999999997E-3</Data></Cell>
   </Row>
   <Row>
    <Cell><Data ss:Type="String">ENSBTAT00000016461</Data></Cell>
    <Cell><Data ss:Type="String">ENSBTAG00000012403</Data></Cell>
    <Cell><Data ss:Type="String">ARG1</Data></Cell>
    <Cell><Data ss:Type="String">Bos taurus arginase, liver (ARG1), mRNA. </Data></Cell>
    <Cell><Data ss:Type="Number">1.0040500000000001</Data><NamedCell ss:Name="_FilterDatabase"/></Cell>
    <Cell><Data ss:Type="Number">1.4999999999999999E-4</Data></Cell>
    <Cell><Data ss:Type="Number">1.1199300000000001E-2</Data></Cell>
   </Row>
   <Row>
    <Cell><Data ss:Type="String">ENSBTAT00000027362</Data></Cell>
    <Cell><Data ss:Type="String">ENSBTAG00000020536</Data></Cell>
    <Cell><Data ss:Type="String">HERC6</Data></Cell>
    <Cell><Data ss:Type="String">Bos taurus hect domain and RLD 6 (HERC6), mRNA. </Data></Cell>
    <Cell><Data ss:Type="Number">0.98287999999999998</Data><NamedCell ss:Name="_FilterDatabase"/></Cell>
    <Cell ss:StyleID="s58"><Data ss:Type="Number">5.0000000000000002E-5</Data></Cell>
    <Cell><Data ss:Type="Number">4.6901199999999999E-3</Data></Cell>
   </Row>
   <Row>
    <Cell><Data ss:Type="String">ENSBTAT00000033237</Data></Cell>
    <Cell><Data ss:Type="String">ENSBTAG00000024096</Data></Cell>
    <Cell><Data ss:Type="String">LSM10</Data></Cell>
    <Cell><Data ss:Type="String">Bos taurus LSM10, U7 small nuclear RNA associated (LSM10), mRNA. </Data></Cell>
    <Cell><Data ss:Type="Number">0.90559400000000001</Data><NamedCell ss:Name="_FilterDatabase"/></Cell>
    <Cell><Data ss:Type="Number">2.0000000000000001E-4</Data></Cell>
    <Cell><Data ss:Type="Number">1.42658E-2</Data></Cell>
   </Row>
   <Row>
    <Cell><Data ss:Type="String">ENSBTAT00000031875</Data></Cell>
    <Cell><Data ss:Type="String">ENSBTAG00000014454</Data></Cell>
    <Cell><Data ss:Type="String">PRR12</Data></Cell>
    <Cell><Data ss:Type="String">proline rich 12 </Data></Cell>
    <Cell><Data ss:Type="Number">-1.21295</Data><NamedCell ss:Name="_FilterDatabase"/></Cell>
    <Cell><Data ss:Type="Number">5.0000000000000001E-4</Data></Cell>
    <Cell><Data ss:Type="Number">2.85656E-2</Data></Cell>
   </Row>
   <Row>
    <Cell><Data ss:Type="String">ENSBTAT00000032221</Data></Cell>
    <Cell><Data ss:Type="String">ENSBTAG00000011237</Data></Cell>
    <Cell><Data ss:Type="String">PKHD1</Data></Cell>
    <Cell><Data ss:Type="String">polycystic kidney and hepatic disease 1 (autosomal recessive) </Data></Cell>
    <Cell><Data ss:Type="Number">-1.0267900000000001</Data><NamedCell ss:Name="_FilterDatabase"/></Cell>
    <Cell ss:StyleID="s58"><Data ss:Type="Number">5.0000000000000002E-5</Data></Cell>
    <Cell><Data ss:Type="Number">4.6901199999999999E-3</Data></Cell>
   </Row>
   <Row>
    <Cell><Data ss:Type="String">ENSBTAT00000063022</Data></Cell>
    <Cell><Data ss:Type="String">ENSBTAG00000048062</Data></Cell>
    <Cell><Data ss:Type="String">KDM6B</Data></Cell>
    <Cell><Data ss:Type="String">lysine (K)-specific demethylase 6B </Data></Cell>
    <Cell><Data ss:Type="Number">-1.0965499999999999</Data><NamedCell ss:Name="_FilterDatabase"/></Cell>
    <Cell><Data ss:Type="Number">6.9999999999999999E-4</Data></Cell>
    <Cell><Data ss:Type="Number">3.6630000000000003E-2</Data></Cell>
   </Row>
   <Row>
    <Cell><Data ss:Type="String">ENSBTAT00000061595</Data></Cell>
    <Cell><Data ss:Type="String">ENSBTAG00000033268</Data></Cell>
    <Cell><Data ss:Type="String">ZFHX4</Data></Cell>
    <Cell><Data ss:Type="String">Uncharacterized protein  </Data></Cell>
    <Cell><Data ss:Type="Number">-1.0034400000000001</Data><NamedCell ss:Name="_FilterDatabase"/></Cell>
    <Cell><Data ss:Type="Number">2.9999999999999997E-4</Data></Cell>
    <Cell><Data ss:Type="Number">1.9807000000000002E-2</Data></Cell>
   </Row>
   <Row>
    <Cell><Data ss:Type="String">ENSBTAT00000027152</Data></Cell>
    <Cell><Data ss:Type="String">ENSBTAG00000020371</Data></Cell>
    <Cell><Data ss:Type="String">ACOT8</Data></Cell>
    <Cell><Data ss:Type="String">acyl-CoA thioesterase 8 </Data></Cell>
    <Cell><Data ss:Type="Number">1.0939300000000001</Data><NamedCell ss:Name="_FilterDatabase"/></Cell>
    <Cell ss:StyleID="s58"><Data ss:Type="Number">5.0000000000000002E-5</Data></Cell>
    <Cell><Data ss:Type="Number">4.6901199999999999E-3</Data></Cell>
   </Row>
   <Row>
    <Cell><Data ss:Type="String">ENSBTAT00000011038</Data></Cell>
    <Cell><Data ss:Type="String">ENSBTAG00000008386</Data></Cell>
    <Cell><Data ss:Type="String">CLPX</Data></Cell>
    <Cell><Data ss:Type="String">caseinolytic mitochondrial matrix peptidase chaperone subunit </Data></Cell>
    <Cell><Data ss:Type="Number">0.90797899999999998</Data><NamedCell ss:Name="_FilterDatabase"/></Cell>
    <Cell><Data ss:Type="Number">1.4999999999999999E-4</Data></Cell>
    <Cell><Data ss:Type="Number">1.1199300000000001E-2</Data></Cell>
   </Row>
   <Row>
    <Cell><Data ss:Type="String">ENSBTAT00000036968</Data></Cell>
    <Cell><Data ss:Type="String">ENSBTAG00000003523</Data></Cell>
    <Cell><Data ss:Type="String">-</Data></Cell>
    <Cell><Data ss:Type="String">Uncharacterized protein  </Data></Cell>
    <Cell><Data ss:Type="Number">-0.86218399999999995</Data><NamedCell ss:Name="_FilterDatabase"/></Cell>
    <Cell><Data ss:Type="Number">5.9999999999999995E-4</Data></Cell>
    <Cell><Data ss:Type="Number">3.2868300000000003E-2</Data></Cell>
   </Row>
   <Row>
    <Cell><Data ss:Type="String">ENSBTAT00000011035</Data></Cell>
    <Cell><Data ss:Type="String">ENSBTAG00000008384</Data></Cell>
    <Cell><Data ss:Type="String">SLC25A47</Data></Cell>
    <Cell><Data ss:Type="String">Bos taurus solute carrier family 25, member 47 (SLC25A47), mRNA. </Data></Cell>
    <Cell><Data ss:Type="Number">1.39873</Data><NamedCell ss:Name="_FilterDatabase"/></Cell>
    <Cell ss:StyleID="s58"><Data ss:Type="Number">5.0000000000000002E-5</Data></Cell>
    <Cell><Data ss:Type="Number">4.6901199999999999E-3</Data></Cell>
   </Row>
   <Row>
    <Cell><Data ss:Type="String">ENSBTAT00000046195</Data></Cell>
    <Cell><Data ss:Type="String">ENSBTAG00000032557</Data></Cell>
    <Cell><Data ss:Type="String">TMEM258</Data></Cell>
    <Cell><Data ss:Type="String">Bos taurus chromosome 29 open reading frame, human C11orf10 (TMEM258), mRNA. </Data></Cell>
    <Cell><Data ss:Type="Number">0.93695499999999998</Data><NamedCell ss:Name="_FilterDatabase"/></Cell>
    <Cell ss:StyleID="s58"><Data ss:Type="Number">5.0000000000000002E-5</Data></Cell>
    <Cell><Data ss:Type="Number">4.6901199999999999E-3</Data></Cell>
   </Row>
   <Row>
    <Cell><Data ss:Type="String">ENSBTAT00000020261</Data></Cell>
    <Cell><Data ss:Type="String">ENSBTAG00000015228</Data></Cell>
    <Cell><Data ss:Type="String">CD74</Data></Cell>
    <Cell><Data ss:Type="String">Bos taurus CD74 molecule, major histocompatibility complex, class II invariant chain (CD74), mRNA. </Data></Cell>
    <Cell><Data ss:Type="Number">-0.85482000000000002</Data><NamedCell ss:Name="_FilterDatabase"/></Cell>
    <Cell><Data ss:Type="Number">2.9999999999999997E-4</Data></Cell>
    <Cell><Data ss:Type="Number">1.9807000000000002E-2</Data></Cell>
   </Row>
   <Row>
    <Cell><Data ss:Type="String">ENSBTAT00000044259</Data></Cell>
    <Cell><Data ss:Type="String">ENSBTAG00000018220</Data></Cell>
    <Cell><Data ss:Type="String">RGSL1</Data></Cell>
    <Cell><Data ss:Type="String">regulator of G-protein signaling like 1 </Data></Cell>
    <Cell><Data ss:Type="Number">-1.47041</Data><NamedCell ss:Name="_FilterDatabase"/></Cell>
    <Cell ss:StyleID="s58"><Data ss:Type="Number">5.0000000000000002E-5</Data></Cell>
    <Cell><Data ss:Type="Number">4.6901199999999999E-3</Data></Cell>
   </Row>
   <Row>
    <Cell><Data ss:Type="String">ENSBTAT00000023912</Data></Cell>
    <Cell><Data ss:Type="String">ENSBTAG00000017970</Data></Cell>
    <Cell><Data ss:Type="String">ZYX</Data></Cell>
    <Cell><Data ss:Type="String">Bos taurus zyxin (ZYX), mRNA. </Data></Cell>
    <Cell><Data ss:Type="Number">-1.00722</Data><NamedCell ss:Name="_FilterDatabase"/></Cell>
    <Cell><Data ss:Type="Number">2.5000000000000001E-4</Data></Cell>
    <Cell><Data ss:Type="Number">1.7021700000000001E-2</Data></Cell>
   </Row>
   <Row>
    <Cell><Data ss:Type="String">ENSBTAT00000001165</Data></Cell>
    <Cell><Data ss:Type="String">ENSBTAG00000023032</Data></Cell>
    <Cell><Data ss:Type="String">SFTPA1</Data></Cell>
    <Cell><Data ss:Type="String">Bos taurus surfactant protein A1 (SFTPA1), mRNA. </Data></Cell>
    <Cell><Data ss:Type="Number">-0.77700100000000005</Data><NamedCell ss:Name="_FilterDatabase"/></Cell>
    <Cell><Data ss:Type="Number">4.4999999999999999E-4</Data></Cell>
    <Cell><Data ss:Type="Number">2.67616E-2</Data></Cell>
   </Row>
   <Row>
    <Cell><Data ss:Type="String">ENSBTAT00000021386</Data></Cell>
    <Cell><Data ss:Type="String">ENSBTAG00000016069</Data></Cell>
    <Cell><Data ss:Type="String">ARF4</Data></Cell>
    <Cell><Data ss:Type="String">Bos taurus ADP-ribosylation factor 4 (ARF4), mRNA. </Data></Cell>
    <Cell><Data ss:Type="Number">1.69983</Data><NamedCell ss:Name="_FilterDatabase"/></Cell>
    <Cell ss:StyleID="s58"><Data ss:Type="Number">5.0000000000000002E-5</Data></Cell>
    <Cell><Data ss:Type="Number">4.6901199999999999E-3</Data></Cell>
   </Row>
   <Row>
    <Cell><Data ss:Type="String">ENSBTAT00000011453</Data></Cell>
    <Cell><Data ss:Type="String">ENSBTAG00000008688</Data></Cell>
    <Cell><Data ss:Type="String">HEYL</Data></Cell>
    <Cell><Data ss:Type="String">Bos taurus hairy/enhancer-of-split related with YRPW motif-like (HEYL), mRNA. </Data></Cell>
    <Cell><Data ss:Type="Number">-1.4955400000000001</Data><NamedCell ss:Name="_FilterDatabase"/></Cell>
    <Cell ss:StyleID="s58"><Data ss:Type="Number">5.0000000000000002E-5</Data></Cell>
    <Cell><Data ss:Type="Number">4.6901199999999999E-3</Data></Cell>
   </Row>
   <Row>
    <Cell><Data ss:Type="String">ENSBTAT00000001161</Data></Cell>
    <Cell><Data ss:Type="String">ENSBTAG00000000873</Data></Cell>
    <Cell><Data ss:Type="String">SLC13A3</Data></Cell>
    <Cell><Data ss:Type="String">Bos taurus solute carrier family 13 (sodium-dependent dicarboxylate transporter), member 3 (SLC13A3), mRNA. </Data></Cell>
    <Cell><Data ss:Type="Number">-1.1101799999999999</Data><NamedCell ss:Name="_FilterDatabase"/></Cell>
    <Cell ss:StyleID="s58"><Data ss:Type="Number">5.0000000000000002E-5</Data></Cell>
    <Cell><Data ss:Type="Number">4.6901199999999999E-3</Data></Cell>
   </Row>
   <Row>
    <Cell><Data ss:Type="String">ENSBTAT00000040201</Data></Cell>
    <Cell><Data ss:Type="String">ENSBTAG00000027879</Data></Cell>
    <Cell><Data ss:Type="String">MPC1</Data></Cell>
    <Cell><Data ss:Type="String">Bos taurus brain protein 44-like (BRP44L), mRNA. </Data></Cell>
    <Cell><Data ss:Type="Number">1.6638200000000001</Data><NamedCell ss:Name="_FilterDatabase"/></Cell>
    <Cell ss:StyleID="s58"><Data ss:Type="Number">5.0000000000000002E-5</Data></Cell>
    <Cell><Data ss:Type="Number">4.6901199999999999E-3</Data></Cell>
   </Row>
   <Row>
    <Cell><Data ss:Type="String">ENSBTAT00000003384</Data></Cell>
    <Cell><Data ss:Type="String">ENSBTAG00000002615</Data></Cell>
    <Cell><Data ss:Type="String">LONRF3</Data></Cell>
    <Cell><Data ss:Type="String">LON peptidase N-terminal domain and ring finger 3 </Data></Cell>
    <Cell><Data ss:Type="Number">-0.991371</Data><NamedCell ss:Name="_FilterDatabase"/></Cell>
    <Cell ss:StyleID="s58"><Data ss:Type="Number">5.0000000000000002E-5</Data></Cell>
    <Cell><Data ss:Type="Number">4.6901199999999999E-3</Data></Cell>
   </Row>
   <Row>
    <Cell><Data ss:Type="String">ENSBTAT00000025788</Data></Cell>
    <Cell><Data ss:Type="String">ENSBTAG00000006536</Data></Cell>
    <Cell><Data ss:Type="String">CGN1</Data></Cell>
    <Cell><Data ss:Type="String">Bos taurus conglutinin (CGN1), mRNA. </Data></Cell>
    <Cell><Data ss:Type="Number">-2.7589299999999999</Data><NamedCell ss:Name="_FilterDatabase"/></Cell>
    <Cell ss:StyleID="s58"><Data ss:Type="Number">5.0000000000000002E-5</Data></Cell>
    <Cell><Data ss:Type="Number">4.6901199999999999E-3</Data></Cell>
   </Row>
   <Row>
    <Cell><Data ss:Type="String">ENSBTAT00000034627</Data></Cell>
    <Cell><Data ss:Type="String">ENSBTAG00000024869</Data></Cell>
    <Cell><Data ss:Type="String">CX3CL1</Data></Cell>
    <Cell><Data ss:Type="String">chemokine (C-X3-C motif) ligand 1 </Data></Cell>
    <Cell><Data ss:Type="Number">-1.55203</Data><NamedCell ss:Name="_FilterDatabase"/></Cell>
    <Cell><Data ss:Type="Number">1E-4</Data></Cell>
    <Cell><Data ss:Type="Number">8.1104899999999997E-3</Data></Cell>
   </Row>
   <Row>
    <Cell><Data ss:Type="String">ENSBTAT00000000069</Data></Cell>
    <Cell><Data ss:Type="String">ENSBTAG00000000061</Data></Cell>
    <Cell><Data ss:Type="String">PCDH7</Data></Cell>
    <Cell><Data ss:Type="String">protocadherin 7 </Data></Cell>
    <Cell><Data ss:Type="Number">-1.07</Data><NamedCell ss:Name="_FilterDatabase"/></Cell>
    <Cell><Data ss:Type="Number">9.5E-4</Data></Cell>
    <Cell><Data ss:Type="Number">4.5264800000000001E-2</Data></Cell>
   </Row>
   <Row>
    <Cell><Data ss:Type="String">ENSBTAT00000045083</Data></Cell>
    <Cell><Data ss:Type="String">ENSBTAG00000031797</Data></Cell>
    <Cell><Data ss:Type="String">MANF</Data></Cell>
    <Cell><Data ss:Type="String">Bos taurus mesencephalic astrocyte-derived neurotrophic factor (MANF), mRNA. </Data></Cell>
    <Cell><Data ss:Type="Number">1.69032</Data><NamedCell ss:Name="_FilterDatabase"/></Cell>
    <Cell ss:StyleID="s58"><Data ss:Type="Number">5.0000000000000002E-5</Data></Cell>
    <Cell><Data ss:Type="Number">4.6901199999999999E-3</Data></Cell>
   </Row>
   <Row>
    <Cell><Data ss:Type="String">ENSBTAT00000006213</Data></Cell>
    <Cell><Data ss:Type="String">ENSBTAG00000004732</Data></Cell>
    <Cell><Data ss:Type="String">SPTB</Data></Cell>
    <Cell><Data ss:Type="String">spectrin, beta, erythrocytic </Data></Cell>
    <Cell><Data ss:Type="Number">0.98676299999999995</Data><NamedCell ss:Name="_FilterDatabase"/></Cell>
    <Cell><Data ss:Type="Number">2.9999999999999997E-4</Data></Cell>
    <Cell><Data ss:Type="Number">1.9807000000000002E-2</Data></Cell>
   </Row>
   <Row>
    <Cell><Data ss:Type="String">ENSBTAT00000022858</Data></Cell>
    <Cell><Data ss:Type="String">ENSBTAG00000017200</Data></Cell>
    <Cell><Data ss:Type="String">RHOJ</Data></Cell>
    <Cell><Data ss:Type="String">Bos taurus ras homolog gene family, member J (RHOJ), mRNA. </Data></Cell>
    <Cell><Data ss:Type="Number">-1.2397499999999999</Data><NamedCell ss:Name="_FilterDatabase"/></Cell>
    <Cell ss:StyleID="s58"><Data ss:Type="Number">5.0000000000000002E-5</Data></Cell>
    <Cell><Data ss:Type="Number">4.6901199999999999E-3</Data></Cell>
   </Row>
   <Row>
    <Cell><Data ss:Type="String">ENSBTAT00000011146</Data></Cell>
    <Cell><Data ss:Type="String">ENSBTAG00000008471</Data></Cell>
    <Cell><Data ss:Type="String">MX2</Data></Cell>
    <Cell><Data ss:Type="String">MX dynamin-like GTPase 2 </Data></Cell>
    <Cell><Data ss:Type="Number">1.18241</Data><NamedCell ss:Name="_FilterDatabase"/></Cell>
    <Cell><Data ss:Type="Number">1.4999999999999999E-4</Data></Cell>
    <Cell><Data ss:Type="Number">1.1199300000000001E-2</Data></Cell>
   </Row>
   <Row>
    <Cell><Data ss:Type="String">ENSBTAT00000044026</Data></Cell>
    <Cell><Data ss:Type="String">ENSBTAG00000003809</Data></Cell>
    <Cell><Data ss:Type="String">PLCD4</Data></Cell>
    <Cell><Data ss:Type="String">phospholipase C, delta 4 </Data></Cell>
    <Cell><Data ss:Type="Number">0.94545999999999997</Data><NamedCell ss:Name="_FilterDatabase"/></Cell>
    <Cell><Data ss:Type="Number">1E-4</Data></Cell>
    <Cell><Data ss:Type="Number">8.1104899999999997E-3</Data></Cell>
   </Row>
   <Row>
    <Cell><Data ss:Type="String">ENSBTAT00000045694</Data></Cell>
    <Cell><Data ss:Type="String">ENSBTAG00000038748</Data></Cell>
    <Cell><Data ss:Type="String">HBB</Data></Cell>
    <Cell><Data ss:Type="String">Bos taurus hemoglobin, beta (HBB), mRNA. </Data></Cell>
    <Cell><Data ss:Type="Number">2.4270399999999999</Data><NamedCell ss:Name="_FilterDatabase"/></Cell>
    <Cell ss:StyleID="s58"><Data ss:Type="Number">5.0000000000000002E-5</Data></Cell>
    <Cell><Data ss:Type="Number">4.6901199999999999E-3</Data></Cell>
   </Row>
   <Row>
    <Cell><Data ss:Type="String">ENSBTAT00000052103</Data></Cell>
    <Cell><Data ss:Type="String">ENSBTAG00000013468</Data></Cell>
    <Cell><Data ss:Type="String">AHNAK</Data></Cell>
    <Cell><Data ss:Type="String">AHNAK nucleoprotein </Data></Cell>
    <Cell><Data ss:Type="Number">-0.91299799999999998</Data><NamedCell ss:Name="_FilterDatabase"/></Cell>
    <Cell><Data ss:Type="Number">5.0000000000000001E-4</Data></Cell>
    <Cell><Data ss:Type="Number">2.85656E-2</Data></Cell>
   </Row>
   <Row>
    <Cell><Data ss:Type="String">ENSBTAT00000004177</Data></Cell>
    <Cell><Data ss:Type="String">ENSBTAG00000003219</Data></Cell>
    <Cell><Data ss:Type="String">FBXL7</Data></Cell>
    <Cell><Data ss:Type="String">F-box and leucine-rich repeat protein 7 </Data></Cell>
    <Cell><Data ss:Type="Number">-2.0423399999999998</Data><NamedCell ss:Name="_FilterDatabase"/></Cell>
    <Cell><Data ss:Type="Number">7.5000000000000002E-4</Data></Cell>
    <Cell><Data ss:Type="Number">3.8490099999999999E-2</Data></Cell>
   </Row>
   <Row>
    <Cell><Data ss:Type="String">ENSBTAT00000015804</Data></Cell>
    <Cell><Data ss:Type="String">ENSBTAG00000011913</Data></Cell>
    <Cell><Data ss:Type="String">CKAP4</Data></Cell>
    <Cell><Data ss:Type="String">cytoskeleton-associated protein 4 </Data></Cell>
    <Cell><Data ss:Type="Number">1.14341</Data><NamedCell ss:Name="_FilterDatabase"/></Cell>
    <Cell ss:StyleID="s58"><Data ss:Type="Number">5.0000000000000002E-5</Data></Cell>
    <Cell><Data ss:Type="Number">4.6901199999999999E-3</Data></Cell>
   </Row>
   <Row>
    <Cell><Data ss:Type="String">ENSBTAT00000002194</Data></Cell>
    <Cell><Data ss:Type="String">ENSBTAG00000001675</Data></Cell>
    <Cell><Data ss:Type="String">ITPKA</Data></Cell>
    <Cell><Data ss:Type="String">Bos taurus inositol-trisphosphate 3-kinase A (ITPKA), mRNA. </Data></Cell>
    <Cell><Data ss:Type="Number">1.76854</Data><NamedCell ss:Name="_FilterDatabase"/></Cell>
    <Cell ss:StyleID="s58"><Data ss:Type="Number">5.0000000000000002E-5</Data></Cell>
    <Cell><Data ss:Type="Number">4.6901199999999999E-3</Data></Cell>
   </Row>
   <Row>
    <Cell><Data ss:Type="String">ENSBTAT00000009977</Data></Cell>
    <Cell><Data ss:Type="String">ENSBTAG00000007584</Data></Cell>
    <Cell><Data ss:Type="String">INPP1</Data></Cell>
    <Cell><Data ss:Type="String">Bos taurus inositol polyphosphate-1-phosphatase (INPP1), mRNA. </Data></Cell>
    <Cell><Data ss:Type="Number">-0.85655300000000001</Data><NamedCell ss:Name="_FilterDatabase"/></Cell>
    <Cell><Data ss:Type="Number">5.0000000000000001E-4</Data></Cell>
    <Cell><Data ss:Type="Number">2.85656E-2</Data></Cell>
   </Row>
   <Row>
    <Cell><Data ss:Type="String">ENSBTAT00000064551</Data></Cell>
    <Cell><Data ss:Type="String">ENSBTAG00000046037</Data></Cell>
    <Cell><Data ss:Type="String">SLC25A5</Data></Cell>
    <Cell><Data ss:Type="String">Bos taurus solute carrier family 25 (mitochondrial carrier; adenine nucleotide translocator), member 5 (SLC25A5), mRNA. </Data></Cell>
    <Cell><Data ss:Type="Number">0.86201899999999998</Data><NamedCell ss:Name="_FilterDatabase"/></Cell>
    <Cell><Data ss:Type="Number">1.4999999999999999E-4</Data></Cell>
    <Cell><Data ss:Type="Number">1.1199300000000001E-2</Data></Cell>
   </Row>
   <Row>
    <Cell><Data ss:Type="String">ENSBTAT00000015669</Data></Cell>
    <Cell><Data ss:Type="String">ENSBTAG00000011805</Data></Cell>
    <Cell><Data ss:Type="String">M6PRBP1</Data></Cell>
    <Cell><Data ss:Type="String">Bos taurus perilipin 3 (PLIN3), mRNA. </Data></Cell>
    <Cell><Data ss:Type="Number">0.877502</Data><NamedCell ss:Name="_FilterDatabase"/></Cell>
    <Cell ss:StyleID="s58"><Data ss:Type="Number">5.0000000000000002E-5</Data></Cell>
    <Cell><Data ss:Type="Number">4.6901199999999999E-3</Data></Cell>
   </Row>
   <Row>
    <Cell><Data ss:Type="String">ENSBTAT00000015668</Data></Cell>
    <Cell><Data ss:Type="String">ENSBTAG00000011802</Data></Cell>
    <Cell><Data ss:Type="String">COL6A1</Data></Cell>
    <Cell><Data ss:Type="String">Bos taurus collagen, type VI, alpha 1 (COL6A1), mRNA. </Data></Cell>
    <Cell><Data ss:Type="Number">-0.85298499999999999</Data><NamedCell ss:Name="_FilterDatabase"/></Cell>
    <Cell><Data ss:Type="Number">6.4999999999999997E-4</Data></Cell>
    <Cell><Data ss:Type="Number">3.4541500000000003E-2</Data></Cell>
   </Row>
   <Row>
    <Cell><Data ss:Type="String">ENSBTAT00000003135</Data></Cell>
    <Cell><Data ss:Type="String">ENSBTAG00000002417</Data></Cell>
    <Cell><Data ss:Type="String">RAB30</Data></Cell>
    <Cell><Data ss:Type="String">Bos taurus RAB30, member RAS oncogene family (RAB30), mRNA. </Data></Cell>
    <Cell><Data ss:Type="Number">0.95088099999999998</Data><NamedCell ss:Name="_FilterDatabase"/></Cell>
    <Cell ss:StyleID="s58"><Data ss:Type="Number">5.0000000000000002E-5</Data></Cell>
    <Cell><Data ss:Type="Number">4.6901199999999999E-3</Data></Cell>
   </Row>
   <Row>
    <Cell><Data ss:Type="String">ENSBTAT00000043454</Data></Cell>
    <Cell><Data ss:Type="String">ENSBTAG00000030744</Data></Cell>
    <Cell><Data ss:Type="String">NFYB</Data></Cell>
    <Cell><Data ss:Type="String">Bos taurus nuclear transcription factor Y, beta (NFYB), mRNA. </Data></Cell>
    <Cell><Data ss:Type="Number">-1.04193</Data><NamedCell ss:Name="_FilterDatabase"/></Cell>
    <Cell ss:StyleID="s58"><Data ss:Type="Number">5.0000000000000002E-5</Data></Cell>
    <Cell><Data ss:Type="Number">4.6901199999999999E-3</Data></Cell>
   </Row>
   <Row>
    <Cell><Data ss:Type="String">ENSBTAT00000030056</Data></Cell>
    <Cell><Data ss:Type="String">ENSBTAG00000015248</Data></Cell>
    <Cell><Data ss:Type="String">PLA2G16</Data></Cell>
    <Cell><Data ss:Type="String">Bos taurus phospholipase A2, group XVI (PLA2G16), mRNA. </Data></Cell>
    <Cell><Data ss:Type="Number">0.99459699999999995</Data><NamedCell ss:Name="_FilterDatabase"/></Cell>
    <Cell ss:StyleID="s58"><Data ss:Type="Number">5.0000000000000002E-5</Data></Cell>
    <Cell><Data ss:Type="Number">4.6901199999999999E-3</Data></Cell>
   </Row>
   <Row>
    <Cell><Data ss:Type="String">ENSBTAT00000006144</Data></Cell>
    <Cell><Data ss:Type="String">ENSBTAG00000004680</Data></Cell>
    <Cell><Data ss:Type="String">SLC13A5</Data></Cell>
    <Cell><Data ss:Type="String">solute carrier family 13 (sodium-dependent citrate transporter), member 5 </Data></Cell>
    <Cell><Data ss:Type="Number">2.9726699999999999</Data><NamedCell ss:Name="_FilterDatabase"/></Cell>
    <Cell ss:StyleID="s58"><Data ss:Type="Number">5.0000000000000002E-5</Data></Cell>
    <Cell><Data ss:Type="Number">4.6901199999999999E-3</Data></Cell>
   </Row>
   <Row>
    <Cell><Data ss:Type="String">ENSBTAT00000023221</Data></Cell>
    <Cell><Data ss:Type="String">ENSBTAG00000017468</Data></Cell>
    <Cell><Data ss:Type="String">NUCB2</Data></Cell>
    <Cell><Data ss:Type="String">Bos taurus nucleobindin 2 (NUCB2), mRNA. </Data></Cell>
    <Cell><Data ss:Type="Number">0.92232599999999998</Data><NamedCell ss:Name="_FilterDatabase"/></Cell>
    <Cell><Data ss:Type="Number">1E-4</Data></Cell>
    <Cell><Data ss:Type="Number">8.1104899999999997E-3</Data></Cell>
   </Row>
   <Row>
    <Cell><Data ss:Type="String">ENSBTAT00000065537</Data></Cell>
    <Cell><Data ss:Type="String">ENSBTAG00000045742</Data></Cell>
    <Cell><Data ss:Type="String">C12orf75</Data></Cell>
    <Cell><Data ss:Type="String">chromosome 12 open reading frame 75 </Data></Cell>
    <Cell><Data ss:Type="Number">1.68171</Data><NamedCell ss:Name="_FilterDatabase"/></Cell>
    <Cell ss:StyleID="s58"><Data ss:Type="Number">5.0000000000000002E-5</Data></Cell>
    <Cell><Data ss:Type="Number">4.6901199999999999E-3</Data></Cell>
   </Row>
   <Row>
    <Cell><Data ss:Type="String">ENSBTAT00000010141</Data></Cell>
    <Cell><Data ss:Type="String">ENSBTAG00000007712</Data></Cell>
    <Cell><Data ss:Type="String">SEC22B</Data></Cell>
    <Cell><Data ss:Type="String">SEC22 vesicle trafficking protein homolog B (S. cerevisiae) (gene/pseudogene) </Data></Cell>
    <Cell><Data ss:Type="Number">0.76033799999999996</Data><NamedCell ss:Name="_FilterDatabase"/></Cell>
    <Cell><Data ss:Type="Number">5.5000000000000003E-4</Data></Cell>
    <Cell><Data ss:Type="Number">3.08341E-2</Data></Cell>
   </Row>
   <Row>
    <Cell><Data ss:Type="String">ENSBTAT00000019414</Data></Cell>
    <Cell><Data ss:Type="String">ENSBTAG00000037570</Data></Cell>
    <Cell><Data ss:Type="String">-</Data></Cell>
    <Cell><Data ss:Type="String">Uncharacterized protein  </Data></Cell>
    <Cell><Data ss:Type="Number">-1.2609999999999999</Data><NamedCell ss:Name="_FilterDatabase"/></Cell>
    <Cell ss:StyleID="s58"><Data ss:Type="Number">5.0000000000000002E-5</Data></Cell>
    <Cell><Data ss:Type="Number">4.6901199999999999E-3</Data></Cell>
   </Row>
   <Row>
    <Cell><Data ss:Type="String">ENSBTAT00000000796</Data></Cell>
    <Cell><Data ss:Type="String">ENSBTAG00000000604</Data></Cell>
    <Cell><Data ss:Type="String">GPNMB</Data></Cell>
    <Cell><Data ss:Type="String">glycoprotein (transmembrane) nmb </Data></Cell>
    <Cell><Data ss:Type="Number">1.0230300000000001</Data><NamedCell ss:Name="_FilterDatabase"/></Cell>
    <Cell ss:StyleID="s58"><Data ss:Type="Number">5.0000000000000002E-5</Data></Cell>
    <Cell><Data ss:Type="Number">4.6901199999999999E-3</Data></Cell>
   </Row>
   <Row>
    <Cell><Data ss:Type="String">ENSBTAT00000044846</Data></Cell>
    <Cell><Data ss:Type="String">ENSBTAG00000031631</Data></Cell>
    <Cell><Data ss:Type="String">FAM132A</Data></Cell>
    <Cell><Data ss:Type="String">family with sequence similarity 132, member A </Data></Cell>
    <Cell><Data ss:Type="Number">0.92167200000000005</Data><NamedCell ss:Name="_FilterDatabase"/></Cell>
    <Cell ss:StyleID="s58"><Data ss:Type="Number">5.0000000000000002E-5</Data></Cell>
    <Cell><Data ss:Type="Number">4.6901199999999999E-3</Data></Cell>
   </Row>
   <Row>
    <Cell><Data ss:Type="String">ENSBTAT00000000010</Data></Cell>
    <Cell><Data ss:Type="String">ENSBTAG00000000010</Data></Cell>
    <Cell><Data ss:Type="String">BMSC-UBP</Data></Cell>
    <Cell><Data ss:Type="String">Bos taurus ubiquitin-like 7 (bone marrow stromal cell-derived) (UBL7), mRNA. </Data></Cell>
    <Cell><Data ss:Type="Number">0.910412</Data><NamedCell ss:Name="_FilterDatabase"/></Cell>
    <Cell><Data ss:Type="Number">1E-4</Data></Cell>
    <Cell><Data ss:Type="Number">8.1104899999999997E-3</Data></Cell>
   </Row>
   <Row>
    <Cell><Data ss:Type="String">ENSBTAT00000013284</Data></Cell>
    <Cell><Data ss:Type="String">ENSBTAG00000010069</Data></Cell>
    <Cell><Data ss:Type="String">EGR1</Data></Cell>
    <Cell><Data ss:Type="String">Bos taurus early growth response 1 (EGR1), mRNA. </Data></Cell>
    <Cell><Data ss:Type="Number">-1.6775800000000001</Data><NamedCell ss:Name="_FilterDatabase"/></Cell>
    <Cell ss:StyleID="s58"><Data ss:Type="Number">5.0000000000000002E-5</Data></Cell>
    <Cell><Data ss:Type="Number">4.6901199999999999E-3</Data></Cell>
   </Row>
   <Row>
    <Cell><Data ss:Type="String">ENSBTAT00000005925</Data></Cell>
    <Cell><Data ss:Type="String">ENSBTAG00000004510</Data></Cell>
    <Cell><Data ss:Type="String">SARDH</Data></Cell>
    <Cell><Data ss:Type="String">sarcosine dehydrogenase </Data></Cell>
    <Cell><Data ss:Type="Number">-1.23522</Data><NamedCell ss:Name="_FilterDatabase"/></Cell>
    <Cell ss:StyleID="s58"><Data ss:Type="Number">5.0000000000000002E-5</Data></Cell>
    <Cell><Data ss:Type="Number">4.6901199999999999E-3</Data></Cell>
   </Row>
   <Row>
    <Cell><Data ss:Type="String">ENSBTAT00000026008</Data></Cell>
    <Cell><Data ss:Type="String">ENSBTAG00000019524</Data></Cell>
    <Cell><Data ss:Type="String">ITGAD</Data></Cell>
    <Cell><Data ss:Type="String">integrin, alpha D </Data></Cell>
    <Cell><Data ss:Type="Number">1.8263799999999999</Data><NamedCell ss:Name="_FilterDatabase"/></Cell>
    <Cell ss:StyleID="s58"><Data ss:Type="Number">5.0000000000000002E-5</Data></Cell>
    <Cell><Data ss:Type="Number">4.6901199999999999E-3</Data></Cell>
   </Row>
   <Row>
    <Cell><Data ss:Type="String">ENSBTAT00000023522</Data></Cell>
    <Cell><Data ss:Type="String">ENSBTAG00000017685</Data></Cell>
    <Cell><Data ss:Type="String">JUP</Data></Cell>
    <Cell><Data ss:Type="String">Bos taurus junction plakoglobin (JUP), mRNA. </Data></Cell>
    <Cell><Data ss:Type="Number">-0.77820800000000001</Data><NamedCell ss:Name="_FilterDatabase"/></Cell>
    <Cell><Data ss:Type="Number">9.5E-4</Data></Cell>
    <Cell><Data ss:Type="Number">4.5264800000000001E-2</Data></Cell>
   </Row>
   <Row>
    <Cell><Data ss:Type="String">ENSBTAT00000016762</Data></Cell>
    <Cell><Data ss:Type="String">ENSBTAG00000012628</Data></Cell>
    <Cell><Data ss:Type="String">SLC1A2</Data></Cell>
    <Cell><Data ss:Type="String">solute carrier family 1 (glial high affinity glutamate transporter), member 2 </Data></Cell>
    <Cell><Data ss:Type="Number">0.96040999999999999</Data><NamedCell ss:Name="_FilterDatabase"/></Cell>
    <Cell ss:StyleID="s58"><Data ss:Type="Number">5.0000000000000002E-5</Data></Cell>
    <Cell><Data ss:Type="Number">4.6901199999999999E-3</Data></Cell>
   </Row>
   <Row>
    <Cell><Data ss:Type="String">ENSBTAT00000007519</Data></Cell>
    <Cell><Data ss:Type="String">ENSBTAG00000005718</Data></Cell>
    <Cell><Data ss:Type="String">PLIN2</Data></Cell>
    <Cell><Data ss:Type="String">perilipin 2 </Data></Cell>
    <Cell><Data ss:Type="Number">1.73088</Data><NamedCell ss:Name="_FilterDatabase"/></Cell>
    <Cell ss:StyleID="s58"><Data ss:Type="Number">5.0000000000000002E-5</Data></Cell>
    <Cell><Data ss:Type="Number">4.6901199999999999E-3</Data></Cell>
   </Row>
   <Row>
    <Cell><Data ss:Type="String">ENSBTAT00000046947</Data></Cell>
    <Cell><Data ss:Type="String">ENSBTAG00000017056</Data></Cell>
    <Cell><Data ss:Type="String">PKLR</Data></Cell>
    <Cell><Data ss:Type="String">Bos taurus pyruvate kinase, liver and RBC (PKLR), mRNA. </Data></Cell>
    <Cell><Data ss:Type="Number">-1.1355500000000001</Data><NamedCell ss:Name="_FilterDatabase"/></Cell>
    <Cell ss:StyleID="s58"><Data ss:Type="Number">5.0000000000000002E-5</Data></Cell>
    <Cell><Data ss:Type="Number">4.6901199999999999E-3</Data></Cell>
   </Row>
   <Row>
    <Cell><Data ss:Type="String">ENSBTAT00000043366</Data></Cell>
    <Cell><Data ss:Type="String">ENSBTAG00000030674</Data></Cell>
    <Cell><Data ss:Type="String">AK4</Data></Cell>
    <Cell><Data ss:Type="String">Bos taurus adenylate kinase 4 (AK4), mRNA. </Data></Cell>
    <Cell><Data ss:Type="Number">-1.1842699999999999</Data><NamedCell ss:Name="_FilterDatabase"/></Cell>
    <Cell ss:StyleID="s58"><Data ss:Type="Number">5.0000000000000002E-5</Data></Cell>
    <Cell><Data ss:Type="Number">4.6901199999999999E-3</Data></Cell>
   </Row>
   <Row>
    <Cell><Data ss:Type="String">ENSBTAT00000003343</Data></Cell>
    <Cell><Data ss:Type="String">ENSBTAG00000002580</Data></Cell>
    <Cell><Data ss:Type="String">MYH14</Data></Cell>
    <Cell><Data ss:Type="String">myosin, heavy chain 14, non-muscle </Data></Cell>
    <Cell><Data ss:Type="Number">-0.91274999999999995</Data><NamedCell ss:Name="_FilterDatabase"/></Cell>
    <Cell><Data ss:Type="Number">2.0000000000000001E-4</Data></Cell>
    <Cell><Data ss:Type="Number">1.42658E-2</Data></Cell>
   </Row>
   <Row>
    <Cell><Data ss:Type="String">ENSBTAT00000003229</Data></Cell>
    <Cell><Data ss:Type="String">ENSBTAG00000002485</Data></Cell>
    <Cell><Data ss:Type="String">TNS1</Data></Cell>
    <Cell><Data ss:Type="String">Bos taurus tensin 1 (TNS1), mRNA. </Data></Cell>
    <Cell><Data ss:Type="Number">-0.95846299999999995</Data><NamedCell ss:Name="_FilterDatabase"/></Cell>
    <Cell ss:StyleID="s58"><Data ss:Type="Number">5.0000000000000002E-5</Data></Cell>
    <Cell><Data ss:Type="Number">4.6901199999999999E-3</Data></Cell>
   </Row>
   <Row>
    <Cell><Data ss:Type="String">ENSBTAT00000017010</Data></Cell>
    <Cell><Data ss:Type="String">ENSBTAG00000012805</Data></Cell>
    <Cell><Data ss:Type="String">TSPAN13</Data></Cell>
    <Cell><Data ss:Type="String">Bos taurus tetraspanin 13 (TSPAN13), mRNA. </Data></Cell>
    <Cell><Data ss:Type="Number">1.5440499999999999</Data><NamedCell ss:Name="_FilterDatabase"/></Cell>
    <Cell ss:StyleID="s58"><Data ss:Type="Number">5.0000000000000002E-5</Data></Cell>
    <Cell><Data ss:Type="Number">4.6901199999999999E-3</Data></Cell>
   </Row>
   <Row>
    <Cell><Data ss:Type="String">ENSBTAT00000061570</Data></Cell>
    <Cell><Data ss:Type="String">ENSBTAG00000016260</Data></Cell>
    <Cell><Data ss:Type="String">LRRK2</Data></Cell>
    <Cell><Data ss:Type="String">leucine-rich repeat kinase 2 </Data></Cell>
    <Cell><Data ss:Type="Number">0.75279200000000002</Data><NamedCell ss:Name="_FilterDatabase"/></Cell>
    <Cell><Data ss:Type="Number">6.4999999999999997E-4</Data></Cell>
    <Cell><Data ss:Type="Number">3.4541500000000003E-2</Data></Cell>
   </Row>
   <Row>
    <Cell><Data ss:Type="String">ENSBTAT00000063519</Data></Cell>
    <Cell><Data ss:Type="String">ENSBTAG00000047088</Data></Cell>
    <Cell><Data ss:Type="String">-</Data></Cell>
    <Cell><Data ss:Type="String">Uncharacterized protein  </Data></Cell>
    <Cell><Data ss:Type="Number">-0.783748</Data><NamedCell ss:Name="_FilterDatabase"/></Cell>
    <Cell><Data ss:Type="Number">5.9999999999999995E-4</Data></Cell>
    <Cell><Data ss:Type="Number">3.2868300000000003E-2</Data></Cell>
   </Row>
   <Row>
    <Cell><Data ss:Type="String">ENSBTAT00000034373</Data></Cell>
    <Cell><Data ss:Type="String">ENSBTAG00000023659</Data></Cell>
    <Cell><Data ss:Type="String">MT2</Data></Cell>
    <Cell><Data ss:Type="String">Bos taurus metallothionein 2A (MT2A), mRNA. </Data></Cell>
    <Cell><Data ss:Type="Number">1.23027</Data><NamedCell ss:Name="_FilterDatabase"/></Cell>
    <Cell ss:StyleID="s58"><Data ss:Type="Number">5.0000000000000002E-5</Data></Cell>
    <Cell><Data ss:Type="Number">4.6901199999999999E-3</Data></Cell>
   </Row>
   <Row>
    <Cell><Data ss:Type="String">ENSBTAT00000024863</Data></Cell>
    <Cell><Data ss:Type="String">ENSBTAG00000005709</Data></Cell>
    <Cell><Data ss:Type="String">ABHD3</Data></Cell>
    <Cell><Data ss:Type="String">abhydrolase domain containing 3 </Data></Cell>
    <Cell><Data ss:Type="Number">0.83016400000000001</Data><NamedCell ss:Name="_FilterDatabase"/></Cell>
    <Cell><Data ss:Type="Number">6.4999999999999997E-4</Data></Cell>
    <Cell><Data ss:Type="Number">3.4541500000000003E-2</Data></Cell>
   </Row>
   <Row>
    <Cell><Data ss:Type="String">ENSBTAT00000006036</Data></Cell>
    <Cell><Data ss:Type="String">ENSBTAG00000004598</Data></Cell>
    <Cell><Data ss:Type="String">GOLGA5</Data></Cell>
    <Cell><Data ss:Type="String">Bos taurus golgin A5 (GOLGA5), mRNA. </Data></Cell>
    <Cell><Data ss:Type="Number">0.80797799999999997</Data><NamedCell ss:Name="_FilterDatabase"/></Cell>
    <Cell><Data ss:Type="Number">2.0000000000000001E-4</Data></Cell>
    <Cell><Data ss:Type="Number">1.42658E-2</Data></Cell>
   </Row>
   <Row>
    <Cell><Data ss:Type="String">ENSBTAT00000012000</Data></Cell>
    <Cell><Data ss:Type="String">ENSBTAG00000009104</Data></Cell>
    <Cell><Data ss:Type="String">SERP1</Data></Cell>
    <Cell><Data ss:Type="String">Bos taurus stress-associated endoplasmic reticulum protein 1 (SERP1), mRNA. </Data></Cell>
    <Cell><Data ss:Type="Number">0.87480000000000002</Data><NamedCell ss:Name="_FilterDatabase"/></Cell>
    <Cell ss:StyleID="s58"><Data ss:Type="Number">5.0000000000000002E-5</Data></Cell>
    <Cell><Data ss:Type="Number">4.6901199999999999E-3</Data></Cell>
   </Row>
   <Row>
    <Cell><Data ss:Type="String">ENSBTAT00000002418</Data></Cell>
    <Cell><Data ss:Type="String">ENSBTAG00000001854</Data></Cell>
    <Cell><Data ss:Type="String">CIAPIN1</Data></Cell>
    <Cell><Data ss:Type="String">Bos taurus cytokine induced apoptosis inhibitor 1 (CIAPIN1), mRNA. </Data></Cell>
    <Cell><Data ss:Type="Number">0.79955399999999999</Data><NamedCell ss:Name="_FilterDatabase"/></Cell>
    <Cell><Data ss:Type="Number">7.5000000000000002E-4</Data></Cell>
    <Cell><Data ss:Type="Number">3.8490099999999999E-2</Data></Cell>
   </Row>
   <Row>
    <Cell><Data ss:Type="String">ENSBTAT00000024042</Data></Cell>
    <Cell><Data ss:Type="String">ENSBTAG00000018059</Data></Cell>
    <Cell><Data ss:Type="String">CD80</Data></Cell>
    <Cell><Data ss:Type="String">Bos taurus CD80 molecule (CD80), mRNA. </Data></Cell>
    <Cell><Data ss:Type="Number">0.88032100000000002</Data><NamedCell ss:Name="_FilterDatabase"/></Cell>
    <Cell><Data ss:Type="Number">6.9999999999999999E-4</Data></Cell>
    <Cell><Data ss:Type="Number">3.6630000000000003E-2</Data></Cell>
   </Row>
   <Row>
    <Cell><Data ss:Type="String">ENSBTAT00000003943</Data></Cell>
    <Cell><Data ss:Type="String">ENSBTAG00000003033</Data></Cell>
    <Cell><Data ss:Type="String">GADD45G</Data></Cell>
    <Cell><Data ss:Type="String">Bos taurus growth arrest and DNA-damage-inducible, gamma (GADD45G), mRNA. </Data></Cell>
    <Cell><Data ss:Type="Number">1.0228699999999999</Data><NamedCell ss:Name="_FilterDatabase"/></Cell>
    <Cell><Data ss:Type="Number">2.9999999999999997E-4</Data></Cell>
    <Cell><Data ss:Type="Number">1.9807000000000002E-2</Data></Cell>
   </Row>
   <Row>
    <Cell><Data ss:Type="String">ENSBTAT00000031470</Data></Cell>
    <Cell><Data ss:Type="String">ENSBTAG00000005718</Data></Cell>
    <Cell><Data ss:Type="String">PLIN2</Data></Cell>
    <Cell><Data ss:Type="String">perilipin 2 </Data></Cell>
    <Cell><Data ss:Type="Number">1.6226</Data><NamedCell ss:Name="_FilterDatabase"/></Cell>
    <Cell ss:StyleID="s58"><Data ss:Type="Number">5.0000000000000002E-5</Data></Cell>
    <Cell><Data ss:Type="Number">4.6901199999999999E-3</Data></Cell>
   </Row>
   <Row>
    <Cell><Data ss:Type="String">ENSBTAT00000052811</Data></Cell>
    <Cell><Data ss:Type="String">ENSBTAG00000020538</Data></Cell>
    <Cell><Data ss:Type="String">HERC5</Data></Cell>
    <Cell><Data ss:Type="String">Bos taurus hect domain and RLD 5 (HERC5), mRNA. </Data></Cell>
    <Cell><Data ss:Type="Number">0.72403099999999998</Data><NamedCell ss:Name="_FilterDatabase"/></Cell>
    <Cell><Data ss:Type="Number">1E-3</Data></Cell>
    <Cell><Data ss:Type="Number">4.7178100000000001E-2</Data></Cell>
   </Row>
   <Row>
    <Cell><Data ss:Type="String">ENSBTAT00000060554</Data></Cell>
    <Cell><Data ss:Type="String">ENSBTAG00000043553</Data></Cell>
    <Cell><Data ss:Type="String">GPX3</Data></Cell>
    <Cell><Data ss:Type="String">glutathione peroxidase 3 precursor  </Data></Cell>
    <Cell><Data ss:Type="Number">5.5715399999999997</Data><NamedCell ss:Name="_FilterDatabase"/></Cell>
    <Cell ss:StyleID="s58"><Data ss:Type="Number">5.0000000000000002E-5</Data></Cell>
    <Cell><Data ss:Type="Number">4.6901199999999999E-3</Data></Cell>
   </Row>
   <Row>
    <Cell><Data ss:Type="String">ENSBTAT00000057533</Data></Cell>
    <Cell><Data ss:Type="String">ENSBTAG00000007662</Data></Cell>
    <Cell><Data ss:Type="String">GRP78</Data></Cell>
    <Cell><Data ss:Type="String">Uncharacterized protein  </Data></Cell>
    <Cell><Data ss:Type="Number">1.42384</Data><NamedCell ss:Name="_FilterDatabase"/></Cell>
    <Cell ss:StyleID="s58"><Data ss:Type="Number">5.0000000000000002E-5</Data></Cell>
    <Cell><Data ss:Type="Number">4.6901199999999999E-3</Data></Cell>
   </Row>
   <Row>
    <Cell><Data ss:Type="String">ENSBTAT00000013784</Data></Cell>
    <Cell><Data ss:Type="String">ENSBTAG00000010445</Data></Cell>
    <Cell><Data ss:Type="String">DNASE2B</Data></Cell>
    <Cell><Data ss:Type="String">deoxyribonuclease II beta </Data></Cell>
    <Cell><Data ss:Type="Number">1.07064</Data><NamedCell ss:Name="_FilterDatabase"/></Cell>
    <Cell ss:StyleID="s58"><Data ss:Type="Number">5.0000000000000002E-5</Data></Cell>
    <Cell><Data ss:Type="Number">4.6901199999999999E-3</Data></Cell>
   </Row>
   <Row>
    <Cell><Data ss:Type="String">ENSBTAT00000017323</Data></Cell>
    <Cell><Data ss:Type="String">ENSBTAG00000013029</Data></Cell>
    <Cell><Data ss:Type="String">ARNTL</Data></Cell>
    <Cell><Data ss:Type="String">aryl hydrocarbon receptor nuclear translocator-like </Data></Cell>
    <Cell><Data ss:Type="Number">-1.3152699999999999</Data><NamedCell ss:Name="_FilterDatabase"/></Cell>
    <Cell ss:StyleID="s58"><Data ss:Type="Number">5.0000000000000002E-5</Data></Cell>
    <Cell><Data ss:Type="Number">4.6901199999999999E-3</Data></Cell>
   </Row>
   <Row>
    <Cell><Data ss:Type="String">ENSBTAT00000024637</Data></Cell>
    <Cell><Data ss:Type="String">ENSBTAG00000018509</Data></Cell>
    <Cell><Data ss:Type="String">ETNK2</Data></Cell>
    <Cell><Data ss:Type="String">ethanolamine kinase 2 </Data></Cell>
    <Cell><Data ss:Type="Number">-0.84177000000000002</Data><NamedCell ss:Name="_FilterDatabase"/></Cell>
    <Cell><Data ss:Type="Number">1.4999999999999999E-4</Data></Cell>
    <Cell><Data ss:Type="Number">1.1199300000000001E-2</Data></Cell>
   </Row>
   <Row>
    <Cell><Data ss:Type="String">ENSBTAT00000011066</Data></Cell>
    <Cell><Data ss:Type="String">ENSBTAG00000008409</Data></Cell>
    <Cell><Data ss:Type="String">MYC</Data></Cell>
    <Cell><Data ss:Type="String">Bos taurus v-myc myelocytomatosis viral oncogene homolog (avian) (MYC), mRNA. </Data></Cell>
    <Cell><Data ss:Type="Number">1.1241399999999999</Data><NamedCell ss:Name="_FilterDatabase"/></Cell>
    <Cell><Data ss:Type="Number">5.9999999999999995E-4</Data></Cell>
    <Cell><Data ss:Type="Number">3.2868300000000003E-2</Data></Cell>
   </Row>
   <Row>
    <Cell><Data ss:Type="String">ENSBTAT00000007861</Data></Cell>
    <Cell><Data ss:Type="String">ENSBTAG00000005990</Data></Cell>
    <Cell><Data ss:Type="String">S1PR1</Data></Cell>
    <Cell><Data ss:Type="String">Bos taurus sphingosine-1-phosphate receptor 1 (S1PR1), mRNA. </Data></Cell>
    <Cell><Data ss:Type="Number">-0.97081399999999995</Data><NamedCell ss:Name="_FilterDatabase"/></Cell>
    <Cell ss:StyleID="s58"><Data ss:Type="Number">5.0000000000000002E-5</Data></Cell>
    <Cell><Data ss:Type="Number">4.6901199999999999E-3</Data></Cell>
   </Row>
   <Row>
    <Cell><Data ss:Type="String">ENSBTAT00000004538</Data></Cell>
    <Cell><Data ss:Type="String">ENSBTAG00000003492</Data></Cell>
    <Cell><Data ss:Type="String">-</Data></Cell>
    <Cell><Data ss:Type="String">&#45;-</Data></Cell>
    <Cell><Data ss:Type="Number">3.7738999999999998</Data><NamedCell ss:Name="_FilterDatabase"/></Cell>
    <Cell><Data ss:Type="Number">5.5000000000000003E-4</Data></Cell>
    <Cell><Data ss:Type="Number">3.08341E-2</Data></Cell>
   </Row>
   <Row>
    <Cell><Data ss:Type="String">ENSBTAT00000014049</Data></Cell>
    <Cell><Data ss:Type="String">ENSBTAG00000010626</Data></Cell>
    <Cell><Data ss:Type="String">SH3GLB2</Data></Cell>
    <Cell><Data ss:Type="String">Bos taurus SH3-domain GRB2-like endophilin B2 (SH3GLB2), mRNA. </Data></Cell>
    <Cell><Data ss:Type="Number">0.81050900000000003</Data><NamedCell ss:Name="_FilterDatabase"/></Cell>
    <Cell><Data ss:Type="Number">6.9999999999999999E-4</Data></Cell>
    <Cell><Data ss:Type="Number">3.6630000000000003E-2</Data></Cell>
   </Row>
   <Row>
    <Cell><Data ss:Type="String">ENSBTAT00000036705</Data></Cell>
    <Cell><Data ss:Type="String">ENSBTAG00000007665</Data></Cell>
    <Cell><Data ss:Type="String">NPR3</Data></Cell>
    <Cell><Data ss:Type="String">Bos taurus natriuretic peptide receptor C/guanylate cyclase C (atrionatriuretic peptide receptor C) (NPR3), mRNA. </Data></Cell>
    <Cell><Data ss:Type="Number">-0.91352199999999995</Data><NamedCell ss:Name="_FilterDatabase"/></Cell>
    <Cell><Data ss:Type="Number">2.5000000000000001E-4</Data></Cell>
    <Cell><Data ss:Type="Number">1.7021700000000001E-2</Data></Cell>
   </Row>
   <Row>
    <Cell><Data ss:Type="String">ENSBTAT00000022428</Data></Cell>
    <Cell><Data ss:Type="String">ENSBTAG00000016864</Data></Cell>
    <Cell><Data ss:Type="String">LBP</Data></Cell>
    <Cell><Data ss:Type="String">Bos taurus lipopolysaccharide binding protein (LBP), mRNA. </Data></Cell>
    <Cell><Data ss:Type="Number">1.7112000000000001</Data><NamedCell ss:Name="_FilterDatabase"/></Cell>
    <Cell ss:StyleID="s58"><Data ss:Type="Number">5.0000000000000002E-5</Data></Cell>
    <Cell><Data ss:Type="Number">4.6901199999999999E-3</Data></Cell>
   </Row>
   <Row>
    <Cell><Data ss:Type="String">ENSBTAT00000025431</Data></Cell>
    <Cell><Data ss:Type="String">ENSBTAG00000047739</Data></Cell>
    <Cell><Data ss:Type="String">TSC22D1</Data></Cell>
    <Cell><Data ss:Type="String">Bos taurus TSC22 domain family, member 1 (TSC22D1), mRNA. </Data></Cell>
    <Cell><Data ss:Type="Number">-0.96451600000000004</Data><NamedCell ss:Name="_FilterDatabase"/></Cell>
    <Cell ss:StyleID="s58"><Data ss:Type="Number">5.0000000000000002E-5</Data></Cell>
    <Cell><Data ss:Type="Number">4.6901199999999999E-3</Data></Cell>
   </Row>
   <Row>
    <Cell><Data ss:Type="String">ENSBTAT00000035975</Data></Cell>
    <Cell><Data ss:Type="String">ENSBTAG00000025554</Data></Cell>
    <Cell><Data ss:Type="String">LRRC73</Data></Cell>
    <Cell><Data ss:Type="String">leucine rich repeat containing 73 </Data></Cell>
    <Cell><Data ss:Type="String">inf</Data><NamedCell ss:Name="_FilterDatabase"/></Cell>
    <Cell ss:StyleID="s58"><Data ss:Type="Number">5.0000000000000002E-5</Data></Cell>
    <Cell><Data ss:Type="Number">4.6901199999999999E-3</Data></Cell>
   </Row>
   <Row>
    <Cell><Data ss:Type="String">ENSBTAT00000002092</Data></Cell>
    <Cell><Data ss:Type="String">ENSBTAG00000038067</Data></Cell>
    <Cell><Data ss:Type="String">MT1A</Data></Cell>
    <Cell><Data ss:Type="String">Bos taurus metallothionein-1A (MT1A), mRNA. </Data></Cell>
    <Cell><Data ss:Type="Number">2.4267699999999999</Data><NamedCell ss:Name="_FilterDatabase"/></Cell>
    <Cell ss:StyleID="s58"><Data ss:Type="Number">5.0000000000000002E-5</Data></Cell>
    <Cell><Data ss:Type="Number">4.6901199999999999E-3</Data></Cell>
   </Row>
   <Row>
    <Cell><Data ss:Type="String">ENSBTAT00000013664</Data></Cell>
    <Cell><Data ss:Type="String">ENSBTAG00000010345</Data></Cell>
    <Cell><Data ss:Type="String">XPNPEP2</Data></Cell>
    <Cell><Data ss:Type="String">Bos taurus X-prolyl aminopeptidase (aminopeptidase P) 2, membrane-bound (XPNPEP2), mRNA. </Data></Cell>
    <Cell><Data ss:Type="Number">-2.0002599999999999</Data><NamedCell ss:Name="_FilterDatabase"/></Cell>
    <Cell ss:StyleID="s58"><Data ss:Type="Number">5.0000000000000002E-5</Data></Cell>
    <Cell><Data ss:Type="Number">4.6901199999999999E-3</Data></Cell>
   </Row>
   <Row>
    <Cell><Data ss:Type="String">ENSBTAT00000048616</Data></Cell>
    <Cell><Data ss:Type="String">ENSBTAG00000034323</Data></Cell>
    <Cell><Data ss:Type="String">SLC2A5</Data></Cell>
    <Cell><Data ss:Type="String">Bos taurus solute carrier family 2 (facilitated glucose/fructose transporter), member 5 (SLC2A5), mRNA. </Data></Cell>
    <Cell><Data ss:Type="Number">-1.8448</Data><NamedCell ss:Name="_FilterDatabase"/></Cell>
    <Cell ss:StyleID="s58"><Data ss:Type="Number">5.0000000000000002E-5</Data></Cell>
    <Cell><Data ss:Type="Number">4.6901199999999999E-3</Data></Cell>
   </Row>
   <Row>
    <Cell><Data ss:Type="String">ENSBTAT00000063585</Data></Cell>
    <Cell><Data ss:Type="String">ENSBTAG00000001000</Data></Cell>
    <Cell><Data ss:Type="String">CA13</Data></Cell>
    <Cell><Data ss:Type="String">carbonic anhydrase XIII </Data></Cell>
    <Cell><Data ss:Type="Number">-1.1862600000000001</Data><NamedCell ss:Name="_FilterDatabase"/></Cell>
    <Cell ss:StyleID="s58"><Data ss:Type="Number">5.0000000000000002E-5</Data></Cell>
    <Cell><Data ss:Type="Number">4.6901199999999999E-3</Data></Cell>
   </Row>
   <Row>
    <Cell><Data ss:Type="String">ENSBTAT00000018897</Data></Cell>
    <Cell><Data ss:Type="String">ENSBTAG00000014215</Data></Cell>
    <Cell><Data ss:Type="String">-</Data></Cell>
    <Cell><Data ss:Type="String">Bos taurus coiled-coil domain containing 86 (CCDC86), mRNA. </Data></Cell>
    <Cell><Data ss:Type="Number">0.972302</Data><NamedCell ss:Name="_FilterDatabase"/></Cell>
    <Cell><Data ss:Type="Number">1E-4</Data></Cell>
    <Cell><Data ss:Type="Number">8.1104899999999997E-3</Data></Cell>
   </Row>
   <Row>
    <Cell><Data ss:Type="String">ENSBTAT00000011585</Data></Cell>
    <Cell><Data ss:Type="String">ENSBTAG00000008792</Data></Cell>
    <Cell><Data ss:Type="String">RNASE6</Data></Cell>
    <Cell><Data ss:Type="String">Bos taurus ribonuclease, RNase A family, k6 (RNASE6), mRNA. </Data></Cell>
    <Cell><Data ss:Type="Number">1.1924600000000001</Data><NamedCell ss:Name="_FilterDatabase"/></Cell>
    <Cell ss:StyleID="s58"><Data ss:Type="Number">5.0000000000000002E-5</Data></Cell>
    <Cell><Data ss:Type="Number">4.6901199999999999E-3</Data></Cell>
   </Row>
   <Row>
    <Cell><Data ss:Type="String">ENSBTAT00000021556</Data></Cell>
    <Cell><Data ss:Type="String">ENSBTAG00000016198</Data></Cell>
    <Cell><Data ss:Type="String">EP300</Data></Cell>
    <Cell><Data ss:Type="String">E1A binding protein p300 </Data></Cell>
    <Cell><Data ss:Type="Number">-0.77349199999999996</Data><NamedCell ss:Name="_FilterDatabase"/></Cell>
    <Cell><Data ss:Type="Number">7.5000000000000002E-4</Data></Cell>
    <Cell><Data ss:Type="Number">3.8490099999999999E-2</Data></Cell>
   </Row>
   <Row>
    <Cell><Data ss:Type="String">ENSBTAT00000031716</Data></Cell>
    <Cell><Data ss:Type="String">ENSBTAG00000021204</Data></Cell>
    <Cell><Data ss:Type="String">TES</Data></Cell>
    <Cell><Data ss:Type="String">Bos taurus testis derived transcript (3 LIM domains) (TES), mRNA. </Data></Cell>
    <Cell><Data ss:Type="Number">0.941747</Data><NamedCell ss:Name="_FilterDatabase"/></Cell>
    <Cell><Data ss:Type="Number">8.4999999999999995E-4</Data></Cell>
    <Cell><Data ss:Type="Number">4.2133499999999997E-2</Data></Cell>
   </Row>
   <Row>
    <Cell><Data ss:Type="String">ENSBTAT00000061377</Data></Cell>
    <Cell><Data ss:Type="String">ENSBTAG00000003366</Data></Cell>
    <Cell><Data ss:Type="String">DDX58</Data></Cell>
    <Cell><Data ss:Type="String">DEAD (Asp-Glu-Ala-Asp) box polypeptide 58 </Data></Cell>
    <Cell><Data ss:Type="Number">0.83009699999999997</Data><NamedCell ss:Name="_FilterDatabase"/></Cell>
    <Cell><Data ss:Type="Number">1.4999999999999999E-4</Data></Cell>
    <Cell><Data ss:Type="Number">1.1199300000000001E-2</Data></Cell>
   </Row>
   <Row>
    <Cell><Data ss:Type="String">ENSBTAT00000019339</Data></Cell>
    <Cell><Data ss:Type="String">ENSBTAG00000014549</Data></Cell>
    <Cell><Data ss:Type="String">GNL3</Data></Cell>
    <Cell><Data ss:Type="String">guanine nucleotide binding protein-like 3 (nucleolar) </Data></Cell>
    <Cell><Data ss:Type="Number">0.97353599999999996</Data><NamedCell ss:Name="_FilterDatabase"/></Cell>
    <Cell><Data ss:Type="Number">1E-4</Data></Cell>
    <Cell><Data ss:Type="Number">8.1104899999999997E-3</Data></Cell>
   </Row>
   <Row>
    <Cell><Data ss:Type="String">ENSBTAT00000022350</Data></Cell>
    <Cell><Data ss:Type="String">ENSBTAG00000016801</Data></Cell>
    <Cell><Data ss:Type="String">RXRG</Data></Cell>
    <Cell><Data ss:Type="String">Bos taurus retinoid X receptor, gamma (RXRG), mRNA. </Data></Cell>
    <Cell><Data ss:Type="Number">1.50993</Data><NamedCell ss:Name="_FilterDatabase"/></Cell>
    <Cell ss:StyleID="s58"><Data ss:Type="Number">5.0000000000000002E-5</Data></Cell>
    <Cell><Data ss:Type="Number">4.6901199999999999E-3</Data></Cell>
   </Row>
   <Row>
    <Cell><Data ss:Type="String">ENSBTAT00000015620</Data></Cell>
    <Cell><Data ss:Type="String">ENSBTAG00000011771</Data></Cell>
    <Cell><Data ss:Type="String">FICD</Data></Cell>
    <Cell><Data ss:Type="String">FIC domain containing </Data></Cell>
    <Cell><Data ss:Type="Number">1.20672</Data><NamedCell ss:Name="_FilterDatabase"/></Cell>
    <Cell><Data ss:Type="Number">2.5000000000000001E-4</Data></Cell>
    <Cell><Data ss:Type="Number">1.7021700000000001E-2</Data></Cell>
   </Row>
   <Row>
    <Cell><Data ss:Type="String">ENSBTAT00000017246</Data></Cell>
    <Cell><Data ss:Type="String">ENSBTAG00000012972</Data></Cell>
    <Cell><Data ss:Type="String">CYP2U1</Data></Cell>
    <Cell><Data ss:Type="String">cytochrome P450, family 2, subfamily U, polypeptide 1 </Data></Cell>
    <Cell><Data ss:Type="Number">-0.84587299999999999</Data><NamedCell ss:Name="_FilterDatabase"/></Cell>
    <Cell><Data ss:Type="Number">3.5E-4</Data></Cell>
    <Cell><Data ss:Type="Number">2.2016500000000001E-2</Data></Cell>
   </Row>
   <Row>
    <Cell><Data ss:Type="String">ENSBTAT00000005615</Data></Cell>
    <Cell><Data ss:Type="String">ENSBTAG00000004283</Data></Cell>
    <Cell><Data ss:Type="String">PPFIBP1</Data></Cell>
    <Cell><Data ss:Type="String">PTPRF interacting protein, binding protein 1 (liprin beta 1) </Data></Cell>
    <Cell><Data ss:Type="Number">-0.76302599999999998</Data><NamedCell ss:Name="_FilterDatabase"/></Cell>
    <Cell><Data ss:Type="Number">6.4999999999999997E-4</Data></Cell>
    <Cell><Data ss:Type="Number">3.4541500000000003E-2</Data></Cell>
   </Row>
   <Row>
    <Cell><Data ss:Type="String">ENSBTAT00000014585</Data></Cell>
    <Cell><Data ss:Type="String">ENSBTAG00000010991</Data></Cell>
    <Cell><Data ss:Type="String">TTR</Data></Cell>
    <Cell><Data ss:Type="String">Bos taurus transthyretin (TTR), mRNA. </Data></Cell>
    <Cell><Data ss:Type="Number">-1.0945199999999999</Data><NamedCell ss:Name="_FilterDatabase"/></Cell>
    <Cell><Data ss:Type="Number">8.0000000000000004E-4</Data></Cell>
    <Cell><Data ss:Type="Number">4.0492500000000001E-2</Data></Cell>
   </Row>
   <Row>
    <Cell><Data ss:Type="String">ENSBTAT00000010744</Data></Cell>
    <Cell><Data ss:Type="String">ENSBTAG00000008172</Data></Cell>
    <Cell><Data ss:Type="String">EGLN3</Data></Cell>
    <Cell><Data ss:Type="String">Bos taurus egl nine homolog 3 (C. elegans) (EGLN3), mRNA. </Data></Cell>
    <Cell><Data ss:Type="Number">1.2751300000000001</Data><NamedCell ss:Name="_FilterDatabase"/></Cell>
    <Cell ss:StyleID="s58"><Data ss:Type="Number">5.0000000000000002E-5</Data></Cell>
    <Cell><Data ss:Type="Number">4.6901199999999999E-3</Data></Cell>
   </Row>
   <Row>
    <Cell><Data ss:Type="String">ENSBTAT00000019753</Data></Cell>
    <Cell><Data ss:Type="String">ENSBTAG00000014831</Data></Cell>
    <Cell><Data ss:Type="String">PPP1R3C</Data></Cell>
    <Cell><Data ss:Type="String">Bos taurus protein phosphatase 1, regulatory subunit 3C (PPP1R3C), mRNA. </Data></Cell>
    <Cell><Data ss:Type="Number">-1.16709</Data><NamedCell ss:Name="_FilterDatabase"/></Cell>
    <Cell ss:StyleID="s58"><Data ss:Type="Number">5.0000000000000002E-5</Data></Cell>
    <Cell><Data ss:Type="Number">4.6901199999999999E-3</Data></Cell>
   </Row>
   <Row>
    <Cell><Data ss:Type="String">ENSBTAT00000027514</Data></Cell>
    <Cell><Data ss:Type="String">ENSBTAG00000020646</Data></Cell>
    <Cell><Data ss:Type="String">ZC3H6</Data></Cell>
    <Cell><Data ss:Type="String">zinc finger CCCH-type containing 6 </Data></Cell>
    <Cell><Data ss:Type="Number">-0.930338</Data><NamedCell ss:Name="_FilterDatabase"/></Cell>
    <Cell><Data ss:Type="Number">6.4999999999999997E-4</Data></Cell>
    <Cell><Data ss:Type="Number">3.4541500000000003E-2</Data></Cell>
   </Row>
   <Row>
    <Cell><Data ss:Type="String">ENSBTAT00000027515</Data></Cell>
    <Cell><Data ss:Type="String">ENSBTAG00000020647</Data></Cell>
    <Cell><Data ss:Type="String">RASL11B</Data></Cell>
    <Cell><Data ss:Type="String">Bos taurus RAS-like, family 11, member B (RASL11B), mRNA. </Data></Cell>
    <Cell><Data ss:Type="Number">2.6110000000000002</Data><NamedCell ss:Name="_FilterDatabase"/></Cell>
    <Cell ss:StyleID="s58"><Data ss:Type="Number">5.0000000000000002E-5</Data></Cell>
    <Cell><Data ss:Type="Number">4.6901199999999999E-3</Data></Cell>
   </Row>
   <Row>
    <Cell><Data ss:Type="String">ENSBTAT00000019457</Data></Cell>
    <Cell><Data ss:Type="String">ENSBTAG00000014611</Data></Cell>
    <Cell><Data ss:Type="String">SORL1</Data></Cell>
    <Cell><Data ss:Type="String">Bos taurus sortilin-related receptor, L(DLR class) A repeats containing (SORL1), mRNA. </Data></Cell>
    <Cell><Data ss:Type="Number">-0.78620199999999996</Data><NamedCell ss:Name="_FilterDatabase"/></Cell>
    <Cell><Data ss:Type="Number">8.4999999999999995E-4</Data></Cell>
    <Cell><Data ss:Type="Number">4.2133499999999997E-2</Data></Cell>
   </Row>
   <Row>
    <Cell><Data ss:Type="String">ENSBTAT00000043464</Data></Cell>
    <Cell><Data ss:Type="String">ENSBTAG00000005910</Data></Cell>
    <Cell><Data ss:Type="String">OB-R</Data></Cell>
    <Cell><Data ss:Type="String">Bos taurus leptin receptor (LEPR), mRNA. </Data></Cell>
    <Cell><Data ss:Type="Number">1.06945</Data><NamedCell ss:Name="_FilterDatabase"/></Cell>
    <Cell ss:StyleID="s58"><Data ss:Type="Number">5.0000000000000002E-5</Data></Cell>
    <Cell><Data ss:Type="Number">4.6901199999999999E-3</Data></Cell>
   </Row>
   <Row>
    <Cell><Data ss:Type="String">ENSBTAT00000017580</Data></Cell>
    <Cell><Data ss:Type="String">ENSBTAG00000013208</Data></Cell>
    <Cell><Data ss:Type="String">SLC25A4</Data></Cell>
    <Cell><Data ss:Type="String">Bos taurus solute carrier family 25 (mitochondrial carrier; adenine nucleotide translocator), member 4 (SLC25A4), mRNA. </Data></Cell>
    <Cell><Data ss:Type="Number">0.830488</Data><NamedCell ss:Name="_FilterDatabase"/></Cell>
    <Cell><Data ss:Type="Number">4.4999999999999999E-4</Data></Cell>
    <Cell><Data ss:Type="Number">2.67616E-2</Data></Cell>
   </Row>
   <Row>
    <Cell><Data ss:Type="String">ENSBTAT00000026454</Data></Cell>
    <Cell><Data ss:Type="String">ENSBTAG00000038981</Data></Cell>
    <Cell><Data ss:Type="String">-</Data></Cell>
    <Cell><Data ss:Type="String">Uncharacterized protein  </Data></Cell>
    <Cell><Data ss:Type="Number">-1.4177900000000001</Data><NamedCell ss:Name="_FilterDatabase"/></Cell>
    <Cell ss:StyleID="s58"><Data ss:Type="Number">5.0000000000000002E-5</Data></Cell>
    <Cell><Data ss:Type="Number">4.6901199999999999E-3</Data></Cell>
   </Row>
   <Row>
    <Cell><Data ss:Type="String">ENSBTAT00000007918</Data></Cell>
    <Cell><Data ss:Type="String">ENSBTAG00000022613</Data></Cell>
    <Cell><Data ss:Type="String">CYCS</Data></Cell>
    <Cell><Data ss:Type="String">Bos taurus cytochrome c, somatic (CYCS), mRNA. </Data></Cell>
    <Cell><Data ss:Type="Number">1.1395200000000001</Data><NamedCell ss:Name="_FilterDatabase"/></Cell>
    <Cell ss:StyleID="s58"><Data ss:Type="Number">5.0000000000000002E-5</Data></Cell>
    <Cell><Data ss:Type="Number">4.6901199999999999E-3</Data></Cell>
   </Row>
   <Row>
    <Cell><Data ss:Type="String">ENSBTAT00000005267</Data></Cell>
    <Cell><Data ss:Type="String">ENSBTAG00000004034</Data></Cell>
    <Cell><Data ss:Type="String">SESN3</Data></Cell>
    <Cell><Data ss:Type="String">sestrin 3 </Data></Cell>
    <Cell><Data ss:Type="Number">-1.57968</Data><NamedCell ss:Name="_FilterDatabase"/></Cell>
    <Cell ss:StyleID="s58"><Data ss:Type="Number">5.0000000000000002E-5</Data></Cell>
    <Cell><Data ss:Type="Number">4.6901199999999999E-3</Data></Cell>
   </Row>
   <Row>
    <Cell><Data ss:Type="String">ENSBTAT00000008616</Data></Cell>
    <Cell><Data ss:Type="String">ENSBTAG00000006556</Data></Cell>
    <Cell><Data ss:Type="String">COPB1</Data></Cell>
    <Cell><Data ss:Type="String">Bos taurus coatomer protein complex, subunit beta 1 (COPB1), mRNA. </Data></Cell>
    <Cell><Data ss:Type="Number">0.85463699999999998</Data><NamedCell ss:Name="_FilterDatabase"/></Cell>
    <Cell><Data ss:Type="Number">1E-4</Data></Cell>
    <Cell><Data ss:Type="Number">8.1104899999999997E-3</Data></Cell>
   </Row>
   <Row>
    <Cell><Data ss:Type="String">ENSBTAT00000065273</Data></Cell>
    <Cell><Data ss:Type="String">ENSBTAG00000047766</Data></Cell>
    <Cell><Data ss:Type="String">G0S2</Data></Cell>
    <Cell><Data ss:Type="String">Bos taurus G0/G1switch 2 (G0S2), mRNA. </Data></Cell>
    <Cell><Data ss:Type="Number">2.6376499999999998</Data><NamedCell ss:Name="_FilterDatabase"/></Cell>
    <Cell ss:StyleID="s58"><Data ss:Type="Number">5.0000000000000002E-5</Data></Cell>
    <Cell><Data ss:Type="Number">4.6901199999999999E-3</Data></Cell>
   </Row>
   <Row>
    <Cell><Data ss:Type="String">ENSBTAT00000064194</Data></Cell>
    <Cell><Data ss:Type="String">ENSBTAG00000046768</Data></Cell>
    <Cell><Data ss:Type="String">IGFBP1</Data></Cell>
    <Cell><Data ss:Type="String">Bos taurus insulin-like growth factor binding protein 1 (IGFBP1), mRNA. </Data></Cell>
    <Cell><Data ss:Type="Number">2.0201699999999998</Data><NamedCell ss:Name="_FilterDatabase"/></Cell>
    <Cell ss:StyleID="s58"><Data ss:Type="Number">5.0000000000000002E-5</Data></Cell>
    <Cell><Data ss:Type="Number">4.6901199999999999E-3</Data></Cell>
   </Row>
   <Row>
    <Cell><Data ss:Type="String">ENSBTAT00000053426</Data></Cell>
    <Cell><Data ss:Type="String">ENSBTAG00000003994</Data></Cell>
    <Cell><Data ss:Type="String">IGFBP3</Data></Cell>
    <Cell><Data ss:Type="String">Bos taurus insulin-like growth factor binding protein 3 (IGFBP3), mRNA. </Data></Cell>
    <Cell><Data ss:Type="Number">-0.91059699999999999</Data><NamedCell ss:Name="_FilterDatabase"/></Cell>
    <Cell ss:StyleID="s58"><Data ss:Type="Number">5.0000000000000002E-5</Data></Cell>
    <Cell><Data ss:Type="Number">4.6901199999999999E-3</Data></Cell>
   </Row>
   <Row>
    <Cell><Data ss:Type="String">ENSBTAT00000030932</Data></Cell>
    <Cell><Data ss:Type="String">ENSBTAG00000008124</Data></Cell>
    <Cell><Data ss:Type="String">GK</Data></Cell>
    <Cell><Data ss:Type="String">Bos taurus glycerol kinase (GK), mRNA. </Data></Cell>
    <Cell><Data ss:Type="Number">1.79776</Data><NamedCell ss:Name="_FilterDatabase"/></Cell>
    <Cell ss:StyleID="s58"><Data ss:Type="Number">5.0000000000000002E-5</Data></Cell>
    <Cell><Data ss:Type="Number">4.6901199999999999E-3</Data></Cell>
   </Row>
   <Row>
    <Cell><Data ss:Type="String">ENSBTAT00000030327</Data></Cell>
    <Cell><Data ss:Type="String">ENSBTAG00000022395</Data></Cell>
    <Cell><Data ss:Type="String">-</Data></Cell>
    <Cell><Data ss:Type="String">Serum amyloid A protein  </Data></Cell>
    <Cell><Data ss:Type="Number">2.2654399999999999</Data><NamedCell ss:Name="_FilterDatabase"/></Cell>
    <Cell ss:StyleID="s58"><Data ss:Type="Number">5.0000000000000002E-5</Data></Cell>
    <Cell><Data ss:Type="Number">4.6901199999999999E-3</Data></Cell>
   </Row>
   <Row>
    <Cell><Data ss:Type="String">ENSBTAT00000030326</Data></Cell>
    <Cell><Data ss:Type="String">ENSBTAG00000022394</Data></Cell>
    <Cell><Data ss:Type="String">SAA1</Data></Cell>
    <Cell><Data ss:Type="String">Bos taurus serum amyloid A2 (SAA2), mRNA. </Data></Cell>
    <Cell><Data ss:Type="Number">1.73343</Data><NamedCell ss:Name="_FilterDatabase"/></Cell>
    <Cell ss:StyleID="s58"><Data ss:Type="Number">5.0000000000000002E-5</Data></Cell>
    <Cell><Data ss:Type="Number">4.6901199999999999E-3</Data></Cell>
   </Row>
   <Row>
    <Cell><Data ss:Type="String">ENSBTAT00000008918</Data></Cell>
    <Cell><Data ss:Type="String">ENSBTAG00000020375</Data></Cell>
    <Cell><Data ss:Type="String">-</Data></Cell>
    <Cell><Data ss:Type="String">Uncharacterized protein  </Data></Cell>
    <Cell><Data ss:Type="Number">-1.2246900000000001</Data><NamedCell ss:Name="_FilterDatabase"/></Cell>
    <Cell ss:StyleID="s58"><Data ss:Type="Number">5.0000000000000002E-5</Data></Cell>
    <Cell><Data ss:Type="Number">4.6901199999999999E-3</Data></Cell>
   </Row>
   <Row>
    <Cell><Data ss:Type="String">ENSBTAT00000016056</Data></Cell>
    <Cell><Data ss:Type="String">ENSBTAG00000012104</Data></Cell>
    <Cell><Data ss:Type="String">FOXA3</Data></Cell>
    <Cell><Data ss:Type="String">Bos taurus forkhead box A3 (FOXA3), mRNA. </Data></Cell>
    <Cell><Data ss:Type="Number">-1.7426600000000001</Data><NamedCell ss:Name="_FilterDatabase"/></Cell>
    <Cell ss:StyleID="s58"><Data ss:Type="Number">5.0000000000000002E-5</Data></Cell>
    <Cell><Data ss:Type="Number">4.6901199999999999E-3</Data></Cell>
   </Row>
   <Row>
    <Cell><Data ss:Type="String">ENSBTAT00000024821</Data></Cell>
    <Cell><Data ss:Type="String">ENSBTAG00000018653</Data></Cell>
    <Cell><Data ss:Type="String">NABP1</Data></Cell>
    <Cell><Data ss:Type="String">Bos taurus oligonucleotide/oligosaccharide-binding fold containing 2A (NABP1), mRNA. </Data></Cell>
    <Cell><Data ss:Type="Number">0.84995900000000002</Data><NamedCell ss:Name="_FilterDatabase"/></Cell>
    <Cell><Data ss:Type="Number">4.0000000000000002E-4</Data></Cell>
    <Cell><Data ss:Type="Number">2.44868E-2</Data></Cell>
   </Row>
   <Row>
    <Cell><Data ss:Type="String">ENSBTAT00000013189</Data></Cell>
    <Cell><Data ss:Type="String">ENSBTAG00000009997</Data></Cell>
    <Cell><Data ss:Type="String">ANO1</Data></Cell>
    <Cell><Data ss:Type="String">anoctamin 1, calcium activated chloride channel </Data></Cell>
    <Cell><Data ss:Type="Number">-0.79655399999999998</Data><NamedCell ss:Name="_FilterDatabase"/></Cell>
    <Cell><Data ss:Type="Number">1.0499999999999999E-3</Data></Cell>
    <Cell><Data ss:Type="Number">4.9246199999999997E-2</Data></Cell>
   </Row>
   <Row>
    <Cell><Data ss:Type="String">ENSBTAT00000033431</Data></Cell>
    <Cell><Data ss:Type="String">ENSBTAG00000000074</Data></Cell>
    <Cell><Data ss:Type="String">NFIA</Data></Cell>
    <Cell><Data ss:Type="String">Bos taurus nuclear factor I/A (NFIA), mRNA. </Data></Cell>
    <Cell><Data ss:Type="Number">-0.93150599999999995</Data><NamedCell ss:Name="_FilterDatabase"/></Cell>
    <Cell ss:StyleID="s58"><Data ss:Type="Number">5.0000000000000002E-5</Data></Cell>
    <Cell><Data ss:Type="Number">4.6901199999999999E-3</Data></Cell>
   </Row>
   <Row>
    <Cell><Data ss:Type="String">ENSBTAT00000065769</Data></Cell>
    <Cell><Data ss:Type="String">ENSBTAG00000047330</Data></Cell>
    <Cell><Data ss:Type="String">FABP5</Data></Cell>
    <Cell><Data ss:Type="String">fatty acid binding protein 5 (psoriasis-associated) </Data></Cell>
    <Cell><Data ss:Type="Number">1.54461</Data><NamedCell ss:Name="_FilterDatabase"/></Cell>
    <Cell ss:StyleID="s58"><Data ss:Type="Number">5.0000000000000002E-5</Data></Cell>
    <Cell><Data ss:Type="Number">4.6901199999999999E-3</Data></Cell>
   </Row>
   <Row>
    <Cell><Data ss:Type="String">ENSBTAT00000009106</Data></Cell>
    <Cell><Data ss:Type="String">ENSBTAG00000006934</Data></Cell>
    <Cell><Data ss:Type="String">CYP11A1</Data></Cell>
    <Cell><Data ss:Type="String">Bos taurus cytochrome P450, family 11, subfamily A, polypeptide 1 (CYP11A1), mRNA. </Data></Cell>
    <Cell><Data ss:Type="Number">2.4795099999999999</Data><NamedCell ss:Name="_FilterDatabase"/></Cell>
    <Cell ss:StyleID="s58"><Data ss:Type="Number">5.0000000000000002E-5</Data></Cell>
    <Cell><Data ss:Type="Number">4.6901199999999999E-3</Data></Cell>
   </Row>
   <Row>
    <Cell><Data ss:Type="String">ENSBTAT00000034383</Data></Cell>
    <Cell><Data ss:Type="String">ENSBTAG00000024700</Data></Cell>
    <Cell><Data ss:Type="String">-</Data></Cell>
    <Cell><Data ss:Type="String">Uncharacterized protein  </Data></Cell>
    <Cell><Data ss:Type="Number">-0.90829000000000004</Data><NamedCell ss:Name="_FilterDatabase"/></Cell>
    <Cell><Data ss:Type="Number">4.0000000000000002E-4</Data></Cell>
    <Cell><Data ss:Type="Number">2.44868E-2</Data></Cell>
   </Row>
   <Row>
    <Cell><Data ss:Type="String">ENSBTAT00000061582</Data></Cell>
    <Cell><Data ss:Type="String">ENSBTAG00000019585</Data></Cell>
    <Cell><Data ss:Type="String">MYOM1</Data></Cell>
    <Cell><Data ss:Type="String">myomesin 1 </Data></Cell>
    <Cell><Data ss:Type="Number">2.34463</Data><NamedCell ss:Name="_FilterDatabase"/></Cell>
    <Cell ss:StyleID="s58"><Data ss:Type="Number">5.0000000000000002E-5</Data></Cell>
    <Cell><Data ss:Type="Number">4.6901199999999999E-3</Data></Cell>
   </Row>
   <Row>
    <Cell><Data ss:Type="String">ENSBTAT00000001482</Data></Cell>
    <Cell><Data ss:Type="String">ENSBTAG00000001117</Data></Cell>
    <Cell><Data ss:Type="String">ANKRD50</Data></Cell>
    <Cell><Data ss:Type="String">ankyrin repeat domain 50 </Data></Cell>
    <Cell><Data ss:Type="Number">-0.94641200000000003</Data><NamedCell ss:Name="_FilterDatabase"/></Cell>
    <Cell><Data ss:Type="Number">2.0000000000000001E-4</Data></Cell>
    <Cell><Data ss:Type="Number">1.42658E-2</Data></Cell>
   </Row>
   <Row>
    <Cell><Data ss:Type="String">ENSBTAT00000043067</Data></Cell>
    <Cell><Data ss:Type="String">ENSBTAG00000030520</Data></Cell>
    <Cell><Data ss:Type="String">PROB1</Data></Cell>
    <Cell><Data ss:Type="String">proline-rich basic protein 1 </Data></Cell>
    <Cell><Data ss:Type="Number">1.6108800000000001</Data><NamedCell ss:Name="_FilterDatabase"/></Cell>
    <Cell><Data ss:Type="Number">1E-4</Data></Cell>
    <Cell><Data ss:Type="Number">8.1104899999999997E-3</Data></Cell>
   </Row>
   <Row>
    <Cell><Data ss:Type="String">ENSBTAT00000054745</Data></Cell>
    <Cell><Data ss:Type="String">ENSBTAG00000008997</Data></Cell>
    <Cell><Data ss:Type="String">ENG</Data></Cell>
    <Cell><Data ss:Type="String">Bos taurus endoglin (ENG), mRNA. </Data></Cell>
    <Cell><Data ss:Type="Number">-0.81062800000000002</Data><NamedCell ss:Name="_FilterDatabase"/></Cell>
    <Cell><Data ss:Type="Number">9.5E-4</Data></Cell>
    <Cell><Data ss:Type="Number">4.5264800000000001E-2</Data></Cell>
   </Row>
   <Row>
    <Cell><Data ss:Type="String">ENSBTAT00000018241</Data></Cell>
    <Cell><Data ss:Type="String">ENSBTAG00000013732</Data></Cell>
    <Cell><Data ss:Type="String">GPR37</Data></Cell>
    <Cell><Data ss:Type="String">Bos taurus G protein-coupled receptor 37 (endothelin receptor type B-like) (GPR37), mRNA. </Data></Cell>
    <Cell><Data ss:Type="Number">-0.88557600000000003</Data><NamedCell ss:Name="_FilterDatabase"/></Cell>
    <Cell><Data ss:Type="Number">5.0000000000000001E-4</Data></Cell>
    <Cell><Data ss:Type="Number">2.85656E-2</Data></Cell>
   </Row>
   <Row>
    <Cell><Data ss:Type="String">ENSBTAT00000018479</Data></Cell>
    <Cell><Data ss:Type="String">ENSBTAG00000030190</Data></Cell>
    <Cell><Data ss:Type="String">COL6A3</Data></Cell>
    <Cell><Data ss:Type="String">collagen, type VI, alpha 3 </Data></Cell>
    <Cell><Data ss:Type="Number">-0.80368200000000001</Data><NamedCell ss:Name="_FilterDatabase"/></Cell>
    <Cell><Data ss:Type="Number">6.9999999999999999E-4</Data></Cell>
    <Cell><Data ss:Type="Number">3.6630000000000003E-2</Data></Cell>
   </Row>
   <Row>
    <Cell><Data ss:Type="String">ENSBTAT00000000407</Data></Cell>
    <Cell><Data ss:Type="String">ENSBTAG00000000313</Data></Cell>
    <Cell><Data ss:Type="String">NUDT13</Data></Cell>
    <Cell><Data ss:Type="String">Bos taurus nudix (nucleoside diphosphate linked moiety X)-type motif 13 (NUDT13), mRNA. </Data></Cell>
    <Cell><Data ss:Type="Number">0.93279699999999999</Data><NamedCell ss:Name="_FilterDatabase"/></Cell>
    <Cell><Data ss:Type="Number">1E-4</Data></Cell>
    <Cell><Data ss:Type="Number">8.1104899999999997E-3</Data></Cell>
   </Row>
   <Row>
    <Cell><Data ss:Type="String">ENSBTAT00000062953</Data></Cell>
    <Cell><Data ss:Type="String">ENSBTAG00000046010</Data></Cell>
    <Cell><Data ss:Type="String">BHLHA15</Data></Cell>
    <Cell><Data ss:Type="String">basic helix-loop-helix family, member a15 </Data></Cell>
    <Cell><Data ss:Type="Number">1.52701</Data><NamedCell ss:Name="_FilterDatabase"/></Cell>
    <Cell><Data ss:Type="Number">2.0000000000000001E-4</Data></Cell>
    <Cell><Data ss:Type="Number">1.42658E-2</Data></Cell>
   </Row>
   <Row>
    <Cell><Data ss:Type="String">ENSBTAT00000023309</Data></Cell>
    <Cell><Data ss:Type="String">ENSBTAG00000017531</Data></Cell>
    <Cell><Data ss:Type="String">FETUB</Data></Cell>
    <Cell><Data ss:Type="String">Bos taurus fetuin B (FETUB), mRNA. </Data></Cell>
    <Cell><Data ss:Type="Number">-1.39238</Data><NamedCell ss:Name="_FilterDatabase"/></Cell>
    <Cell ss:StyleID="s58"><Data ss:Type="Number">5.0000000000000002E-5</Data></Cell>
    <Cell><Data ss:Type="Number">4.6901199999999999E-3</Data></Cell>
   </Row>
   <Row>
    <Cell><Data ss:Type="String">ENSBTAT00000006106</Data></Cell>
    <Cell><Data ss:Type="String">ENSBTAG00000004651</Data></Cell>
    <Cell><Data ss:Type="String">NME1</Data></Cell>
    <Cell><Data ss:Type="String">Bos taurus non-metastatic cells 1, protein (NM23A) expressed in (NME1), transcript variant 2, mRNA. </Data></Cell>
    <Cell><Data ss:Type="Number">0.95115899999999998</Data><NamedCell ss:Name="_FilterDatabase"/></Cell>
    <Cell><Data ss:Type="Number">2.9999999999999997E-4</Data></Cell>
    <Cell><Data ss:Type="Number">1.9807000000000002E-2</Data></Cell>
   </Row>
   <Row>
    <Cell><Data ss:Type="String">ENSBTAT00000011846</Data></Cell>
    <Cell><Data ss:Type="String">ENSBTAG00000046303</Data></Cell>
    <Cell><Data ss:Type="String">-</Data></Cell>
    <Cell><Data ss:Type="String">Uncharacterized protein  </Data></Cell>
    <Cell><Data ss:Type="Number">-0.97048900000000005</Data><NamedCell ss:Name="_FilterDatabase"/></Cell>
    <Cell><Data ss:Type="Number">6.4999999999999997E-4</Data></Cell>
    <Cell><Data ss:Type="Number">3.4541500000000003E-2</Data></Cell>
   </Row>
   <Row>
    <Cell><Data ss:Type="String">ENSBTAT00000021770</Data></Cell>
    <Cell><Data ss:Type="String">ENSBTAG00000016366</Data></Cell>
    <Cell><Data ss:Type="String">ABCG8</Data></Cell>
    <Cell><Data ss:Type="String">ATP-binding cassette, sub-family G (WHITE), member 8 </Data></Cell>
    <Cell><Data ss:Type="Number">-1.13679</Data><NamedCell ss:Name="_FilterDatabase"/></Cell>
    <Cell ss:StyleID="s58"><Data ss:Type="Number">5.0000000000000002E-5</Data></Cell>
    <Cell><Data ss:Type="Number">4.6901199999999999E-3</Data></Cell>
   </Row>
   <Row>
    <Cell><Data ss:Type="String">ENSBTAT00000011923</Data></Cell>
    <Cell><Data ss:Type="String">ENSBTAG00000009050</Data></Cell>
    <Cell><Data ss:Type="String">ADIPOR2</Data></Cell>
    <Cell><Data ss:Type="String">Bos taurus adiponectin receptor 2 (ADIPOR2), mRNA. </Data></Cell>
    <Cell><Data ss:Type="Number">1.1468</Data><NamedCell ss:Name="_FilterDatabase"/></Cell>
    <Cell ss:StyleID="s58"><Data ss:Type="Number">5.0000000000000002E-5</Data></Cell>
    <Cell><Data ss:Type="Number">4.6901199999999999E-3</Data></Cell>
   </Row>
   <Row>
    <Cell><Data ss:Type="String">ENSBTAT00000015403</Data></Cell>
    <Cell><Data ss:Type="String">ENSBTAG00000032026</Data></Cell>
    <Cell><Data ss:Type="String">GMPPB</Data></Cell>
    <Cell><Data ss:Type="String">Bos taurus GDP-mannose pyrophosphorylase B (GMPPB), mRNA. </Data></Cell>
    <Cell><Data ss:Type="Number">1.12845</Data><NamedCell ss:Name="_FilterDatabase"/></Cell>
    <Cell ss:StyleID="s58"><Data ss:Type="Number">5.0000000000000002E-5</Data></Cell>
    <Cell><Data ss:Type="Number">4.6901199999999999E-3</Data></Cell>
   </Row>
   <Row>
    <Cell><Data ss:Type="String">ENSBTAT00000001253</Data></Cell>
    <Cell><Data ss:Type="String">ENSBTAG00000000948</Data></Cell>
    <Cell><Data ss:Type="String">RAB2A</Data></Cell>
    <Cell><Data ss:Type="String">Bos taurus RAB2A, member RAS oncogene family (RAB2A), mRNA. </Data></Cell>
    <Cell><Data ss:Type="Number">0.74476200000000004</Data><NamedCell ss:Name="_FilterDatabase"/></Cell>
    <Cell><Data ss:Type="Number">8.9999999999999998E-4</Data></Cell>
    <Cell><Data ss:Type="Number">4.3707900000000001E-2</Data></Cell>
   </Row>
   <Row>
    <Cell><Data ss:Type="String">ENSBTAT00000064633</Data></Cell>
    <Cell><Data ss:Type="String">ENSBTAG00000005658</Data></Cell>
    <Cell><Data ss:Type="String">ECE2</Data></Cell>
    <Cell><Data ss:Type="String">endothelin converting enzyme 2 </Data></Cell>
    <Cell><Data ss:Type="Number">1.21861</Data><NamedCell ss:Name="_FilterDatabase"/></Cell>
    <Cell><Data ss:Type="Number">2.0000000000000001E-4</Data></Cell>
    <Cell><Data ss:Type="Number">1.42658E-2</Data></Cell>
   </Row>
   <Row>
    <Cell><Data ss:Type="String">ENSBTAT00000024009</Data></Cell>
    <Cell><Data ss:Type="String">ENSBTAG00000018036</Data></Cell>
    <Cell><Data ss:Type="String">CNOT7</Data></Cell>
    <Cell><Data ss:Type="String">Bos taurus CCR4-NOT transcription complex, subunit 7 (CNOT7), mRNA. </Data></Cell>
    <Cell><Data ss:Type="Number">0.74929299999999999</Data><NamedCell ss:Name="_FilterDatabase"/></Cell>
    <Cell><Data ss:Type="Number">8.9999999999999998E-4</Data></Cell>
    <Cell><Data ss:Type="Number">4.3707900000000001E-2</Data></Cell>
   </Row>
   <Row>
    <Cell><Data ss:Type="String">ENSBTAT00000011729</Data></Cell>
    <Cell><Data ss:Type="String">ENSBTAG00000008909</Data></Cell>
    <Cell><Data ss:Type="String">PNPT1</Data></Cell>
    <Cell><Data ss:Type="String">polyribonucleotide nucleotidyltransferase 1 </Data></Cell>
    <Cell><Data ss:Type="Number">0.81814600000000004</Data><NamedCell ss:Name="_FilterDatabase"/></Cell>
    <Cell><Data ss:Type="Number">2.5000000000000001E-4</Data></Cell>
    <Cell><Data ss:Type="Number">1.7021700000000001E-2</Data></Cell>
   </Row>
   <Row>
    <Cell><Data ss:Type="String">ENSBTAT00000003370</Data></Cell>
    <Cell><Data ss:Type="String">ENSBTAG00000002606</Data></Cell>
    <Cell><Data ss:Type="String">LGR4</Data></Cell>
    <Cell><Data ss:Type="String">Bos taurus leucine-rich repeat containing G protein-coupled receptor 4 (LGR4), mRNA. </Data></Cell>
    <Cell><Data ss:Type="Number">-0.92048600000000003</Data><NamedCell ss:Name="_FilterDatabase"/></Cell>
    <Cell ss:StyleID="s58"><Data ss:Type="Number">5.0000000000000002E-5</Data></Cell>
    <Cell><Data ss:Type="Number">4.6901199999999999E-3</Data></Cell>
   </Row>
   <Row>
    <Cell><Data ss:Type="String">ENSBTAT00000040161</Data></Cell>
    <Cell><Data ss:Type="String">ENSBTAG00000000786</Data></Cell>
    <Cell><Data ss:Type="String">NQO2</Data></Cell>
    <Cell><Data ss:Type="String">Bos taurus NAD(P)H dehydrogenase, quinone 2 (NQO2), mRNA. </Data></Cell>
    <Cell><Data ss:Type="Number">0.82304500000000003</Data><NamedCell ss:Name="_FilterDatabase"/></Cell>
    <Cell><Data ss:Type="Number">1E-4</Data></Cell>
    <Cell><Data ss:Type="Number">8.1104899999999997E-3</Data></Cell>
   </Row>
   <Row>
    <Cell><Data ss:Type="String">ENSBTAT00000021357</Data></Cell>
    <Cell><Data ss:Type="String">ENSBTAG00000016048</Data></Cell>
    <Cell><Data ss:Type="String">CPT1B</Data></Cell>
    <Cell><Data ss:Type="String">Bos taurus carnitine palmitoyltransferase 1B (muscle) (CPT1B), mRNA. </Data></Cell>
    <Cell><Data ss:Type="Number">3.1100599999999998</Data><NamedCell ss:Name="_FilterDatabase"/></Cell>
    <Cell ss:StyleID="s58"><Data ss:Type="Number">5.0000000000000002E-5</Data></Cell>
    <Cell><Data ss:Type="Number">4.6901199999999999E-3</Data></Cell>
   </Row>
   <Row>
    <Cell><Data ss:Type="String">ENSBTAT00000022843</Data></Cell>
    <Cell><Data ss:Type="String">ENSBTAG00000017188</Data></Cell>
    <Cell><Data ss:Type="String">C20ORF82</Data></Cell>
    <Cell><Data ss:Type="String">Bos taurus isthmin 1 homolog (zebrafish) (ISM1), mRNA. </Data></Cell>
    <Cell><Data ss:Type="Number">2.2372899999999998</Data><NamedCell ss:Name="_FilterDatabase"/></Cell>
    <Cell ss:StyleID="s58"><Data ss:Type="Number">5.0000000000000002E-5</Data></Cell>
    <Cell><Data ss:Type="Number">4.6901199999999999E-3</Data></Cell>
   </Row>
   <Row>
    <Cell><Data ss:Type="String">ENSBTAT00000004094</Data></Cell>
    <Cell><Data ss:Type="String">ENSBTAG00000003151</Data></Cell>
    <Cell><Data ss:Type="String">DNAJB11</Data></Cell>
    <Cell><Data ss:Type="String">Bos taurus DnaJ (Hsp40) homolog, subfamily B, member 11 (DNAJB11), mRNA. </Data></Cell>
    <Cell><Data ss:Type="Number">0.88943799999999995</Data><NamedCell ss:Name="_FilterDatabase"/></Cell>
    <Cell><Data ss:Type="Number">1.4999999999999999E-4</Data></Cell>
    <Cell><Data ss:Type="Number">1.1199300000000001E-2</Data></Cell>
   </Row>
   <Row>
    <Cell><Data ss:Type="String">ENSBTAT00000048450</Data></Cell>
    <Cell><Data ss:Type="String">ENSBTAG00000007176</Data></Cell>
    <Cell><Data ss:Type="String">GDPD1</Data></Cell>
    <Cell><Data ss:Type="String">Bos taurus glycerophosphodiester phosphodiesterase domain containing 1 (GDPD1), mRNA. </Data></Cell>
    <Cell><Data ss:Type="Number">-1.5475000000000001</Data><NamedCell ss:Name="_FilterDatabase"/></Cell>
    <Cell ss:StyleID="s58"><Data ss:Type="Number">5.0000000000000002E-5</Data></Cell>
    <Cell><Data ss:Type="Number">4.6901199999999999E-3</Data></Cell>
   </Row>
   <Row>
    <Cell><Data ss:Type="String">ENSBTAT00000014713</Data></Cell>
    <Cell><Data ss:Type="String">ENSBTAG00000011082</Data></Cell>
    <Cell><Data ss:Type="String">IGF-I</Data></Cell>
    <Cell><Data ss:Type="String">Bos taurus insulin-like growth factor 1 (somatomedin C) (IGF1), mRNA. </Data></Cell>
    <Cell><Data ss:Type="Number">-1.84941</Data><NamedCell ss:Name="_FilterDatabase"/></Cell>
    <Cell ss:StyleID="s58"><Data ss:Type="Number">5.0000000000000002E-5</Data></Cell>
    <Cell><Data ss:Type="Number">4.6901199999999999E-3</Data></Cell>
   </Row>
   <Row>
    <Cell><Data ss:Type="String">ENSBTAT00000064412</Data></Cell>
    <Cell><Data ss:Type="String">ENSBTAG00000046588</Data></Cell>
    <Cell><Data ss:Type="String">DNAJB9</Data></Cell>
    <Cell><Data ss:Type="String">DnaJ (Hsp40) homolog, subfamily B, member 9 </Data></Cell>
    <Cell><Data ss:Type="Number">0.98765700000000001</Data><NamedCell ss:Name="_FilterDatabase"/></Cell>
    <Cell ss:StyleID="s58"><Data ss:Type="Number">5.0000000000000002E-5</Data></Cell>
    <Cell><Data ss:Type="Number">4.6901199999999999E-3</Data></Cell>
   </Row>
   <Row>
    <Cell><Data ss:Type="String">ENSBTAT00000028914</Data></Cell>
    <Cell><Data ss:Type="String">ENSBTAG00000021695</Data></Cell>
    <Cell><Data ss:Type="String">GLYCTK</Data></Cell>
    <Cell><Data ss:Type="String">glycerate kinase </Data></Cell>
    <Cell><Data ss:Type="Number">0.82450100000000004</Data><NamedCell ss:Name="_FilterDatabase"/></Cell>
    <Cell><Data ss:Type="Number">3.5E-4</Data></Cell>
    <Cell><Data ss:Type="Number">2.2016500000000001E-2</Data></Cell>
   </Row>
   <Row>
    <Cell><Data ss:Type="String">ENSBTAT00000021592</Data></Cell>
    <Cell><Data ss:Type="String">ENSBTAG00000016227</Data></Cell>
    <Cell><Data ss:Type="String">ASCL1</Data></Cell>
    <Cell><Data ss:Type="String">achaete-scute family bHLH transcription factor 1 </Data></Cell>
    <Cell><Data ss:Type="Number">-1.40181</Data><NamedCell ss:Name="_FilterDatabase"/></Cell>
    <Cell><Data ss:Type="Number">6.4999999999999997E-4</Data></Cell>
    <Cell><Data ss:Type="Number">3.4541500000000003E-2</Data></Cell>
   </Row>
   <Row>
    <Cell><Data ss:Type="String">ENSBTAT00000025207</Data></Cell>
    <Cell><Data ss:Type="String">ENSBTAG00000018941</Data></Cell>
    <Cell><Data ss:Type="String">CPXM2</Data></Cell>
    <Cell><Data ss:Type="String">Bos taurus carboxypeptidase X (M14 family), member 2 (CPXM2), mRNA. </Data></Cell>
    <Cell><Data ss:Type="Number">2.0026199999999998</Data><NamedCell ss:Name="_FilterDatabase"/></Cell>
    <Cell><Data ss:Type="Number">1.4999999999999999E-4</Data></Cell>
    <Cell><Data ss:Type="Number">1.1199300000000001E-2</Data></Cell>
   </Row>
   <Row>
    <Cell><Data ss:Type="String">ENSBTAT00000043111</Data></Cell>
    <Cell><Data ss:Type="String">ENSBTAG00000018322</Data></Cell>
    <Cell><Data ss:Type="String">SEC24A</Data></Cell>
    <Cell><Data ss:Type="String">Bos taurus SEC24 family, member A (S. cerevisiae) (SEC24A), mRNA. </Data></Cell>
    <Cell><Data ss:Type="Number">0.79551700000000003</Data><NamedCell ss:Name="_FilterDatabase"/></Cell>
    <Cell><Data ss:Type="Number">5.5000000000000003E-4</Data></Cell>
    <Cell><Data ss:Type="Number">3.08341E-2</Data></Cell>
   </Row>
   <Row>
    <Cell><Data ss:Type="String">ENSBTAT00000061325</Data></Cell>
    <Cell><Data ss:Type="String">ENSBTAG00000037456</Data></Cell>
    <Cell><Data ss:Type="String">AHDC1</Data></Cell>
    <Cell><Data ss:Type="String">Bos taurus AT hook, DNA binding motif, containing 1 (AHDC1), mRNA. </Data></Cell>
    <Cell><Data ss:Type="Number">-1.28142</Data><NamedCell ss:Name="_FilterDatabase"/></Cell>
    <Cell><Data ss:Type="Number">8.0000000000000004E-4</Data></Cell>
    <Cell><Data ss:Type="Number">4.0492500000000001E-2</Data></Cell>
   </Row>
   <Row>
    <Cell><Data ss:Type="String">ENSBTAT00000012472</Data></Cell>
    <Cell><Data ss:Type="String">ENSBTAG00000009475</Data></Cell>
    <Cell><Data ss:Type="String">PLXDC2</Data></Cell>
    <Cell><Data ss:Type="String">Bos taurus plexin domain containing 2 (PLXDC2), mRNA. </Data></Cell>
    <Cell><Data ss:Type="Number">-0.94588499999999998</Data><NamedCell ss:Name="_FilterDatabase"/></Cell>
    <Cell><Data ss:Type="Number">2.5000000000000001E-4</Data></Cell>
    <Cell><Data ss:Type="Number">1.7021700000000001E-2</Data></Cell>
   </Row>
   <Row>
    <Cell><Data ss:Type="String">ENSBTAT00000045181</Data></Cell>
    <Cell><Data ss:Type="String">ENSBTAG00000031863</Data></Cell>
    <Cell><Data ss:Type="String">HIG2</Data></Cell>
    <Cell><Data ss:Type="String">Bos taurus hypoxia inducible lipid droplet-associated (HILPDA), mRNA. </Data></Cell>
    <Cell><Data ss:Type="Number">1.3434699999999999</Data><NamedCell ss:Name="_FilterDatabase"/></Cell>
    <Cell ss:StyleID="s58"><Data ss:Type="Number">5.0000000000000002E-5</Data></Cell>
    <Cell><Data ss:Type="Number">4.6901199999999999E-3</Data></Cell>
   </Row>
   <Row>
    <Cell><Data ss:Type="String">ENSBTAT00000017828</Data></Cell>
    <Cell><Data ss:Type="String">ENSBTAG00000013402</Data></Cell>
    <Cell><Data ss:Type="String">CTDSPL</Data></Cell>
    <Cell><Data ss:Type="String">CTD (carboxy-terminal domain, RNA polymerase II, polypeptide A) small phosphatase-like </Data></Cell>
    <Cell><Data ss:Type="Number">-0.84883500000000001</Data><NamedCell ss:Name="_FilterDatabase"/></Cell>
    <Cell><Data ss:Type="Number">6.4999999999999997E-4</Data></Cell>
    <Cell><Data ss:Type="Number">3.4541500000000003E-2</Data></Cell>
   </Row>
   <Row>
    <Cell><Data ss:Type="String">ENSBTAT00000007133</Data></Cell>
    <Cell><Data ss:Type="String">ENSBTAG00000005419</Data></Cell>
    <Cell><Data ss:Type="String">ABP1</Data></Cell>
    <Cell><Data ss:Type="String">Bos taurus amiloride binding protein 1 (amine oxidase (copper-containing)) (ABP1), mRNA. </Data></Cell>
    <Cell><Data ss:Type="Number">-1.01814</Data><NamedCell ss:Name="_FilterDatabase"/></Cell>
    <Cell ss:StyleID="s58"><Data ss:Type="Number">5.0000000000000002E-5</Data></Cell>
    <Cell><Data ss:Type="Number">4.6901199999999999E-3</Data></Cell>
   </Row>
   <Row>
    <Cell><Data ss:Type="String">ENSBTAT00000060965</Data></Cell>
    <Cell><Data ss:Type="String">ENSBTAG00000044125</Data></Cell>
    <Cell><Data ss:Type="String">-</Data></Cell>
    <Cell><Data ss:Type="String">Uncharacterized protein  </Data></Cell>
    <Cell><Data ss:Type="Number">0.93694</Data><NamedCell ss:Name="_FilterDatabase"/></Cell>
    <Cell><Data ss:Type="Number">5.0000000000000001E-4</Data></Cell>
    <Cell><Data ss:Type="Number">2.85656E-2</Data></Cell>
   </Row>
   <Row>
    <Cell><Data ss:Type="String">ENSBTAT00000061644</Data></Cell>
    <Cell><Data ss:Type="String">ENSBTAG00000012119</Data></Cell>
    <Cell><Data ss:Type="String">PTPRZ1</Data></Cell>
    <Cell><Data ss:Type="String">protein tyrosine phosphatase, receptor-type, Z polypeptide 1 </Data></Cell>
    <Cell><Data ss:Type="Number">-1.2364200000000001</Data><NamedCell ss:Name="_FilterDatabase"/></Cell>
    <Cell ss:StyleID="s58"><Data ss:Type="Number">5.0000000000000002E-5</Data></Cell>
    <Cell><Data ss:Type="Number">4.6901199999999999E-3</Data></Cell>
   </Row>
   <Row>
    <Cell><Data ss:Type="String">ENSBTAT00000056276</Data></Cell>
    <Cell><Data ss:Type="String">ENSBTAG00000008683</Data></Cell>
    <Cell><Data ss:Type="String">LDHA</Data></Cell>
    <Cell><Data ss:Type="String">Bos taurus lactate dehydrogenase A (LDHA), mRNA. </Data></Cell>
    <Cell><Data ss:Type="Number">1.8600699999999999</Data><NamedCell ss:Name="_FilterDatabase"/></Cell>
    <Cell ss:StyleID="s58"><Data ss:Type="Number">5.0000000000000002E-5</Data></Cell>
    <Cell><Data ss:Type="Number">4.6901199999999999E-3</Data></Cell>
   </Row>
   <Row>
    <Cell><Data ss:Type="String">ENSBTAT00000061269</Data></Cell>
    <Cell><Data ss:Type="String">ENSBTAG00000004246</Data></Cell>
    <Cell><Data ss:Type="String">H6PD</Data></Cell>
    <Cell><Data ss:Type="String">hexose-6-phosphate dehydrogenase (glucose 1-dehydrogenase) </Data></Cell>
    <Cell><Data ss:Type="Number">-0.82316699999999998</Data><NamedCell ss:Name="_FilterDatabase"/></Cell>
    <Cell><Data ss:Type="Number">4.4999999999999999E-4</Data></Cell>
    <Cell><Data ss:Type="Number">2.67616E-2</Data></Cell>
   </Row>
   <Row>
    <Cell><Data ss:Type="String">ENSBTAT00000065534</Data></Cell>
    <Cell><Data ss:Type="String">ENSBTAG00000047801</Data></Cell>
    <Cell><Data ss:Type="String">CRELD2</Data></Cell>
    <Cell><Data ss:Type="String">Bos taurus cysteine-rich with EGF-like domains 2 (CRELD2), mRNA. </Data></Cell>
    <Cell><Data ss:Type="Number">1.8141400000000001</Data><NamedCell ss:Name="_FilterDatabase"/></Cell>
    <Cell ss:StyleID="s58"><Data ss:Type="Number">5.0000000000000002E-5</Data></Cell>
    <Cell><Data ss:Type="Number">4.6901199999999999E-3</Data></Cell>
   </Row>
   <Row>
    <Cell><Data ss:Type="String">ENSBTAT00000013587</Data></Cell>
    <Cell><Data ss:Type="String">ENSBTAG00000010284</Data></Cell>
    <Cell><Data ss:Type="String">ETNPPL</Data></Cell>
    <Cell><Data ss:Type="String">Bos taurus alanine-glyoxylate aminotransferase 2-like 1 (AGXT2L1), mRNA. </Data></Cell>
    <Cell><Data ss:Type="Number">-0.97643599999999997</Data><NamedCell ss:Name="_FilterDatabase"/></Cell>
    <Cell ss:StyleID="s58"><Data ss:Type="Number">5.0000000000000002E-5</Data></Cell>
    <Cell><Data ss:Type="Number">4.6901199999999999E-3</Data></Cell>
   </Row>
   <Row>
    <Cell><Data ss:Type="String">ENSBTAT00000008799</Data></Cell>
    <Cell><Data ss:Type="String">ENSBTAG00000006690</Data></Cell>
    <Cell><Data ss:Type="String">ARCN1</Data></Cell>
    <Cell><Data ss:Type="String">Bos taurus archain 1 (ARCN1), mRNA. </Data></Cell>
    <Cell><Data ss:Type="Number">0.98194199999999998</Data><NamedCell ss:Name="_FilterDatabase"/></Cell>
    <Cell ss:StyleID="s58"><Data ss:Type="Number">5.0000000000000002E-5</Data></Cell>
    <Cell><Data ss:Type="Number">4.6901199999999999E-3</Data></Cell>
   </Row>
   <Row>
    <Cell><Data ss:Type="String">ENSBTAT00000022744</Data></Cell>
    <Cell><Data ss:Type="String">ENSBTAG00000017122</Data></Cell>
    <Cell><Data ss:Type="String">HSPG2</Data></Cell>
    <Cell><Data ss:Type="String">heparan sulfate proteoglycan 2 </Data></Cell>
    <Cell><Data ss:Type="Number">-1.0095700000000001</Data><NamedCell ss:Name="_FilterDatabase"/></Cell>
    <Cell ss:StyleID="s58"><Data ss:Type="Number">5.0000000000000002E-5</Data></Cell>
    <Cell><Data ss:Type="Number">4.6901199999999999E-3</Data></Cell>
   </Row>
   <Row>
    <Cell><Data ss:Type="String">ENSBTAT00000005534</Data></Cell>
    <Cell><Data ss:Type="String">ENSBTAG00000004225</Data></Cell>
    <Cell><Data ss:Type="String">TSR1</Data></Cell>
    <Cell><Data ss:Type="String">pre-rRNA-processing protein TSR1 homolog  </Data></Cell>
    <Cell><Data ss:Type="Number">0.85859099999999999</Data><NamedCell ss:Name="_FilterDatabase"/></Cell>
    <Cell><Data ss:Type="Number">1.4999999999999999E-4</Data></Cell>
    <Cell><Data ss:Type="Number">1.1199300000000001E-2</Data></Cell>
   </Row>
   <Row>
    <Cell><Data ss:Type="String">ENSBTAT00000013478</Data></Cell>
    <Cell><Data ss:Type="String">ENSBTAG00000010215</Data></Cell>
    <Cell><Data ss:Type="String">CREB3L3</Data></Cell>
    <Cell><Data ss:Type="String">Bos taurus cAMP responsive element binding protein 3-like 3 (CREB3L3), mRNA. </Data></Cell>
    <Cell><Data ss:Type="Number">1.0595600000000001</Data><NamedCell ss:Name="_FilterDatabase"/></Cell>
    <Cell ss:StyleID="s58"><Data ss:Type="Number">5.0000000000000002E-5</Data></Cell>
    <Cell><Data ss:Type="Number">4.6901199999999999E-3</Data></Cell>
   </Row>
   <Row>
    <Cell><Data ss:Type="String">ENSBTAT00000024289</Data></Cell>
    <Cell><Data ss:Type="String">ENSBTAG00000018248</Data></Cell>
    <Cell><Data ss:Type="String">MGLL</Data></Cell>
    <Cell><Data ss:Type="String">monoglyceride lipase </Data></Cell>
    <Cell><Data ss:Type="Number">1.1973199999999999</Data><NamedCell ss:Name="_FilterDatabase"/></Cell>
    <Cell ss:StyleID="s58"><Data ss:Type="Number">5.0000000000000002E-5</Data></Cell>
    <Cell><Data ss:Type="Number">4.6901199999999999E-3</Data></Cell>
   </Row>
   <Row>
    <Cell><Data ss:Type="String">ENSBTAT00000008727</Data></Cell>
    <Cell><Data ss:Type="String">ENSBTAG00000006642</Data></Cell>
    <Cell><Data ss:Type="String">PRKACA</Data></Cell>
    <Cell><Data ss:Type="String">Bos taurus protein kinase, cAMP-dependent, catalytic, alpha (PRKACA), mRNA. </Data></Cell>
    <Cell><Data ss:Type="Number">-0.944994</Data><NamedCell ss:Name="_FilterDatabase"/></Cell>
    <Cell><Data ss:Type="Number">7.5000000000000002E-4</Data></Cell>
    <Cell><Data ss:Type="Number">3.8490099999999999E-2</Data></Cell>
   </Row>
   <Row>
    <Cell><Data ss:Type="String">ENSBTAT00000000134</Data></Cell>
    <Cell><Data ss:Type="String">ENSBTAG00000000123</Data></Cell>
    <Cell><Data ss:Type="String">HAO2</Data></Cell>
    <Cell><Data ss:Type="String">Bos taurus hydroxyacid oxidase 2 (long chain) (HAO2), mRNA. </Data></Cell>
    <Cell><Data ss:Type="Number">0.78648099999999999</Data><NamedCell ss:Name="_FilterDatabase"/></Cell>
    <Cell><Data ss:Type="Number">9.5E-4</Data></Cell>
    <Cell><Data ss:Type="Number">4.5264800000000001E-2</Data></Cell>
   </Row>
   <Row>
    <Cell><Data ss:Type="String">ENSBTAT00000025992</Data></Cell>
    <Cell><Data ss:Type="String">ENSBTAG00000019511</Data></Cell>
    <Cell><Data ss:Type="String">CDC123</Data></Cell>
    <Cell><Data ss:Type="String">Bos taurus cell division cycle 123 homolog (S. cerevisiae) (CDC123), mRNA. </Data></Cell>
    <Cell><Data ss:Type="Number">0.74470400000000003</Data><NamedCell ss:Name="_FilterDatabase"/></Cell>
    <Cell><Data ss:Type="Number">8.9999999999999998E-4</Data></Cell>
    <Cell><Data ss:Type="Number">4.3707900000000001E-2</Data></Cell>
   </Row>
   <Row>
    <Cell><Data ss:Type="String">ENSBTAT00000020020</Data></Cell>
    <Cell><Data ss:Type="String">ENSBTAG00000015038</Data></Cell>
    <Cell><Data ss:Type="String">HADHA</Data></Cell>
    <Cell><Data ss:Type="String">Bos taurus hydroxyacyl-CoA dehydrogenase/3-ketoacyl-CoA thiolase/enoyl-CoA hydratase (trifunctional protein), alpha subunit (HADHA), mRNA. </Data></Cell>
    <Cell><Data ss:Type="Number">0.91932800000000003</Data><NamedCell ss:Name="_FilterDatabase"/></Cell>
    <Cell ss:StyleID="s58"><Data ss:Type="Number">5.0000000000000002E-5</Data></Cell>
    <Cell><Data ss:Type="Number">4.6901199999999999E-3</Data></Cell>
   </Row>
   <Row>
    <Cell><Data ss:Type="String">ENSBTAT00000012400</Data></Cell>
    <Cell><Data ss:Type="String">ENSBTAG00000009423</Data></Cell>
    <Cell><Data ss:Type="String">NIPAL1</Data></Cell>
    <Cell><Data ss:Type="String">Bos taurus NIPA-like domain containing 1 (NIPAL1), mRNA. </Data></Cell>
    <Cell><Data ss:Type="Number">1.03094</Data><NamedCell ss:Name="_FilterDatabase"/></Cell>
    <Cell><Data ss:Type="Number">4.4999999999999999E-4</Data></Cell>
    <Cell><Data ss:Type="Number">2.67616E-2</Data></Cell>
   </Row>
   <Row>
    <Cell><Data ss:Type="String">ENSBTAT00000003013</Data></Cell>
    <Cell><Data ss:Type="String">ENSBTAG00000002333</Data></Cell>
    <Cell><Data ss:Type="String">HOP</Data></Cell>
    <Cell><Data ss:Type="String">Bos taurus HOP homeobox (HOPX), mRNA. </Data></Cell>
    <Cell><Data ss:Type="Number">1.7536099999999999</Data><NamedCell ss:Name="_FilterDatabase"/></Cell>
    <Cell ss:StyleID="s58"><Data ss:Type="Number">5.0000000000000002E-5</Data></Cell>
    <Cell><Data ss:Type="Number">4.6901199999999999E-3</Data></Cell>
   </Row>
   <Row>
    <Cell><Data ss:Type="String">ENSBTAT00000028036</Data></Cell>
    <Cell><Data ss:Type="String">ENSBTAG00000021048</Data></Cell>
    <Cell><Data ss:Type="String">ADM</Data></Cell>
    <Cell><Data ss:Type="String">Bos taurus adrenomedullin (ADM), mRNA. </Data></Cell>
    <Cell><Data ss:Type="Number">-0.99217</Data><NamedCell ss:Name="_FilterDatabase"/></Cell>
    <Cell><Data ss:Type="Number">2.9999999999999997E-4</Data></Cell>
    <Cell><Data ss:Type="Number">1.9807000000000002E-2</Data></Cell>
   </Row>
   <Row>
    <Cell><Data ss:Type="String">ENSBTAT00000066281</Data></Cell>
    <Cell><Data ss:Type="String">ENSBTAG00000046470</Data></Cell>
    <Cell><Data ss:Type="String">ONECUT1</Data></Cell>
    <Cell><Data ss:Type="String">Bos taurus one cut homeobox 1 (ONECUT1), mRNA. </Data></Cell>
    <Cell><Data ss:Type="Number">-1.3283100000000001</Data><NamedCell ss:Name="_FilterDatabase"/></Cell>
    <Cell ss:StyleID="s58"><Data ss:Type="Number">5.0000000000000002E-5</Data></Cell>
    <Cell><Data ss:Type="Number">4.6901199999999999E-3</Data></Cell>
   </Row>
   <Row>
    <Cell><Data ss:Type="String">ENSBTAT00000002019</Data></Cell>
    <Cell><Data ss:Type="String">ENSBTAG00000037527</Data></Cell>
    <Cell><Data ss:Type="String">OAS1Z</Data></Cell>
    <Cell><Data ss:Type="String">Bos taurus 2',5'-oligoadenylate synthetase 1, 40/46kDa (OAS1Z), mRNA. </Data></Cell>
    <Cell><Data ss:Type="Number">1.1769700000000001</Data><NamedCell ss:Name="_FilterDatabase"/></Cell>
    <Cell ss:StyleID="s58"><Data ss:Type="Number">5.0000000000000002E-5</Data></Cell>
    <Cell><Data ss:Type="Number">4.6901199999999999E-3</Data></Cell>
   </Row>
   <Row>
    <Cell><Data ss:Type="String">ENSBTAT00000017009</Data></Cell>
    <Cell><Data ss:Type="String">ENSBTAG00000012804</Data></Cell>
    <Cell><Data ss:Type="String">REEP5</Data></Cell>
    <Cell><Data ss:Type="String">Bos taurus receptor accessory protein 5 (REEP5), mRNA. </Data></Cell>
    <Cell><Data ss:Type="Number">0.86779099999999998</Data><NamedCell ss:Name="_FilterDatabase"/></Cell>
    <Cell><Data ss:Type="Number">2.9999999999999997E-4</Data></Cell>
    <Cell><Data ss:Type="Number">1.9807000000000002E-2</Data></Cell>
   </Row>
   <Row>
    <Cell><Data ss:Type="String">ENSBTAT00000032460</Data></Cell>
    <Cell><Data ss:Type="String">ENSBTAG00000001852</Data></Cell>
    <Cell><Data ss:Type="String">BREH1</Data></Cell>
    <Cell><Data ss:Type="String">Bos taurus retinyl ester hydrolase type 1 (BREH1), mRNA. </Data></Cell>
    <Cell><Data ss:Type="Number">0.98289300000000002</Data><NamedCell ss:Name="_FilterDatabase"/></Cell>
    <Cell ss:StyleID="s58"><Data ss:Type="Number">5.0000000000000002E-5</Data></Cell>
    <Cell><Data ss:Type="Number">4.6901199999999999E-3</Data></Cell>
   </Row>
   <Row>
    <Cell><Data ss:Type="String">ENSBTAT00000002011</Data></Cell>
    <Cell><Data ss:Type="String">ENSBTAG00000001537</Data></Cell>
    <Cell><Data ss:Type="String">TSKU</Data></Cell>
    <Cell><Data ss:Type="String">Bos taurus tsukushi small leucine rich proteoglycan homolog (Xenopus laevis) (TSKU), mRNA. </Data></Cell>
    <Cell><Data ss:Type="Number">-0.85222100000000001</Data><NamedCell ss:Name="_FilterDatabase"/></Cell>
    <Cell><Data ss:Type="Number">2.5000000000000001E-4</Data></Cell>
    <Cell><Data ss:Type="Number">1.7021700000000001E-2</Data></Cell>
   </Row>
   <Row>
    <Cell><Data ss:Type="String">ENSBTAT00000024915</Data></Cell>
    <Cell><Data ss:Type="String">ENSBTAG00000018718</Data></Cell>
    <Cell><Data ss:Type="String">DDI2</Data></Cell>
    <Cell><Data ss:Type="String">DNA-damage inducible 1 homolog 2 (S. cerevisiae) </Data></Cell>
    <Cell><Data ss:Type="Number">0.859711</Data><NamedCell ss:Name="_FilterDatabase"/></Cell>
    <Cell><Data ss:Type="Number">1.4999999999999999E-4</Data></Cell>
    <Cell><Data ss:Type="Number">1.1199300000000001E-2</Data></Cell>
   </Row>
   <Row>
    <Cell><Data ss:Type="String">ENSBTAT00000027861</Data></Cell>
    <Cell><Data ss:Type="String">ENSBTAG00000020914</Data></Cell>
    <Cell><Data ss:Type="String">CPNE8</Data></Cell>
    <Cell><Data ss:Type="String">Bos taurus copine VIII (CPNE8), mRNA. </Data></Cell>
    <Cell><Data ss:Type="Number">1.11463</Data><NamedCell ss:Name="_FilterDatabase"/></Cell>
    <Cell ss:StyleID="s58"><Data ss:Type="Number">5.0000000000000002E-5</Data></Cell>
    <Cell><Data ss:Type="Number">4.6901199999999999E-3</Data></Cell>
   </Row>
   <Row>
    <Cell><Data ss:Type="String">ENSBTAT00000009356</Data></Cell>
    <Cell><Data ss:Type="String">ENSBTAG00000007111</Data></Cell>
    <Cell><Data ss:Type="String">STEAP3</Data></Cell>
    <Cell><Data ss:Type="String">STEAP family member 3, metalloreductase </Data></Cell>
    <Cell><Data ss:Type="Number">0.86574700000000004</Data><NamedCell ss:Name="_FilterDatabase"/></Cell>
    <Cell ss:StyleID="s58"><Data ss:Type="Number">5.0000000000000002E-5</Data></Cell>
    <Cell><Data ss:Type="Number">4.6901199999999999E-3</Data></Cell>
   </Row>
   <Row>
    <Cell><Data ss:Type="String">ENSBTAT00000029841</Data></Cell>
    <Cell><Data ss:Type="String">ENSBTAG00000018563</Data></Cell>
    <Cell><Data ss:Type="String">SFRP2</Data></Cell>
    <Cell><Data ss:Type="String">Bos taurus secreted frizzled-related protein 2 (SFRP2), mRNA. </Data></Cell>
    <Cell><Data ss:Type="Number">-3.6229300000000002</Data><NamedCell ss:Name="_FilterDatabase"/></Cell>
    <Cell><Data ss:Type="Number">1E-4</Data></Cell>
    <Cell><Data ss:Type="Number">8.1104899999999997E-3</Data></Cell>
   </Row>
   <Row>
    <Cell><Data ss:Type="String">ENSBTAT00000033863</Data></Cell>
    <Cell><Data ss:Type="String">ENSBTAG00000013472</Data></Cell>
    <Cell><Data ss:Type="String">COL1A2</Data></Cell>
    <Cell><Data ss:Type="String">Bos taurus collagen, type I, alpha 2 (COL1A2), mRNA. </Data></Cell>
    <Cell><Data ss:Type="Number">-0.80475200000000002</Data><NamedCell ss:Name="_FilterDatabase"/></Cell>
    <Cell><Data ss:Type="Number">8.9999999999999998E-4</Data></Cell>
    <Cell><Data ss:Type="Number">4.3707900000000001E-2</Data></Cell>
   </Row>
   <Row>
    <Cell><Data ss:Type="String">ENSBTAT00000009034</Data></Cell>
    <Cell><Data ss:Type="String">ENSBTAG00000006881</Data></Cell>
    <Cell><Data ss:Type="String">SLC35B1</Data></Cell>
    <Cell><Data ss:Type="String">Bos taurus solute carrier family 35, member B1 (SLC35B1), mRNA. </Data></Cell>
    <Cell><Data ss:Type="Number">1.0040199999999999</Data><NamedCell ss:Name="_FilterDatabase"/></Cell>
    <Cell ss:StyleID="s58"><Data ss:Type="Number">5.0000000000000002E-5</Data></Cell>
    <Cell><Data ss:Type="Number">4.6901199999999999E-3</Data></Cell>
   </Row>
   <Row>
    <Cell><Data ss:Type="String">ENSBTAT00000038159</Data></Cell>
    <Cell><Data ss:Type="String">ENSBTAG00000021325</Data></Cell>
    <Cell><Data ss:Type="String">SLC19A3</Data></Cell>
    <Cell><Data ss:Type="String">Bos taurus solute carrier family 19, member 3 (SLC19A3), mRNA. </Data></Cell>
    <Cell><Data ss:Type="Number">0.76269699999999996</Data><NamedCell ss:Name="_FilterDatabase"/></Cell>
    <Cell><Data ss:Type="Number">7.5000000000000002E-4</Data></Cell>
    <Cell><Data ss:Type="Number">3.8490099999999999E-2</Data></Cell>
   </Row>
   <Row>
    <Cell><Data ss:Type="String">ENSBTAT00000011375</Data></Cell>
    <Cell><Data ss:Type="String">ENSBTAG00000008625</Data></Cell>
    <Cell><Data ss:Type="String">PLEKHF1</Data></Cell>
    <Cell><Data ss:Type="String">Bos taurus pleckstrin homology domain containing, family F (with FYVE domain) member 1 (PLEKHF1), mRNA. </Data></Cell>
    <Cell><Data ss:Type="Number">-1.5093799999999999</Data><NamedCell ss:Name="_FilterDatabase"/></Cell>
    <Cell ss:StyleID="s58"><Data ss:Type="Number">5.0000000000000002E-5</Data></Cell>
    <Cell><Data ss:Type="Number">4.6901199999999999E-3</Data></Cell>
   </Row>
   <Row>
    <Cell><Data ss:Type="String">ENSBTAT00000006899</Data></Cell>
    <Cell><Data ss:Type="String">ENSBTAG00000005244</Data></Cell>
    <Cell><Data ss:Type="String">RASL11A</Data></Cell>
    <Cell><Data ss:Type="String">RAS-like, family 11, member A </Data></Cell>
    <Cell><Data ss:Type="Number">1.37615</Data><NamedCell ss:Name="_FilterDatabase"/></Cell>
    <Cell><Data ss:Type="Number">2.9999999999999997E-4</Data></Cell>
    <Cell><Data ss:Type="Number">1.9807000000000002E-2</Data></Cell>
   </Row>
   <Row>
    <Cell><Data ss:Type="String">ENSBTAT00000006893</Data></Cell>
    <Cell><Data ss:Type="String">ENSBTAG00000005238</Data></Cell>
    <Cell><Data ss:Type="String">NCKAP5</Data></Cell>
    <Cell><Data ss:Type="String">NCK-associated protein 5 </Data></Cell>
    <Cell><Data ss:Type="Number">-0.99724199999999996</Data><NamedCell ss:Name="_FilterDatabase"/></Cell>
    <Cell><Data ss:Type="Number">2.0000000000000001E-4</Data></Cell>
    <Cell><Data ss:Type="Number">1.42658E-2</Data></Cell>
   </Row>
   <Row>
    <Cell><Data ss:Type="String">ENSBTAT00000021480</Data></Cell>
    <Cell><Data ss:Type="String">ENSBTAG00000016137</Data></Cell>
    <Cell><Data ss:Type="String">ZNF608</Data></Cell>
    <Cell><Data ss:Type="String">zinc finger protein 608 </Data></Cell>
    <Cell><Data ss:Type="Number">-0.944824</Data><NamedCell ss:Name="_FilterDatabase"/></Cell>
    <Cell><Data ss:Type="Number">1.4999999999999999E-4</Data></Cell>
    <Cell><Data ss:Type="Number">1.1199300000000001E-2</Data></Cell>
   </Row>
   <Row>
    <Cell><Data ss:Type="String">ENSBTAT00000021482</Data></Cell>
    <Cell><Data ss:Type="String">ENSBTAG00000016139</Data></Cell>
    <Cell><Data ss:Type="String">TMEM120A</Data></Cell>
    <Cell><Data ss:Type="String">Bos taurus transmembrane protein 120A (TMEM120A), mRNA. </Data></Cell>
    <Cell><Data ss:Type="Number">1.1348400000000001</Data><NamedCell ss:Name="_FilterDatabase"/></Cell>
    <Cell><Data ss:Type="Number">1E-4</Data></Cell>
    <Cell><Data ss:Type="Number">8.1104899999999997E-3</Data></Cell>
   </Row>
   <Row>
    <Cell><Data ss:Type="String">ENSBTAT00000018746</Data></Cell>
    <Cell><Data ss:Type="String">ENSBTAG00000014088</Data></Cell>
    <Cell><Data ss:Type="String">MBNL3</Data></Cell>
    <Cell><Data ss:Type="String">muscleblind-like splicing regulator 3 </Data></Cell>
    <Cell><Data ss:Type="Number">-0.962561</Data><NamedCell ss:Name="_FilterDatabase"/></Cell>
    <Cell ss:StyleID="s58"><Data ss:Type="Number">5.0000000000000002E-5</Data></Cell>
    <Cell><Data ss:Type="Number">4.6901199999999999E-3</Data></Cell>
   </Row>
   <Row>
    <Cell><Data ss:Type="String">ENSBTAT00000014759</Data></Cell>
    <Cell><Data ss:Type="String">ENSBTAG00000011116</Data></Cell>
    <Cell><Data ss:Type="String">PAQR9</Data></Cell>
    <Cell><Data ss:Type="String">Bos taurus progestin and adipoQ receptor family member IX (PAQR9), mRNA. </Data></Cell>
    <Cell><Data ss:Type="Number">3.14608</Data><NamedCell ss:Name="_FilterDatabase"/></Cell>
    <Cell ss:StyleID="s58"><Data ss:Type="Number">5.0000000000000002E-5</Data></Cell>
    <Cell><Data ss:Type="Number">4.6901199999999999E-3</Data></Cell>
   </Row>
   <Row>
    <Cell><Data ss:Type="String">ENSBTAT00000024607</Data></Cell>
    <Cell><Data ss:Type="String">ENSBTAG00000018488</Data></Cell>
    <Cell><Data ss:Type="String">AFF1</Data></Cell>
    <Cell><Data ss:Type="String">AF4/FMR2 family, member 1 </Data></Cell>
    <Cell><Data ss:Type="Number">-0.97994899999999996</Data><NamedCell ss:Name="_FilterDatabase"/></Cell>
    <Cell><Data ss:Type="Number">2.5000000000000001E-4</Data></Cell>
    <Cell><Data ss:Type="Number">1.7021700000000001E-2</Data></Cell>
   </Row>
   <Row>
    <Cell><Data ss:Type="String">ENSBTAT00000022111</Data></Cell>
    <Cell><Data ss:Type="String">ENSBTAG00000016622</Data></Cell>
    <Cell><Data ss:Type="String">TCAIM</Data></Cell>
    <Cell><Data ss:Type="String">T cell activation inhibitor, mitochondrial </Data></Cell>
    <Cell><Data ss:Type="Number">0.89870000000000005</Data><NamedCell ss:Name="_FilterDatabase"/></Cell>
    <Cell><Data ss:Type="Number">5.0000000000000001E-4</Data></Cell>
    <Cell><Data ss:Type="Number">2.85656E-2</Data></Cell>
   </Row>
   <Row>
    <Cell><Data ss:Type="String">ENSBTAT00000021649</Data></Cell>
    <Cell><Data ss:Type="String">ENSBTAG00000016276</Data></Cell>
    <Cell><Data ss:Type="String">HAL</Data></Cell>
    <Cell><Data ss:Type="String">Bos taurus histidine ammonia-lyase (HAL), mRNA. </Data></Cell>
    <Cell><Data ss:Type="Number">1.0702</Data><NamedCell ss:Name="_FilterDatabase"/></Cell>
    <Cell ss:StyleID="s58"><Data ss:Type="Number">5.0000000000000002E-5</Data></Cell>
    <Cell><Data ss:Type="Number">4.6901199999999999E-3</Data></Cell>
   </Row>
   <Row>
    <Cell><Data ss:Type="String">ENSBTAT00000025401</Data></Cell>
    <Cell><Data ss:Type="String">ENSBTAG00000019084</Data></Cell>
    <Cell><Data ss:Type="String">INHBC</Data></Cell>
    <Cell><Data ss:Type="String">Bos taurus inhibin, beta C (INHBC), mRNA. </Data></Cell>
    <Cell><Data ss:Type="Number">-0.90156000000000003</Data><NamedCell ss:Name="_FilterDatabase"/></Cell>
    <Cell ss:StyleID="s58"><Data ss:Type="Number">5.0000000000000002E-5</Data></Cell>
    <Cell><Data ss:Type="Number">4.6901199999999999E-3</Data></Cell>
   </Row>
   <Row>
    <Cell><Data ss:Type="String">ENSBTAT00000002088</Data></Cell>
    <Cell><Data ss:Type="String">ENSBTAG00000001595</Data></Cell>
    <Cell><Data ss:Type="String">MT1E</Data></Cell>
    <Cell><Data ss:Type="String">Bos taurus metallothionein 1E (MT1E), mRNA. </Data></Cell>
    <Cell><Data ss:Type="Number">1.2173799999999999</Data><NamedCell ss:Name="_FilterDatabase"/></Cell>
    <Cell ss:StyleID="s58"><Data ss:Type="Number">5.0000000000000002E-5</Data></Cell>
    <Cell><Data ss:Type="Number">4.6901199999999999E-3</Data></Cell>
   </Row>
   <Row>
    <Cell><Data ss:Type="String">ENSBTAT00000001898</Data></Cell>
    <Cell><Data ss:Type="String">ENSBTAG00000001448</Data></Cell>
    <Cell><Data ss:Type="String">INMT</Data></Cell>
    <Cell><Data ss:Type="String">Bos taurus indolethylamine N-methyltransferase (INMT), mRNA. </Data></Cell>
    <Cell><Data ss:Type="Number">2.8914</Data><NamedCell ss:Name="_FilterDatabase"/></Cell>
    <Cell ss:StyleID="s58"><Data ss:Type="Number">5.0000000000000002E-5</Data></Cell>
    <Cell><Data ss:Type="Number">4.6901199999999999E-3</Data></Cell>
   </Row>
   <Row>
    <Cell><Data ss:Type="String">ENSBTAT00000026744</Data></Cell>
    <Cell><Data ss:Type="String">ENSBTAG00000020070</Data></Cell>
    <Cell><Data ss:Type="String">ABCC3</Data></Cell>
    <Cell><Data ss:Type="String">&#45;-</Data></Cell>
    <Cell><Data ss:Type="Number">-0.95655400000000002</Data><NamedCell ss:Name="_FilterDatabase"/></Cell>
    <Cell><Data ss:Type="Number">6.9999999999999999E-4</Data></Cell>
    <Cell><Data ss:Type="Number">3.6630000000000003E-2</Data></Cell>
   </Row>
   <Row>
    <Cell><Data ss:Type="String">ENSBTAT00000046456</Data></Cell>
    <Cell><Data ss:Type="String">ENSBTAG00000038706</Data></Cell>
    <Cell><Data ss:Type="String">MT1E</Data></Cell>
    <Cell><Data ss:Type="String">Bos taurus metallothionein 1E (MT1E), mRNA. </Data></Cell>
    <Cell><Data ss:Type="Number">2.22363</Data><NamedCell ss:Name="_FilterDatabase"/></Cell>
    <Cell ss:StyleID="s58"><Data ss:Type="Number">5.0000000000000002E-5</Data></Cell>
    <Cell><Data ss:Type="Number">4.6901199999999999E-3</Data></Cell>
   </Row>
   <Row>
    <Cell><Data ss:Type="String">ENSBTAT00000018869</Data></Cell>
    <Cell><Data ss:Type="String">ENSBTAG00000014191</Data></Cell>
    <Cell><Data ss:Type="String">QSOX1</Data></Cell>
    <Cell><Data ss:Type="String">quiescin Q6 sulfhydryl oxidase 1 </Data></Cell>
    <Cell><Data ss:Type="Number">-1.0927800000000001</Data><NamedCell ss:Name="_FilterDatabase"/></Cell>
    <Cell ss:StyleID="s58"><Data ss:Type="Number">5.0000000000000002E-5</Data></Cell>
    <Cell><Data ss:Type="Number">4.6901199999999999E-3</Data></Cell>
   </Row>
   <Row>
    <Cell><Data ss:Type="String">ENSBTAT00000021260</Data></Cell>
    <Cell><Data ss:Type="String">ENSBTAG00000015980</Data></Cell>
    <Cell><Data ss:Type="String">FASN</Data></Cell>
    <Cell><Data ss:Type="String">fatty acid synthase </Data></Cell>
    <Cell><Data ss:Type="Number">-1.01118</Data><NamedCell ss:Name="_FilterDatabase"/></Cell>
    <Cell ss:StyleID="s58"><Data ss:Type="Number">5.0000000000000002E-5</Data></Cell>
    <Cell><Data ss:Type="Number">4.6901199999999999E-3</Data></Cell>
   </Row>
   <Row>
    <Cell><Data ss:Type="String">ENSBTAT00000025923</Data></Cell>
    <Cell><Data ss:Type="String">ENSBTAG00000019460</Data></Cell>
    <Cell><Data ss:Type="String">MOXD1</Data></Cell>
    <Cell><Data ss:Type="String">monooxygenase, DBH-like 1 </Data></Cell>
    <Cell><Data ss:Type="Number">0.83750199999999997</Data><NamedCell ss:Name="_FilterDatabase"/></Cell>
    <Cell><Data ss:Type="Number">2.5000000000000001E-4</Data></Cell>
    <Cell><Data ss:Type="Number">1.7021700000000001E-2</Data></Cell>
   </Row>
   <Row>
    <Cell><Data ss:Type="String">ENSBTAT00000011609</Data></Cell>
    <Cell><Data ss:Type="String">ENSBTAG00000008816</Data></Cell>
    <Cell><Data ss:Type="String">TRIM2</Data></Cell>
    <Cell><Data ss:Type="String">Bos taurus tripartite motif containing 2 (TRIM2), mRNA. </Data></Cell>
    <Cell><Data ss:Type="Number">-1.11392</Data><NamedCell ss:Name="_FilterDatabase"/></Cell>
    <Cell ss:StyleID="s58"><Data ss:Type="Number">5.0000000000000002E-5</Data></Cell>
    <Cell><Data ss:Type="Number">4.6901199999999999E-3</Data></Cell>
   </Row>
   <Row>
    <Cell><Data ss:Type="String">ENSBTAT00000030146</Data></Cell>
    <Cell><Data ss:Type="String">ENSBTAG00000022294</Data></Cell>
    <Cell><Data ss:Type="String">FADS1</Data></Cell>
    <Cell><Data ss:Type="String">fatty acid desaturase 1 </Data></Cell>
    <Cell><Data ss:Type="Number">-1.0881700000000001</Data><NamedCell ss:Name="_FilterDatabase"/></Cell>
    <Cell><Data ss:Type="Number">5.0000000000000001E-4</Data></Cell>
    <Cell><Data ss:Type="Number">2.85656E-2</Data></Cell>
   </Row>
   <Row>
    <Cell><Data ss:Type="String">ENSBTAT00000006432</Data></Cell>
    <Cell><Data ss:Type="String">ENSBTAG00000001785</Data></Cell>
    <Cell><Data ss:Type="String">TGM3</Data></Cell>
    <Cell><Data ss:Type="String">Bos taurus transglutaminase 3 (E polypeptide, protein-glutamine-gamma-glutamyltransferase) (TGM3), mRNA. </Data></Cell>
    <Cell><Data ss:Type="Number">1.57694</Data><NamedCell ss:Name="_FilterDatabase"/></Cell>
    <Cell><Data ss:Type="Number">3.5E-4</Data></Cell>
    <Cell><Data ss:Type="Number">2.2016500000000001E-2</Data></Cell>
   </Row>
   <Row>
    <Cell><Data ss:Type="String">ENSBTAT00000021795</Data></Cell>
    <Cell><Data ss:Type="String">ENSBTAG00000016388</Data></Cell>
    <Cell><Data ss:Type="String">SLCO4A1</Data></Cell>
    <Cell><Data ss:Type="String">solute carrier organic anion transporter family, member 4A1 </Data></Cell>
    <Cell><Data ss:Type="Number">1.7102900000000001</Data><NamedCell ss:Name="_FilterDatabase"/></Cell>
    <Cell ss:StyleID="s58"><Data ss:Type="Number">5.0000000000000002E-5</Data></Cell>
    <Cell><Data ss:Type="Number">4.6901199999999999E-3</Data></Cell>
   </Row>
   <Row>
    <Cell><Data ss:Type="String">ENSBTAT00000027661</Data></Cell>
    <Cell><Data ss:Type="String">ENSBTAG00000020755</Data></Cell>
    <Cell><Data ss:Type="String">SELP</Data></Cell>
    <Cell><Data ss:Type="String">Bos taurus selectin P (granule membrane protein 140kDa, antigen CD62) (SELP), mRNA. </Data></Cell>
    <Cell><Data ss:Type="Number">-1.28041</Data><NamedCell ss:Name="_FilterDatabase"/></Cell>
    <Cell ss:StyleID="s58"><Data ss:Type="Number">5.0000000000000002E-5</Data></Cell>
    <Cell><Data ss:Type="Number">4.6901199999999999E-3</Data></Cell>
   </Row>
   <Row>
    <Cell><Data ss:Type="String">ENSBTAT00000027507</Data></Cell>
    <Cell><Data ss:Type="String">ENSBTAG00000020641</Data></Cell>
    <Cell><Data ss:Type="String">PSMA5</Data></Cell>
    <Cell><Data ss:Type="String">Bos taurus proteasome (prosome, macropain) subunit, alpha type, 5 (PSMA5), mRNA. </Data></Cell>
    <Cell><Data ss:Type="Number">0.74420600000000003</Data><NamedCell ss:Name="_FilterDatabase"/></Cell>
    <Cell><Data ss:Type="Number">8.9999999999999998E-4</Data></Cell>
    <Cell><Data ss:Type="Number">4.3707900000000001E-2</Data></Cell>
   </Row>
   <Row>
    <Cell><Data ss:Type="String">ENSBTAT00000008771</Data></Cell>
    <Cell><Data ss:Type="String">ENSBTAG00000006676</Data></Cell>
    <Cell><Data ss:Type="String">FIBIN</Data></Cell>
    <Cell><Data ss:Type="String">Bos taurus fin bud initiation factor homolog (zebrafish) (FIBIN), mRNA. </Data></Cell>
    <Cell><Data ss:Type="Number">-1.6511400000000001</Data><NamedCell ss:Name="_FilterDatabase"/></Cell>
    <Cell ss:StyleID="s58"><Data ss:Type="Number">5.0000000000000002E-5</Data></Cell>
    <Cell><Data ss:Type="Number">4.6901199999999999E-3</Data></Cell>
   </Row>
   <Row>
    <Cell><Data ss:Type="String">ENSBTAT00000015315</Data></Cell>
    <Cell><Data ss:Type="String">ENSBTAG00000011525</Data></Cell>
    <Cell><Data ss:Type="String">SMCT1</Data></Cell>
    <Cell><Data ss:Type="String">Bos taurus solute carrier family 5 (iodide transporter), member 8 (SLC5A8), mRNA. </Data></Cell>
    <Cell><Data ss:Type="Number">3.22065</Data><NamedCell ss:Name="_FilterDatabase"/></Cell>
    <Cell ss:StyleID="s58"><Data ss:Type="Number">5.0000000000000002E-5</Data></Cell>
    <Cell><Data ss:Type="Number">4.6901199999999999E-3</Data></Cell>
   </Row>
   <Row>
    <Cell><Data ss:Type="String">ENSBTAT00000001400</Data></Cell>
    <Cell><Data ss:Type="String">ENSBTAG00000001052</Data></Cell>
    <Cell><Data ss:Type="String">ADCY10</Data></Cell>
    <Cell><Data ss:Type="String">adenylate cyclase 10 (soluble) </Data></Cell>
    <Cell><Data ss:Type="Number">2.3813</Data><NamedCell ss:Name="_FilterDatabase"/></Cell>
    <Cell ss:StyleID="s58"><Data ss:Type="Number">5.0000000000000002E-5</Data></Cell>
    <Cell><Data ss:Type="Number">4.6901199999999999E-3</Data></Cell>
   </Row>
   <Row>
    <Cell><Data ss:Type="String">ENSBTAT00000017187</Data></Cell>
    <Cell><Data ss:Type="String">ENSBTAG00000012936</Data></Cell>
    <Cell><Data ss:Type="String">THYN1</Data></Cell>
    <Cell><Data ss:Type="String">Bos taurus thymocyte nuclear protein 1 (THYN1), mRNA. </Data></Cell>
    <Cell><Data ss:Type="Number">1.05446</Data><NamedCell ss:Name="_FilterDatabase"/></Cell>
    <Cell ss:StyleID="s58"><Data ss:Type="Number">5.0000000000000002E-5</Data></Cell>
    <Cell><Data ss:Type="Number">4.6901199999999999E-3</Data></Cell>
   </Row>
   <Row>
    <Cell><Data ss:Type="String">ENSBTAT00000015767</Data></Cell>
    <Cell><Data ss:Type="String">ENSBTAG00000011883</Data></Cell>
    <Cell><Data ss:Type="String">ARL1</Data></Cell>
    <Cell><Data ss:Type="String">Bos taurus ADP-ribosylation factor-like 1 (ARL1), mRNA. </Data></Cell>
    <Cell><Data ss:Type="Number">0.86071699999999995</Data><NamedCell ss:Name="_FilterDatabase"/></Cell>
    <Cell><Data ss:Type="Number">1.4999999999999999E-4</Data></Cell>
    <Cell><Data ss:Type="Number">1.1199300000000001E-2</Data></Cell>
   </Row>
   <Row>
    <Cell><Data ss:Type="String">ENSBTAT00000015765</Data></Cell>
    <Cell><Data ss:Type="String">ENSBTAG00000011881</Data></Cell>
    <Cell><Data ss:Type="String">TDRD10</Data></Cell>
    <Cell><Data ss:Type="String">tudor domain containing 10 </Data></Cell>
    <Cell><Data ss:Type="Number">-1.4668099999999999</Data><NamedCell ss:Name="_FilterDatabase"/></Cell>
    <Cell ss:StyleID="s58"><Data ss:Type="Number">5.0000000000000002E-5</Data></Cell>
    <Cell><Data ss:Type="Number">4.6901199999999999E-3</Data></Cell>
   </Row>
   <Row>
    <Cell><Data ss:Type="String">ENSBTAT00000005575</Data></Cell>
    <Cell><Data ss:Type="String">ENSBTAG00000004256</Data></Cell>
    <Cell><Data ss:Type="String">ODC1</Data></Cell>
    <Cell><Data ss:Type="String">Bos taurus ornithine decarboxylase 1 (ODC1), mRNA. </Data></Cell>
    <Cell><Data ss:Type="Number">1.31629</Data><NamedCell ss:Name="_FilterDatabase"/></Cell>
    <Cell ss:StyleID="s58"><Data ss:Type="Number">5.0000000000000002E-5</Data></Cell>
    <Cell><Data ss:Type="Number">4.6901199999999999E-3</Data></Cell>
   </Row>
   <Row>
    <Cell><Data ss:Type="String">ENSBTAT00000030039</Data></Cell>
    <Cell><Data ss:Type="String">ENSBTAG00000019700</Data></Cell>
    <Cell><Data ss:Type="String">PC</Data></Cell>
    <Cell><Data ss:Type="String">Bos taurus pyruvate carboxylase (PC), mRNA. </Data></Cell>
    <Cell><Data ss:Type="Number">1.43631</Data><NamedCell ss:Name="_FilterDatabase"/></Cell>
    <Cell ss:StyleID="s58"><Data ss:Type="Number">5.0000000000000002E-5</Data></Cell>
    <Cell><Data ss:Type="Number">4.6901199999999999E-3</Data></Cell>
   </Row>
   <Row>
    <Cell><Data ss:Type="String">ENSBTAT00000010126</Data></Cell>
    <Cell><Data ss:Type="String">ENSBTAG00000007700</Data></Cell>
    <Cell><Data ss:Type="String">PHYH</Data></Cell>
    <Cell><Data ss:Type="String">Bos taurus phytanoyl-CoA 2-hydroxylase (PHYH), mRNA. </Data></Cell>
    <Cell><Data ss:Type="Number">0.81744000000000006</Data><NamedCell ss:Name="_FilterDatabase"/></Cell>
    <Cell><Data ss:Type="Number">1E-3</Data></Cell>
    <Cell><Data ss:Type="Number">4.7178100000000001E-2</Data></Cell>
   </Row>
   <Row>
    <Cell><Data ss:Type="String">ENSBTAT00000030504</Data></Cell>
    <Cell><Data ss:Type="String">ENSBTAG00000020495</Data></Cell>
    <Cell><Data ss:Type="String">SH3YL1</Data></Cell>
    <Cell><Data ss:Type="String">Bos taurus SH3 domain containing, Ysc84-like 1 (S. cerevisiae) (SH3YL1), mRNA. </Data></Cell>
    <Cell><Data ss:Type="Number">-1.0302100000000001</Data><NamedCell ss:Name="_FilterDatabase"/></Cell>
    <Cell><Data ss:Type="Number">1E-4</Data></Cell>
    <Cell><Data ss:Type="Number">8.1104899999999997E-3</Data></Cell>
   </Row>
   <Row>
    <Cell><Data ss:Type="String">ENSBTAT00000023982</Data></Cell>
    <Cell><Data ss:Type="String">ENSBTAG00000018010</Data></Cell>
    <Cell><Data ss:Type="String">ABCA4</Data></Cell>
    <Cell><Data ss:Type="String">ATP-binding cassette, sub-family A (ABC1), member 4 </Data></Cell>
    <Cell><Data ss:Type="Number">1.0416399999999999</Data><NamedCell ss:Name="_FilterDatabase"/></Cell>
    <Cell><Data ss:Type="Number">1E-4</Data></Cell>
    <Cell><Data ss:Type="Number">8.1104899999999997E-3</Data></Cell>
   </Row>
   <Row>
    <Cell><Data ss:Type="String">ENSBTAT00000005408</Data></Cell>
    <Cell><Data ss:Type="String">ENSBTAG00000004131</Data></Cell>
    <Cell><Data ss:Type="String">RAP2C</Data></Cell>
    <Cell><Data ss:Type="String">Bos taurus RAP2C, member of RAS oncogene family (RAP2C), mRNA. </Data></Cell>
    <Cell><Data ss:Type="Number">-1.0289999999999999</Data><NamedCell ss:Name="_FilterDatabase"/></Cell>
    <Cell ss:StyleID="s58"><Data ss:Type="Number">5.0000000000000002E-5</Data></Cell>
    <Cell><Data ss:Type="Number">4.6901199999999999E-3</Data></Cell>
   </Row>
   <Row>
    <Cell><Data ss:Type="String">ENSBTAT00000001849</Data></Cell>
    <Cell><Data ss:Type="String">ENSBTAG00000001410</Data></Cell>
    <Cell><Data ss:Type="String">GRAMD1B</Data></Cell>
    <Cell><Data ss:Type="String">GRAM domain containing 1B </Data></Cell>
    <Cell><Data ss:Type="Number">-1.65015</Data><NamedCell ss:Name="_FilterDatabase"/></Cell>
    <Cell><Data ss:Type="Number">7.5000000000000002E-4</Data></Cell>
    <Cell><Data ss:Type="Number">3.8490099999999999E-2</Data></Cell>
   </Row>
   <Row>
    <Cell><Data ss:Type="String">ENSBTAT00000000144</Data></Cell>
    <Cell><Data ss:Type="String">ENSBTAG00000000132</Data></Cell>
    <Cell><Data ss:Type="String">EIF4A1</Data></Cell>
    <Cell><Data ss:Type="String">Bos taurus eukaryotic translation initiation factor 4A1 (EIF4A1), mRNA. </Data></Cell>
    <Cell><Data ss:Type="Number">0.81203899999999996</Data><NamedCell ss:Name="_FilterDatabase"/></Cell>
    <Cell ss:StyleID="s58"><Data ss:Type="Number">5.0000000000000002E-5</Data></Cell>
    <Cell><Data ss:Type="Number">4.6901199999999999E-3</Data></Cell>
   </Row>
   <Row>
    <Cell><Data ss:Type="String">ENSBTAT00000008074</Data></Cell>
    <Cell><Data ss:Type="String">ENSBTAG00000006136</Data></Cell>
    <Cell><Data ss:Type="String">CDA</Data></Cell>
    <Cell><Data ss:Type="String">Bos taurus cytidine deaminase (CDA), mRNA. </Data></Cell>
    <Cell><Data ss:Type="Number">-1.1015200000000001</Data><NamedCell ss:Name="_FilterDatabase"/></Cell>
    <Cell><Data ss:Type="Number">1.4999999999999999E-4</Data></Cell>
    <Cell><Data ss:Type="Number">1.1199300000000001E-2</Data></Cell>
   </Row>
   <Row>
    <Cell><Data ss:Type="String">ENSBTAT00000009070</Data></Cell>
    <Cell><Data ss:Type="String">ENSBTAG00000006904</Data></Cell>
    <Cell><Data ss:Type="String">TNS2</Data></Cell>
    <Cell><Data ss:Type="String">tensin 2 </Data></Cell>
    <Cell><Data ss:Type="Number">-0.76045600000000002</Data><NamedCell ss:Name="_FilterDatabase"/></Cell>
    <Cell><Data ss:Type="Number">6.4999999999999997E-4</Data></Cell>
    <Cell><Data ss:Type="Number">3.4541500000000003E-2</Data></Cell>
   </Row>
   <Row>
    <Cell><Data ss:Type="String">ENSBTAT00000048571</Data></Cell>
    <Cell><Data ss:Type="String">ENSBTAG00000020391</Data></Cell>
    <Cell><Data ss:Type="String">MEP1B</Data></Cell>
    <Cell><Data ss:Type="String">meprin A, beta </Data></Cell>
    <Cell><Data ss:Type="Number">-1.80772</Data><NamedCell ss:Name="_FilterDatabase"/></Cell>
    <Cell ss:StyleID="s58"><Data ss:Type="Number">5.0000000000000002E-5</Data></Cell>
    <Cell><Data ss:Type="Number">4.6901199999999999E-3</Data></Cell>
   </Row>
   <Row>
    <Cell><Data ss:Type="String">ENSBTAT00000001319</Data></Cell>
    <Cell><Data ss:Type="String">ENSBTAG00000000995</Data></Cell>
    <Cell><Data ss:Type="String">FAM46A</Data></Cell>
    <Cell><Data ss:Type="String">family with sequence similarity 46, member A </Data></Cell>
    <Cell><Data ss:Type="Number">-0.96451799999999999</Data><NamedCell ss:Name="_FilterDatabase"/></Cell>
    <Cell ss:StyleID="s58"><Data ss:Type="Number">5.0000000000000002E-5</Data></Cell>
    <Cell><Data ss:Type="Number">4.6901199999999999E-3</Data></Cell>
   </Row>
   <Row>
    <Cell><Data ss:Type="String">ENSBTAT00000003204</Data></Cell>
    <Cell><Data ss:Type="String">ENSBTAG00000002473</Data></Cell>
    <Cell><Data ss:Type="String">ANGPTL4</Data></Cell>
    <Cell><Data ss:Type="String">Bos taurus angiopoietin-like 4 (ANGPTL4), mRNA. </Data></Cell>
    <Cell><Data ss:Type="Number">2.33779</Data><NamedCell ss:Name="_FilterDatabase"/></Cell>
    <Cell ss:StyleID="s58"><Data ss:Type="Number">5.0000000000000002E-5</Data></Cell>
    <Cell><Data ss:Type="Number">4.6901199999999999E-3</Data></Cell>
   </Row>
   <Row>
    <Cell><Data ss:Type="String">ENSBTAT00000009097</Data></Cell>
    <Cell><Data ss:Type="String">ENSBTAG00000006928</Data></Cell>
    <Cell><Data ss:Type="String">OAT</Data></Cell>
    <Cell><Data ss:Type="String">Bos taurus ornithine aminotransferase (OAT), mRNA. </Data></Cell>
    <Cell><Data ss:Type="Number">-1.0762100000000001</Data><NamedCell ss:Name="_FilterDatabase"/></Cell>
    <Cell ss:StyleID="s58"><Data ss:Type="Number">5.0000000000000002E-5</Data></Cell>
    <Cell><Data ss:Type="Number">4.6901199999999999E-3</Data></Cell>
   </Row>
   <Row>
    <Cell><Data ss:Type="String">ENSBTAT00000033556</Data></Cell>
    <Cell><Data ss:Type="String">ENSBTAG00000024291</Data></Cell>
    <Cell><Data ss:Type="String">FAM71F2</Data></Cell>
    <Cell><Data ss:Type="String">family with sequence similarity 71, member F2 </Data></Cell>
    <Cell><Data ss:Type="Number">2.0493899999999998</Data><NamedCell ss:Name="_FilterDatabase"/></Cell>
    <Cell ss:StyleID="s58"><Data ss:Type="Number">5.0000000000000002E-5</Data></Cell>
    <Cell><Data ss:Type="Number">4.6901199999999999E-3</Data></Cell>
   </Row>
   <Row>
    <Cell><Data ss:Type="String">ENSBTAT00000021768</Data></Cell>
    <Cell><Data ss:Type="String">ENSBTAG00000016365</Data></Cell>
    <Cell><Data ss:Type="String">ABCG5</Data></Cell>
    <Cell><Data ss:Type="String">Bos taurus ATP-binding cassette, sub-family G (WHITE), member 5 (ABCG5), mRNA. </Data></Cell>
    <Cell><Data ss:Type="Number">-0.77731300000000003</Data><NamedCell ss:Name="_FilterDatabase"/></Cell>
    <Cell><Data ss:Type="Number">6.9999999999999999E-4</Data></Cell>
    <Cell><Data ss:Type="Number">3.6630000000000003E-2</Data></Cell>
   </Row>
   <Row>
    <Cell><Data ss:Type="String">ENSBTAT00000027393</Data></Cell>
    <Cell><Data ss:Type="String">ENSBTAG00000020558</Data></Cell>
    <Cell><Data ss:Type="String">APOC2</Data></Cell>
    <Cell><Data ss:Type="String">Bos taurus apolipoprotein C-II (APOC2), mRNA. </Data></Cell>
    <Cell><Data ss:Type="Number">1.2104200000000001</Data><NamedCell ss:Name="_FilterDatabase"/></Cell>
    <Cell ss:StyleID="s58"><Data ss:Type="Number">5.0000000000000002E-5</Data></Cell>
    <Cell><Data ss:Type="Number">4.6901199999999999E-3</Data></Cell>
   </Row>
   <Row>
    <Cell><Data ss:Type="String">ENSBTAT00000024404</Data></Cell>
    <Cell><Data ss:Type="String">ENSBTAG00000018342</Data></Cell>
    <Cell><Data ss:Type="String">ZO3</Data></Cell>
    <Cell><Data ss:Type="String">Bos taurus tight junction protein 3 (zona occludens 3) (TJP3), mRNA. </Data></Cell>
    <Cell><Data ss:Type="Number">-0.89708900000000003</Data><NamedCell ss:Name="_FilterDatabase"/></Cell>
    <Cell><Data ss:Type="Number">8.9999999999999998E-4</Data></Cell>
    <Cell><Data ss:Type="Number">4.3707900000000001E-2</Data></Cell>
   </Row>
   <Row>
    <Cell><Data ss:Type="String">ENSBTAT00000063883</Data></Cell>
    <Cell><Data ss:Type="String">ENSBTAG00000045728</Data></Cell>
    <Cell><Data ss:Type="String">SCD</Data></Cell>
    <Cell><Data ss:Type="String">Bos taurus stearoyl-CoA desaturase (delta-9-desaturase) (SCD), mRNA. </Data></Cell>
    <Cell><Data ss:Type="Number">-0.843526</Data><NamedCell ss:Name="_FilterDatabase"/></Cell>
    <Cell><Data ss:Type="Number">5.0000000000000001E-4</Data></Cell>
    <Cell><Data ss:Type="Number">2.85656E-2</Data></Cell>
   </Row>
   <Row>
    <Cell><Data ss:Type="String">ENSBTAT00000028427</Data></Cell>
    <Cell><Data ss:Type="String">ENSBTAG00000021323</Data></Cell>
    <Cell><Data ss:Type="String">AGFG1</Data></Cell>
    <Cell><Data ss:Type="String">Bos taurus ArfGAP with FG repeats 1 (AGFG1), mRNA. </Data></Cell>
    <Cell><Data ss:Type="Number">0.74868100000000004</Data><NamedCell ss:Name="_FilterDatabase"/></Cell>
    <Cell><Data ss:Type="Number">8.9999999999999998E-4</Data></Cell>
    <Cell><Data ss:Type="Number">4.3707900000000001E-2</Data></Cell>
   </Row>
   <Row>
    <Cell><Data ss:Type="String">ENSBTAT00000024583</Data></Cell>
    <Cell><Data ss:Type="String">ENSBTAG00000018471</Data></Cell>
    <Cell><Data ss:Type="String">SSR3</Data></Cell>
    <Cell><Data ss:Type="String">Bos taurus signal sequence receptor, gamma (translocon-associated protein gamma) (SSR3), mRNA. </Data></Cell>
    <Cell><Data ss:Type="Number">1.0203899999999999</Data><NamedCell ss:Name="_FilterDatabase"/></Cell>
    <Cell ss:StyleID="s58"><Data ss:Type="Number">5.0000000000000002E-5</Data></Cell>
    <Cell><Data ss:Type="Number">4.6901199999999999E-3</Data></Cell>
   </Row>
   <Row>
    <Cell><Data ss:Type="String">ENSBTAT00000011496</Data></Cell>
    <Cell><Data ss:Type="String">ENSBTAG00000008726</Data></Cell>
    <Cell><Data ss:Type="String">NCS1</Data></Cell>
    <Cell><Data ss:Type="String">neuronal calcium sensor 1 </Data></Cell>
    <Cell><Data ss:Type="Number">1.64205</Data><NamedCell ss:Name="_FilterDatabase"/></Cell>
    <Cell ss:StyleID="s58"><Data ss:Type="Number">5.0000000000000002E-5</Data></Cell>
    <Cell><Data ss:Type="Number">4.6901199999999999E-3</Data></Cell>
   </Row>
   <Row>
    <Cell><Data ss:Type="String">ENSBTAT00000019489</Data></Cell>
    <Cell><Data ss:Type="String">ENSBTAG00000014636</Data></Cell>
    <Cell><Data ss:Type="String">ZFHX3</Data></Cell>
    <Cell><Data ss:Type="String">zinc finger homeobox 3 </Data></Cell>
    <Cell><Data ss:Type="Number">-1.00976</Data><NamedCell ss:Name="_FilterDatabase"/></Cell>
    <Cell><Data ss:Type="Number">1E-4</Data></Cell>
    <Cell><Data ss:Type="Number">8.1104899999999997E-3</Data></Cell>
   </Row>
   <Row>
    <Cell><Data ss:Type="String">ENSBTAT00000043850</Data></Cell>
    <Cell><Data ss:Type="String">ENSBTAG00000003665</Data></Cell>
    <Cell><Data ss:Type="String">NUP210</Data></Cell>
    <Cell><Data ss:Type="String">Bos taurus nucleoporin 210kDa (NUP210), mRNA. </Data></Cell>
    <Cell><Data ss:Type="Number">-0.85350499999999996</Data><NamedCell ss:Name="_FilterDatabase"/></Cell>
    <Cell><Data ss:Type="Number">4.0000000000000002E-4</Data></Cell>
    <Cell><Data ss:Type="Number">2.44868E-2</Data></Cell>
   </Row>
   <Row>
    <Cell><Data ss:Type="String">ENSBTAT00000064406</Data></Cell>
    <Cell><Data ss:Type="String">ENSBTAG00000047412</Data></Cell>
    <Cell><Data ss:Type="String">TNFSF18</Data></Cell>
    <Cell><Data ss:Type="String">tumor necrosis factor (ligand) superfamily, member 18 </Data></Cell>
    <Cell><Data ss:Type="Number">-0.93123999999999996</Data><NamedCell ss:Name="_FilterDatabase"/></Cell>
    <Cell><Data ss:Type="Number">4.0000000000000002E-4</Data></Cell>
    <Cell><Data ss:Type="Number">2.44868E-2</Data></Cell>
   </Row>
   <Row>
    <Cell><Data ss:Type="String">ENSBTAT00000004556</Data></Cell>
    <Cell><Data ss:Type="String">ENSBTAG00000003502</Data></Cell>
    <Cell><Data ss:Type="String">SPOCK1</Data></Cell>
    <Cell><Data ss:Type="String">Bos taurus sparc/osteonectin, cwcv and kazal-like domains proteoglycan (testican) 1 (SPOCK1), mRNA. </Data></Cell>
    <Cell><Data ss:Type="Number">1.59192</Data><NamedCell ss:Name="_FilterDatabase"/></Cell>
    <Cell ss:StyleID="s58"><Data ss:Type="Number">5.0000000000000002E-5</Data></Cell>
    <Cell><Data ss:Type="Number">4.6901199999999999E-3</Data></Cell>
   </Row>
   <Row>
    <Cell><Data ss:Type="String">ENSBTAT00000044762</Data></Cell>
    <Cell><Data ss:Type="String">ENSBTAG00000000111</Data></Cell>
    <Cell><Data ss:Type="String">UGP2</Data></Cell>
    <Cell><Data ss:Type="String">Bos taurus UDP-glucose pyrophosphorylase 2 (UGP2), mRNA. </Data></Cell>
    <Cell><Data ss:Type="Number">0.85631000000000002</Data><NamedCell ss:Name="_FilterDatabase"/></Cell>
    <Cell><Data ss:Type="Number">2.5000000000000001E-4</Data></Cell>
    <Cell><Data ss:Type="Number">1.7021700000000001E-2</Data></Cell>
   </Row>
   <Row>
    <Cell><Data ss:Type="String">ENSBTAT00000019929</Data></Cell>
    <Cell><Data ss:Type="String">ENSBTAG00000014971</Data></Cell>
    <Cell><Data ss:Type="String">SEC61G</Data></Cell>
    <Cell><Data ss:Type="String">Bos taurus Sec61 gamma subunit (SEC61G), mRNA. </Data></Cell>
    <Cell><Data ss:Type="Number">1.1971000000000001</Data><NamedCell ss:Name="_FilterDatabase"/></Cell>
    <Cell ss:StyleID="s58"><Data ss:Type="Number">5.0000000000000002E-5</Data></Cell>
    <Cell><Data ss:Type="Number">4.6901199999999999E-3</Data></Cell>
   </Row>
   <Row>
    <Cell><Data ss:Type="String">ENSBTAT00000004127</Data></Cell>
    <Cell><Data ss:Type="String">ENSBTAG00000003177</Data></Cell>
    <Cell><Data ss:Type="String">SLC25A33</Data></Cell>
    <Cell><Data ss:Type="String">Bos taurus solute carrier family 25, member 33 (SLC25A33), mRNA. </Data></Cell>
    <Cell><Data ss:Type="Number">0.95627200000000001</Data><NamedCell ss:Name="_FilterDatabase"/></Cell>
    <Cell><Data ss:Type="Number">1E-4</Data></Cell>
    <Cell><Data ss:Type="Number">8.1104899999999997E-3</Data></Cell>
   </Row>
   <Row>
    <Cell><Data ss:Type="String">ENSBTAT00000056188</Data></Cell>
    <Cell><Data ss:Type="String">ENSBTAG00000032996</Data></Cell>
    <Cell><Data ss:Type="String">P4HA1</Data></Cell>
    <Cell><Data ss:Type="String">Bos taurus prolyl 4-hydroxylase, alpha polypeptide I (P4HA1), mRNA. </Data></Cell>
    <Cell><Data ss:Type="Number">1.1581999999999999</Data><NamedCell ss:Name="_FilterDatabase"/></Cell>
    <Cell><Data ss:Type="Number">5.0000000000000001E-4</Data></Cell>
    <Cell><Data ss:Type="Number">2.85656E-2</Data></Cell>
   </Row>
   <Row>
    <Cell><Data ss:Type="String">ENSBTAT00000007835</Data></Cell>
    <Cell><Data ss:Type="String">ENSBTAG00000005970</Data></Cell>
    <Cell><Data ss:Type="String">XBP1</Data></Cell>
    <Cell><Data ss:Type="String">Bos taurus X-box binding protein 1 (XBP1), transcript variant 1, mRNA. </Data></Cell>
    <Cell><Data ss:Type="Number">0.79349899999999995</Data><NamedCell ss:Name="_FilterDatabase"/></Cell>
    <Cell><Data ss:Type="Number">6.4999999999999997E-4</Data></Cell>
    <Cell><Data ss:Type="Number">3.4541500000000003E-2</Data></Cell>
   </Row>
   <Row>
    <Cell><Data ss:Type="String">ENSBTAT00000015861</Data></Cell>
    <Cell><Data ss:Type="String">ENSBTAG00000011951</Data></Cell>
    <Cell><Data ss:Type="String">MRTO4</Data></Cell>
    <Cell><Data ss:Type="String">Bos taurus mRNA turnover 4 homolog (S. cerevisiae) (MRTO4), mRNA. </Data></Cell>
    <Cell><Data ss:Type="Number">0.81551200000000001</Data><NamedCell ss:Name="_FilterDatabase"/></Cell>
    <Cell><Data ss:Type="Number">5.5000000000000003E-4</Data></Cell>
    <Cell><Data ss:Type="Number">3.08341E-2</Data></Cell>
   </Row>
   <Row>
    <Cell><Data ss:Type="String">ENSBTAT00000001137</Data></Cell>
    <Cell><Data ss:Type="String">ENSBTAG00000000854</Data></Cell>
    <Cell><Data ss:Type="String">SEC16B</Data></Cell>
    <Cell><Data ss:Type="String">SEC16 homolog B (S. cerevisiae) </Data></Cell>
    <Cell><Data ss:Type="Number">-1.7167399999999999</Data><NamedCell ss:Name="_FilterDatabase"/></Cell>
    <Cell ss:StyleID="s58"><Data ss:Type="Number">5.0000000000000002E-5</Data></Cell>
    <Cell><Data ss:Type="Number">4.6901199999999999E-3</Data></Cell>
   </Row>
   <Row>
    <Cell><Data ss:Type="String">ENSBTAT00000044340</Data></Cell>
    <Cell><Data ss:Type="String">ENSBTAG00000031295</Data></Cell>
    <Cell><Data ss:Type="String">HSDL2</Data></Cell>
    <Cell><Data ss:Type="String">Bos taurus hydroxysteroid dehydrogenase like 2 (HSDL2), mRNA. </Data></Cell>
    <Cell><Data ss:Type="Number">1.2820100000000001</Data><NamedCell ss:Name="_FilterDatabase"/></Cell>
    <Cell ss:StyleID="s58"><Data ss:Type="Number">5.0000000000000002E-5</Data></Cell>
    <Cell><Data ss:Type="Number">4.6901199999999999E-3</Data></Cell>
   </Row>
   <Row>
    <Cell><Data ss:Type="String">ENSBTAT00000010015</Data></Cell>
    <Cell><Data ss:Type="String">ENSBTAG00000007616</Data></Cell>
    <Cell><Data ss:Type="String">TMED6</Data></Cell>
    <Cell><Data ss:Type="String">Bos taurus transmembrane emp24 protein transport domain containing 6 (TMED6), mRNA. </Data></Cell>
    <Cell><Data ss:Type="Number">-0.83681099999999997</Data><NamedCell ss:Name="_FilterDatabase"/></Cell>
    <Cell><Data ss:Type="Number">7.5000000000000002E-4</Data></Cell>
    <Cell><Data ss:Type="Number">3.8490099999999999E-2</Data></Cell>
   </Row>
   <Row>
    <Cell><Data ss:Type="String">ENSBTAT00000016856</Data></Cell>
    <Cell><Data ss:Type="String">ENSBTAG00000039861</Data></Cell>
    <Cell><Data ss:Type="String">OAS1Y</Data></Cell>
    <Cell><Data ss:Type="String">Bos taurus 2',5'-oligoadenylate synthetase 1, 40/46kDa (OAS1Y), mRNA. </Data></Cell>
    <Cell><Data ss:Type="Number">1.17397</Data><NamedCell ss:Name="_FilterDatabase"/></Cell>
    <Cell ss:StyleID="s58"><Data ss:Type="Number">5.0000000000000002E-5</Data></Cell>
    <Cell><Data ss:Type="Number">4.6901199999999999E-3</Data></Cell>
   </Row>
   <Row>
    <Cell><Data ss:Type="String">ENSBTAT00000003291</Data></Cell>
    <Cell><Data ss:Type="String">ENSBTAG00000027182</Data></Cell>
    <Cell><Data ss:Type="String">NR3C2</Data></Cell>
    <Cell><Data ss:Type="String">nuclear receptor subfamily 3, group C, member 2 </Data></Cell>
    <Cell><Data ss:Type="Number">-1.3911500000000001</Data><NamedCell ss:Name="_FilterDatabase"/></Cell>
    <Cell ss:StyleID="s58"><Data ss:Type="Number">5.0000000000000002E-5</Data></Cell>
    <Cell><Data ss:Type="Number">4.6901199999999999E-3</Data></Cell>
   </Row>
   <Row>
    <Cell><Data ss:Type="String">ENSBTAT00000004152</Data></Cell>
    <Cell><Data ss:Type="String">ENSBTAG00000003196</Data></Cell>
    <Cell><Data ss:Type="String">PAPSS2</Data></Cell>
    <Cell><Data ss:Type="String">bifunctional 3'-phosphoadenosine 5'-phosphosulfate synthase 2  </Data></Cell>
    <Cell><Data ss:Type="Number">0.81509500000000001</Data><NamedCell ss:Name="_FilterDatabase"/></Cell>
    <Cell><Data ss:Type="Number">5.0000000000000001E-4</Data></Cell>
    <Cell><Data ss:Type="Number">2.85656E-2</Data></Cell>
   </Row>
   <Row>
    <Cell><Data ss:Type="String">ENSBTAT00000040084</Data></Cell>
    <Cell><Data ss:Type="String">ENSBTAG00000014713</Data></Cell>
    <Cell><Data ss:Type="String">RARRES1</Data></Cell>
    <Cell><Data ss:Type="String">Bos taurus retinoic acid receptor responder (tazarotene induced) 1 (RARRES1), mRNA. </Data></Cell>
    <Cell><Data ss:Type="Number">-0.90318900000000002</Data><NamedCell ss:Name="_FilterDatabase"/></Cell>
    <Cell><Data ss:Type="Number">1E-4</Data></Cell>
    <Cell><Data ss:Type="Number">8.1104899999999997E-3</Data></Cell>
   </Row>
   <Row>
    <Cell><Data ss:Type="String">ENSBTAT00000021272</Data></Cell>
    <Cell><Data ss:Type="String">ENSBTAG00000015991</Data></Cell>
    <Cell><Data ss:Type="String">E-CADHERIN</Data></Cell>
    <Cell><Data ss:Type="String">Bos taurus cadherin 1, type 1, E-cadherin (epithelial) (CDH1), mRNA. </Data></Cell>
    <Cell><Data ss:Type="Number">-0.85790900000000003</Data><NamedCell ss:Name="_FilterDatabase"/></Cell>
    <Cell ss:StyleID="s58"><Data ss:Type="Number">5.0000000000000002E-5</Data></Cell>
    <Cell><Data ss:Type="Number">4.6901199999999999E-3</Data></Cell>
   </Row>
   <Row>
    <Cell><Data ss:Type="String">ENSBTAT00000001660</Data></Cell>
    <Cell><Data ss:Type="String">ENSBTAG00000001258</Data></Cell>
    <Cell><Data ss:Type="String">TMEM50B</Data></Cell>
    <Cell><Data ss:Type="String">Bos taurus transmembrane protein 50B (TMEM50B), mRNA. </Data></Cell>
    <Cell><Data ss:Type="Number">0.78110800000000002</Data><NamedCell ss:Name="_FilterDatabase"/></Cell>
    <Cell><Data ss:Type="Number">5.5000000000000003E-4</Data></Cell>
    <Cell><Data ss:Type="Number">3.08341E-2</Data></Cell>
   </Row>
   <Row>
    <Cell><Data ss:Type="String">ENSBTAT00000000074</Data></Cell>
    <Cell><Data ss:Type="String">ENSBTAG00000000067</Data></Cell>
    <Cell><Data ss:Type="String">SDF2L1</Data></Cell>
    <Cell><Data ss:Type="String">Bos taurus stromal cell-derived factor 2-like 1 (SDF2L1), mRNA. </Data></Cell>
    <Cell><Data ss:Type="Number">1.04671</Data><NamedCell ss:Name="_FilterDatabase"/></Cell>
    <Cell ss:StyleID="s58"><Data ss:Type="Number">5.0000000000000002E-5</Data></Cell>
    <Cell><Data ss:Type="Number">4.6901199999999999E-3</Data></Cell>
   </Row>
   <Row>
    <Cell><Data ss:Type="String">ENSBTAT00000004721</Data></Cell>
    <Cell><Data ss:Type="String">ENSBTAG00000003619</Data></Cell>
    <Cell><Data ss:Type="String">SEC24D</Data></Cell>
    <Cell><Data ss:Type="String">SEC24 family member D </Data></Cell>
    <Cell><Data ss:Type="Number">1.12818</Data><NamedCell ss:Name="_FilterDatabase"/></Cell>
    <Cell ss:StyleID="s58"><Data ss:Type="Number">5.0000000000000002E-5</Data></Cell>
    <Cell><Data ss:Type="Number">4.6901199999999999E-3</Data></Cell>
   </Row>
   <Row>
    <Cell><Data ss:Type="String">ENSBTAT00000017267</Data></Cell>
    <Cell><Data ss:Type="String">ENSBTAG00000012989</Data></Cell>
    <Cell><Data ss:Type="String">UBE2L6</Data></Cell>
    <Cell><Data ss:Type="String">Bos taurus ubiquitin-conjugating enzyme E2L 6 (UBE2L6), mRNA. </Data></Cell>
    <Cell><Data ss:Type="Number">0.76957900000000001</Data><NamedCell ss:Name="_FilterDatabase"/></Cell>
    <Cell><Data ss:Type="Number">8.9999999999999998E-4</Data></Cell>
    <Cell><Data ss:Type="Number">4.3707900000000001E-2</Data></Cell>
   </Row>
   <Row>
    <Cell><Data ss:Type="String">ENSBTAT00000004881</Data></Cell>
    <Cell><Data ss:Type="String">ENSBTAG00000003749</Data></Cell>
    <Cell><Data ss:Type="String">KCNMB4</Data></Cell>
    <Cell><Data ss:Type="String">Bos taurus potassium large conductance calcium-activated channel, subfamily M, beta member 4 (KCNMB4), mRNA. </Data></Cell>
    <Cell><Data ss:Type="Number">-0.829843</Data><NamedCell ss:Name="_FilterDatabase"/></Cell>
    <Cell><Data ss:Type="Number">1.4999999999999999E-4</Data></Cell>
    <Cell><Data ss:Type="Number">1.1199300000000001E-2</Data></Cell>
   </Row>
   <Row>
    <Cell><Data ss:Type="String">ENSBTAT00000023750</Data></Cell>
    <Cell><Data ss:Type="String">ENSBTAG00000017866</Data></Cell>
    <Cell><Data ss:Type="String">CD36</Data></Cell>
    <Cell><Data ss:Type="String">Bos taurus CD36 molecule (thrombospondin receptor) (CD36), transcript variant 1, mRNA. </Data></Cell>
    <Cell><Data ss:Type="Number">1.04745</Data><NamedCell ss:Name="_FilterDatabase"/></Cell>
    <Cell ss:StyleID="s58"><Data ss:Type="Number">5.0000000000000002E-5</Data></Cell>
    <Cell><Data ss:Type="Number">4.6901199999999999E-3</Data></Cell>
   </Row>
   <Row>
    <Cell><Data ss:Type="String">ENSBTAT00000002914</Data></Cell>
    <Cell><Data ss:Type="String">ENSBTAG00000002258</Data></Cell>
    <Cell><Data ss:Type="String">APOA1</Data></Cell>
    <Cell><Data ss:Type="String">Bos taurus apolipoprotein A-I (APOA1), mRNA. </Data></Cell>
    <Cell><Data ss:Type="Number">2.6448</Data><NamedCell ss:Name="_FilterDatabase"/></Cell>
    <Cell ss:StyleID="s58"><Data ss:Type="Number">5.0000000000000002E-5</Data></Cell>
    <Cell><Data ss:Type="Number">4.6901199999999999E-3</Data></Cell>
   </Row>
   <Row>
    <Cell><Data ss:Type="String">ENSBTAT00000002916</Data></Cell>
    <Cell><Data ss:Type="String">ENSBTAG00000002255</Data></Cell>
    <Cell><Data ss:Type="String">BHMT</Data></Cell>
    <Cell><Data ss:Type="String">Bos taurus betaine&#45;-homocysteine S-methyltransferase (BHMT), mRNA. </Data></Cell>
    <Cell><Data ss:Type="Number">1.43289</Data><NamedCell ss:Name="_FilterDatabase"/></Cell>
    <Cell ss:StyleID="s58"><Data ss:Type="Number">5.0000000000000002E-5</Data></Cell>
    <Cell><Data ss:Type="Number">4.6901199999999999E-3</Data></Cell>
   </Row>
   <Row>
    <Cell><Data ss:Type="String">ENSBTAT00000045109</Data></Cell>
    <Cell><Data ss:Type="String">ENSBTAG00000031814</Data></Cell>
    <Cell><Data ss:Type="String">SDS</Data></Cell>
    <Cell><Data ss:Type="String">serine dehydratase </Data></Cell>
    <Cell><Data ss:Type="Number">2.0619299999999998</Data><NamedCell ss:Name="_FilterDatabase"/></Cell>
    <Cell ss:StyleID="s58"><Data ss:Type="Number">5.0000000000000002E-5</Data></Cell>
    <Cell><Data ss:Type="Number">4.6901199999999999E-3</Data></Cell>
   </Row>
   <Row>
    <Cell><Data ss:Type="String">ENSBTAT00000032952</Data></Cell>
    <Cell><Data ss:Type="String">ENSBTAG00000014313</Data></Cell>
    <Cell><Data ss:Type="String">PYROXD2</Data></Cell>
    <Cell><Data ss:Type="String">pyridine nucleotide-disulphide oxidoreductase domain 2 </Data></Cell>
    <Cell><Data ss:Type="Number">-1.0262899999999999</Data><NamedCell ss:Name="_FilterDatabase"/></Cell>
    <Cell><Data ss:Type="Number">1E-4</Data></Cell>
    <Cell><Data ss:Type="Number">8.1104899999999997E-3</Data></Cell>
   </Row>
   <Row>
    <Cell><Data ss:Type="String">ENSBTAT00000021909</Data></Cell>
    <Cell><Data ss:Type="String">ENSBTAG00000016481</Data></Cell>
    <Cell><Data ss:Type="String">CALU</Data></Cell>
    <Cell><Data ss:Type="String">calumenin </Data></Cell>
    <Cell><Data ss:Type="Number">0.97337099999999999</Data><NamedCell ss:Name="_FilterDatabase"/></Cell>
    <Cell ss:StyleID="s58"><Data ss:Type="Number">5.0000000000000002E-5</Data></Cell>
    <Cell><Data ss:Type="Number">4.6901199999999999E-3</Data></Cell>
   </Row>
   <Row>
    <Cell><Data ss:Type="String">ENSBTAT00000013942</Data></Cell>
    <Cell><Data ss:Type="String">ENSBTAG00000010543</Data></Cell>
    <Cell><Data ss:Type="String">FGFR4</Data></Cell>
    <Cell><Data ss:Type="String">fibroblast growth factor receptor 4 </Data></Cell>
    <Cell><Data ss:Type="Number">-1.13809</Data><NamedCell ss:Name="_FilterDatabase"/></Cell>
    <Cell ss:StyleID="s58"><Data ss:Type="Number">5.0000000000000002E-5</Data></Cell>
    <Cell><Data ss:Type="Number">4.6901199999999999E-3</Data></Cell>
   </Row>
   <Row>
    <Cell><Data ss:Type="String">ENSBTAT00000015047</Data></Cell>
    <Cell><Data ss:Type="String">ENSBTAG00000011321</Data></Cell>
    <Cell><Data ss:Type="String">NUGGC</Data></Cell>
    <Cell><Data ss:Type="String">nuclear GTPase, germinal center associated </Data></Cell>
    <Cell><Data ss:Type="Number">-0.88108200000000003</Data><NamedCell ss:Name="_FilterDatabase"/></Cell>
    <Cell><Data ss:Type="Number">1E-4</Data></Cell>
    <Cell><Data ss:Type="Number">8.1104899999999997E-3</Data></Cell>
   </Row>
   <Row>
    <Cell><Data ss:Type="String">ENSBTAT00000004831</Data></Cell>
    <Cell><Data ss:Type="String">ENSBTAG00000003708</Data></Cell>
    <Cell><Data ss:Type="String">SEC23A</Data></Cell>
    <Cell><Data ss:Type="String">Bos taurus Sec23 homolog A (S. cerevisiae) (SEC23A), mRNA. </Data></Cell>
    <Cell><Data ss:Type="Number">0.77346700000000002</Data><NamedCell ss:Name="_FilterDatabase"/></Cell>
    <Cell><Data ss:Type="Number">5.0000000000000001E-4</Data></Cell>
    <Cell><Data ss:Type="Number">2.85656E-2</Data></Cell>
   </Row>
   <Row>
    <Cell><Data ss:Type="String">ENSBTAT00000022752</Data></Cell>
    <Cell><Data ss:Type="String">ENSBTAG00000017115</Data></Cell>
    <Cell><Data ss:Type="String">TMEM41A</Data></Cell>
    <Cell><Data ss:Type="String">Bos taurus transmembrane protein 41A (TMEM41A), mRNA. </Data></Cell>
    <Cell><Data ss:Type="Number">1.0381199999999999</Data><NamedCell ss:Name="_FilterDatabase"/></Cell>
    <Cell ss:StyleID="s58"><Data ss:Type="Number">5.0000000000000002E-5</Data></Cell>
    <Cell><Data ss:Type="Number">4.6901199999999999E-3</Data></Cell>
   </Row>
   <Row>
    <Cell><Data ss:Type="String">ENSBTAT00000005684</Data></Cell>
    <Cell><Data ss:Type="String">ENSBTAG00000004344</Data></Cell>
    <Cell><Data ss:Type="String">ACSL1</Data></Cell>
    <Cell><Data ss:Type="String">Bos taurus acyl-CoA synthetase long-chain family member 1 (ACSL1), mRNA. </Data></Cell>
    <Cell><Data ss:Type="Number">1.1816</Data><NamedCell ss:Name="_FilterDatabase"/></Cell>
    <Cell ss:StyleID="s58"><Data ss:Type="Number">5.0000000000000002E-5</Data></Cell>
    <Cell><Data ss:Type="Number">4.6901199999999999E-3</Data></Cell>
   </Row>
   <Row>
    <Cell><Data ss:Type="String">ENSBTAT00000003190</Data></Cell>
    <Cell><Data ss:Type="String">ENSBTAG00000002457</Data></Cell>
    <Cell><Data ss:Type="String">SEC61B</Data></Cell>
    <Cell><Data ss:Type="String">Bos taurus Sec61 beta subunit (SEC61B), mRNA. </Data></Cell>
    <Cell><Data ss:Type="Number">0.74967099999999998</Data><NamedCell ss:Name="_FilterDatabase"/></Cell>
    <Cell><Data ss:Type="Number">5.5000000000000003E-4</Data></Cell>
    <Cell><Data ss:Type="Number">3.08341E-2</Data></Cell>
   </Row>
   <Row>
    <Cell><Data ss:Type="String">ENSBTAT00000028140</Data></Cell>
    <Cell><Data ss:Type="String">ENSBTAG00000021118</Data></Cell>
    <Cell><Data ss:Type="String">CYP26A1</Data></Cell>
    <Cell><Data ss:Type="String">Bos taurus cytochrome P450, family 26, subfamily A, polypeptide 1 (CYP26A1), transcript variant 1, mRNA. </Data></Cell>
    <Cell><Data ss:Type="Number">-1.3110200000000001</Data><NamedCell ss:Name="_FilterDatabase"/></Cell>
    <Cell ss:StyleID="s58"><Data ss:Type="Number">5.0000000000000002E-5</Data></Cell>
    <Cell><Data ss:Type="Number">4.6901199999999999E-3</Data></Cell>
   </Row>
   <Row>
    <Cell><Data ss:Type="String">ENSBTAT00000004348</Data></Cell>
    <Cell><Data ss:Type="String">ENSBTAG00000003349</Data></Cell>
    <Cell><Data ss:Type="String">JAKMIP2</Data></Cell>
    <Cell><Data ss:Type="String">janus kinase and microtubule interacting protein 2 </Data></Cell>
    <Cell><Data ss:Type="Number">-0.94912799999999997</Data><NamedCell ss:Name="_FilterDatabase"/></Cell>
    <Cell><Data ss:Type="Number">1E-4</Data></Cell>
    <Cell><Data ss:Type="Number">8.1104899999999997E-3</Data></Cell>
   </Row>
   <Row>
    <Cell><Data ss:Type="String">ENSBTAT00000005441</Data></Cell>
    <Cell><Data ss:Type="String">ENSBTAG00000004155</Data></Cell>
    <Cell><Data ss:Type="String">SPATA20</Data></Cell>
    <Cell><Data ss:Type="String">Bos taurus spermatogenesis associated 20 (SPATA20), mRNA. </Data></Cell>
    <Cell><Data ss:Type="Number">-0.98706099999999997</Data><NamedCell ss:Name="_FilterDatabase"/></Cell>
    <Cell ss:StyleID="s58"><Data ss:Type="Number">5.0000000000000002E-5</Data></Cell>
    <Cell><Data ss:Type="Number">4.6901199999999999E-3</Data></Cell>
   </Row>
   <Row>
    <Cell><Data ss:Type="String">ENSBTAT00000017728</Data></Cell>
    <Cell><Data ss:Type="String">ENSBTAG00000013333</Data></Cell>
    <Cell><Data ss:Type="String">GYS2</Data></Cell>
    <Cell><Data ss:Type="String">glycogen synthase 2 (liver) </Data></Cell>
    <Cell><Data ss:Type="Number">0.94117399999999996</Data><NamedCell ss:Name="_FilterDatabase"/></Cell>
    <Cell><Data ss:Type="Number">1E-4</Data></Cell>
    <Cell><Data ss:Type="Number">8.1104899999999997E-3</Data></Cell>
   </Row>
   <Row>
    <Cell><Data ss:Type="String">ENSBTAT00000017083</Data></Cell>
    <Cell><Data ss:Type="String">ENSBTAG00000012854</Data></Cell>
    <Cell><Data ss:Type="String">GSDMB</Data></Cell>
    <Cell><Data ss:Type="String">gasdermin B </Data></Cell>
    <Cell><Data ss:Type="Number">-1.0588</Data><NamedCell ss:Name="_FilterDatabase"/></Cell>
    <Cell ss:StyleID="s58"><Data ss:Type="Number">5.0000000000000002E-5</Data></Cell>
    <Cell><Data ss:Type="Number">4.6901199999999999E-3</Data></Cell>
   </Row>
   <Row>
    <Cell><Data ss:Type="String">ENSBTAT00000064821</Data></Cell>
    <Cell><Data ss:Type="String">ENSBTAG00000045886</Data></Cell>
    <Cell><Data ss:Type="String">STARD4</Data></Cell>
    <Cell><Data ss:Type="String">StAR-related lipid transfer (START) domain containing 4 </Data></Cell>
    <Cell><Data ss:Type="Number">0.83884000000000003</Data><NamedCell ss:Name="_FilterDatabase"/></Cell>
    <Cell><Data ss:Type="Number">1.4999999999999999E-4</Data></Cell>
    <Cell><Data ss:Type="Number">1.1199300000000001E-2</Data></Cell>
   </Row>
   <Row>
    <Cell><Data ss:Type="String">ENSBTAT00000009606</Data></Cell>
    <Cell><Data ss:Type="String">ENSBTAG00000007302</Data></Cell>
    <Cell><Data ss:Type="String">-</Data></Cell>
    <Cell><Data ss:Type="String">Uncharacterized protein  </Data></Cell>
    <Cell><Data ss:Type="Number">-1.6036999999999999</Data><NamedCell ss:Name="_FilterDatabase"/></Cell>
    <Cell ss:StyleID="s58"><Data ss:Type="Number">5.0000000000000002E-5</Data></Cell>
    <Cell><Data ss:Type="Number">4.6901199999999999E-3</Data></Cell>
   </Row>
   <Row>
    <Cell><Data ss:Type="String">ENSBTAT00000037254</Data></Cell>
    <Cell><Data ss:Type="String">ENSBTAG00000026266</Data></Cell>
    <Cell><Data ss:Type="String">MYL12B</Data></Cell>
    <Cell><Data ss:Type="String">Bos taurus myosin, light chain 12B, regulatory (MYL12B), mRNA. </Data></Cell>
    <Cell><Data ss:Type="Number">0.76277799999999996</Data><NamedCell ss:Name="_FilterDatabase"/></Cell>
    <Cell><Data ss:Type="Number">8.4999999999999995E-4</Data></Cell>
    <Cell><Data ss:Type="Number">4.2133499999999997E-2</Data></Cell>
   </Row>
   <Row>
    <Cell><Data ss:Type="String">ENSBTAT00000053400</Data></Cell>
    <Cell><Data ss:Type="String">ENSBTAG00000016661</Data></Cell>
    <Cell><Data ss:Type="String">USP18</Data></Cell>
    <Cell><Data ss:Type="String">Bos taurus ubiquitin specific peptidase 18 (USP18), mRNA. </Data></Cell>
    <Cell><Data ss:Type="Number">1.1125400000000001</Data><NamedCell ss:Name="_FilterDatabase"/></Cell>
    <Cell ss:StyleID="s58"><Data ss:Type="Number">5.0000000000000002E-5</Data></Cell>
    <Cell><Data ss:Type="Number">4.6901199999999999E-3</Data></Cell>
   </Row>
   <Row>
    <Cell><Data ss:Type="String">ENSBTAT00000025989</Data></Cell>
    <Cell><Data ss:Type="String">ENSBTAG00000019509</Data></Cell>
    <Cell><Data ss:Type="String">NUDT5</Data></Cell>
    <Cell><Data ss:Type="String">nudix (nucleoside diphosphate linked moiety X)-type motif 5 </Data></Cell>
    <Cell><Data ss:Type="Number">0.88961900000000005</Data><NamedCell ss:Name="_FilterDatabase"/></Cell>
    <Cell><Data ss:Type="Number">1E-4</Data></Cell>
    <Cell><Data ss:Type="Number">8.1104899999999997E-3</Data></Cell>
   </Row>
   <Row>
    <Cell><Data ss:Type="String">ENSBTAT00000027192</Data></Cell>
    <Cell><Data ss:Type="String">ENSBTAG00000020406</Data></Cell>
    <Cell><Data ss:Type="String">GPC3</Data></Cell>
    <Cell><Data ss:Type="String">Bos taurus glypican 3 (GPC3), mRNA. </Data></Cell>
    <Cell><Data ss:Type="Number">1.03539</Data><NamedCell ss:Name="_FilterDatabase"/></Cell>
    <Cell ss:StyleID="s58"><Data ss:Type="Number">5.0000000000000002E-5</Data></Cell>
    <Cell><Data ss:Type="Number">4.6901199999999999E-3</Data></Cell>
   </Row>
   <Row>
    <Cell><Data ss:Type="String">ENSBTAT00000026118</Data></Cell>
    <Cell><Data ss:Type="String">ENSBTAG00000019603</Data></Cell>
    <Cell><Data ss:Type="String">LDHB</Data></Cell>
    <Cell><Data ss:Type="String">Bos taurus lactate dehydrogenase B (LDHB), mRNA. </Data></Cell>
    <Cell><Data ss:Type="Number">1.6106199999999999</Data><NamedCell ss:Name="_FilterDatabase"/></Cell>
    <Cell ss:StyleID="s58"><Data ss:Type="Number">5.0000000000000002E-5</Data></Cell>
    <Cell><Data ss:Type="Number">4.6901199999999999E-3</Data></Cell>
   </Row>
   <Row>
    <Cell><Data ss:Type="String">ENSBTAT00000026056</Data></Cell>
    <Cell><Data ss:Type="String">ENSBTAG00000019554</Data></Cell>
    <Cell><Data ss:Type="String">FBP2</Data></Cell>
    <Cell><Data ss:Type="String">Bos taurus fructose-1,6-bisphosphatase 2 (FBP2), mRNA. </Data></Cell>
    <Cell><Data ss:Type="Number">2.02129</Data><NamedCell ss:Name="_FilterDatabase"/></Cell>
    <Cell ss:StyleID="s58"><Data ss:Type="Number">5.0000000000000002E-5</Data></Cell>
    <Cell><Data ss:Type="Number">4.6901199999999999E-3</Data></Cell>
   </Row>
   <Row>
    <Cell><Data ss:Type="String">ENSBTAT00000023373</Data></Cell>
    <Cell><Data ss:Type="String">ENSBTAG00000017574</Data></Cell>
    <Cell><Data ss:Type="String">LMNA</Data></Cell>
    <Cell><Data ss:Type="String">lamin A/C </Data></Cell>
    <Cell><Data ss:Type="Number">1.23509</Data><NamedCell ss:Name="_FilterDatabase"/></Cell>
    <Cell ss:StyleID="s58"><Data ss:Type="Number">5.0000000000000002E-5</Data></Cell>
    <Cell><Data ss:Type="Number">4.6901199999999999E-3</Data></Cell>
   </Row>
   <Row>
    <Cell><Data ss:Type="String">ENSBTAT00000024029</Data></Cell>
    <Cell><Data ss:Type="String">ENSBTAG00000018049</Data></Cell>
    <Cell><Data ss:Type="String">MKNK2</Data></Cell>
    <Cell><Data ss:Type="String">MAP kinase interacting serine/threonine kinase 2 </Data></Cell>
    <Cell><Data ss:Type="Number">-0.85630600000000001</Data><NamedCell ss:Name="_FilterDatabase"/></Cell>
    <Cell><Data ss:Type="Number">1.4999999999999999E-4</Data></Cell>
    <Cell><Data ss:Type="Number">1.1199300000000001E-2</Data></Cell>
   </Row>
   <Row>
    <Cell><Data ss:Type="String">ENSBTAT00000024921</Data></Cell>
    <Cell><Data ss:Type="String">ENSBTAG00000018723</Data></Cell>
    <Cell><Data ss:Type="String">SLC25A34</Data></Cell>
    <Cell><Data ss:Type="String">Bos taurus solute carrier family 25, member 34 (SLC25A34), mRNA. </Data></Cell>
    <Cell><Data ss:Type="Number">1.3315399999999999</Data><NamedCell ss:Name="_FilterDatabase"/></Cell>
    <Cell ss:StyleID="s58"><Data ss:Type="Number">5.0000000000000002E-5</Data></Cell>
    <Cell><Data ss:Type="Number">4.6901199999999999E-3</Data></Cell>
   </Row>
   <Row>
    <Cell><Data ss:Type="String">ENSBTAT00000000211</Data></Cell>
    <Cell><Data ss:Type="String">ENSBTAG00000000186</Data></Cell>
    <Cell><Data ss:Type="String">FLAD1</Data></Cell>
    <Cell><Data ss:Type="String">Bos taurus FAD1 flavin adenine dinucleotide synthetase homolog (S. cerevisiae) (FLAD1), mRNA. </Data></Cell>
    <Cell><Data ss:Type="Number">1.0718300000000001</Data><NamedCell ss:Name="_FilterDatabase"/></Cell>
    <Cell ss:StyleID="s58"><Data ss:Type="Number">5.0000000000000002E-5</Data></Cell>
    <Cell><Data ss:Type="Number">4.6901199999999999E-3</Data></Cell>
   </Row>
   <Row>
    <Cell><Data ss:Type="String">ENSBTAT00000004905</Data></Cell>
    <Cell><Data ss:Type="String">ENSBTAG00000003763</Data></Cell>
    <Cell><Data ss:Type="String">MYO5C</Data></Cell>
    <Cell><Data ss:Type="String">myosin VC </Data></Cell>
    <Cell><Data ss:Type="Number">-0.99418399999999996</Data><NamedCell ss:Name="_FilterDatabase"/></Cell>
    <Cell><Data ss:Type="Number">3.5E-4</Data></Cell>
    <Cell><Data ss:Type="Number">2.2016500000000001E-2</Data></Cell>
   </Row>
   <Row>
    <Cell><Data ss:Type="String">ENSBTAT00000011264</Data></Cell>
    <Cell><Data ss:Type="String">ENSBTAG00000008544</Data></Cell>
    <Cell><Data ss:Type="String">SALL1</Data></Cell>
    <Cell><Data ss:Type="String">spalt-like transcription factor 1 </Data></Cell>
    <Cell><Data ss:Type="Number">-0.91906399999999999</Data><NamedCell ss:Name="_FilterDatabase"/></Cell>
    <Cell><Data ss:Type="Number">8.0000000000000004E-4</Data></Cell>
    <Cell><Data ss:Type="Number">4.0492500000000001E-2</Data></Cell>
   </Row>
   <Row>
    <Cell><Data ss:Type="String">ENSBTAT00000003999</Data></Cell>
    <Cell><Data ss:Type="String">ENSBTAG00000003072</Data></Cell>
    <Cell><Data ss:Type="String">ACADVL</Data></Cell>
    <Cell><Data ss:Type="String">Bos taurus acyl-CoA dehydrogenase, very long chain (ACADVL), mRNA. </Data></Cell>
    <Cell><Data ss:Type="Number">1.1192800000000001</Data><NamedCell ss:Name="_FilterDatabase"/></Cell>
    <Cell ss:StyleID="s58"><Data ss:Type="Number">5.0000000000000002E-5</Data></Cell>
    <Cell><Data ss:Type="Number">4.6901199999999999E-3</Data></Cell>
   </Row>
   <Row>
    <Cell><Data ss:Type="String">ENSBTAT00000018741</Data></Cell>
    <Cell><Data ss:Type="String">ENSBTAG00000014093</Data></Cell>
    <Cell><Data ss:Type="String">IDH2</Data></Cell>
    <Cell><Data ss:Type="String">Bos taurus isocitrate dehydrogenase 2 (NADP+), mitochondrial (IDH2), mRNA. </Data></Cell>
    <Cell><Data ss:Type="Number">0.97474300000000003</Data><NamedCell ss:Name="_FilterDatabase"/></Cell>
    <Cell ss:StyleID="s58"><Data ss:Type="Number">5.0000000000000002E-5</Data></Cell>
    <Cell><Data ss:Type="Number">4.6901199999999999E-3</Data></Cell>
   </Row>
   <Row>
    <Cell><Data ss:Type="String">ENSBTAT00000033630</Data></Cell>
    <Cell><Data ss:Type="String">ENSBTAG00000004799</Data></Cell>
    <Cell><Data ss:Type="String">DENND2A</Data></Cell>
    <Cell><Data ss:Type="String">DENN/MADD domain containing 2A </Data></Cell>
    <Cell><Data ss:Type="Number">0.78584399999999999</Data><NamedCell ss:Name="_FilterDatabase"/></Cell>
    <Cell><Data ss:Type="Number">6.9999999999999999E-4</Data></Cell>
    <Cell><Data ss:Type="Number">3.6630000000000003E-2</Data></Cell>
   </Row>
   <Row>
    <Cell><Data ss:Type="String">ENSBTAT00000004048</Data></Cell>
    <Cell><Data ss:Type="String">ENSBTAG00000003113</Data></Cell>
    <Cell><Data ss:Type="String">RNF125</Data></Cell>
    <Cell><Data ss:Type="String">ring finger protein 125, E3 ubiquitin protein ligase </Data></Cell>
    <Cell><Data ss:Type="Number">-2.1504300000000001</Data><NamedCell ss:Name="_FilterDatabase"/></Cell>
    <Cell ss:StyleID="s58"><Data ss:Type="Number">5.0000000000000002E-5</Data></Cell>
    <Cell><Data ss:Type="Number">4.6901199999999999E-3</Data></Cell>
   </Row>
   <Row>
    <Cell><Data ss:Type="String">ENSBTAT00000025318</Data></Cell>
    <Cell><Data ss:Type="String">ENSBTAG00000019023</Data></Cell>
    <Cell><Data ss:Type="String">NANS</Data></Cell>
    <Cell><Data ss:Type="String">Bos taurus N-acetylneuraminic acid synthase (NANS), mRNA. </Data></Cell>
    <Cell><Data ss:Type="Number">0.74030200000000002</Data><NamedCell ss:Name="_FilterDatabase"/></Cell>
    <Cell><Data ss:Type="Number">1.0499999999999999E-3</Data></Cell>
    <Cell><Data ss:Type="Number">4.9246199999999997E-2</Data></Cell>
   </Row>
   <Row>
    <Cell><Data ss:Type="String">ENSBTAT00000044310</Data></Cell>
    <Cell><Data ss:Type="String">ENSBTAG00000003171</Data></Cell>
    <Cell><Data ss:Type="String">SHANK2</Data></Cell>
    <Cell><Data ss:Type="String">SH3 and multiple ankyrin repeat domains 2 </Data></Cell>
    <Cell><Data ss:Type="Number">-1.7284200000000001</Data><NamedCell ss:Name="_FilterDatabase"/></Cell>
    <Cell><Data ss:Type="Number">2.0000000000000001E-4</Data></Cell>
    <Cell><Data ss:Type="Number">1.42658E-2</Data></Cell>
   </Row>
   <Row>
    <Cell><Data ss:Type="String">ENSBTAT00000014032</Data></Cell>
    <Cell><Data ss:Type="String">ENSBTAG00000010606</Data></Cell>
    <Cell><Data ss:Type="String">PPP1R3B</Data></Cell>
    <Cell><Data ss:Type="String">Bos taurus protein phosphatase 1, regulatory subunit 3B (PPP1R3B), mRNA. </Data></Cell>
    <Cell><Data ss:Type="Number">-1.1207499999999999</Data><NamedCell ss:Name="_FilterDatabase"/></Cell>
    <Cell ss:StyleID="s58"><Data ss:Type="Number">5.0000000000000002E-5</Data></Cell>
    <Cell><Data ss:Type="Number">4.6901199999999999E-3</Data></Cell>
   </Row>
   <Row>
    <Cell><Data ss:Type="String">ENSBTAT00000064055</Data></Cell>
    <Cell><Data ss:Type="String">ENSBTAG00000048059</Data></Cell>
    <Cell><Data ss:Type="String">TMEM86A</Data></Cell>
    <Cell><Data ss:Type="String">Bos taurus transmembrane protein 86A (TMEM86A), mRNA. </Data></Cell>
    <Cell><Data ss:Type="Number">0.83373299999999995</Data><NamedCell ss:Name="_FilterDatabase"/></Cell>
    <Cell><Data ss:Type="Number">3.5E-4</Data></Cell>
    <Cell><Data ss:Type="Number">2.2016500000000001E-2</Data></Cell>
   </Row>
   <Row>
    <Cell><Data ss:Type="String">ENSBTAT00000012328</Data></Cell>
    <Cell><Data ss:Type="String">ENSBTAG00000009362</Data></Cell>
    <Cell><Data ss:Type="String">SYNE1</Data></Cell>
    <Cell><Data ss:Type="String">spectrin repeat containing, nuclear envelope 1 </Data></Cell>
    <Cell><Data ss:Type="Number">-0.87986600000000004</Data><NamedCell ss:Name="_FilterDatabase"/></Cell>
    <Cell ss:StyleID="s58"><Data ss:Type="Number">5.0000000000000002E-5</Data></Cell>
    <Cell><Data ss:Type="Number">4.6901199999999999E-3</Data></Cell>
   </Row>
   <Row>
    <Cell><Data ss:Type="String">ENSBTAT00000046740</Data></Cell>
    <Cell><Data ss:Type="String">ENSBTAG00000040070</Data></Cell>
    <Cell><Data ss:Type="String">SCGB1D</Data></Cell>
    <Cell><Data ss:Type="String">Bos taurus secretoglobin, family 1D, member 2 (SCGB1D), mRNA. </Data></Cell>
    <Cell><Data ss:Type="Number">-1.55724</Data><NamedCell ss:Name="_FilterDatabase"/></Cell>
    <Cell ss:StyleID="s58"><Data ss:Type="Number">5.0000000000000002E-5</Data></Cell>
    <Cell><Data ss:Type="Number">4.6901199999999999E-3</Data></Cell>
   </Row>
   <Row>
    <Cell><Data ss:Type="String">ENSBTAT00000011469</Data></Cell>
    <Cell><Data ss:Type="String">ENSBTAG00000008703</Data></Cell>
    <Cell><Data ss:Type="String">EIF2AK2</Data></Cell>
    <Cell><Data ss:Type="String">Bos taurus eukaryotic translation initiation factor 2-alpha kinase 2 (EIF2AK2), mRNA. </Data></Cell>
    <Cell><Data ss:Type="Number">0.95005600000000001</Data><NamedCell ss:Name="_FilterDatabase"/></Cell>
    <Cell ss:StyleID="s58"><Data ss:Type="Number">5.0000000000000002E-5</Data></Cell>
    <Cell><Data ss:Type="Number">4.6901199999999999E-3</Data></Cell>
   </Row>
   <Row>
    <Cell><Data ss:Type="String">ENSBTAT00000044985</Data></Cell>
    <Cell><Data ss:Type="String">ENSBTAG00000001829</Data></Cell>
    <Cell><Data ss:Type="String">SLC17A9</Data></Cell>
    <Cell><Data ss:Type="String">Bos taurus solute carrier family 17, member 9 (SLC17A9), mRNA. </Data></Cell>
    <Cell><Data ss:Type="Number">1.55565</Data><NamedCell ss:Name="_FilterDatabase"/></Cell>
    <Cell ss:StyleID="s58"><Data ss:Type="Number">5.0000000000000002E-5</Data></Cell>
    <Cell><Data ss:Type="Number">4.6901199999999999E-3</Data></Cell>
   </Row>
   <Row>
    <Cell><Data ss:Type="String">ENSBTAT00000061199</Data></Cell>
    <Cell><Data ss:Type="String">ENSBTAG00000044106</Data></Cell>
    <Cell><Data ss:Type="String">SPIDR</Data></Cell>
    <Cell><Data ss:Type="String">scaffolding protein involved in DNA repair </Data></Cell>
    <Cell><Data ss:Type="Number">1.27057</Data><NamedCell ss:Name="_FilterDatabase"/></Cell>
    <Cell ss:StyleID="s58"><Data ss:Type="Number">5.0000000000000002E-5</Data></Cell>
    <Cell><Data ss:Type="Number">4.6901199999999999E-3</Data></Cell>
   </Row>
   <Row>
    <Cell><Data ss:Type="String">ENSBTAT00000013522</Data></Cell>
    <Cell><Data ss:Type="String">ENSBTAG00000010234</Data></Cell>
    <Cell><Data ss:Type="String">DHRS1</Data></Cell>
    <Cell><Data ss:Type="String">Bos taurus dehydrogenase/reductase (SDR family) member 1 (DHRS1), mRNA. </Data></Cell>
    <Cell><Data ss:Type="Number">0.76336899999999996</Data><NamedCell ss:Name="_FilterDatabase"/></Cell>
    <Cell><Data ss:Type="Number">5.0000000000000001E-4</Data></Cell>
    <Cell><Data ss:Type="Number">2.85656E-2</Data></Cell>
   </Row>
   <Row>
    <Cell><Data ss:Type="String">ENSBTAT00000015490</Data></Cell>
    <Cell><Data ss:Type="String">ENSBTAG00000011666</Data></Cell>
    <Cell><Data ss:Type="String">THRSP</Data></Cell>
    <Cell><Data ss:Type="String">Bos taurus thyroid hormone responsive (THRSP), mRNA. </Data></Cell>
    <Cell><Data ss:Type="Number">-2.1585000000000001</Data><NamedCell ss:Name="_FilterDatabase"/></Cell>
    <Cell ss:StyleID="s58"><Data ss:Type="Number">5.0000000000000002E-5</Data></Cell>
    <Cell><Data ss:Type="Number">4.6901199999999999E-3</Data></Cell>
   </Row>
   <Row>
    <Cell><Data ss:Type="String">ENSBTAT00000015882</Data></Cell>
    <Cell><Data ss:Type="String">ENSBTAG00000011970</Data></Cell>
    <Cell><Data ss:Type="String">FNIP2</Data></Cell>
    <Cell><Data ss:Type="String">folliculin interacting protein 2 </Data></Cell>
    <Cell><Data ss:Type="Number">-0.83411900000000005</Data><NamedCell ss:Name="_FilterDatabase"/></Cell>
    <Cell><Data ss:Type="Number">2.0000000000000001E-4</Data></Cell>
    <Cell><Data ss:Type="Number">1.42658E-2</Data></Cell>
   </Row>
   <Row>
    <Cell><Data ss:Type="String">ENSBTAT00000014321</Data></Cell>
    <Cell><Data ss:Type="String">ENSBTAG00000010812</Data></Cell>
    <Cell><Data ss:Type="String">P2RX4</Data></Cell>
    <Cell><Data ss:Type="String">Bos taurus purinergic receptor P2X, ligand-gated ion channel, 4 (P2RX4), mRNA. </Data></Cell>
    <Cell><Data ss:Type="Number">0.73208600000000001</Data><NamedCell ss:Name="_FilterDatabase"/></Cell>
    <Cell><Data ss:Type="Number">8.4999999999999995E-4</Data></Cell>
    <Cell><Data ss:Type="Number">4.2133499999999997E-2</Data></Cell>
   </Row>
   <Row>
    <Cell><Data ss:Type="String">ENSBTAT00000020610</Data></Cell>
    <Cell><Data ss:Type="String">ENSBTAG00000015505</Data></Cell>
    <Cell><Data ss:Type="String">FADS2</Data></Cell>
    <Cell><Data ss:Type="String">Bos taurus fatty acid desaturase 2 (FADS2), mRNA. </Data></Cell>
    <Cell><Data ss:Type="Number">-1.47207</Data><NamedCell ss:Name="_FilterDatabase"/></Cell>
    <Cell ss:StyleID="s58"><Data ss:Type="Number">5.0000000000000002E-5</Data></Cell>
    <Cell><Data ss:Type="Number">4.6901199999999999E-3</Data></Cell>
   </Row>
   <Row>
    <Cell><Data ss:Type="String">ENSBTAT00000006343</Data></Cell>
    <Cell><Data ss:Type="String">ENSBTAG00000004829</Data></Cell>
    <Cell><Data ss:Type="String">YIF1A</Data></Cell>
    <Cell><Data ss:Type="String">Bos taurus Yip1 interacting factor homolog A (S. cerevisiae) (YIF1A), mRNA. </Data></Cell>
    <Cell><Data ss:Type="Number">0.87330799999999997</Data><NamedCell ss:Name="_FilterDatabase"/></Cell>
    <Cell><Data ss:Type="Number">1E-4</Data></Cell>
    <Cell><Data ss:Type="Number">8.1104899999999997E-3</Data></Cell>
   </Row>
   <Row>
    <Cell><Data ss:Type="String">ENSBTAT00000010729</Data></Cell>
    <Cell><Data ss:Type="String">ENSBTAG00000008160</Data></Cell>
    <Cell><Data ss:Type="String">MBOAT2</Data></Cell>
    <Cell><Data ss:Type="String">membrane bound O-acyltransferase domain containing 2 </Data></Cell>
    <Cell><Data ss:Type="Number">-0.83412399999999998</Data><NamedCell ss:Name="_FilterDatabase"/></Cell>
    <Cell><Data ss:Type="Number">4.4999999999999999E-4</Data></Cell>
    <Cell><Data ss:Type="Number">2.67616E-2</Data></Cell>
   </Row>
   <Row>
    <Cell><Data ss:Type="String">ENSBTAT00000026209</Data></Cell>
    <Cell><Data ss:Type="String">ENSBTAG00000019665</Data></Cell>
    <Cell><Data ss:Type="String">IL1RN</Data></Cell>
    <Cell><Data ss:Type="String">Bos taurus interleukin 1 receptor antagonist (IL1RN), mRNA. </Data></Cell>
    <Cell><Data ss:Type="Number">0.956511</Data><NamedCell ss:Name="_FilterDatabase"/></Cell>
    <Cell><Data ss:Type="Number">2.0000000000000001E-4</Data></Cell>
    <Cell><Data ss:Type="Number">1.42658E-2</Data></Cell>
   </Row>
   <Row>
    <Cell><Data ss:Type="String">ENSBTAT00000011633</Data></Cell>
    <Cell><Data ss:Type="String">ENSBTAG00000008833</Data></Cell>
    <Cell><Data ss:Type="String">APOM</Data></Cell>
    <Cell><Data ss:Type="String">Bos taurus apolipoprotein M (APOM), mRNA. </Data></Cell>
    <Cell><Data ss:Type="Number">0.89157500000000001</Data><NamedCell ss:Name="_FilterDatabase"/></Cell>
    <Cell><Data ss:Type="Number">1E-4</Data></Cell>
    <Cell><Data ss:Type="Number">8.1104899999999997E-3</Data></Cell>
   </Row>
   <Row>
    <Cell><Data ss:Type="String">ENSBTAT00000032429</Data></Cell>
    <Cell><Data ss:Type="String">ENSBTAG00000003943</Data></Cell>
    <Cell><Data ss:Type="String">TTC39B</Data></Cell>
    <Cell><Data ss:Type="String">tetratricopeptide repeat domain 39B </Data></Cell>
    <Cell><Data ss:Type="Number">-0.97317500000000001</Data><NamedCell ss:Name="_FilterDatabase"/></Cell>
    <Cell><Data ss:Type="Number">5.9999999999999995E-4</Data></Cell>
    <Cell><Data ss:Type="Number">3.2868300000000003E-2</Data></Cell>
   </Row>
   <Row>
    <Cell><Data ss:Type="String">ENSBTAT00000017631</Data></Cell>
    <Cell><Data ss:Type="String">ENSBTAG00000013256</Data></Cell>
    <Cell><Data ss:Type="String">LGR5</Data></Cell>
    <Cell><Data ss:Type="String">Bos taurus leucine-rich repeat containing G protein-coupled receptor 5 (LGR5), mRNA. </Data></Cell>
    <Cell><Data ss:Type="Number">-1.25214</Data><NamedCell ss:Name="_FilterDatabase"/></Cell>
    <Cell ss:StyleID="s58"><Data ss:Type="Number">5.0000000000000002E-5</Data></Cell>
    <Cell><Data ss:Type="Number">4.6901199999999999E-3</Data></Cell>
   </Row>
   <Row>
    <Cell><Data ss:Type="String">ENSBTAT00000015828</Data></Cell>
    <Cell><Data ss:Type="String">ENSBTAG00000011922</Data></Cell>
    <Cell><Data ss:Type="String">PLEC</Data></Cell>
    <Cell><Data ss:Type="String">plectin </Data></Cell>
    <Cell><Data ss:Type="Number">-1.18634</Data><NamedCell ss:Name="_FilterDatabase"/></Cell>
    <Cell ss:StyleID="s58"><Data ss:Type="Number">5.0000000000000002E-5</Data></Cell>
    <Cell><Data ss:Type="Number">4.6901199999999999E-3</Data></Cell>
   </Row>
   <Row>
    <Cell><Data ss:Type="String">ENSBTAT00000010431</Data></Cell>
    <Cell><Data ss:Type="String">ENSBTAG00000007934</Data></Cell>
    <Cell><Data ss:Type="String">MRPS17</Data></Cell>
    <Cell><Data ss:Type="String">Bos taurus mitochondrial ribosomal protein S17 (MRPS17), mRNA. </Data></Cell>
    <Cell><Data ss:Type="Number">0.91159199999999996</Data><NamedCell ss:Name="_FilterDatabase"/></Cell>
    <Cell><Data ss:Type="Number">2.0000000000000001E-4</Data></Cell>
    <Cell><Data ss:Type="Number">1.42658E-2</Data></Cell>
   </Row>
   <Row>
    <Cell><Data ss:Type="String">ENSBTAT00000018649</Data></Cell>
    <Cell><Data ss:Type="String">ENSBTAG00000006536</Data></Cell>
    <Cell><Data ss:Type="String">CGN1</Data></Cell>
    <Cell><Data ss:Type="String">Bos taurus conglutinin (CGN1), mRNA. </Data></Cell>
    <Cell><Data ss:Type="Number">-2.9171</Data><NamedCell ss:Name="_FilterDatabase"/></Cell>
    <Cell ss:StyleID="s58"><Data ss:Type="Number">5.0000000000000002E-5</Data></Cell>
    <Cell><Data ss:Type="Number">4.6901199999999999E-3</Data></Cell>
   </Row>
   <Row>
    <Cell><Data ss:Type="String">ENSBTAT00000013636</Data></Cell>
    <Cell><Data ss:Type="String">ENSBTAG00000010322</Data></Cell>
    <Cell><Data ss:Type="String">HYOU1</Data></Cell>
    <Cell><Data ss:Type="String">hypoxia up-regulated 1 </Data></Cell>
    <Cell><Data ss:Type="Number">1.01664</Data><NamedCell ss:Name="_FilterDatabase"/></Cell>
    <Cell ss:StyleID="s58"><Data ss:Type="Number">5.0000000000000002E-5</Data></Cell>
    <Cell><Data ss:Type="Number">4.6901199999999999E-3</Data></Cell>
   </Row>
   <Row>
    <Cell><Data ss:Type="String">Novel_001354</Data></Cell>
    <Cell><Data ss:Type="String">XLOC_1151033</Data></Cell>
    <Cell><Data ss:Type="String">-</Data></Cell>
    <Cell ss:StyleID="s61"><Data ss:Type="String">sp|P18892|BT1A1_BOVIN Butyrophilin subfamily 1 member A1 OS=Bos taurus GN=BTN1A1 PE=1 SV=2//2.86159e-69</Data></Cell>
    <Cell><Data ss:Type="Number">-1.42387</Data><NamedCell ss:Name="_FilterDatabase"/></Cell>
    <Cell><Data ss:Type="Number">2.0000000000000001E-4</Data></Cell>
    <Cell><Data ss:Type="Number">1.42658E-2</Data></Cell>
   </Row>
   <Row>
    <Cell><Data ss:Type="String">Novel_002028</Data></Cell>
    <Cell><Data ss:Type="String">XLOC_1674685</Data></Cell>
    <Cell><Data ss:Type="String">-</Data></Cell>
    <Cell ss:StyleID="s61"><Data ss:Type="String">sp|O02751|CFDP2_BOVIN Craniofacial development protein 2 OS=Bos taurus GN=CFDP2 PE=1 SV=2//3.85693e-93</Data></Cell>
    <Cell><Data ss:Type="Number">3.19394</Data><NamedCell ss:Name="_FilterDatabase"/></Cell>
    <Cell ss:StyleID="s58"><Data ss:Type="Number">5.0000000000000002E-5</Data></Cell>
    <Cell><Data ss:Type="Number">4.6901199999999999E-3</Data></Cell>
   </Row>
   <Row>
    <Cell><Data ss:Type="String">Novel_002458</Data></Cell>
    <Cell><Data ss:Type="String">XLOC_2116655</Data></Cell>
    <Cell><Data ss:Type="String">-</Data></Cell>
    <Cell ss:StyleID="s61"><Data ss:Type="String">sp|P11369|POL2_MOUSE Retrovirus-related Pol polyprotein LINE-1 OS=Mus musculus GN=Pol PE=1 SV=2//1.94666e-47</Data></Cell>
    <Cell><Data ss:Type="Number">-1.0865100000000001</Data><NamedCell ss:Name="_FilterDatabase"/></Cell>
    <Cell><Data ss:Type="Number">9.5E-4</Data></Cell>
    <Cell><Data ss:Type="Number">4.5264800000000001E-2</Data></Cell>
   </Row>
   <Row>
    <Cell><Data ss:Type="String">Novel_002349</Data></Cell>
    <Cell><Data ss:Type="String">XLOC_2022359</Data></Cell>
    <Cell><Data ss:Type="String">-</Data></Cell>
    <Cell ss:StyleID="s61"><Data ss:Type="String">sp|Q0II76|GBRR2_BOVIN Gamma-aminobutyric acid receptor subunit rho-2 OS=Bos taurus GN=GABRR2 PE=2 SV=4//2.83474e-36</Data></Cell>
    <Cell><Data ss:Type="Number">-2.83745</Data><NamedCell ss:Name="_FilterDatabase"/></Cell>
    <Cell ss:StyleID="s58"><Data ss:Type="Number">5.0000000000000002E-5</Data></Cell>
    <Cell><Data ss:Type="Number">4.6901199999999999E-3</Data></Cell>
   </Row>
   <Row>
    <Cell><Data ss:Type="String">Novel_001839</Data></Cell>
    <Cell><Data ss:Type="String">XLOC_1466724</Data></Cell>
    <Cell><Data ss:Type="String">-</Data></Cell>
    <Cell ss:StyleID="s61"><Data ss:Type="String">-//-</Data></Cell>
    <Cell><Data ss:Type="Number">1.8815</Data><NamedCell ss:Name="_FilterDatabase"/></Cell>
    <Cell><Data ss:Type="Number">7.5000000000000002E-4</Data></Cell>
    <Cell><Data ss:Type="Number">3.8490099999999999E-2</Data></Cell>
   </Row>
   <Row>
    <Cell><Data ss:Type="String">Novel_002222</Data></Cell>
    <Cell><Data ss:Type="String">XLOC_1873391</Data></Cell>
    <Cell><Data ss:Type="String">-</Data></Cell>
    <Cell ss:StyleID="s61"><Data ss:Type="String">sp|Q6UXG8|BTNL9_HUMAN Butyrophilin-like protein 9 OS=Homo sapiens GN=BTNL9 PE=2 SV=1//4.61928e-93</Data></Cell>
    <Cell><Data ss:Type="Number">2.65082</Data><NamedCell ss:Name="_FilterDatabase"/></Cell>
    <Cell><Data ss:Type="Number">8.4999999999999995E-4</Data></Cell>
    <Cell><Data ss:Type="Number">4.2133499999999997E-2</Data></Cell>
   </Row>
   <Row>
    <Cell><Data ss:Type="String">Novel_002269</Data></Cell>
    <Cell><Data ss:Type="String">XLOC_1912163</Data></Cell>
    <Cell><Data ss:Type="String">-</Data></Cell>
    <Cell ss:StyleID="s61"><Data ss:Type="String">-//-</Data></Cell>
    <Cell><Data ss:Type="Number">-0.80147500000000005</Data><NamedCell ss:Name="_FilterDatabase"/></Cell>
    <Cell><Data ss:Type="Number">5.0000000000000001E-4</Data></Cell>
    <Cell><Data ss:Type="Number">2.85656E-2</Data></Cell>
   </Row>
   <Row>
    <Cell><Data ss:Type="String">Novel_001169</Data></Cell>
    <Cell><Data ss:Type="String">XLOC_994603</Data></Cell>
    <Cell><Data ss:Type="String">-</Data></Cell>
    <Cell ss:StyleID="s61"><Data ss:Type="String">sp|A4QMS7|CE049_HUMAN Uncharacterized protein C5orf49 OS=Homo sapiens GN=C5orf49 PE=2 SV=1//3.17261e-50</Data></Cell>
    <Cell><Data ss:Type="Number">1.9229400000000001</Data><NamedCell ss:Name="_FilterDatabase"/></Cell>
    <Cell ss:StyleID="s58"><Data ss:Type="Number">5.0000000000000002E-5</Data></Cell>
    <Cell><Data ss:Type="Number">4.6901199999999999E-3</Data></Cell>
   </Row>
   <Row>
    <Cell><Data ss:Type="String">Novel_001168</Data></Cell>
    <Cell><Data ss:Type="String">XLOC_992022</Data></Cell>
    <Cell><Data ss:Type="String">-</Data></Cell>
    <Cell ss:StyleID="s61"><Data ss:Type="String">sp|P11369|POL2_MOUSE Retrovirus-related Pol polyprotein LINE-1 OS=Mus musculus GN=Pol PE=1 SV=2//8.89398e-102</Data></Cell>
    <Cell><Data ss:Type="Number">-1.08378</Data><NamedCell ss:Name="_FilterDatabase"/></Cell>
    <Cell ss:StyleID="s58"><Data ss:Type="Number">5.0000000000000002E-5</Data></Cell>
    <Cell><Data ss:Type="Number">4.6901199999999999E-3</Data></Cell>
   </Row>
   <Row>
    <Cell><Data ss:Type="String">Novel_002005</Data></Cell>
    <Cell><Data ss:Type="String">XLOC_1705730</Data></Cell>
    <Cell><Data ss:Type="String">-</Data></Cell>
    <Cell ss:StyleID="s61"><Data ss:Type="String">sp|P48050|IRK4_HUMAN Inward rectifier potassium channel 4 OS=Homo sapiens GN=KCNJ4 PE=1 SV=1//2.18216e-42</Data></Cell>
    <Cell><Data ss:Type="Number">-1.3170500000000001</Data><NamedCell ss:Name="_FilterDatabase"/></Cell>
    <Cell><Data ss:Type="Number">9.5E-4</Data></Cell>
    <Cell><Data ss:Type="Number">4.5264800000000001E-2</Data></Cell>
   </Row>
   <Row>
    <Cell><Data ss:Type="String">Novel_001112</Data></Cell>
    <Cell><Data ss:Type="String">XLOC_930410</Data></Cell>
    <Cell><Data ss:Type="String">-</Data></Cell>
    <Cell ss:StyleID="s61"><Data ss:Type="String">sp|P08548|LIN1_NYCCO LINE-1 reverse transcriptase homolog OS=Nycticebus coucang PE=1 SV=1//7.42747e-20</Data></Cell>
    <Cell><Data ss:Type="Number">3.3201299999999998</Data><NamedCell ss:Name="_FilterDatabase"/></Cell>
    <Cell ss:StyleID="s58"><Data ss:Type="Number">5.0000000000000002E-5</Data></Cell>
    <Cell><Data ss:Type="Number">4.6901199999999999E-3</Data></Cell>
   </Row>
   <Row>
    <Cell><Data ss:Type="String">Novel_000741</Data></Cell>
    <Cell><Data ss:Type="String">XLOC_686308</Data></Cell>
    <Cell><Data ss:Type="String">-</Data></Cell>
    <Cell ss:StyleID="s61"><Data ss:Type="String">-//-</Data></Cell>
    <Cell><Data ss:Type="Number">-2.0971500000000001</Data><NamedCell ss:Name="_FilterDatabase"/></Cell>
    <Cell><Data ss:Type="Number">1.4999999999999999E-4</Data></Cell>
    <Cell><Data ss:Type="Number">1.1199300000000001E-2</Data></Cell>
   </Row>
   <Row>
    <Cell><Data ss:Type="String">Novel_002384</Data></Cell>
    <Cell><Data ss:Type="String">XLOC_2040750</Data></Cell>
    <Cell><Data ss:Type="String">-</Data></Cell>
    <Cell ss:StyleID="s61"><Data ss:Type="String">sp|Q10126|YSM6_CAEEL Putative uncharacterized transposon-derived protein F52C9.6 OS=Caenorhabditis elegans GN=F52C9.6 PE=5 SV=1//1.98018e-08</Data></Cell>
    <Cell><Data ss:Type="Number">1.5327900000000001</Data><NamedCell ss:Name="_FilterDatabase"/></Cell>
    <Cell ss:StyleID="s58"><Data ss:Type="Number">5.0000000000000002E-5</Data></Cell>
    <Cell><Data ss:Type="Number">4.6901199999999999E-3</Data></Cell>
   </Row>
   <Row>
    <Cell><Data ss:Type="String">Novel_001340</Data></Cell>
    <Cell><Data ss:Type="String">XLOC_1136237</Data></Cell>
    <Cell><Data ss:Type="String">-</Data></Cell>
    <Cell ss:StyleID="s61"><Data ss:Type="String">-//-</Data></Cell>
    <Cell><Data ss:Type="Number">0.94719100000000001</Data><NamedCell ss:Name="_FilterDatabase"/></Cell>
    <Cell><Data ss:Type="Number">7.5000000000000002E-4</Data></Cell>
    <Cell><Data ss:Type="Number">3.8490099999999999E-2</Data></Cell>
   </Row>
   <Row>
    <Cell><Data ss:Type="String">Novel_000682</Data></Cell>
    <Cell><Data ss:Type="String">XLOC_614884</Data></Cell>
    <Cell><Data ss:Type="String">-</Data></Cell>
    <Cell ss:StyleID="s61"><Data ss:Type="String">-//-</Data></Cell>
    <Cell><Data ss:Type="Number">-1.2838099999999999</Data><NamedCell ss:Name="_FilterDatabase"/></Cell>
    <Cell ss:StyleID="s58"><Data ss:Type="Number">5.0000000000000002E-5</Data></Cell>
    <Cell><Data ss:Type="Number">4.6901199999999999E-3</Data></Cell>
   </Row>
   <Row>
    <Cell><Data ss:Type="String">Novel_001232</Data></Cell>
    <Cell><Data ss:Type="String">XLOC_1054532</Data></Cell>
    <Cell><Data ss:Type="String">-</Data></Cell>
    <Cell ss:StyleID="s61"><Data ss:Type="String">-//-</Data></Cell>
    <Cell><Data ss:Type="Number">-1.40906</Data><NamedCell ss:Name="_FilterDatabase"/></Cell>
    <Cell><Data ss:Type="Number">5.0000000000000001E-4</Data></Cell>
    <Cell><Data ss:Type="Number">2.85656E-2</Data></Cell>
   </Row>
   <Row>
    <Cell><Data ss:Type="String">Novel_001334</Data></Cell>
    <Cell><Data ss:Type="String">XLOC_1136057</Data></Cell>
    <Cell><Data ss:Type="String">-</Data></Cell>
    <Cell ss:StyleID="s61"><Data ss:Type="String">-//-</Data></Cell>
    <Cell><Data ss:Type="Number">-2.1675399999999998</Data><NamedCell ss:Name="_FilterDatabase"/></Cell>
    <Cell><Data ss:Type="Number">4.0000000000000002E-4</Data></Cell>
    <Cell><Data ss:Type="Number">2.44868E-2</Data></Cell>
   </Row>
   <Row>
    <Cell><Data ss:Type="String">Novel_001729</Data></Cell>
    <Cell><Data ss:Type="String">XLOC_1407678</Data></Cell>
    <Cell><Data ss:Type="String">-</Data></Cell>
    <Cell ss:StyleID="s61"><Data ss:Type="String">sp|Q9JLU4|SHAN3_RAT SH3 and multiple ankyrin repeat domains protein 3 OS=Rattus norvegicus GN=Shank3 PE=1 SV=2//2.83593e-158</Data></Cell>
    <Cell><Data ss:Type="Number">-1.30399</Data><NamedCell ss:Name="_FilterDatabase"/></Cell>
    <Cell ss:StyleID="s58"><Data ss:Type="Number">5.0000000000000002E-5</Data></Cell>
    <Cell><Data ss:Type="Number">4.6901199999999999E-3</Data></Cell>
   </Row>
   <Row>
    <Cell><Data ss:Type="String">Novel_000317</Data></Cell>
    <Cell><Data ss:Type="String">XLOC_370998</Data></Cell>
    <Cell><Data ss:Type="String">-</Data></Cell>
    <Cell ss:StyleID="s61"><Data ss:Type="String">sp|P11369|POL2_MOUSE Retrovirus-related Pol polyprotein LINE-1 OS=Mus musculus GN=Pol PE=1 SV=2//1.84078e-18</Data></Cell>
    <Cell><Data ss:Type="Number">1.86812</Data><NamedCell ss:Name="_FilterDatabase"/></Cell>
    <Cell><Data ss:Type="Number">1E-4</Data></Cell>
    <Cell><Data ss:Type="Number">8.1104899999999997E-3</Data></Cell>
   </Row>
   <Row>
    <Cell><Data ss:Type="String">Novel_000002</Data></Cell>
    <Cell><Data ss:Type="String">XLOC_013845</Data></Cell>
    <Cell><Data ss:Type="String">-</Data></Cell>
    <Cell ss:StyleID="s61"><Data ss:Type="String">sp|P11369|POL2_MOUSE Retrovirus-related Pol polyprotein LINE-1 OS=Mus musculus GN=Pol PE=1 SV=2//2.38575e-08</Data></Cell>
    <Cell><Data ss:Type="Number">-0.96260199999999996</Data><NamedCell ss:Name="_FilterDatabase"/></Cell>
    <Cell><Data ss:Type="Number">5.9999999999999995E-4</Data></Cell>
    <Cell><Data ss:Type="Number">3.2868300000000003E-2</Data></Cell>
   </Row>
   <Row>
    <Cell><Data ss:Type="String">Novel_000006</Data></Cell>
    <Cell><Data ss:Type="String">XLOC_025935</Data></Cell>
    <Cell><Data ss:Type="String">-</Data></Cell>
    <Cell ss:StyleID="s61"><Data ss:Type="String">-//-</Data></Cell>
    <Cell><Data ss:Type="Number">-2.1221700000000001</Data><NamedCell ss:Name="_FilterDatabase"/></Cell>
    <Cell ss:StyleID="s58"><Data ss:Type="Number">5.0000000000000002E-5</Data></Cell>
    <Cell><Data ss:Type="Number">4.6901199999999999E-3</Data></Cell>
   </Row>
   <Row>
    <Cell><Data ss:Type="String">Novel_001970</Data></Cell>
    <Cell><Data ss:Type="String">XLOC_1651565</Data></Cell>
    <Cell><Data ss:Type="String">-</Data></Cell>
    <Cell ss:StyleID="s61"><Data ss:Type="String">sp|Q12918|KLRB1_HUMAN Killer cell lectin-like receptor subfamily B member 1 OS=Homo sapiens GN=KLRB1 PE=1 SV=1//1.30195e-47</Data></Cell>
    <Cell><Data ss:Type="Number">-1.09785</Data><NamedCell ss:Name="_FilterDatabase"/></Cell>
    <Cell><Data ss:Type="Number">5.9999999999999995E-4</Data></Cell>
    <Cell><Data ss:Type="Number">3.2868300000000003E-2</Data></Cell>
   </Row>
   <Row>
    <Cell><Data ss:Type="String">Novel_002405</Data></Cell>
    <Cell><Data ss:Type="String">XLOC_2086556</Data></Cell>
    <Cell><Data ss:Type="String">-</Data></Cell>
    <Cell ss:StyleID="s61"><Data ss:Type="String">sp|P01859|IGHG2_HUMAN Ig gamma-2 chain C region OS=Homo sapiens GN=IGHG2 PE=1 SV=2//8.37618e-113</Data></Cell>
    <Cell><Data ss:Type="Number">2.0495299999999999</Data><NamedCell ss:Name="_FilterDatabase"/></Cell>
    <Cell ss:StyleID="s58"><Data ss:Type="Number">5.0000000000000002E-5</Data></Cell>
    <Cell><Data ss:Type="Number">4.6901199999999999E-3</Data></Cell>
   </Row>
   <Row>
    <Cell><Data ss:Type="String">Novel_002312</Data></Cell>
    <Cell><Data ss:Type="String">XLOC_1911576</Data></Cell>
    <Cell><Data ss:Type="String">-</Data></Cell>
    <Cell ss:StyleID="s61"><Data ss:Type="String">sp|P11369|POL2_MOUSE Retrovirus-related Pol polyprotein LINE-1 OS=Mus musculus GN=Pol PE=1 SV=2//1.56982e-06</Data></Cell>
    <Cell><Data ss:Type="Number">-1.1551499999999999</Data><NamedCell ss:Name="_FilterDatabase"/></Cell>
    <Cell ss:StyleID="s58"><Data ss:Type="Number">5.0000000000000002E-5</Data></Cell>
    <Cell><Data ss:Type="Number">4.6901199999999999E-3</Data></Cell>
   </Row>
   <Row>
    <Cell><Data ss:Type="String">Novel_002352</Data></Cell>
    <Cell><Data ss:Type="String">XLOC_2025920</Data></Cell>
    <Cell><Data ss:Type="String">-</Data></Cell>
    <Cell ss:StyleID="s61"><Data ss:Type="String">-//-</Data></Cell>
    <Cell><Data ss:Type="Number">1.2361800000000001</Data><NamedCell ss:Name="_FilterDatabase"/></Cell>
    <Cell ss:StyleID="s58"><Data ss:Type="Number">5.0000000000000002E-5</Data></Cell>
    <Cell><Data ss:Type="Number">4.6901199999999999E-3</Data></Cell>
   </Row>
   <Row>
    <Cell><Data ss:Type="String">Novel_000033</Data></Cell>
    <Cell><Data ss:Type="String">XLOC_116678</Data></Cell>
    <Cell><Data ss:Type="String">-</Data></Cell>
    <Cell ss:StyleID="s61"><Data ss:Type="String">sp|Q5RF84|UB2G2_PONAB Ubiquitin-conjugating enzyme E2 G2 OS=Pongo abelii GN=UBE2G2 PE=2 SV=1//1.11018e-19</Data></Cell>
    <Cell><Data ss:Type="Number">1.1388100000000001</Data><NamedCell ss:Name="_FilterDatabase"/></Cell>
    <Cell><Data ss:Type="Number">6.4999999999999997E-4</Data></Cell>
    <Cell><Data ss:Type="Number">3.4541500000000003E-2</Data></Cell>
   </Row>
   <Row>
    <Cell><Data ss:Type="String">Novel_000034</Data></Cell>
    <Cell><Data ss:Type="String">XLOC_118635</Data></Cell>
    <Cell><Data ss:Type="String">-</Data></Cell>
    <Cell ss:StyleID="s61"><Data ss:Type="String">-//-</Data></Cell>
    <Cell><Data ss:Type="Number">-1.7534799999999999</Data><NamedCell ss:Name="_FilterDatabase"/></Cell>
    <Cell ss:StyleID="s58"><Data ss:Type="Number">5.0000000000000002E-5</Data></Cell>
    <Cell><Data ss:Type="Number">4.6901199999999999E-3</Data></Cell>
   </Row>
   <Row>
    <Cell><Data ss:Type="String">Novel_000035</Data></Cell>
    <Cell><Data ss:Type="String">XLOC_118818</Data></Cell>
    <Cell><Data ss:Type="String">-</Data></Cell>
    <Cell ss:StyleID="s61"><Data ss:Type="String">-//-</Data></Cell>
    <Cell><Data ss:Type="Number">-2.01993</Data><NamedCell ss:Name="_FilterDatabase"/></Cell>
    <Cell><Data ss:Type="Number">8.9999999999999998E-4</Data></Cell>
    <Cell><Data ss:Type="Number">4.3707900000000001E-2</Data></Cell>
   </Row>
   <Row>
    <Cell><Data ss:Type="String">Novel_001818</Data></Cell>
    <Cell><Data ss:Type="String">XLOC_1497568</Data></Cell>
    <Cell><Data ss:Type="String">-</Data></Cell>
    <Cell ss:StyleID="s61"><Data ss:Type="String">-//-</Data></Cell>
    <Cell><Data ss:Type="Number">2.0419100000000001</Data><NamedCell ss:Name="_FilterDatabase"/></Cell>
    <Cell ss:StyleID="s58"><Data ss:Type="Number">5.0000000000000002E-5</Data></Cell>
    <Cell><Data ss:Type="Number">4.6901199999999999E-3</Data></Cell>
   </Row>
   <Row>
    <Cell><Data ss:Type="String">Novel_002361</Data></Cell>
    <Cell><Data ss:Type="String">XLOC_2040772</Data></Cell>
    <Cell><Data ss:Type="String">-</Data></Cell>
    <Cell ss:StyleID="s61"><Data ss:Type="String">-//-</Data></Cell>
    <Cell><Data ss:Type="Number">1.9763999999999999</Data><NamedCell ss:Name="_FilterDatabase"/></Cell>
    <Cell ss:StyleID="s58"><Data ss:Type="Number">5.0000000000000002E-5</Data></Cell>
    <Cell><Data ss:Type="Number">4.6901199999999999E-3</Data></Cell>
   </Row>
   <Row>
    <Cell><Data ss:Type="String">Novel_001621</Data></Cell>
    <Cell><Data ss:Type="String">XLOC_1341110</Data></Cell>
    <Cell><Data ss:Type="String">-</Data></Cell>
    <Cell ss:StyleID="s61"><Data ss:Type="String">sp|Q9D9B4|CJ011_MOUSE Leucine-rich repeat-containing protein C10orf11 homolog OS=Mus musculus PE=2 SV=1//5.7128e-17</Data></Cell>
    <Cell><Data ss:Type="Number">-1.2088099999999999</Data><NamedCell ss:Name="_FilterDatabase"/></Cell>
    <Cell ss:StyleID="s58"><Data ss:Type="Number">5.0000000000000002E-5</Data></Cell>
    <Cell><Data ss:Type="Number">4.6901199999999999E-3</Data></Cell>
   </Row>
   <Row>
    <Cell><Data ss:Type="String">Novel_002017</Data></Cell>
    <Cell><Data ss:Type="String">XLOC_1651624</Data></Cell>
    <Cell><Data ss:Type="String">-</Data></Cell>
    <Cell ss:StyleID="s61"><Data ss:Type="String">-//-</Data></Cell>
    <Cell><Data ss:Type="Number">-0.87916099999999997</Data><NamedCell ss:Name="_FilterDatabase"/></Cell>
    <Cell><Data ss:Type="Number">6.4999999999999997E-4</Data></Cell>
    <Cell><Data ss:Type="Number">3.4541500000000003E-2</Data></Cell>
   </Row>
   <Row>
    <Cell><Data ss:Type="String">Novel_001149</Data></Cell>
    <Cell><Data ss:Type="String">XLOC_946998</Data></Cell>
    <Cell><Data ss:Type="String">-</Data></Cell>
    <Cell ss:StyleID="s61"><Data ss:Type="String">-//-</Data></Cell>
    <Cell><Data ss:Type="Number">-1.58138</Data><NamedCell ss:Name="_FilterDatabase"/></Cell>
    <Cell ss:StyleID="s58"><Data ss:Type="Number">5.0000000000000002E-5</Data></Cell>
    <Cell><Data ss:Type="Number">4.6901199999999999E-3</Data></Cell>
   </Row>
   <Row>
    <Cell><Data ss:Type="String">Novel_001667</Data></Cell>
    <Cell><Data ss:Type="String">XLOC_1368886</Data></Cell>
    <Cell><Data ss:Type="String">-</Data></Cell>
    <Cell ss:StyleID="s61"><Data ss:Type="String">sp|P16423|POLR_DROME Retrovirus-related Pol polyprotein from type-2 retrotransposable element R2DM OS=Drosophila melanogaster GN=pol PE=4 SV=1//1.90805e-09</Data></Cell>
    <Cell><Data ss:Type="Number">-1.0420700000000001</Data><NamedCell ss:Name="_FilterDatabase"/></Cell>
    <Cell><Data ss:Type="Number">1E-4</Data></Cell>
    <Cell><Data ss:Type="Number">8.1104899999999997E-3</Data></Cell>
   </Row>
   <Row>
    <Cell><Data ss:Type="String">Novel_001922</Data></Cell>
    <Cell><Data ss:Type="String">XLOC_1543348</Data></Cell>
    <Cell><Data ss:Type="String">-</Data></Cell>
    <Cell ss:StyleID="s61"><Data ss:Type="String">-//-</Data></Cell>
    <Cell><Data ss:Type="Number">2.4655200000000002</Data><NamedCell ss:Name="_FilterDatabase"/></Cell>
    <Cell ss:StyleID="s58"><Data ss:Type="Number">5.0000000000000002E-5</Data></Cell>
    <Cell><Data ss:Type="Number">4.6901199999999999E-3</Data></Cell>
   </Row>
   <Row>
    <Cell><Data ss:Type="String">Novel_002444</Data></Cell>
    <Cell><Data ss:Type="String">XLOC_2096327</Data></Cell>
    <Cell><Data ss:Type="String">-</Data></Cell>
    <Cell ss:StyleID="s61"><Data ss:Type="String">-//-</Data></Cell>
    <Cell><Data ss:Type="Number">-1.0004200000000001</Data><NamedCell ss:Name="_FilterDatabase"/></Cell>
    <Cell><Data ss:Type="Number">1.4999999999999999E-4</Data></Cell>
    <Cell><Data ss:Type="Number">1.1199300000000001E-2</Data></Cell>
   </Row>
   <Row>
    <Cell><Data ss:Type="String">Novel_001695</Data></Cell>
    <Cell><Data ss:Type="String">XLOC_1368966</Data></Cell>
    <Cell><Data ss:Type="String">-</Data></Cell>
    <Cell ss:StyleID="s61"><Data ss:Type="String">-//-</Data></Cell>
    <Cell><Data ss:Type="Number">-1.2156100000000001</Data><NamedCell ss:Name="_FilterDatabase"/></Cell>
    <Cell ss:StyleID="s58"><Data ss:Type="Number">5.0000000000000002E-5</Data></Cell>
    <Cell><Data ss:Type="Number">4.6901199999999999E-3</Data></Cell>
   </Row>
   <Row>
    <Cell><Data ss:Type="String">Novel_001043</Data></Cell>
    <Cell><Data ss:Type="String">XLOC_809385</Data></Cell>
    <Cell><Data ss:Type="String">-</Data></Cell>
    <Cell ss:StyleID="s61"><Data ss:Type="String">-//-</Data></Cell>
    <Cell><Data ss:Type="Number">-1.43038</Data><NamedCell ss:Name="_FilterDatabase"/></Cell>
    <Cell ss:StyleID="s58"><Data ss:Type="Number">5.0000000000000002E-5</Data></Cell>
    <Cell><Data ss:Type="Number">4.6901199999999999E-3</Data></Cell>
   </Row>
   <Row>
    <Cell><Data ss:Type="String">Novel_001045</Data></Cell>
    <Cell><Data ss:Type="String">XLOC_817455</Data></Cell>
    <Cell><Data ss:Type="String">-</Data></Cell>
    <Cell ss:StyleID="s61"><Data ss:Type="String">sp|P11369|POL2_MOUSE Retrovirus-related Pol polyprotein LINE-1 OS=Mus musculus GN=Pol PE=1 SV=2//4.91837e-34</Data></Cell>
    <Cell><Data ss:Type="Number">-1.5200800000000001</Data><NamedCell ss:Name="_FilterDatabase"/></Cell>
    <Cell><Data ss:Type="Number">2.5000000000000001E-4</Data></Cell>
    <Cell><Data ss:Type="Number">1.7021700000000001E-2</Data></Cell>
   </Row>
   <Row>
    <Cell><Data ss:Type="String">Novel_002360</Data></Cell>
    <Cell><Data ss:Type="String">XLOC_2040287</Data></Cell>
    <Cell><Data ss:Type="String">-</Data></Cell>
    <Cell ss:StyleID="s61"><Data ss:Type="String">sp|P08548|LIN1_NYCCO LINE-1 reverse transcriptase homolog OS=Nycticebus coucang PE=1 SV=1//1.64126e-19</Data></Cell>
    <Cell><Data ss:Type="Number">1.02498</Data><NamedCell ss:Name="_FilterDatabase"/></Cell>
    <Cell ss:StyleID="s58"><Data ss:Type="Number">5.0000000000000002E-5</Data></Cell>
    <Cell><Data ss:Type="Number">4.6901199999999999E-3</Data></Cell>
   </Row>
   <Row>
    <Cell><Data ss:Type="String">Novel_001180</Data></Cell>
    <Cell><Data ss:Type="String">XLOC_996675</Data></Cell>
    <Cell><Data ss:Type="String">-</Data></Cell>
    <Cell ss:StyleID="s61"><Data ss:Type="String">-//-</Data></Cell>
    <Cell><Data ss:Type="Number">1.53915</Data><NamedCell ss:Name="_FilterDatabase"/></Cell>
    <Cell><Data ss:Type="Number">1E-4</Data></Cell>
    <Cell><Data ss:Type="Number">8.1104899999999997E-3</Data></Cell>
   </Row>
   <Row>
    <Cell><Data ss:Type="String">Novel_001965</Data></Cell>
    <Cell><Data ss:Type="String">XLOC_1639024</Data></Cell>
    <Cell><Data ss:Type="String">-</Data></Cell>
    <Cell ss:StyleID="s61"><Data ss:Type="String">-//-</Data></Cell>
    <Cell><Data ss:Type="Number">-1.9574800000000001</Data><NamedCell ss:Name="_FilterDatabase"/></Cell>
    <Cell ss:StyleID="s58"><Data ss:Type="Number">5.0000000000000002E-5</Data></Cell>
    <Cell><Data ss:Type="Number">4.6901199999999999E-3</Data></Cell>
   </Row>
   <Row>
    <Cell><Data ss:Type="String">Novel_001964</Data></Cell>
    <Cell><Data ss:Type="String">XLOC_1638579</Data></Cell>
    <Cell><Data ss:Type="String">-</Data></Cell>
    <Cell ss:StyleID="s61"><Data ss:Type="String">-//-</Data></Cell>
    <Cell><Data ss:Type="Number">-1.6647400000000001</Data><NamedCell ss:Name="_FilterDatabase"/></Cell>
    <Cell ss:StyleID="s58"><Data ss:Type="Number">5.0000000000000002E-5</Data></Cell>
    <Cell><Data ss:Type="Number">4.6901199999999999E-3</Data></Cell>
   </Row>
   <Row>
    <Cell><Data ss:Type="String">Novel_001211</Data></Cell>
    <Cell><Data ss:Type="String">XLOC_1039005</Data></Cell>
    <Cell><Data ss:Type="String">-</Data></Cell>
    <Cell ss:StyleID="s61"><Data ss:Type="String">-//-</Data></Cell>
    <Cell><Data ss:Type="Number">-2.1924999999999999</Data><NamedCell ss:Name="_FilterDatabase"/></Cell>
    <Cell ss:StyleID="s58"><Data ss:Type="Number">5.0000000000000002E-5</Data></Cell>
    <Cell><Data ss:Type="Number">4.6901199999999999E-3</Data></Cell>
   </Row>
   <Row>
    <Cell><Data ss:Type="String">Novel_000529</Data></Cell>
    <Cell><Data ss:Type="String">XLOC_513499</Data></Cell>
    <Cell><Data ss:Type="String">-</Data></Cell>
    <Cell ss:StyleID="s61"><Data ss:Type="String">sp|P08548|LIN1_NYCCO LINE-1 reverse transcriptase homolog OS=Nycticebus coucang PE=1 SV=1//6.1912e-08</Data></Cell>
    <Cell><Data ss:Type="Number">-1.7515000000000001</Data><NamedCell ss:Name="_FilterDatabase"/></Cell>
    <Cell ss:StyleID="s58"><Data ss:Type="Number">5.0000000000000002E-5</Data></Cell>
    <Cell><Data ss:Type="Number">4.6901199999999999E-3</Data></Cell>
   </Row>
   <Row>
    <Cell><Data ss:Type="String">Novel_001418</Data></Cell>
    <Cell><Data ss:Type="String">XLOC_1187602</Data></Cell>
    <Cell><Data ss:Type="String">-</Data></Cell>
    <Cell ss:StyleID="s61"><Data ss:Type="String">-//-</Data></Cell>
    <Cell><Data ss:Type="Number">1.17517</Data><NamedCell ss:Name="_FilterDatabase"/></Cell>
    <Cell ss:StyleID="s58"><Data ss:Type="Number">5.0000000000000002E-5</Data></Cell>
    <Cell><Data ss:Type="Number">4.6901199999999999E-3</Data></Cell>
   </Row>
   <Row>
    <Cell><Data ss:Type="String">Novel_000021</Data></Cell>
    <Cell><Data ss:Type="String">XLOC_087315</Data></Cell>
    <Cell><Data ss:Type="String">-</Data></Cell>
    <Cell ss:StyleID="s61"><Data ss:Type="String">-//-</Data></Cell>
    <Cell><Data ss:Type="Number">1.14958</Data><NamedCell ss:Name="_FilterDatabase"/></Cell>
    <Cell><Data ss:Type="Number">9.5E-4</Data></Cell>
    <Cell><Data ss:Type="Number">4.5264800000000001E-2</Data></Cell>
   </Row>
   <Row>
    <Cell><Data ss:Type="String">Novel_000925</Data></Cell>
    <Cell><Data ss:Type="String">XLOC_731703</Data></Cell>
    <Cell><Data ss:Type="String">-</Data></Cell>
    <Cell ss:StyleID="s61"><Data ss:Type="String">-//-</Data></Cell>
    <Cell><Data ss:Type="Number">-1.29823</Data><NamedCell ss:Name="_FilterDatabase"/></Cell>
    <Cell><Data ss:Type="Number">1E-4</Data></Cell>
    <Cell><Data ss:Type="Number">8.1104899999999997E-3</Data></Cell>
   </Row>
   <Row>
    <Cell><Data ss:Type="String">Novel_000028</Data></Cell>
    <Cell><Data ss:Type="String">XLOC_105043</Data></Cell>
    <Cell><Data ss:Type="String">-</Data></Cell>
    <Cell ss:StyleID="s61"><Data ss:Type="String">sp|Q7M370|AAAD_RABIT Arylacetamide deacetylase OS=Oryctolagus cuniculus GN=AADAC PE=1 SV=1//1.25756e-12</Data></Cell>
    <Cell><Data ss:Type="Number">-1.5845</Data><NamedCell ss:Name="_FilterDatabase"/></Cell>
    <Cell ss:StyleID="s58"><Data ss:Type="Number">5.0000000000000002E-5</Data></Cell>
    <Cell><Data ss:Type="Number">4.6901199999999999E-3</Data></Cell>
   </Row>
   <Row>
    <Cell><Data ss:Type="String">Novel_001170</Data></Cell>
    <Cell><Data ss:Type="String">XLOC_996675</Data></Cell>
    <Cell><Data ss:Type="String">-</Data></Cell>
    <Cell ss:StyleID="s61"><Data ss:Type="String">-//-</Data></Cell>
    <Cell><Data ss:Type="Number">1.43703</Data><NamedCell ss:Name="_FilterDatabase"/></Cell>
    <Cell ss:StyleID="s58"><Data ss:Type="Number">5.0000000000000002E-5</Data></Cell>
    <Cell><Data ss:Type="Number">4.6901199999999999E-3</Data></Cell>
   </Row>
   <Row>
    <Cell><Data ss:Type="String">Novel_001673</Data></Cell>
    <Cell><Data ss:Type="String">XLOC_1378844</Data></Cell>
    <Cell><Data ss:Type="String">-</Data></Cell>
    <Cell ss:StyleID="s61"><Data ss:Type="String">sp|Q5R6N0|SVIP_PONAB Small VCP/p97-interacting protein OS=Pongo abelii GN=SVIP PE=3 SV=1//4.99904e-14</Data></Cell>
    <Cell><Data ss:Type="Number">1.15988</Data><NamedCell ss:Name="_FilterDatabase"/></Cell>
    <Cell ss:StyleID="s58"><Data ss:Type="Number">5.0000000000000002E-5</Data></Cell>
    <Cell><Data ss:Type="Number">4.6901199999999999E-3</Data></Cell>
   </Row>
   <Row>
    <Cell><Data ss:Type="String">Novel_002065</Data></Cell>
    <Cell><Data ss:Type="String">XLOC_1701645</Data></Cell>
    <Cell><Data ss:Type="String">-</Data></Cell>
    <Cell ss:StyleID="s61"><Data ss:Type="String">sp|Q6IE36|OVOS2_HUMAN Ovostatin homolog 2 OS=Homo sapiens GN=OVOS2 PE=2 SV=2//8.64021e-19</Data></Cell>
    <Cell><Data ss:Type="Number">-2.0047299999999999</Data><NamedCell ss:Name="_FilterDatabase"/></Cell>
    <Cell ss:StyleID="s58"><Data ss:Type="Number">5.0000000000000002E-5</Data></Cell>
    <Cell><Data ss:Type="Number">4.6901199999999999E-3</Data></Cell>
   </Row>
   <Row>
    <Cell><Data ss:Type="String">Novel_002019</Data></Cell>
    <Cell><Data ss:Type="String">XLOC_1654783</Data></Cell>
    <Cell><Data ss:Type="String">-</Data></Cell>
    <Cell ss:StyleID="s61"><Data ss:Type="String">-//-</Data></Cell>
    <Cell><Data ss:Type="Number">-1.9722200000000001</Data><NamedCell ss:Name="_FilterDatabase"/></Cell>
    <Cell ss:StyleID="s58"><Data ss:Type="Number">5.0000000000000002E-5</Data></Cell>
    <Cell><Data ss:Type="Number">4.6901199999999999E-3</Data></Cell>
   </Row>
   <Row>
    <Cell><Data ss:Type="String">Novel_002126</Data></Cell>
    <Cell><Data ss:Type="String">XLOC_1728709</Data></Cell>
    <Cell><Data ss:Type="String">-</Data></Cell>
    <Cell ss:StyleID="s61"><Data ss:Type="String">sp|P62755|RS6_RAT 40S ribosomal protein S6 OS=Rattus norvegicus GN=Rps6 PE=1 SV=1//8.11724e-17</Data></Cell>
    <Cell><Data ss:Type="Number">-2.2875399999999999</Data><NamedCell ss:Name="_FilterDatabase"/></Cell>
    <Cell ss:StyleID="s58"><Data ss:Type="Number">5.0000000000000002E-5</Data></Cell>
    <Cell><Data ss:Type="Number">4.6901199999999999E-3</Data></Cell>
   </Row>
  </Table>
  <WorksheetOptions xmlns="urn:schemas-microsoft-com:office:excel">
   <PageSetup>
    <Header x:Margin="0.3"/>
    <Footer x:Margin="0.3"/>
    <PageMargins x:Bottom="0.75" x:Left="0.7" x:Right="0.7" x:Top="0.75"/>
   </PageSetup>
   <Panes>
    <Pane>
     <Number>3</Number>
     <ActiveRow>29</ActiveRow>
    </Pane>
   </Panes>
   <ProtectObjects>False</ProtectObjects>
   <ProtectScenarios>False</ProtectScenarios>
  </WorksheetOptions>
  <ConditionalFormatting xmlns="urn:schemas-microsoft-com:office:excel">
   <Range>R1C11:R466C11</Range>
   <Condition>
    <Value1>AND(COUNTIF(R1C11:R466C11, RC)&gt;1,NOT(ISBLANK(RC)))</Value1>
    <Format Style="color:#9C0006;background:#FFC7CE"/>
   </Condition>
  </ConditionalFormatting>
  <ConditionalFormatting xmlns="urn:schemas-microsoft-com:office:excel">
   <Range>R1C1</Range>
   <Condition>
    <Value1>AND(COUNTIF(R1C1:R1C1, RC)&gt;1,NOT(ISBLANK(RC)))</Value1>
    <Format Style="color:#9C0006;background:#FFC7CE"/>
   </Condition>
  </ConditionalFormatting>
 </Worksheet>
 <Worksheet ss:Name="DEGs_3vs1">
  <Table ss:ExpandedColumnCount="8" ss:ExpandedRowCount="332" x:FullColumns="1" x:FullRows="1" ss:StyleID="s60" ss:DefaultColumnWidth="54" ss:DefaultRowHeight="15">
   <Column ss:StyleID="s60" ss:AutoFitWidth="0" ss:Width="117"/>
   <Column ss:StyleID="s57" ss:AutoFitWidth="0" ss:Width="127.5"/>
   <Column ss:StyleID="s57" ss:AutoFitWidth="0" ss:Width="74.25"/>
   <Column ss:StyleID="s61" ss:AutoFitWidth="0" ss:Width="145.5"/>
   <Column ss:StyleID="s57" ss:AutoFitWidth="0" ss:Width="79.5"/>
   <Column ss:StyleID="s57" ss:AutoFitWidth="0" ss:Span="1"/>
   <Row ss:AutoFitHeight="0">
    <Cell ss:StyleID="s63"><Data ss:Type="String">Differentially expressed genes between peak of lactation and dry period</Data></Cell>
    <Cell ss:Index="3" ss:StyleID="s63"/>
    <Cell ss:StyleID="s63"/>
    <Cell ss:StyleID="s63"/>
    <Cell ss:StyleID="s63"/>
    <Cell ss:StyleID="s63"/>
   </Row>
   <Row ss:Height="16.5">
    <Cell><Data ss:Type="String">transcript_id</Data></Cell>
    <Cell><Data ss:Type="String">gene_id</Data></Cell>
    <Cell><Data ss:Type="String">gene_name</Data></Cell>
    <Cell ss:StyleID="s57"><Data ss:Type="String">GeneDescription</Data></Cell>
    <Cell><ss:Data ss:Type="String" xmlns="http://www.w3.org/TR/REC-html40"><Font html:Color="#000000">log</Font><Sub><Font html:Color="#000000">2</Font></Sub><Font html:Color="#000000">(foldchange)</Font></ss:Data></Cell>
    <Cell><Data ss:Type="String">pvalue</Data></Cell>
    <Cell><Data ss:Type="String">qvalue</Data></Cell>
   </Row>
   <Row>
    <Cell><Data ss:Type="String">ENSBTAT00000028060</Data></Cell>
    <Cell><Data ss:Type="String">ENSBTAG00000037383</Data></Cell>
    <Cell><Data ss:Type="String">AKAP13</Data></Cell>
    <Cell><Data ss:Type="String">&#45;-</Data></Cell>
    <Cell><Data ss:Type="Number">-0.781532</Data></Cell>
    <Cell><Data ss:Type="Number">4.4999999999999999E-4</Data></Cell>
    <Cell><Data ss:Type="Number">2.67616E-2</Data></Cell>
   </Row>
   <Row>
    <Cell><Data ss:Type="String">ENSBTAT00000022710</Data></Cell>
    <Cell><Data ss:Type="String">ENSBTAG00000017077</Data></Cell>
    <Cell><Data ss:Type="String">CTSL</Data></Cell>
    <Cell><Data ss:Type="String">Bos taurus cathepsin L2 (CTSL2), mRNA. </Data></Cell>
    <Cell><Data ss:Type="Number">0.88103699999999996</Data></Cell>
    <Cell><Data ss:Type="Number">8.4999999999999995E-4</Data></Cell>
    <Cell><Data ss:Type="Number">4.2133499999999997E-2</Data></Cell>
   </Row>
   <Row>
    <Cell><Data ss:Type="String">ENSBTAT00000005642</Data></Cell>
    <Cell><Data ss:Type="String">ENSBTAG00000004305</Data></Cell>
    <Cell><Data ss:Type="String">RGS16</Data></Cell>
    <Cell><Data ss:Type="String">Bos taurus regulator of G-protein signaling 16 (RGS16), mRNA. </Data></Cell>
    <Cell><Data ss:Type="Number">0.84245999999999999</Data></Cell>
    <Cell><Data ss:Type="Number">2.9999999999999997E-4</Data></Cell>
    <Cell><Data ss:Type="Number">1.9807000000000002E-2</Data></Cell>
   </Row>
   <Row>
    <Cell><Data ss:Type="String">ENSBTAT00000028639</Data></Cell>
    <Cell><Data ss:Type="String">ENSBTAG00000021487</Data></Cell>
    <Cell><Data ss:Type="String">CIART</Data></Cell>
    <Cell><Data ss:Type="String">circadian associated repressor of transcription </Data></Cell>
    <Cell><Data ss:Type="Number">1.4348799999999999</Data></Cell>
    <Cell><Data ss:Type="Number">3.5E-4</Data></Cell>
    <Cell><Data ss:Type="Number">2.2016500000000001E-2</Data></Cell>
   </Row>
   <Row>
    <Cell><Data ss:Type="String">ENSBTAT00000008663</Data></Cell>
    <Cell><Data ss:Type="String">ENSBTAG00000006599</Data></Cell>
    <Cell><Data ss:Type="String">INHBE</Data></Cell>
    <Cell><Data ss:Type="String">Bos taurus inhibin, beta E (INHBE), mRNA. </Data></Cell>
    <Cell><Data ss:Type="Number">-0.92094399999999998</Data></Cell>
    <Cell><Data ss:Type="Number">1E-4</Data></Cell>
    <Cell><Data ss:Type="Number">8.1104899999999997E-3</Data></Cell>
   </Row>
   <Row>
    <Cell><Data ss:Type="String">ENSBTAT00000026376</Data></Cell>
    <Cell><Data ss:Type="String">ENSBTAG00000019796</Data></Cell>
    <Cell><Data ss:Type="String">FAIM3</Data></Cell>
    <Cell><Data ss:Type="String">Fc fragment of IgM receptor </Data></Cell>
    <Cell><Data ss:Type="Number">1.61348</Data></Cell>
    <Cell><Data ss:Type="Number">3.5E-4</Data></Cell>
    <Cell><Data ss:Type="Number">2.2016500000000001E-2</Data></Cell>
   </Row>
   <Row>
    <Cell><Data ss:Type="String">ENSBTAT00000017353</Data></Cell>
    <Cell><Data ss:Type="String">ENSBTAG00000013054</Data></Cell>
    <Cell><Data ss:Type="String">MFSD2</Data></Cell>
    <Cell><Data ss:Type="String">Bos taurus major facilitator superfamily domain containing 2A (MFSD2A), mRNA. </Data></Cell>
    <Cell><Data ss:Type="Number">3.0171700000000001</Data></Cell>
    <Cell ss:StyleID="s58"><Data ss:Type="Number">5.0000000000000002E-5</Data></Cell>
    <Cell><Data ss:Type="Number">4.6901199999999999E-3</Data></Cell>
   </Row>
   <Row>
    <Cell><Data ss:Type="String">ENSBTAT00000030041</Data></Cell>
    <Cell><Data ss:Type="String">ENSBTAG00000022246</Data></Cell>
    <Cell><Data ss:Type="String">C29H11orf86</Data></Cell>
    <Cell><Data ss:Type="String">Bos taurus chromosome 29 open reading frame, human C11orf86 (C29H11orf86), mRNA. </Data></Cell>
    <Cell><Data ss:Type="Number">0.77954900000000005</Data></Cell>
    <Cell><Data ss:Type="Number">3.5E-4</Data></Cell>
    <Cell><Data ss:Type="Number">2.2016500000000001E-2</Data></Cell>
   </Row>
   <Row>
    <Cell><Data ss:Type="String">ENSBTAT00000023622</Data></Cell>
    <Cell><Data ss:Type="String">ENSBTAG00000031788</Data></Cell>
    <Cell><Data ss:Type="String">GSTM1</Data></Cell>
    <Cell><Data ss:Type="String">Bos taurus glutathione S-transferase mu 1 (GSTM1), mRNA. </Data></Cell>
    <Cell><Data ss:Type="Number">1.31189</Data></Cell>
    <Cell><Data ss:Type="Number">3.5E-4</Data></Cell>
    <Cell><Data ss:Type="Number">2.2016500000000001E-2</Data></Cell>
   </Row>
   <Row>
    <Cell><Data ss:Type="String">ENSBTAT00000010237</Data></Cell>
    <Cell><Data ss:Type="String">ENSBTAG00000007786</Data></Cell>
    <Cell><Data ss:Type="String">FBXL14</Data></Cell>
    <Cell><Data ss:Type="String">Bos taurus F-box and leucine-rich repeat protein 14 (FBXL14), mRNA. </Data></Cell>
    <Cell><Data ss:Type="Number">0.95165</Data></Cell>
    <Cell><Data ss:Type="Number">5.5000000000000003E-4</Data></Cell>
    <Cell><Data ss:Type="Number">3.08341E-2</Data></Cell>
   </Row>
   <Row>
    <Cell><Data ss:Type="String">ENSBTAT00000005240</Data></Cell>
    <Cell><Data ss:Type="String">ENSBTAG00000004014</Data></Cell>
    <Cell><Data ss:Type="String">FBLN2</Data></Cell>
    <Cell><Data ss:Type="String">fibulin 2 </Data></Cell>
    <Cell><Data ss:Type="Number">-1.2835099999999999</Data></Cell>
    <Cell ss:StyleID="s58"><Data ss:Type="Number">5.0000000000000002E-5</Data></Cell>
    <Cell><Data ss:Type="Number">4.6901199999999999E-3</Data></Cell>
   </Row>
   <Row>
    <Cell><Data ss:Type="String">ENSBTAT00000009765</Data></Cell>
    <Cell><Data ss:Type="String">ENSBTAG00000007429</Data></Cell>
    <Cell><Data ss:Type="String">SPNS2</Data></Cell>
    <Cell><Data ss:Type="String">spinster homolog 2 (Drosophila) </Data></Cell>
    <Cell><Data ss:Type="Number">-1.12802</Data></Cell>
    <Cell><Data ss:Type="Number">6.4999999999999997E-4</Data></Cell>
    <Cell><Data ss:Type="Number">3.4541500000000003E-2</Data></Cell>
   </Row>
   <Row>
    <Cell><Data ss:Type="String">ENSBTAT00000007876</Data></Cell>
    <Cell><Data ss:Type="String">ENSBTAG00000005998</Data></Cell>
    <Cell><Data ss:Type="String">CCRN4L</Data></Cell>
    <Cell><Data ss:Type="String">Bos taurus CCR4 carbon catabolite repression 4-like (S. cerevisiae) (CCRN4L), mRNA. </Data></Cell>
    <Cell><Data ss:Type="Number">1.12826</Data></Cell>
    <Cell ss:StyleID="s58"><Data ss:Type="Number">5.0000000000000002E-5</Data></Cell>
    <Cell><Data ss:Type="Number">4.6901199999999999E-3</Data></Cell>
   </Row>
   <Row>
    <Cell><Data ss:Type="String">ENSBTAT00000000589</Data></Cell>
    <Cell><Data ss:Type="String">ENSBTAG00000037651</Data></Cell>
    <Cell><Data ss:Type="String">S100A2</Data></Cell>
    <Cell><Data ss:Type="String">Bos taurus S100 calcium binding protein A2 (S100A2), mRNA. </Data></Cell>
    <Cell><Data ss:Type="Number">0.87853000000000003</Data></Cell>
    <Cell><Data ss:Type="Number">1.4999999999999999E-4</Data></Cell>
    <Cell><Data ss:Type="Number">1.1199300000000001E-2</Data></Cell>
   </Row>
   <Row>
    <Cell><Data ss:Type="String">ENSBTAT00000022006</Data></Cell>
    <Cell><Data ss:Type="String">ENSBTAG00000016546</Data></Cell>
    <Cell><Data ss:Type="String">PARP12</Data></Cell>
    <Cell><Data ss:Type="String">poly (ADP-ribose) polymerase family, member 12 </Data></Cell>
    <Cell><Data ss:Type="Number">1.1545099999999999</Data></Cell>
    <Cell ss:StyleID="s58"><Data ss:Type="Number">5.0000000000000002E-5</Data></Cell>
    <Cell><Data ss:Type="Number">4.6901199999999999E-3</Data></Cell>
   </Row>
   <Row>
    <Cell><Data ss:Type="String">ENSBTAT00000007349</Data></Cell>
    <Cell><Data ss:Type="String">ENSBTAG00000005596</Data></Cell>
    <Cell><Data ss:Type="String">IGFBP2</Data></Cell>
    <Cell><Data ss:Type="String">Insulin-like growth factor-binding protein 2  </Data></Cell>
    <Cell><Data ss:Type="Number">1.4660899999999999</Data></Cell>
    <Cell ss:StyleID="s58"><Data ss:Type="Number">5.0000000000000002E-5</Data></Cell>
    <Cell><Data ss:Type="Number">4.6901199999999999E-3</Data></Cell>
   </Row>
   <Row>
    <Cell><Data ss:Type="String">ENSBTAT00000047326</Data></Cell>
    <Cell><Data ss:Type="String">ENSBTAG00000033299</Data></Cell>
    <Cell><Data ss:Type="String">IGFALS</Data></Cell>
    <Cell><Data ss:Type="String">Bos taurus insulin-like growth factor binding protein, acid labile subunit (IGFALS), mRNA. </Data></Cell>
    <Cell><Data ss:Type="Number">-1.4370000000000001</Data></Cell>
    <Cell ss:StyleID="s58"><Data ss:Type="Number">5.0000000000000002E-5</Data></Cell>
    <Cell><Data ss:Type="Number">4.6901199999999999E-3</Data></Cell>
   </Row>
   <Row>
    <Cell><Data ss:Type="String">ENSBTAT00000037458</Data></Cell>
    <Cell><Data ss:Type="String">ENSBTAG00000026369</Data></Cell>
    <Cell><Data ss:Type="String">ENC1</Data></Cell>
    <Cell><Data ss:Type="String">Bos taurus ectodermal-neural cortex 1 (with BTB-like domain) (ENC1), mRNA. </Data></Cell>
    <Cell><Data ss:Type="Number">0.98560199999999998</Data></Cell>
    <Cell><Data ss:Type="Number">1E-4</Data></Cell>
    <Cell><Data ss:Type="Number">8.1104899999999997E-3</Data></Cell>
   </Row>
   <Row>
    <Cell><Data ss:Type="String">ENSBTAT00000047031</Data></Cell>
    <Cell><Data ss:Type="String">ENSBTAG00000005816</Data></Cell>
    <Cell><Data ss:Type="String">ISGF3G</Data></Cell>
    <Cell><Data ss:Type="String">Bos taurus interferon regulatory factor 9 (IRF9), mRNA. </Data></Cell>
    <Cell><Data ss:Type="Number">1.0844800000000001</Data></Cell>
    <Cell><Data ss:Type="Number">5.0000000000000001E-4</Data></Cell>
    <Cell><Data ss:Type="Number">2.85656E-2</Data></Cell>
   </Row>
   <Row>
    <Cell><Data ss:Type="String">ENSBTAT00000018459</Data></Cell>
    <Cell><Data ss:Type="String">ENSBTAG00000013900</Data></Cell>
    <Cell><Data ss:Type="String">TRIM21</Data></Cell>
    <Cell><Data ss:Type="String">Bos taurus tripartite motif containing 21 (TRIM21), mRNA. </Data></Cell>
    <Cell><Data ss:Type="Number">0.97709400000000002</Data></Cell>
    <Cell><Data ss:Type="Number">6.9999999999999999E-4</Data></Cell>
    <Cell><Data ss:Type="Number">3.6630000000000003E-2</Data></Cell>
   </Row>
   <Row>
    <Cell><Data ss:Type="String">ENSBTAT00000009497</Data></Cell>
    <Cell><Data ss:Type="String">ENSBTAG00000007220</Data></Cell>
    <Cell><Data ss:Type="String">CASKIN2</Data></Cell>
    <Cell><Data ss:Type="String">Bos taurus CASK interacting protein 2 (CASKIN2), mRNA. </Data></Cell>
    <Cell><Data ss:Type="Number">-1.18069</Data></Cell>
    <Cell><Data ss:Type="Number">1E-4</Data></Cell>
    <Cell><Data ss:Type="Number">8.1104899999999997E-3</Data></Cell>
   </Row>
   <Row>
    <Cell><Data ss:Type="String">ENSBTAT00000043366</Data></Cell>
    <Cell><Data ss:Type="String">ENSBTAG00000030674</Data></Cell>
    <Cell><Data ss:Type="String">AK4</Data></Cell>
    <Cell><Data ss:Type="String">Bos taurus adenylate kinase 4 (AK4), mRNA. </Data></Cell>
    <Cell><Data ss:Type="Number">-2.0740699999999999</Data></Cell>
    <Cell ss:StyleID="s58"><Data ss:Type="Number">5.0000000000000002E-5</Data></Cell>
    <Cell><Data ss:Type="Number">4.6901199999999999E-3</Data></Cell>
   </Row>
   <Row>
    <Cell><Data ss:Type="String">ENSBTAT00000066038</Data></Cell>
    <Cell><Data ss:Type="String">ENSBTAG00000045588</Data></Cell>
    <Cell><Data ss:Type="String">-</Data></Cell>
    <Cell><Data ss:Type="String">Uncharacterized protein  </Data></Cell>
    <Cell><Data ss:Type="Number">3.33291</Data></Cell>
    <Cell ss:StyleID="s58"><Data ss:Type="Number">5.0000000000000002E-5</Data></Cell>
    <Cell><Data ss:Type="Number">4.6901199999999999E-3</Data></Cell>
   </Row>
   <Row>
    <Cell><Data ss:Type="String">ENSBTAT00000044427</Data></Cell>
    <Cell><Data ss:Type="String">ENSBTAG00000031354</Data></Cell>
    <Cell><Data ss:Type="String">-</Data></Cell>
    <Cell><Data ss:Type="String">Uncharacterized protein  </Data></Cell>
    <Cell><Data ss:Type="Number">1.3729199999999999</Data></Cell>
    <Cell ss:StyleID="s58"><Data ss:Type="Number">5.0000000000000002E-5</Data></Cell>
    <Cell><Data ss:Type="Number">4.6901199999999999E-3</Data></Cell>
   </Row>
   <Row>
    <Cell><Data ss:Type="String">ENSBTAT00000001304</Data></Cell>
    <Cell><Data ss:Type="String">ENSBTAG00000000986</Data></Cell>
    <Cell><Data ss:Type="String">USH1C</Data></Cell>
    <Cell><Data ss:Type="String">Bos taurus Usher syndrome 1C (autosomal recessive, severe) (USH1C), mRNA. </Data></Cell>
    <Cell><Data ss:Type="Number">2.0740699999999999</Data></Cell>
    <Cell><Data ss:Type="Number">4.0000000000000002E-4</Data></Cell>
    <Cell><Data ss:Type="Number">2.44868E-2</Data></Cell>
   </Row>
   <Row>
    <Cell><Data ss:Type="String">ENSBTAT00000002427</Data></Cell>
    <Cell><Data ss:Type="String">ENSBTAG00000001862</Data></Cell>
    <Cell><Data ss:Type="String">PPP2R2B</Data></Cell>
    <Cell><Data ss:Type="String">Serine/threonine-protein phosphatase 2A 55 kDa regulatory subunit B beta isoform  </Data></Cell>
    <Cell><Data ss:Type="Number">-0.74610399999999999</Data></Cell>
    <Cell><Data ss:Type="Number">7.5000000000000002E-4</Data></Cell>
    <Cell><Data ss:Type="Number">3.8490099999999999E-2</Data></Cell>
   </Row>
   <Row>
    <Cell><Data ss:Type="String">ENSBTAT00000063294</Data></Cell>
    <Cell><Data ss:Type="String">ENSBTAG00000046484</Data></Cell>
    <Cell><Data ss:Type="String">AIF1L</Data></Cell>
    <Cell><Data ss:Type="String">Bos taurus allograft inflammatory factor 1-like (AIF1L), mRNA. </Data></Cell>
    <Cell><Data ss:Type="Number">0.89306399999999997</Data></Cell>
    <Cell><Data ss:Type="Number">1E-4</Data></Cell>
    <Cell><Data ss:Type="Number">8.1104899999999997E-3</Data></Cell>
   </Row>
   <Row>
    <Cell><Data ss:Type="String">ENSBTAT00000013680</Data></Cell>
    <Cell><Data ss:Type="String">ENSBTAG00000010361</Data></Cell>
    <Cell><Data ss:Type="String">DLL4</Data></Cell>
    <Cell><Data ss:Type="String">Bos taurus delta-like 4 (Drosophila) (DLL4), mRNA. </Data></Cell>
    <Cell><Data ss:Type="Number">-0.91595300000000002</Data></Cell>
    <Cell><Data ss:Type="Number">8.0000000000000004E-4</Data></Cell>
    <Cell><Data ss:Type="Number">4.0492500000000001E-2</Data></Cell>
   </Row>
   <Row>
    <Cell><Data ss:Type="String">ENSBTAT00000024505</Data></Cell>
    <Cell><Data ss:Type="String">ENSBTAG00000018417</Data></Cell>
    <Cell><Data ss:Type="String">PSMF1</Data></Cell>
    <Cell><Data ss:Type="String">Bos taurus proteasome (prosome, macropain) inhibitor subunit 1 (PI31) (PSMF1), mRNA. </Data></Cell>
    <Cell><Data ss:Type="Number">1.04342</Data></Cell>
    <Cell ss:StyleID="s58"><Data ss:Type="Number">5.0000000000000002E-5</Data></Cell>
    <Cell><Data ss:Type="Number">4.6901199999999999E-3</Data></Cell>
   </Row>
   <Row>
    <Cell><Data ss:Type="String">ENSBTAT00000030932</Data></Cell>
    <Cell><Data ss:Type="String">ENSBTAG00000008124</Data></Cell>
    <Cell><Data ss:Type="String">GK</Data></Cell>
    <Cell><Data ss:Type="String">Bos taurus glycerol kinase (GK), mRNA. </Data></Cell>
    <Cell><Data ss:Type="Number">0.87701300000000004</Data></Cell>
    <Cell><Data ss:Type="Number">3.5E-4</Data></Cell>
    <Cell><Data ss:Type="Number">2.2016500000000001E-2</Data></Cell>
   </Row>
   <Row>
    <Cell><Data ss:Type="String">ENSBTAT00000043742</Data></Cell>
    <Cell><Data ss:Type="String">ENSBTAG00000030913</Data></Cell>
    <Cell><Data ss:Type="String">MX1</Data></Cell>
    <Cell><Data ss:Type="String">Bos taurus myxovirus (influenza virus) resistance 1, interferon-inducible protein p78 (mouse) (MX1), mRNA. </Data></Cell>
    <Cell><Data ss:Type="Number">3.6092</Data></Cell>
    <Cell ss:StyleID="s58"><Data ss:Type="Number">5.0000000000000002E-5</Data></Cell>
    <Cell><Data ss:Type="Number">4.6901199999999999E-3</Data></Cell>
   </Row>
   <Row>
    <Cell><Data ss:Type="String">ENSBTAT00000065738</Data></Cell>
    <Cell><Data ss:Type="String">ENSBTAG00000046580</Data></Cell>
    <Cell><Data ss:Type="String">LGP2</Data></Cell>
    <Cell><Data ss:Type="String">Bos taurus DEXH (Asp-Glu-X-His) box polypeptide 58 (DHX58), mRNA. </Data></Cell>
    <Cell><Data ss:Type="Number">2.2460599999999999</Data></Cell>
    <Cell ss:StyleID="s58"><Data ss:Type="Number">5.0000000000000002E-5</Data></Cell>
    <Cell><Data ss:Type="Number">4.6901199999999999E-3</Data></Cell>
   </Row>
   <Row>
    <Cell><Data ss:Type="String">ENSBTAT00000046629</Data></Cell>
    <Cell><Data ss:Type="String">ENSBTAG00000014455</Data></Cell>
    <Cell><Data ss:Type="String">-</Data></Cell>
    <Cell><Data ss:Type="String">&#45;-</Data></Cell>
    <Cell><Data ss:Type="Number">-1.3084</Data></Cell>
    <Cell><Data ss:Type="Number">1E-4</Data></Cell>
    <Cell><Data ss:Type="Number">8.1104899999999997E-3</Data></Cell>
   </Row>
   <Row>
    <Cell><Data ss:Type="String">ENSBTAT00000012884</Data></Cell>
    <Cell><Data ss:Type="String">ENSBTAG00000009768</Data></Cell>
    <Cell><Data ss:Type="String">IFIT3</Data></Cell>
    <Cell><Data ss:Type="String">Bos taurus interferon-induced protein with tetratricopeptide repeats 3 (IFIT3), mRNA. </Data></Cell>
    <Cell><Data ss:Type="Number">1.6491400000000001</Data></Cell>
    <Cell ss:StyleID="s58"><Data ss:Type="Number">5.0000000000000002E-5</Data></Cell>
    <Cell><Data ss:Type="Number">4.6901199999999999E-3</Data></Cell>
   </Row>
   <Row>
    <Cell><Data ss:Type="String">ENSBTAT00000025456</Data></Cell>
    <Cell><Data ss:Type="String">ENSBTAG00000019125</Data></Cell>
    <Cell><Data ss:Type="String">SLC1A1</Data></Cell>
    <Cell><Data ss:Type="String">Bos taurus solute carrier family 1 (neuronal/epithelial high affinity glutamate transporter, system Xag), member 1 (SLC1A1), mRNA. </Data></Cell>
    <Cell><Data ss:Type="Number">0.78863899999999998</Data></Cell>
    <Cell><Data ss:Type="Number">6.4999999999999997E-4</Data></Cell>
    <Cell><Data ss:Type="Number">3.4541500000000003E-2</Data></Cell>
   </Row>
   <Row>
    <Cell><Data ss:Type="String">ENSBTAT00000000511</Data></Cell>
    <Cell><Data ss:Type="String">ENSBTAG00000000396</Data></Cell>
    <Cell><Data ss:Type="String">PIM1</Data></Cell>
    <Cell><Data ss:Type="String">Bos taurus pim-1 oncogene (PIM1), mRNA. </Data></Cell>
    <Cell><Data ss:Type="Number">1.2632099999999999</Data></Cell>
    <Cell ss:StyleID="s58"><Data ss:Type="Number">5.0000000000000002E-5</Data></Cell>
    <Cell><Data ss:Type="Number">4.6901199999999999E-3</Data></Cell>
   </Row>
   <Row>
    <Cell><Data ss:Type="String">ENSBTAT00000035742</Data></Cell>
    <Cell><Data ss:Type="String">ENSBTAG00000025434</Data></Cell>
    <Cell><Data ss:Type="String">ZFP36L1</Data></Cell>
    <Cell><Data ss:Type="String">Bos taurus zinc finger protein 36, C3H type-like 1 (ZFP36L1), mRNA. </Data></Cell>
    <Cell><Data ss:Type="Number">-0.963893</Data></Cell>
    <Cell ss:StyleID="s58"><Data ss:Type="Number">5.0000000000000002E-5</Data></Cell>
    <Cell><Data ss:Type="Number">4.6901199999999999E-3</Data></Cell>
   </Row>
   <Row>
    <Cell><Data ss:Type="String">ENSBTAT00000026556</Data></Cell>
    <Cell><Data ss:Type="String">ENSBTAG00000019933</Data></Cell>
    <Cell><Data ss:Type="String">MKNK1</Data></Cell>
    <Cell><Data ss:Type="String">MAP kinase interacting serine/threonine kinase 1 </Data></Cell>
    <Cell><Data ss:Type="Number">1.41598</Data></Cell>
    <Cell ss:StyleID="s58"><Data ss:Type="Number">5.0000000000000002E-5</Data></Cell>
    <Cell><Data ss:Type="Number">4.6901199999999999E-3</Data></Cell>
   </Row>
   <Row>
    <Cell><Data ss:Type="String">ENSBTAT00000061260</Data></Cell>
    <Cell><Data ss:Type="String">ENSBTAG00000025308</Data></Cell>
    <Cell><Data ss:Type="String">STON2</Data></Cell>
    <Cell><Data ss:Type="String">stonin 2 </Data></Cell>
    <Cell><Data ss:Type="Number">-0.93105800000000005</Data></Cell>
    <Cell><Data ss:Type="Number">5.5000000000000003E-4</Data></Cell>
    <Cell><Data ss:Type="Number">3.08341E-2</Data></Cell>
   </Row>
   <Row>
    <Cell><Data ss:Type="String">ENSBTAT00000000738</Data></Cell>
    <Cell><Data ss:Type="String">ENSBTAG00000000565</Data></Cell>
    <Cell><Data ss:Type="String">RFX7</Data></Cell>
    <Cell><Data ss:Type="String">regulatory factor X, 7 </Data></Cell>
    <Cell><Data ss:Type="Number">-0.97221199999999997</Data></Cell>
    <Cell><Data ss:Type="Number">1E-4</Data></Cell>
    <Cell><Data ss:Type="Number">8.1104899999999997E-3</Data></Cell>
   </Row>
   <Row>
    <Cell><Data ss:Type="String">ENSBTAT00000002257</Data></Cell>
    <Cell><Data ss:Type="String">ENSBTAG00000038639</Data></Cell>
    <Cell><Data ss:Type="String">CXCL9</Data></Cell>
    <Cell><Data ss:Type="String">Bos taurus chemokine (C-X-C motif) ligand 9 (CXCL9), mRNA. </Data></Cell>
    <Cell><Data ss:Type="Number">-1.82352</Data></Cell>
    <Cell ss:StyleID="s58"><Data ss:Type="Number">5.0000000000000002E-5</Data></Cell>
    <Cell><Data ss:Type="Number">4.6901199999999999E-3</Data></Cell>
   </Row>
   <Row>
    <Cell><Data ss:Type="String">ENSBTAT00000021981</Data></Cell>
    <Cell><Data ss:Type="String">ENSBTAG00000016529</Data></Cell>
    <Cell><Data ss:Type="String">SLC25A30</Data></Cell>
    <Cell><Data ss:Type="String">Bos taurus solute carrier family 25, member 30 (SLC25A30), mRNA. </Data></Cell>
    <Cell><Data ss:Type="Number">2.4772400000000001</Data></Cell>
    <Cell ss:StyleID="s58"><Data ss:Type="Number">5.0000000000000002E-5</Data></Cell>
    <Cell><Data ss:Type="Number">4.6901199999999999E-3</Data></Cell>
   </Row>
   <Row>
    <Cell><Data ss:Type="String">ENSBTAT00000006957</Data></Cell>
    <Cell><Data ss:Type="String">ENSBTAG00000005287</Data></Cell>
    <Cell><Data ss:Type="String">CYP7A1</Data></Cell>
    <Cell><Data ss:Type="String">Bos taurus cytochrome P450, family 7, subfamily A, polypeptide 1 (CYP7A1), mRNA. </Data></Cell>
    <Cell><Data ss:Type="Number">1.4024099999999999</Data></Cell>
    <Cell ss:StyleID="s58"><Data ss:Type="Number">5.0000000000000002E-5</Data></Cell>
    <Cell><Data ss:Type="Number">4.6901199999999999E-3</Data></Cell>
   </Row>
   <Row>
    <Cell><Data ss:Type="String">ENSBTAT00000010575</Data></Cell>
    <Cell><Data ss:Type="String">ENSBTAG00000008039</Data></Cell>
    <Cell><Data ss:Type="String">ACMSD</Data></Cell>
    <Cell><Data ss:Type="String">Bos taurus aminocarboxymuconate semialdehyde decarboxylase (ACMSD), mRNA. </Data></Cell>
    <Cell><Data ss:Type="Number">1.16469</Data></Cell>
    <Cell ss:StyleID="s58"><Data ss:Type="Number">5.0000000000000002E-5</Data></Cell>
    <Cell><Data ss:Type="Number">4.6901199999999999E-3</Data></Cell>
   </Row>
   <Row>
    <Cell><Data ss:Type="String">ENSBTAT00000028244</Data></Cell>
    <Cell><Data ss:Type="String">ENSBTAG00000021196</Data></Cell>
    <Cell><Data ss:Type="String">C5H12orf45</Data></Cell>
    <Cell><Data ss:Type="String">Bos taurus chromosome 5 open reading frame, human C12orf45 (C5H12orf45), mRNA. </Data></Cell>
    <Cell><Data ss:Type="Number">0.92118900000000004</Data></Cell>
    <Cell><Data ss:Type="Number">2.5000000000000001E-4</Data></Cell>
    <Cell><Data ss:Type="Number">1.7021700000000001E-2</Data></Cell>
   </Row>
   <Row>
    <Cell><Data ss:Type="String">ENSBTAT00000008329</Data></Cell>
    <Cell><Data ss:Type="String">ENSBTAG00000006353</Data></Cell>
    <Cell><Data ss:Type="String">TXNL4B</Data></Cell>
    <Cell><Data ss:Type="String">Bos taurus thioredoxin-like 4B (TXNL4B), mRNA. </Data></Cell>
    <Cell><Data ss:Type="Number">0.833399</Data></Cell>
    <Cell><Data ss:Type="Number">8.9999999999999998E-4</Data></Cell>
    <Cell><Data ss:Type="Number">4.3707900000000001E-2</Data></Cell>
   </Row>
   <Row>
    <Cell><Data ss:Type="String">ENSBTAT00000022183</Data></Cell>
    <Cell><Data ss:Type="String">ENSBTAG00000016683</Data></Cell>
    <Cell><Data ss:Type="String">BIKBA</Data></Cell>
    <Cell><Data ss:Type="String">Bos taurus nuclear factor of kappa light polypeptide gene enhancer in B-cells inhibitor, alpha (NFKBIA), mRNA. </Data></Cell>
    <Cell><Data ss:Type="Number">0.88750700000000005</Data></Cell>
    <Cell><Data ss:Type="Number">3.5E-4</Data></Cell>
    <Cell><Data ss:Type="Number">2.2016500000000001E-2</Data></Cell>
   </Row>
   <Row>
    <Cell><Data ss:Type="String">ENSBTAT00000035282</Data></Cell>
    <Cell><Data ss:Type="String">ENSBTAG00000008788</Data></Cell>
    <Cell><Data ss:Type="String">SLC13A2</Data></Cell>
    <Cell><Data ss:Type="String">Bos taurus solute carrier family 13 (sodium-dependent dicarboxylate transporter), member 2 (SLC13A2), mRNA. </Data></Cell>
    <Cell><Data ss:Type="Number">1.08843</Data></Cell>
    <Cell><Data ss:Type="Number">2.9999999999999997E-4</Data></Cell>
    <Cell><Data ss:Type="Number">1.9807000000000002E-2</Data></Cell>
   </Row>
   <Row>
    <Cell><Data ss:Type="String">ENSBTAT00000031066</Data></Cell>
    <Cell><Data ss:Type="String">ENSBTAG00000030932</Data></Cell>
    <Cell><Data ss:Type="String">IFI44L</Data></Cell>
    <Cell><Data ss:Type="String">interferon-induced protein 44-like </Data></Cell>
    <Cell><Data ss:Type="Number">1.99034</Data></Cell>
    <Cell ss:StyleID="s58"><Data ss:Type="Number">5.0000000000000002E-5</Data></Cell>
    <Cell><Data ss:Type="Number">4.6901199999999999E-3</Data></Cell>
   </Row>
   <Row>
    <Cell><Data ss:Type="String">ENSBTAT00000055483</Data></Cell>
    <Cell><Data ss:Type="String">ENSBTAG00000039662</Data></Cell>
    <Cell><Data ss:Type="String">RSC1A1</Data></Cell>
    <Cell><Data ss:Type="String">regulatory solute carrier protein, family 1, member 1 </Data></Cell>
    <Cell><Data ss:Type="Number">1.0202199999999999</Data></Cell>
    <Cell ss:StyleID="s58"><Data ss:Type="Number">5.0000000000000002E-5</Data></Cell>
    <Cell><Data ss:Type="Number">4.6901199999999999E-3</Data></Cell>
   </Row>
   <Row>
    <Cell><Data ss:Type="String">ENSBTAT00000017523</Data></Cell>
    <Cell><Data ss:Type="String">ENSBTAG00000013167</Data></Cell>
    <Cell><Data ss:Type="String">SIGLEC1</Data></Cell>
    <Cell><Data ss:Type="String">sialic acid binding Ig-like lectin 1, sialoadhesin </Data></Cell>
    <Cell><Data ss:Type="Number">-1.50895</Data></Cell>
    <Cell ss:StyleID="s58"><Data ss:Type="Number">5.0000000000000002E-5</Data></Cell>
    <Cell><Data ss:Type="Number">4.6901199999999999E-3</Data></Cell>
   </Row>
   <Row>
    <Cell><Data ss:Type="String">ENSBTAT00000012765</Data></Cell>
    <Cell><Data ss:Type="String">ENSBTAG00000009677</Data></Cell>
    <Cell><Data ss:Type="String">PARP10</Data></Cell>
    <Cell><Data ss:Type="String">poly (ADP-ribose) polymerase family, member 10 </Data></Cell>
    <Cell><Data ss:Type="Number">1.31456</Data></Cell>
    <Cell ss:StyleID="s58"><Data ss:Type="Number">5.0000000000000002E-5</Data></Cell>
    <Cell><Data ss:Type="Number">4.6901199999999999E-3</Data></Cell>
   </Row>
   <Row>
    <Cell><Data ss:Type="String">ENSBTAT00000014594</Data></Cell>
    <Cell><Data ss:Type="String">ENSBTAG00000010989</Data></Cell>
    <Cell><Data ss:Type="String">PIK3R1</Data></Cell>
    <Cell><Data ss:Type="String">Bos taurus phosphoinositide-3-kinase, regulatory subunit 1 (alpha) (PIK3R1), mRNA. </Data></Cell>
    <Cell><Data ss:Type="Number">-0.76033399999999995</Data></Cell>
    <Cell><Data ss:Type="Number">8.9999999999999998E-4</Data></Cell>
    <Cell><Data ss:Type="Number">4.3707900000000001E-2</Data></Cell>
   </Row>
   <Row>
    <Cell><Data ss:Type="String">ENSBTAT00000030644</Data></Cell>
    <Cell><Data ss:Type="String">ENSBTAG00000021853</Data></Cell>
    <Cell><Data ss:Type="String">IP6K2</Data></Cell>
    <Cell><Data ss:Type="String">Bos taurus inositol hexakisphosphate kinase 2 (IP6K2), mRNA. </Data></Cell>
    <Cell><Data ss:Type="Number">0.94568099999999999</Data></Cell>
    <Cell ss:StyleID="s58"><Data ss:Type="Number">5.0000000000000002E-5</Data></Cell>
    <Cell><Data ss:Type="Number">4.6901199999999999E-3</Data></Cell>
   </Row>
   <Row>
    <Cell><Data ss:Type="String">ENSBTAT00000003433</Data></Cell>
    <Cell><Data ss:Type="String">ENSBTAG00000002650</Data></Cell>
    <Cell><Data ss:Type="String">ZNF259</Data></Cell>
    <Cell><Data ss:Type="String">Bos taurus zinc finger protein 259 (ZNF259), mRNA. </Data></Cell>
    <Cell><Data ss:Type="Number">0.79579200000000005</Data></Cell>
    <Cell><Data ss:Type="Number">4.4999999999999999E-4</Data></Cell>
    <Cell><Data ss:Type="Number">2.67616E-2</Data></Cell>
   </Row>
   <Row>
    <Cell><Data ss:Type="String">ENSBTAT00000009939</Data></Cell>
    <Cell><Data ss:Type="String">ENSBTAG00000007554</Data></Cell>
    <Cell><Data ss:Type="String">IFI6</Data></Cell>
    <Cell><Data ss:Type="String">Bos taurus interferon, alpha-inducible protein 6 (IFI6), mRNA. </Data></Cell>
    <Cell><Data ss:Type="Number">1.63653</Data></Cell>
    <Cell ss:StyleID="s58"><Data ss:Type="Number">5.0000000000000002E-5</Data></Cell>
    <Cell><Data ss:Type="Number">4.6901199999999999E-3</Data></Cell>
   </Row>
   <Row>
    <Cell><Data ss:Type="String">ENSBTAT00000013251</Data></Cell>
    <Cell><Data ss:Type="String">ENSBTAG00000010036</Data></Cell>
    <Cell><Data ss:Type="String">POLR3D</Data></Cell>
    <Cell><Data ss:Type="String">polymerase (RNA) III (DNA directed) polypeptide D, 44kDa </Data></Cell>
    <Cell><Data ss:Type="Number">0.94059700000000002</Data></Cell>
    <Cell><Data ss:Type="Number">2.5000000000000001E-4</Data></Cell>
    <Cell><Data ss:Type="Number">1.7021700000000001E-2</Data></Cell>
   </Row>
   <Row>
    <Cell><Data ss:Type="String">ENSBTAT00000017323</Data></Cell>
    <Cell><Data ss:Type="String">ENSBTAG00000013029</Data></Cell>
    <Cell><Data ss:Type="String">ARNTL</Data></Cell>
    <Cell><Data ss:Type="String">aryl hydrocarbon receptor nuclear translocator-like </Data></Cell>
    <Cell><Data ss:Type="Number">-0.99187599999999998</Data></Cell>
    <Cell ss:StyleID="s58"><Data ss:Type="Number">5.0000000000000002E-5</Data></Cell>
    <Cell><Data ss:Type="Number">4.6901199999999999E-3</Data></Cell>
   </Row>
   <Row>
    <Cell><Data ss:Type="String">ENSBTAT00000025923</Data></Cell>
    <Cell><Data ss:Type="String">ENSBTAG00000019460</Data></Cell>
    <Cell><Data ss:Type="String">MOXD1</Data></Cell>
    <Cell><Data ss:Type="String">monooxygenase, DBH-like 1 </Data></Cell>
    <Cell><Data ss:Type="Number">0.84818300000000002</Data></Cell>
    <Cell><Data ss:Type="Number">3.5E-4</Data></Cell>
    <Cell><Data ss:Type="Number">2.2016500000000001E-2</Data></Cell>
   </Row>
   <Row>
    <Cell><Data ss:Type="String">ENSBTAT00000008336</Data></Cell>
    <Cell><Data ss:Type="String">ENSBTAG00000006350</Data></Cell>
    <Cell><Data ss:Type="String">SLC22A7</Data></Cell>
    <Cell><Data ss:Type="String">solute carrier family 22 (organic anion transporter), member 7 </Data></Cell>
    <Cell><Data ss:Type="Number">-0.826955</Data></Cell>
    <Cell><Data ss:Type="Number">2.9999999999999997E-4</Data></Cell>
    <Cell><Data ss:Type="Number">1.9807000000000002E-2</Data></Cell>
   </Row>
   <Row>
    <Cell><Data ss:Type="String">ENSBTAT00000008335</Data></Cell>
    <Cell><Data ss:Type="String">ENSBTAG00000006354</Data></Cell>
    <Cell><Data ss:Type="String">HP</Data></Cell>
    <Cell><Data ss:Type="String">Bos taurus haptoglobin (HP), mRNA. </Data></Cell>
    <Cell><Data ss:Type="Number">2.8992900000000001</Data></Cell>
    <Cell ss:StyleID="s58"><Data ss:Type="Number">5.0000000000000002E-5</Data></Cell>
    <Cell><Data ss:Type="Number">4.6901199999999999E-3</Data></Cell>
   </Row>
   <Row>
    <Cell><Data ss:Type="String">ENSBTAT00000055075</Data></Cell>
    <Cell><Data ss:Type="String">ENSBTAG00000011765</Data></Cell>
    <Cell><Data ss:Type="String">GABARAPL1</Data></Cell>
    <Cell><Data ss:Type="String">Bos taurus GABA(A) receptor-associated protein like 1 (GABARAPL1), mRNA. </Data></Cell>
    <Cell><Data ss:Type="Number">1.04766</Data></Cell>
    <Cell ss:StyleID="s58"><Data ss:Type="Number">5.0000000000000002E-5</Data></Cell>
    <Cell><Data ss:Type="Number">4.6901199999999999E-3</Data></Cell>
   </Row>
   <Row>
    <Cell><Data ss:Type="String">ENSBTAT00000013922</Data></Cell>
    <Cell><Data ss:Type="String">ENSBTAG00000010531</Data></Cell>
    <Cell><Data ss:Type="String">CYP1B1</Data></Cell>
    <Cell><Data ss:Type="String">Bos taurus cytochrome P450, family 1, subfamily B, polypeptide 1 (CYP1B1), mRNA. </Data></Cell>
    <Cell><Data ss:Type="Number">1.4809000000000001</Data></Cell>
    <Cell><Data ss:Type="Number">5.0000000000000001E-4</Data></Cell>
    <Cell><Data ss:Type="Number">2.85656E-2</Data></Cell>
   </Row>
   <Row>
    <Cell><Data ss:Type="String">ENSBTAT00000046403</Data></Cell>
    <Cell><Data ss:Type="String">ENSBTAG00000017566</Data></Cell>
    <Cell><Data ss:Type="String">TUFT1</Data></Cell>
    <Cell><Data ss:Type="String">tuftelin 1 </Data></Cell>
    <Cell><Data ss:Type="Number">1.0174799999999999</Data></Cell>
    <Cell><Data ss:Type="Number">1E-3</Data></Cell>
    <Cell><Data ss:Type="Number">4.7178100000000001E-2</Data></Cell>
   </Row>
   <Row>
    <Cell><Data ss:Type="String">ENSBTAT00000020365</Data></Cell>
    <Cell><Data ss:Type="String">ENSBTAG00000015314</Data></Cell>
    <Cell><Data ss:Type="String">-</Data></Cell>
    <Cell><Data ss:Type="String">Bos taurus argininosuccinate lyase (ASL), mRNA. </Data></Cell>
    <Cell><Data ss:Type="Number">0.93845999999999996</Data></Cell>
    <Cell><Data ss:Type="Number">2.5000000000000001E-4</Data></Cell>
    <Cell><Data ss:Type="Number">1.7021700000000001E-2</Data></Cell>
   </Row>
   <Row>
    <Cell><Data ss:Type="String">ENSBTAT00000007273</Data></Cell>
    <Cell><Data ss:Type="String">ENSBTAG00000005530</Data></Cell>
    <Cell><Data ss:Type="String">GNMT</Data></Cell>
    <Cell><Data ss:Type="String">Bos taurus glycine N-methyltransferase (GNMT), mRNA. </Data></Cell>
    <Cell><Data ss:Type="Number">1.1094900000000001</Data></Cell>
    <Cell><Data ss:Type="Number">7.5000000000000002E-4</Data></Cell>
    <Cell><Data ss:Type="Number">3.8490099999999999E-2</Data></Cell>
   </Row>
   <Row>
    <Cell><Data ss:Type="String">ENSBTAT00000002375</Data></Cell>
    <Cell><Data ss:Type="String">ENSBTAG00000001814</Data></Cell>
    <Cell><Data ss:Type="String">PLXND1</Data></Cell>
    <Cell><Data ss:Type="String">plexin D1 </Data></Cell>
    <Cell><Data ss:Type="Number">-1.2627299999999999</Data></Cell>
    <Cell ss:StyleID="s58"><Data ss:Type="Number">5.0000000000000002E-5</Data></Cell>
    <Cell><Data ss:Type="Number">4.6901199999999999E-3</Data></Cell>
   </Row>
   <Row>
    <Cell><Data ss:Type="String">ENSBTAT00000002076</Data></Cell>
    <Cell><Data ss:Type="String">ENSBTAG00000001585</Data></Cell>
    <Cell><Data ss:Type="String">WIPF1</Data></Cell>
    <Cell><Data ss:Type="String">WAS/WASL interacting protein family, member 1 </Data></Cell>
    <Cell><Data ss:Type="Number">-0.88794300000000004</Data></Cell>
    <Cell><Data ss:Type="Number">2.5000000000000001E-4</Data></Cell>
    <Cell><Data ss:Type="Number">1.7021700000000001E-2</Data></Cell>
   </Row>
   <Row>
    <Cell><Data ss:Type="String">ENSBTAT00000013035</Data></Cell>
    <Cell><Data ss:Type="String">ENSBTAG00000009886</Data></Cell>
    <Cell><Data ss:Type="String">KDELR3</Data></Cell>
    <Cell><Data ss:Type="String">KDEL (Lys-Asp-Glu-Leu) endoplasmic reticulum protein retention receptor 3 </Data></Cell>
    <Cell><Data ss:Type="Number">1.21848</Data></Cell>
    <Cell ss:StyleID="s58"><Data ss:Type="Number">5.0000000000000002E-5</Data></Cell>
    <Cell><Data ss:Type="Number">4.6901199999999999E-3</Data></Cell>
   </Row>
   <Row>
    <Cell><Data ss:Type="String">ENSBTAT00000048651</Data></Cell>
    <Cell><Data ss:Type="String">ENSBTAG00000034349</Data></Cell>
    <Cell><Data ss:Type="String">IFI44</Data></Cell>
    <Cell><Data ss:Type="String">interferon-induced protein 44 </Data></Cell>
    <Cell><Data ss:Type="Number">1.66395</Data></Cell>
    <Cell ss:StyleID="s58"><Data ss:Type="Number">5.0000000000000002E-5</Data></Cell>
    <Cell><Data ss:Type="Number">4.6901199999999999E-3</Data></Cell>
   </Row>
   <Row>
    <Cell><Data ss:Type="String">ENSBTAT00000002177</Data></Cell>
    <Cell><Data ss:Type="String">ENSBTAG00000001660</Data></Cell>
    <Cell><Data ss:Type="String">SPTY2D1</Data></Cell>
    <Cell><Data ss:Type="String">Bos taurus SPT2, Suppressor of Ty, domain containing 1 (S. cerevisiae) (SPTY2D1), mRNA. </Data></Cell>
    <Cell><Data ss:Type="Number">1.47933</Data></Cell>
    <Cell ss:StyleID="s58"><Data ss:Type="Number">5.0000000000000002E-5</Data></Cell>
    <Cell><Data ss:Type="Number">4.6901199999999999E-3</Data></Cell>
   </Row>
   <Row>
    <Cell><Data ss:Type="String">ENSBTAT00000054298</Data></Cell>
    <Cell><Data ss:Type="String">ENSBTAG00000039090</Data></Cell>
    <Cell><Data ss:Type="String">MAGEH1</Data></Cell>
    <Cell><Data ss:Type="String">Bos taurus melanoma antigen family H, 1 (MAGEH1), mRNA. </Data></Cell>
    <Cell><Data ss:Type="Number">0.79622000000000004</Data></Cell>
    <Cell><Data ss:Type="Number">8.0000000000000004E-4</Data></Cell>
    <Cell><Data ss:Type="Number">4.0492500000000001E-2</Data></Cell>
   </Row>
   <Row>
    <Cell><Data ss:Type="String">ENSBTAT00000012035</Data></Cell>
    <Cell><Data ss:Type="String">ENSBTAG00000030913</Data></Cell>
    <Cell><Data ss:Type="String">MX1</Data></Cell>
    <Cell><Data ss:Type="String">Bos taurus myxovirus (influenza virus) resistance 1, interferon-inducible protein p78 (mouse) (MX1), mRNA. </Data></Cell>
    <Cell><Data ss:Type="Number">3.6905399999999999</Data></Cell>
    <Cell ss:StyleID="s58"><Data ss:Type="Number">5.0000000000000002E-5</Data></Cell>
    <Cell><Data ss:Type="Number">4.6901199999999999E-3</Data></Cell>
   </Row>
   <Row>
    <Cell><Data ss:Type="String">ENSBTAT00000013083</Data></Cell>
    <Cell><Data ss:Type="String">ENSBTAG00000009911</Data></Cell>
    <Cell><Data ss:Type="String">HDC</Data></Cell>
    <Cell><Data ss:Type="String">Bos taurus histidine decarboxylase (HDC), mRNA. </Data></Cell>
    <Cell><Data ss:Type="Number">1.9889699999999999</Data></Cell>
    <Cell ss:StyleID="s58"><Data ss:Type="Number">5.0000000000000002E-5</Data></Cell>
    <Cell><Data ss:Type="Number">4.6901199999999999E-3</Data></Cell>
   </Row>
   <Row>
    <Cell><Data ss:Type="String">ENSBTAT00000046578</Data></Cell>
    <Cell><Data ss:Type="String">ENSBTAG00000010169</Data></Cell>
    <Cell><Data ss:Type="String">SUCO</Data></Cell>
    <Cell><Data ss:Type="String">SUN domain containing ossification factor </Data></Cell>
    <Cell><Data ss:Type="Number">0.75968400000000003</Data></Cell>
    <Cell><Data ss:Type="Number">8.0000000000000004E-4</Data></Cell>
    <Cell><Data ss:Type="Number">4.0492500000000001E-2</Data></Cell>
   </Row>
   <Row>
    <Cell><Data ss:Type="String">ENSBTAT00000019573</Data></Cell>
    <Cell><Data ss:Type="String">ENSBTAG00000014707</Data></Cell>
    <Cell><Data ss:Type="String">ISG15</Data></Cell>
    <Cell><Data ss:Type="String">Bos taurus ISG15 ubiquitin-like modifier (ISG15), mRNA. </Data></Cell>
    <Cell><Data ss:Type="Number">5.0873400000000002</Data></Cell>
    <Cell ss:StyleID="s58"><Data ss:Type="Number">5.0000000000000002E-5</Data></Cell>
    <Cell><Data ss:Type="Number">4.6901199999999999E-3</Data></Cell>
   </Row>
   <Row>
    <Cell><Data ss:Type="String">ENSBTAT00000028690</Data></Cell>
    <Cell><Data ss:Type="String">ENSBTAG00000021527</Data></Cell>
    <Cell><Data ss:Type="String">IGF1R</Data></Cell>
    <Cell><Data ss:Type="String">Bos taurus insulin-like growth factor 1 receptor (IGF1R), mRNA. </Data></Cell>
    <Cell><Data ss:Type="Number">-1.22279</Data></Cell>
    <Cell><Data ss:Type="Number">1E-4</Data></Cell>
    <Cell><Data ss:Type="Number">8.1104899999999997E-3</Data></Cell>
   </Row>
   <Row>
    <Cell><Data ss:Type="String">ENSBTAT00000028521</Data></Cell>
    <Cell><Data ss:Type="String">ENSBTAG00000021396</Data></Cell>
    <Cell><Data ss:Type="String">HEG1</Data></Cell>
    <Cell><Data ss:Type="String">heart development protein with EGF-like domains 1 </Data></Cell>
    <Cell><Data ss:Type="Number">-1.02275</Data></Cell>
    <Cell ss:StyleID="s58"><Data ss:Type="Number">5.0000000000000002E-5</Data></Cell>
    <Cell><Data ss:Type="Number">4.6901199999999999E-3</Data></Cell>
   </Row>
   <Row>
    <Cell><Data ss:Type="String">ENSBTAT00000001733</Data></Cell>
    <Cell><Data ss:Type="String">ENSBTAG00000039362</Data></Cell>
    <Cell><Data ss:Type="String">-</Data></Cell>
    <Cell><Data ss:Type="String">Uncharacterized protein  </Data></Cell>
    <Cell><Data ss:Type="Number">0.89793299999999998</Data></Cell>
    <Cell><Data ss:Type="Number">3.5E-4</Data></Cell>
    <Cell><Data ss:Type="Number">2.2016500000000001E-2</Data></Cell>
   </Row>
   <Row>
    <Cell><Data ss:Type="String">ENSBTAT00000016461</Data></Cell>
    <Cell><Data ss:Type="String">ENSBTAG00000012403</Data></Cell>
    <Cell><Data ss:Type="String">ARG1</Data></Cell>
    <Cell><Data ss:Type="String">Bos taurus arginase, liver (ARG1), mRNA. </Data></Cell>
    <Cell><Data ss:Type="Number">1.2161900000000001</Data></Cell>
    <Cell ss:StyleID="s58"><Data ss:Type="Number">5.0000000000000002E-5</Data></Cell>
    <Cell><Data ss:Type="Number">4.6901199999999999E-3</Data></Cell>
   </Row>
   <Row>
    <Cell><Data ss:Type="String">ENSBTAT00000046295</Data></Cell>
    <Cell><Data ss:Type="String">ENSBTAG00000010866</Data></Cell>
    <Cell><Data ss:Type="String">BMPER</Data></Cell>
    <Cell><Data ss:Type="String">Bos taurus BMP binding endothelial regulator (BMPER), mRNA. </Data></Cell>
    <Cell><Data ss:Type="Number">-1.0758399999999999</Data></Cell>
    <Cell ss:StyleID="s58"><Data ss:Type="Number">5.0000000000000002E-5</Data></Cell>
    <Cell><Data ss:Type="Number">4.6901199999999999E-3</Data></Cell>
   </Row>
   <Row>
    <Cell><Data ss:Type="String">ENSBTAT00000027362</Data></Cell>
    <Cell><Data ss:Type="String">ENSBTAG00000020536</Data></Cell>
    <Cell><Data ss:Type="String">HERC6</Data></Cell>
    <Cell><Data ss:Type="String">Bos taurus hect domain and RLD 6 (HERC6), mRNA. </Data></Cell>
    <Cell><Data ss:Type="Number">3.1478600000000001</Data></Cell>
    <Cell ss:StyleID="s58"><Data ss:Type="Number">5.0000000000000002E-5</Data></Cell>
    <Cell><Data ss:Type="Number">4.6901199999999999E-3</Data></Cell>
   </Row>
   <Row>
    <Cell><Data ss:Type="String">ENSBTAT00000013108</Data></Cell>
    <Cell><Data ss:Type="String">ENSBTAG00000009933</Data></Cell>
    <Cell><Data ss:Type="String">DTX3L</Data></Cell>
    <Cell><Data ss:Type="String">Bos taurus deltex 3-like (Drosophila) (DTX3L), mRNA. </Data></Cell>
    <Cell><Data ss:Type="Number">2.1591900000000002</Data></Cell>
    <Cell><Data ss:Type="Number">1E-4</Data></Cell>
    <Cell><Data ss:Type="Number">8.1104899999999997E-3</Data></Cell>
   </Row>
   <Row>
    <Cell><Data ss:Type="String">ENSBTAT00000031875</Data></Cell>
    <Cell><Data ss:Type="String">ENSBTAG00000014454</Data></Cell>
    <Cell><Data ss:Type="String">PRR12</Data></Cell>
    <Cell><Data ss:Type="String">proline rich 12 </Data></Cell>
    <Cell><Data ss:Type="Number">-1.17913</Data></Cell>
    <Cell><Data ss:Type="Number">6.4999999999999997E-4</Data></Cell>
    <Cell><Data ss:Type="Number">3.4541500000000003E-2</Data></Cell>
   </Row>
   <Row>
    <Cell><Data ss:Type="String">ENSBTAT00000014437</Data></Cell>
    <Cell><Data ss:Type="String">ENSBTAG00000025035</Data></Cell>
    <Cell><Data ss:Type="String">PRLR</Data></Cell>
    <Cell><Data ss:Type="String">Bos taurus prolactin receptor (PRLR), transcript variant 2, mRNA. </Data></Cell>
    <Cell><Data ss:Type="Number">0.86916899999999997</Data></Cell>
    <Cell><Data ss:Type="Number">4.0000000000000002E-4</Data></Cell>
    <Cell><Data ss:Type="Number">2.44868E-2</Data></Cell>
   </Row>
   <Row>
    <Cell><Data ss:Type="String">ENSBTAT00000061644</Data></Cell>
    <Cell><Data ss:Type="String">ENSBTAG00000012119</Data></Cell>
    <Cell><Data ss:Type="String">PTPRZ1</Data></Cell>
    <Cell><Data ss:Type="String">protein tyrosine phosphatase, receptor-type, Z polypeptide 1 </Data></Cell>
    <Cell><Data ss:Type="Number">-0.77631300000000003</Data></Cell>
    <Cell><Data ss:Type="Number">5.5000000000000003E-4</Data></Cell>
    <Cell><Data ss:Type="Number">3.08341E-2</Data></Cell>
   </Row>
   <Row>
    <Cell><Data ss:Type="String">ENSBTAT00000064049</Data></Cell>
    <Cell><Data ss:Type="String">ENSBTAG00000019054</Data></Cell>
    <Cell><Data ss:Type="String">EPSTI1</Data></Cell>
    <Cell><Data ss:Type="String">epithelial stromal interaction 1 (breast) </Data></Cell>
    <Cell><Data ss:Type="Number">1.6620699999999999</Data></Cell>
    <Cell><Data ss:Type="Number">1E-4</Data></Cell>
    <Cell><Data ss:Type="Number">8.1104899999999997E-3</Data></Cell>
   </Row>
   <Row>
    <Cell><Data ss:Type="String">ENSBTAT00000013942</Data></Cell>
    <Cell><Data ss:Type="String">ENSBTAG00000010543</Data></Cell>
    <Cell><Data ss:Type="String">FGFR4</Data></Cell>
    <Cell><Data ss:Type="String">fibroblast growth factor receptor 4 </Data></Cell>
    <Cell><Data ss:Type="Number">-0.97222399999999998</Data></Cell>
    <Cell><Data ss:Type="Number">2.0000000000000001E-4</Data></Cell>
    <Cell><Data ss:Type="Number">1.42658E-2</Data></Cell>
   </Row>
   <Row>
    <Cell><Data ss:Type="String">ENSBTAT00000020261</Data></Cell>
    <Cell><Data ss:Type="String">ENSBTAG00000015228</Data></Cell>
    <Cell><Data ss:Type="String">CD74</Data></Cell>
    <Cell><Data ss:Type="String">Bos taurus CD74 molecule, major histocompatibility complex, class II invariant chain (CD74), mRNA. </Data></Cell>
    <Cell><Data ss:Type="Number">-0.83909999999999996</Data></Cell>
    <Cell><Data ss:Type="Number">1.4999999999999999E-4</Data></Cell>
    <Cell><Data ss:Type="Number">1.1199300000000001E-2</Data></Cell>
   </Row>
   <Row>
    <Cell><Data ss:Type="String">ENSBTAT00000003858</Data></Cell>
    <Cell><Data ss:Type="String">ENSBTAG00000002963</Data></Cell>
    <Cell><Data ss:Type="String">SAA4</Data></Cell>
    <Cell><Data ss:Type="String">Bos taurus serum amyloid A4, constitutive (SAA4), mRNA. </Data></Cell>
    <Cell><Data ss:Type="Number">0.99902500000000005</Data></Cell>
    <Cell ss:StyleID="s58"><Data ss:Type="Number">5.0000000000000002E-5</Data></Cell>
    <Cell><Data ss:Type="Number">4.6901199999999999E-3</Data></Cell>
   </Row>
   <Row>
    <Cell><Data ss:Type="String">ENSBTAT00000021386</Data></Cell>
    <Cell><Data ss:Type="String">ENSBTAG00000016069</Data></Cell>
    <Cell><Data ss:Type="String">ARF4</Data></Cell>
    <Cell><Data ss:Type="String">Bos taurus ADP-ribosylation factor 4 (ARF4), mRNA. </Data></Cell>
    <Cell><Data ss:Type="Number">1.01501</Data></Cell>
    <Cell ss:StyleID="s58"><Data ss:Type="Number">5.0000000000000002E-5</Data></Cell>
    <Cell><Data ss:Type="Number">4.6901199999999999E-3</Data></Cell>
   </Row>
   <Row>
    <Cell><Data ss:Type="String">ENSBTAT00000011453</Data></Cell>
    <Cell><Data ss:Type="String">ENSBTAG00000008688</Data></Cell>
    <Cell><Data ss:Type="String">HEYL</Data></Cell>
    <Cell><Data ss:Type="String">Bos taurus hairy/enhancer-of-split related with YRPW motif-like (HEYL), mRNA. </Data></Cell>
    <Cell><Data ss:Type="Number">-0.97282900000000005</Data></Cell>
    <Cell ss:StyleID="s58"><Data ss:Type="Number">5.0000000000000002E-5</Data></Cell>
    <Cell><Data ss:Type="Number">4.6901199999999999E-3</Data></Cell>
   </Row>
   <Row>
    <Cell><Data ss:Type="String">ENSBTAT00000028880</Data></Cell>
    <Cell><Data ss:Type="String">ENSBTAG00000021672</Data></Cell>
    <Cell><Data ss:Type="String">RGS1</Data></Cell>
    <Cell><Data ss:Type="String">Bos taurus regulator of G-protein signaling 1 (RGS1), mRNA. </Data></Cell>
    <Cell><Data ss:Type="Number">1.2174199999999999</Data></Cell>
    <Cell><Data ss:Type="Number">3.5E-4</Data></Cell>
    <Cell><Data ss:Type="Number">2.2016500000000001E-2</Data></Cell>
   </Row>
   <Row>
    <Cell><Data ss:Type="String">ENSBTAT00000035803</Data></Cell>
    <Cell><Data ss:Type="String">ENSBTAG00000025462</Data></Cell>
    <Cell><Data ss:Type="String">GADD45B</Data></Cell>
    <Cell><Data ss:Type="String">Bos taurus growth arrest and DNA-damage-inducible, beta (GADD45B), mRNA. </Data></Cell>
    <Cell><Data ss:Type="Number">1.6412</Data></Cell>
    <Cell ss:StyleID="s58"><Data ss:Type="Number">5.0000000000000002E-5</Data></Cell>
    <Cell><Data ss:Type="Number">4.6901199999999999E-3</Data></Cell>
   </Row>
   <Row>
    <Cell><Data ss:Type="String">ENSBTAT00000065036</Data></Cell>
    <Cell><Data ss:Type="String">ENSBTAG00000047339</Data></Cell>
    <Cell><Data ss:Type="String">BCOR</Data></Cell>
    <Cell><Data ss:Type="String">BCL6 corepressor </Data></Cell>
    <Cell><Data ss:Type="Number">-1.0497000000000001</Data></Cell>
    <Cell><Data ss:Type="Number">2.5000000000000001E-4</Data></Cell>
    <Cell><Data ss:Type="Number">1.7021700000000001E-2</Data></Cell>
   </Row>
   <Row>
    <Cell><Data ss:Type="String">ENSBTAT00000034627</Data></Cell>
    <Cell><Data ss:Type="String">ENSBTAG00000024869</Data></Cell>
    <Cell><Data ss:Type="String">CX3CL1</Data></Cell>
    <Cell><Data ss:Type="String">chemokine (C-X3-C motif) ligand 1 </Data></Cell>
    <Cell><Data ss:Type="Number">-1.4757400000000001</Data></Cell>
    <Cell><Data ss:Type="Number">1E-4</Data></Cell>
    <Cell><Data ss:Type="Number">8.1104899999999997E-3</Data></Cell>
   </Row>
   <Row>
    <Cell><Data ss:Type="String">ENSBTAT00000012345</Data></Cell>
    <Cell><Data ss:Type="String">ENSBTAG00000009381</Data></Cell>
    <Cell><Data ss:Type="String">LCP2</Data></Cell>
    <Cell><Data ss:Type="String">lymphocyte cytosolic protein 2 (SH2 domain containing leukocyte protein of 76kDa) </Data></Cell>
    <Cell><Data ss:Type="Number">-1.0023299999999999</Data></Cell>
    <Cell><Data ss:Type="Number">4.4999999999999999E-4</Data></Cell>
    <Cell><Data ss:Type="Number">2.67616E-2</Data></Cell>
   </Row>
   <Row>
    <Cell><Data ss:Type="String">ENSBTAT00000022858</Data></Cell>
    <Cell><Data ss:Type="String">ENSBTAG00000017200</Data></Cell>
    <Cell><Data ss:Type="String">RHOJ</Data></Cell>
    <Cell><Data ss:Type="String">Bos taurus ras homolog gene family, member J (RHOJ), mRNA. </Data></Cell>
    <Cell><Data ss:Type="Number">-0.85670900000000005</Data></Cell>
    <Cell><Data ss:Type="Number">8.4999999999999995E-4</Data></Cell>
    <Cell><Data ss:Type="Number">4.2133499999999997E-2</Data></Cell>
   </Row>
   <Row>
    <Cell><Data ss:Type="String">ENSBTAT00000025762</Data></Cell>
    <Cell><Data ss:Type="String">ENSBTAG00000019345</Data></Cell>
    <Cell><Data ss:Type="String">RFK</Data></Cell>
    <Cell><Data ss:Type="String">RFK protein; Uncharacterized protein  </Data></Cell>
    <Cell><Data ss:Type="Number">0.99433499999999997</Data></Cell>
    <Cell ss:StyleID="s58"><Data ss:Type="Number">5.0000000000000002E-5</Data></Cell>
    <Cell><Data ss:Type="Number">4.6901199999999999E-3</Data></Cell>
   </Row>
   <Row>
    <Cell><Data ss:Type="String">ENSBTAT00000011146</Data></Cell>
    <Cell><Data ss:Type="String">ENSBTAG00000008471</Data></Cell>
    <Cell><Data ss:Type="String">MX2</Data></Cell>
    <Cell><Data ss:Type="String">MX dynamin-like GTPase 2 </Data></Cell>
    <Cell><Data ss:Type="Number">3.4168400000000001</Data></Cell>
    <Cell ss:StyleID="s58"><Data ss:Type="Number">5.0000000000000002E-5</Data></Cell>
    <Cell><Data ss:Type="Number">4.6901199999999999E-3</Data></Cell>
   </Row>
   <Row>
    <Cell><Data ss:Type="String">ENSBTAT00000045694</Data></Cell>
    <Cell><Data ss:Type="String">ENSBTAG00000038748</Data></Cell>
    <Cell><Data ss:Type="String">HBB</Data></Cell>
    <Cell><Data ss:Type="String">Bos taurus hemoglobin, beta (HBB), mRNA. </Data></Cell>
    <Cell><Data ss:Type="Number">-3.11009</Data></Cell>
    <Cell ss:StyleID="s58"><Data ss:Type="Number">5.0000000000000002E-5</Data></Cell>
    <Cell><Data ss:Type="Number">4.6901199999999999E-3</Data></Cell>
   </Row>
   <Row>
    <Cell><Data ss:Type="String">ENSBTAT00000010400</Data></Cell>
    <Cell><Data ss:Type="String">ENSBTAG00000007909</Data></Cell>
    <Cell><Data ss:Type="String">NOTCH2</Data></Cell>
    <Cell><Data ss:Type="String">notch 2 </Data></Cell>
    <Cell><Data ss:Type="Number">-0.82426600000000005</Data></Cell>
    <Cell><Data ss:Type="Number">2.9999999999999997E-4</Data></Cell>
    <Cell><Data ss:Type="Number">1.9807000000000002E-2</Data></Cell>
   </Row>
   <Row>
    <Cell><Data ss:Type="String">ENSBTAT00000003135</Data></Cell>
    <Cell><Data ss:Type="String">ENSBTAG00000002417</Data></Cell>
    <Cell><Data ss:Type="String">RAB30</Data></Cell>
    <Cell><Data ss:Type="String">Bos taurus RAB30, member RAS oncogene family (RAB30), mRNA. </Data></Cell>
    <Cell><Data ss:Type="Number">0.84800399999999998</Data></Cell>
    <Cell><Data ss:Type="Number">1E-4</Data></Cell>
    <Cell><Data ss:Type="Number">8.1104899999999997E-3</Data></Cell>
   </Row>
   <Row>
    <Cell><Data ss:Type="String">ENSBTAT00000022726</Data></Cell>
    <Cell><Data ss:Type="String">ENSBTAG00000017091</Data></Cell>
    <Cell><Data ss:Type="String">CMTR1</Data></Cell>
    <Cell><Data ss:Type="String">Bos taurus FtsJ methyltransferase domain containing 2 (FTSJD2), mRNA. </Data></Cell>
    <Cell><Data ss:Type="Number">1.0582400000000001</Data></Cell>
    <Cell ss:StyleID="s58"><Data ss:Type="Number">5.0000000000000002E-5</Data></Cell>
    <Cell><Data ss:Type="Number">4.6901199999999999E-3</Data></Cell>
   </Row>
   <Row>
    <Cell><Data ss:Type="String">ENSBTAT00000023221</Data></Cell>
    <Cell><Data ss:Type="String">ENSBTAG00000017468</Data></Cell>
    <Cell><Data ss:Type="String">NUCB2</Data></Cell>
    <Cell><Data ss:Type="String">Bos taurus nucleobindin 2 (NUCB2), mRNA. </Data></Cell>
    <Cell><Data ss:Type="Number">0.76254900000000003</Data></Cell>
    <Cell><Data ss:Type="Number">1.0499999999999999E-3</Data></Cell>
    <Cell><Data ss:Type="Number">4.9246199999999997E-2</Data></Cell>
   </Row>
   <Row>
    <Cell><Data ss:Type="String">ENSBTAT00000055913</Data></Cell>
    <Cell><Data ss:Type="String">ENSBTAG00000012406</Data></Cell>
    <Cell><Data ss:Type="String">ZBP1</Data></Cell>
    <Cell><Data ss:Type="String">Z-DNA binding protein 1 </Data></Cell>
    <Cell><Data ss:Type="Number">1.79392</Data></Cell>
    <Cell ss:StyleID="s58"><Data ss:Type="Number">5.0000000000000002E-5</Data></Cell>
    <Cell><Data ss:Type="Number">4.6901199999999999E-3</Data></Cell>
   </Row>
   <Row>
    <Cell><Data ss:Type="String">ENSBTAT00000000796</Data></Cell>
    <Cell><Data ss:Type="String">ENSBTAG00000000604</Data></Cell>
    <Cell><Data ss:Type="String">GPNMB</Data></Cell>
    <Cell><Data ss:Type="String">glycoprotein (transmembrane) nmb </Data></Cell>
    <Cell><Data ss:Type="Number">2.3590499999999999</Data></Cell>
    <Cell ss:StyleID="s58"><Data ss:Type="Number">5.0000000000000002E-5</Data></Cell>
    <Cell><Data ss:Type="Number">4.6901199999999999E-3</Data></Cell>
   </Row>
   <Row>
    <Cell><Data ss:Type="String">ENSBTAT00000000410</Data></Cell>
    <Cell><Data ss:Type="String">ENSBTAG00000000312</Data></Cell>
    <Cell><Data ss:Type="String">GRINA</Data></Cell>
    <Cell><Data ss:Type="String">Bos taurus glutamate receptor, ionotropic, N-methyl D-aspartate-associated protein 1 (glutamate binding) (GRINA), mRNA. </Data></Cell>
    <Cell><Data ss:Type="Number">0.94480200000000003</Data></Cell>
    <Cell><Data ss:Type="Number">5.9999999999999995E-4</Data></Cell>
    <Cell><Data ss:Type="Number">3.2868300000000003E-2</Data></Cell>
   </Row>
   <Row>
    <Cell><Data ss:Type="String">ENSBTAT00000000010</Data></Cell>
    <Cell><Data ss:Type="String">ENSBTAG00000000010</Data></Cell>
    <Cell><Data ss:Type="String">BMSC-UBP</Data></Cell>
    <Cell><Data ss:Type="String">Bos taurus ubiquitin-like 7 (bone marrow stromal cell-derived) (UBL7), mRNA. </Data></Cell>
    <Cell><Data ss:Type="Number">0.82808300000000001</Data></Cell>
    <Cell><Data ss:Type="Number">5.0000000000000001E-4</Data></Cell>
    <Cell><Data ss:Type="Number">2.85656E-2</Data></Cell>
   </Row>
   <Row>
    <Cell><Data ss:Type="String">ENSBTAT00000013284</Data></Cell>
    <Cell><Data ss:Type="String">ENSBTAG00000010069</Data></Cell>
    <Cell><Data ss:Type="String">EGR1</Data></Cell>
    <Cell><Data ss:Type="String">Bos taurus early growth response 1 (EGR1), mRNA. </Data></Cell>
    <Cell><Data ss:Type="Number">-1.1708499999999999</Data></Cell>
    <Cell><Data ss:Type="Number">8.9999999999999998E-4</Data></Cell>
    <Cell><Data ss:Type="Number">4.3707900000000001E-2</Data></Cell>
   </Row>
   <Row>
    <Cell><Data ss:Type="String">ENSBTAT00000035504</Data></Cell>
    <Cell><Data ss:Type="String">ENSBTAG00000010431</Data></Cell>
    <Cell><Data ss:Type="String">LURAP1L</Data></Cell>
    <Cell><Data ss:Type="String">Bos taurus leucine rich adaptor protein 1-like (LURAP1L), mRNA. </Data></Cell>
    <Cell><Data ss:Type="Number">0.99633799999999995</Data></Cell>
    <Cell><Data ss:Type="Number">1.4999999999999999E-4</Data></Cell>
    <Cell><Data ss:Type="Number">1.1199300000000001E-2</Data></Cell>
   </Row>
   <Row>
    <Cell><Data ss:Type="String">ENSBTAT00000006782</Data></Cell>
    <Cell><Data ss:Type="String">ENSBTAG00000005145</Data></Cell>
    <Cell><Data ss:Type="String">PEAK1</Data></Cell>
    <Cell><Data ss:Type="String">pseudopodium-enriched atypical kinase 1 </Data></Cell>
    <Cell><Data ss:Type="Number">-0.89395599999999997</Data></Cell>
    <Cell><Data ss:Type="Number">5.5000000000000003E-4</Data></Cell>
    <Cell><Data ss:Type="Number">3.08341E-2</Data></Cell>
   </Row>
   <Row>
    <Cell><Data ss:Type="String">ENSBTAT00000000080</Data></Cell>
    <Cell><Data ss:Type="String">ENSBTAG00000000072</Data></Cell>
    <Cell><Data ss:Type="String">TFB2M</Data></Cell>
    <Cell><Data ss:Type="String">Bos taurus transcription factor B2, mitochondrial (TFB2M), mRNA. </Data></Cell>
    <Cell><Data ss:Type="Number">0.74871699999999997</Data></Cell>
    <Cell><Data ss:Type="Number">8.4999999999999995E-4</Data></Cell>
    <Cell><Data ss:Type="Number">4.2133499999999997E-2</Data></Cell>
   </Row>
   <Row>
    <Cell><Data ss:Type="String">ENSBTAT00000046947</Data></Cell>
    <Cell><Data ss:Type="String">ENSBTAG00000017056</Data></Cell>
    <Cell><Data ss:Type="String">PKLR</Data></Cell>
    <Cell><Data ss:Type="String">Bos taurus pyruvate kinase, liver and RBC (PKLR), mRNA. </Data></Cell>
    <Cell><Data ss:Type="Number">-0.74477599999999999</Data></Cell>
    <Cell><Data ss:Type="Number">9.5E-4</Data></Cell>
    <Cell><Data ss:Type="Number">4.5264800000000001E-2</Data></Cell>
   </Row>
   <Row>
    <Cell><Data ss:Type="String">ENSBTAT00000043424</Data></Cell>
    <Cell><Data ss:Type="String">ENSBTAG00000007689</Data></Cell>
    <Cell><Data ss:Type="String">LPIN1</Data></Cell>
    <Cell><Data ss:Type="String">lipin 1 </Data></Cell>
    <Cell><Data ss:Type="Number">2.0215200000000002</Data></Cell>
    <Cell ss:StyleID="s58"><Data ss:Type="Number">5.0000000000000002E-5</Data></Cell>
    <Cell><Data ss:Type="Number">4.6901199999999999E-3</Data></Cell>
   </Row>
   <Row>
    <Cell><Data ss:Type="String">ENSBTAT00000003229</Data></Cell>
    <Cell><Data ss:Type="String">ENSBTAG00000002485</Data></Cell>
    <Cell><Data ss:Type="String">TNS1</Data></Cell>
    <Cell><Data ss:Type="String">Bos taurus tensin 1 (TNS1), mRNA. </Data></Cell>
    <Cell><Data ss:Type="Number">-0.83784999999999998</Data></Cell>
    <Cell><Data ss:Type="Number">2.5000000000000001E-4</Data></Cell>
    <Cell><Data ss:Type="Number">1.7021700000000001E-2</Data></Cell>
   </Row>
   <Row>
    <Cell><Data ss:Type="String">ENSBTAT00000034373</Data></Cell>
    <Cell><Data ss:Type="String">ENSBTAG00000023659</Data></Cell>
    <Cell><Data ss:Type="String">MT2</Data></Cell>
    <Cell><Data ss:Type="String">Bos taurus metallothionein 2A (MT2A), mRNA. </Data></Cell>
    <Cell><Data ss:Type="Number">1.0543100000000001</Data></Cell>
    <Cell><Data ss:Type="Number">1E-4</Data></Cell>
    <Cell><Data ss:Type="Number">8.1104899999999997E-3</Data></Cell>
   </Row>
   <Row>
    <Cell><Data ss:Type="String">ENSBTAT00000036705</Data></Cell>
    <Cell><Data ss:Type="String">ENSBTAG00000007665</Data></Cell>
    <Cell><Data ss:Type="String">NPR3</Data></Cell>
    <Cell><Data ss:Type="String">Bos taurus natriuretic peptide receptor C/guanylate cyclase C (atrionatriuretic peptide receptor C) (NPR3), mRNA. </Data></Cell>
    <Cell><Data ss:Type="Number">-1.1849499999999999</Data></Cell>
    <Cell ss:StyleID="s58"><Data ss:Type="Number">5.0000000000000002E-5</Data></Cell>
    <Cell><Data ss:Type="Number">4.6901199999999999E-3</Data></Cell>
   </Row>
   <Row>
    <Cell><Data ss:Type="String">ENSBTAT00000024042</Data></Cell>
    <Cell><Data ss:Type="String">ENSBTAG00000018059</Data></Cell>
    <Cell><Data ss:Type="String">CD80</Data></Cell>
    <Cell><Data ss:Type="String">Bos taurus CD80 molecule (CD80), mRNA. </Data></Cell>
    <Cell><Data ss:Type="Number">0.93679800000000002</Data></Cell>
    <Cell><Data ss:Type="Number">2.0000000000000001E-4</Data></Cell>
    <Cell><Data ss:Type="Number">1.42658E-2</Data></Cell>
   </Row>
   <Row>
    <Cell><Data ss:Type="String">ENSBTAT00000003943</Data></Cell>
    <Cell><Data ss:Type="String">ENSBTAG00000003033</Data></Cell>
    <Cell><Data ss:Type="String">GADD45G</Data></Cell>
    <Cell><Data ss:Type="String">Bos taurus growth arrest and DNA-damage-inducible, gamma (GADD45G), mRNA. </Data></Cell>
    <Cell><Data ss:Type="Number">1.94564</Data></Cell>
    <Cell ss:StyleID="s58"><Data ss:Type="Number">5.0000000000000002E-5</Data></Cell>
    <Cell><Data ss:Type="Number">4.6901199999999999E-3</Data></Cell>
   </Row>
   <Row>
    <Cell><Data ss:Type="String">ENSBTAT00000022428</Data></Cell>
    <Cell><Data ss:Type="String">ENSBTAG00000016864</Data></Cell>
    <Cell><Data ss:Type="String">LBP</Data></Cell>
    <Cell><Data ss:Type="String">Bos taurus lipopolysaccharide binding protein (LBP), mRNA. </Data></Cell>
    <Cell><Data ss:Type="Number">1.0577300000000001</Data></Cell>
    <Cell ss:StyleID="s58"><Data ss:Type="Number">5.0000000000000002E-5</Data></Cell>
    <Cell><Data ss:Type="Number">4.6901199999999999E-3</Data></Cell>
   </Row>
   <Row>
    <Cell><Data ss:Type="String">ENSBTAT00000052811</Data></Cell>
    <Cell><Data ss:Type="String">ENSBTAG00000020538</Data></Cell>
    <Cell><Data ss:Type="String">HERC5</Data></Cell>
    <Cell><Data ss:Type="String">Bos taurus hect domain and RLD 5 (HERC5), mRNA. </Data></Cell>
    <Cell><Data ss:Type="Number">1.8983399999999999</Data></Cell>
    <Cell ss:StyleID="s58"><Data ss:Type="Number">5.0000000000000002E-5</Data></Cell>
    <Cell><Data ss:Type="Number">4.6901199999999999E-3</Data></Cell>
   </Row>
   <Row>
    <Cell><Data ss:Type="String">ENSBTAT00000060554</Data></Cell>
    <Cell><Data ss:Type="String">ENSBTAG00000043553</Data></Cell>
    <Cell><Data ss:Type="String">GPX3</Data></Cell>
    <Cell><Data ss:Type="String">glutathione peroxidase 3 precursor  </Data></Cell>
    <Cell><Data ss:Type="Number">3.5441699999999998</Data></Cell>
    <Cell ss:StyleID="s58"><Data ss:Type="Number">5.0000000000000002E-5</Data></Cell>
    <Cell><Data ss:Type="Number">4.6901199999999999E-3</Data></Cell>
   </Row>
   <Row>
    <Cell><Data ss:Type="String">ENSBTAT00000006144</Data></Cell>
    <Cell><Data ss:Type="String">ENSBTAG00000004680</Data></Cell>
    <Cell><Data ss:Type="String">SLC13A5</Data></Cell>
    <Cell><Data ss:Type="String">solute carrier family 13 (sodium-dependent citrate transporter), member 5 </Data></Cell>
    <Cell><Data ss:Type="Number">1.73034</Data></Cell>
    <Cell ss:StyleID="s58"><Data ss:Type="Number">5.0000000000000002E-5</Data></Cell>
    <Cell><Data ss:Type="Number">4.6901199999999999E-3</Data></Cell>
   </Row>
   <Row>
    <Cell><Data ss:Type="String">ENSBTAT00000011066</Data></Cell>
    <Cell><Data ss:Type="String">ENSBTAG00000008409</Data></Cell>
    <Cell><Data ss:Type="String">MYC</Data></Cell>
    <Cell><Data ss:Type="String">Bos taurus v-myc myelocytomatosis viral oncogene homolog (avian) (MYC), mRNA. </Data></Cell>
    <Cell><Data ss:Type="Number">2.2265299999999999</Data></Cell>
    <Cell ss:StyleID="s58"><Data ss:Type="Number">5.0000000000000002E-5</Data></Cell>
    <Cell><Data ss:Type="Number">4.6901199999999999E-3</Data></Cell>
   </Row>
   <Row>
    <Cell><Data ss:Type="String">ENSBTAT00000007861</Data></Cell>
    <Cell><Data ss:Type="String">ENSBTAG00000005990</Data></Cell>
    <Cell><Data ss:Type="String">S1PR1</Data></Cell>
    <Cell><Data ss:Type="String">Bos taurus sphingosine-1-phosphate receptor 1 (S1PR1), mRNA. </Data></Cell>
    <Cell><Data ss:Type="Number">-0.72609999999999997</Data></Cell>
    <Cell><Data ss:Type="Number">1E-3</Data></Cell>
    <Cell><Data ss:Type="Number">4.7178100000000001E-2</Data></Cell>
   </Row>
   <Row>
    <Cell><Data ss:Type="String">ENSBTAT00000024127</Data></Cell>
    <Cell><Data ss:Type="String">ENSBTAG00000018125</Data></Cell>
    <Cell><Data ss:Type="String">KIF5C</Data></Cell>
    <Cell><Data ss:Type="String">kinesin family member 5C </Data></Cell>
    <Cell><Data ss:Type="Number">2.0959099999999999</Data></Cell>
    <Cell><Data ss:Type="Number">4.0000000000000002E-4</Data></Cell>
    <Cell><Data ss:Type="Number">2.44868E-2</Data></Cell>
   </Row>
   <Row>
    <Cell><Data ss:Type="String">ENSBTAT00000016977</Data></Cell>
    <Cell><Data ss:Type="String">ENSBTAG00000012771</Data></Cell>
    <Cell><Data ss:Type="String">CSF1R</Data></Cell>
    <Cell><Data ss:Type="String">Bos taurus colony stimulating factor 1 receptor (CSF1R), mRNA. </Data></Cell>
    <Cell><Data ss:Type="Number">-1.0379100000000001</Data></Cell>
    <Cell ss:StyleID="s58"><Data ss:Type="Number">5.0000000000000002E-5</Data></Cell>
    <Cell><Data ss:Type="Number">4.6901199999999999E-3</Data></Cell>
   </Row>
   <Row>
    <Cell><Data ss:Type="String">ENSBTAT00000045760</Data></Cell>
    <Cell><Data ss:Type="String">ENSBTAG00000032265</Data></Cell>
    <Cell><Data ss:Type="String">RTP4</Data></Cell>
    <Cell><Data ss:Type="String">receptor (chemosensory) transporter protein 4 </Data></Cell>
    <Cell><Data ss:Type="Number">2.21251</Data></Cell>
    <Cell ss:StyleID="s58"><Data ss:Type="Number">5.0000000000000002E-5</Data></Cell>
    <Cell><Data ss:Type="Number">4.6901199999999999E-3</Data></Cell>
   </Row>
   <Row>
    <Cell><Data ss:Type="String">ENSBTAT00000061377</Data></Cell>
    <Cell><Data ss:Type="String">ENSBTAG00000003366</Data></Cell>
    <Cell><Data ss:Type="String">DDX58</Data></Cell>
    <Cell><Data ss:Type="String">DEAD (Asp-Glu-Ala-Asp) box polypeptide 58 </Data></Cell>
    <Cell><Data ss:Type="Number">2.2884699999999998</Data></Cell>
    <Cell ss:StyleID="s58"><Data ss:Type="Number">5.0000000000000002E-5</Data></Cell>
    <Cell><Data ss:Type="Number">4.6901199999999999E-3</Data></Cell>
   </Row>
   <Row>
    <Cell><Data ss:Type="String">ENSBTAT00000018757</Data></Cell>
    <Cell><Data ss:Type="String">ENSBTAG00000014113</Data></Cell>
    <Cell><Data ss:Type="String">CCL8</Data></Cell>
    <Cell><Data ss:Type="String">Bos taurus chemokine (C-C motif) ligand 8 (CCL8), mRNA. </Data></Cell>
    <Cell><Data ss:Type="Number">2.3689499999999999</Data></Cell>
    <Cell ss:StyleID="s58"><Data ss:Type="Number">5.0000000000000002E-5</Data></Cell>
    <Cell><Data ss:Type="Number">4.6901199999999999E-3</Data></Cell>
   </Row>
   <Row>
    <Cell><Data ss:Type="String">ENSBTAT00000016878</Data></Cell>
    <Cell><Data ss:Type="String">ENSBTAG00000012700</Data></Cell>
    <Cell><Data ss:Type="String">CD247</Data></Cell>
    <Cell><Data ss:Type="String">Bos taurus CD247 molecule (CD247), mRNA. </Data></Cell>
    <Cell><Data ss:Type="Number">-1.01684</Data></Cell>
    <Cell><Data ss:Type="Number">8.0000000000000004E-4</Data></Cell>
    <Cell><Data ss:Type="Number">4.0492500000000001E-2</Data></Cell>
   </Row>
   <Row>
    <Cell><Data ss:Type="String">ENSBTAT00000018897</Data></Cell>
    <Cell><Data ss:Type="String">ENSBTAG00000014215</Data></Cell>
    <Cell><Data ss:Type="String">-</Data></Cell>
    <Cell><Data ss:Type="String">Bos taurus coiled-coil domain containing 86 (CCDC86), mRNA. </Data></Cell>
    <Cell><Data ss:Type="Number">0.85708300000000004</Data></Cell>
    <Cell><Data ss:Type="Number">8.4999999999999995E-4</Data></Cell>
    <Cell><Data ss:Type="Number">4.2133499999999997E-2</Data></Cell>
   </Row>
   <Row>
    <Cell><Data ss:Type="String">ENSBTAT00000021556</Data></Cell>
    <Cell><Data ss:Type="String">ENSBTAG00000016198</Data></Cell>
    <Cell><Data ss:Type="String">EP300</Data></Cell>
    <Cell><Data ss:Type="String">E1A binding protein p300 </Data></Cell>
    <Cell><Data ss:Type="Number">-0.82318800000000003</Data></Cell>
    <Cell><Data ss:Type="Number">6.4999999999999997E-4</Data></Cell>
    <Cell><Data ss:Type="Number">3.4541500000000003E-2</Data></Cell>
   </Row>
   <Row>
    <Cell><Data ss:Type="String">ENSBTAT00000022217</Data></Cell>
    <Cell><Data ss:Type="String">ENSBTAG00000016716</Data></Cell>
    <Cell><Data ss:Type="String">RRS1</Data></Cell>
    <Cell><Data ss:Type="String">Bos taurus RRS1 ribosome biogenesis regulator homolog (S. cerevisiae) (RRS1), mRNA. </Data></Cell>
    <Cell><Data ss:Type="Number">1.03714</Data></Cell>
    <Cell><Data ss:Type="Number">2.5000000000000001E-4</Data></Cell>
    <Cell><Data ss:Type="Number">1.7021700000000001E-2</Data></Cell>
   </Row>
   <Row>
    <Cell><Data ss:Type="String">ENSBTAT00000019339</Data></Cell>
    <Cell><Data ss:Type="String">ENSBTAG00000014549</Data></Cell>
    <Cell><Data ss:Type="String">GNL3</Data></Cell>
    <Cell><Data ss:Type="String">guanine nucleotide binding protein-like 3 (nucleolar) </Data></Cell>
    <Cell><Data ss:Type="Number">1.21271</Data></Cell>
    <Cell ss:StyleID="s58"><Data ss:Type="Number">5.0000000000000002E-5</Data></Cell>
    <Cell><Data ss:Type="Number">4.6901199999999999E-3</Data></Cell>
   </Row>
   <Row>
    <Cell><Data ss:Type="String">ENSBTAT00000008184</Data></Cell>
    <Cell><Data ss:Type="String">ENSBTAG00000006234</Data></Cell>
    <Cell><Data ss:Type="String">NPR1</Data></Cell>
    <Cell><Data ss:Type="String">Bos taurus natriuretic peptide receptor A/guanylate cyclase A (atrionatriuretic peptide receptor A) (NPR1), mRNA. </Data></Cell>
    <Cell><Data ss:Type="Number">-0.91402000000000005</Data></Cell>
    <Cell><Data ss:Type="Number">6.4999999999999997E-4</Data></Cell>
    <Cell><Data ss:Type="Number">3.4541500000000003E-2</Data></Cell>
   </Row>
   <Row>
    <Cell><Data ss:Type="String">ENSBTAT00000020086</Data></Cell>
    <Cell><Data ss:Type="String">ENSBTAG00000015094</Data></Cell>
    <Cell><Data ss:Type="String">VNN1</Data></Cell>
    <Cell><Data ss:Type="String">Bos taurus vanin 1 (VNN1), mRNA. </Data></Cell>
    <Cell><Data ss:Type="Number">1.0027299999999999</Data></Cell>
    <Cell ss:StyleID="s58"><Data ss:Type="Number">5.0000000000000002E-5</Data></Cell>
    <Cell><Data ss:Type="Number">4.6901199999999999E-3</Data></Cell>
   </Row>
   <Row>
    <Cell><Data ss:Type="String">ENSBTAT00000025231</Data></Cell>
    <Cell><Data ss:Type="String">ENSBTAG00000018955</Data></Cell>
    <Cell><Data ss:Type="String">-</Data></Cell>
    <Cell><Data ss:Type="String">Uncharacterized protein  </Data></Cell>
    <Cell><Data ss:Type="Number">1.2550399999999999</Data></Cell>
    <Cell><Data ss:Type="Number">3.5E-4</Data></Cell>
    <Cell><Data ss:Type="Number">2.2016500000000001E-2</Data></Cell>
   </Row>
   <Row>
    <Cell><Data ss:Type="String">ENSBTAT00000026859</Data></Cell>
    <Cell><Data ss:Type="String">ENSBTAG00000020166</Data></Cell>
    <Cell><Data ss:Type="String">ZNFX1</Data></Cell>
    <Cell><Data ss:Type="String">Bos taurus zinc finger, NFX1-type containing 1 (ZNFX1), mRNA. </Data></Cell>
    <Cell><Data ss:Type="Number">1.48153</Data></Cell>
    <Cell ss:StyleID="s58"><Data ss:Type="Number">5.0000000000000002E-5</Data></Cell>
    <Cell><Data ss:Type="Number">4.6901199999999999E-3</Data></Cell>
   </Row>
   <Row>
    <Cell><Data ss:Type="String">ENSBTAT00000065858</Data></Cell>
    <Cell><Data ss:Type="String">ENSBTAG00000047600</Data></Cell>
    <Cell><Data ss:Type="String">ROS1</Data></Cell>
    <Cell><Data ss:Type="String">ROS proto-oncogene 1 , receptor tyrosine kinase </Data></Cell>
    <Cell><Data ss:Type="Number">-1.2284999999999999</Data></Cell>
    <Cell><Data ss:Type="Number">1.4999999999999999E-4</Data></Cell>
    <Cell><Data ss:Type="Number">1.1199300000000001E-2</Data></Cell>
   </Row>
   <Row>
    <Cell><Data ss:Type="String">ENSBTAT00000019753</Data></Cell>
    <Cell><Data ss:Type="String">ENSBTAG00000014831</Data></Cell>
    <Cell><Data ss:Type="String">PPP1R3C</Data></Cell>
    <Cell><Data ss:Type="String">Bos taurus protein phosphatase 1, regulatory subunit 3C (PPP1R3C), mRNA. </Data></Cell>
    <Cell><Data ss:Type="Number">-1.05202</Data></Cell>
    <Cell ss:StyleID="s58"><Data ss:Type="Number">5.0000000000000002E-5</Data></Cell>
    <Cell><Data ss:Type="Number">4.6901199999999999E-3</Data></Cell>
   </Row>
   <Row>
    <Cell><Data ss:Type="String">ENSBTAT00000031917</Data></Cell>
    <Cell><Data ss:Type="String">ENSBTAG00000039971</Data></Cell>
    <Cell><Data ss:Type="String">-</Data></Cell>
    <Cell><Data ss:Type="String">Uncharacterized protein  </Data></Cell>
    <Cell><Data ss:Type="Number">0.79902700000000004</Data></Cell>
    <Cell><Data ss:Type="Number">7.5000000000000002E-4</Data></Cell>
    <Cell><Data ss:Type="Number">3.8490099999999999E-2</Data></Cell>
   </Row>
   <Row>
    <Cell><Data ss:Type="String">ENSBTAT00000027515</Data></Cell>
    <Cell><Data ss:Type="String">ENSBTAG00000020647</Data></Cell>
    <Cell><Data ss:Type="String">RASL11B</Data></Cell>
    <Cell><Data ss:Type="String">Bos taurus RAS-like, family 11, member B (RASL11B), mRNA. </Data></Cell>
    <Cell><Data ss:Type="Number">1.93222</Data></Cell>
    <Cell><Data ss:Type="Number">4.4999999999999999E-4</Data></Cell>
    <Cell><Data ss:Type="Number">2.67616E-2</Data></Cell>
   </Row>
   <Row>
    <Cell><Data ss:Type="String">ENSBTAT00000026454</Data></Cell>
    <Cell><Data ss:Type="String">ENSBTAG00000038981</Data></Cell>
    <Cell><Data ss:Type="String">-</Data></Cell>
    <Cell><Data ss:Type="String">Uncharacterized protein  </Data></Cell>
    <Cell><Data ss:Type="Number">-1.1114900000000001</Data></Cell>
    <Cell ss:StyleID="s58"><Data ss:Type="Number">5.0000000000000002E-5</Data></Cell>
    <Cell><Data ss:Type="Number">4.6901199999999999E-3</Data></Cell>
   </Row>
   <Row>
    <Cell><Data ss:Type="String">ENSBTAT00000007918</Data></Cell>
    <Cell><Data ss:Type="String">ENSBTAG00000022613</Data></Cell>
    <Cell><Data ss:Type="String">CYCS</Data></Cell>
    <Cell><Data ss:Type="String">Bos taurus cytochrome c, somatic (CYCS), mRNA. </Data></Cell>
    <Cell><Data ss:Type="Number">0.87846299999999999</Data></Cell>
    <Cell><Data ss:Type="Number">3.5E-4</Data></Cell>
    <Cell><Data ss:Type="Number">2.2016500000000001E-2</Data></Cell>
   </Row>
   <Row>
    <Cell><Data ss:Type="String">ENSBTAT00000009261</Data></Cell>
    <Cell><Data ss:Type="String">ENSBTAG00000007041</Data></Cell>
    <Cell><Data ss:Type="String">-</Data></Cell>
    <Cell><Data ss:Type="String">Bos taurus SERPINA3-8 (SERPINA3-8), mRNA. </Data></Cell>
    <Cell><Data ss:Type="Number">0.80724399999999996</Data></Cell>
    <Cell><Data ss:Type="Number">4.0000000000000002E-4</Data></Cell>
    <Cell><Data ss:Type="Number">2.44868E-2</Data></Cell>
   </Row>
   <Row>
    <Cell><Data ss:Type="String">ENSBTAT00000005267</Data></Cell>
    <Cell><Data ss:Type="String">ENSBTAG00000004034</Data></Cell>
    <Cell><Data ss:Type="String">SESN3</Data></Cell>
    <Cell><Data ss:Type="String">sestrin 3 </Data></Cell>
    <Cell><Data ss:Type="Number">-0.85714999999999997</Data></Cell>
    <Cell><Data ss:Type="Number">1.4999999999999999E-4</Data></Cell>
    <Cell><Data ss:Type="Number">1.1199300000000001E-2</Data></Cell>
   </Row>
   <Row>
    <Cell><Data ss:Type="String">ENSBTAT00000004690</Data></Cell>
    <Cell><Data ss:Type="String">ENSBTAG00000021066</Data></Cell>
    <Cell><Data ss:Type="String">CAPN11</Data></Cell>
    <Cell><Data ss:Type="String">calpain 11 </Data></Cell>
    <Cell><Data ss:Type="Number">0.95691700000000002</Data></Cell>
    <Cell><Data ss:Type="Number">1E-4</Data></Cell>
    <Cell><Data ss:Type="Number">8.1104899999999997E-3</Data></Cell>
   </Row>
   <Row>
    <Cell><Data ss:Type="String">ENSBTAT00000064194</Data></Cell>
    <Cell><Data ss:Type="String">ENSBTAG00000046768</Data></Cell>
    <Cell><Data ss:Type="String">IGFBP1</Data></Cell>
    <Cell><Data ss:Type="String">Bos taurus insulin-like growth factor binding protein 1 (IGFBP1), mRNA. </Data></Cell>
    <Cell><Data ss:Type="Number">2.1645500000000002</Data></Cell>
    <Cell ss:StyleID="s58"><Data ss:Type="Number">5.0000000000000002E-5</Data></Cell>
    <Cell><Data ss:Type="Number">4.6901199999999999E-3</Data></Cell>
   </Row>
   <Row>
    <Cell><Data ss:Type="String">ENSBTAT00000030444</Data></Cell>
    <Cell><Data ss:Type="String">ENSBTAG00000022489</Data></Cell>
    <Cell><Data ss:Type="String">RNF213</Data></Cell>
    <Cell><Data ss:Type="String">ring finger protein 213 </Data></Cell>
    <Cell><Data ss:Type="Number">1.2694300000000001</Data></Cell>
    <Cell><Data ss:Type="Number">1.4999999999999999E-4</Data></Cell>
    <Cell><Data ss:Type="Number">1.1199300000000001E-2</Data></Cell>
   </Row>
   <Row>
    <Cell><Data ss:Type="String">ENSBTAT00000025788</Data></Cell>
    <Cell><Data ss:Type="String">ENSBTAG00000006536</Data></Cell>
    <Cell><Data ss:Type="String">CGN1</Data></Cell>
    <Cell><Data ss:Type="String">Bos taurus conglutinin (CGN1), mRNA. </Data></Cell>
    <Cell><Data ss:Type="Number">-1.84304</Data></Cell>
    <Cell><Data ss:Type="Number">2.5000000000000001E-4</Data></Cell>
    <Cell><Data ss:Type="Number">1.7021700000000001E-2</Data></Cell>
   </Row>
   <Row>
    <Cell><Data ss:Type="String">ENSBTAT00000030327</Data></Cell>
    <Cell><Data ss:Type="String">ENSBTAG00000022395</Data></Cell>
    <Cell><Data ss:Type="String">-</Data></Cell>
    <Cell><Data ss:Type="String">Serum amyloid A protein  </Data></Cell>
    <Cell><Data ss:Type="Number">2.02081</Data></Cell>
    <Cell ss:StyleID="s58"><Data ss:Type="Number">5.0000000000000002E-5</Data></Cell>
    <Cell><Data ss:Type="Number">4.6901199999999999E-3</Data></Cell>
   </Row>
   <Row>
    <Cell><Data ss:Type="String">ENSBTAT00000030326</Data></Cell>
    <Cell><Data ss:Type="String">ENSBTAG00000022394</Data></Cell>
    <Cell><Data ss:Type="String">SAA2</Data></Cell>
    <Cell><Data ss:Type="String">Bos taurus serum amyloid A2 (SAA2), mRNA. </Data></Cell>
    <Cell><Data ss:Type="Number">1.6721999999999999</Data></Cell>
    <Cell ss:StyleID="s58"><Data ss:Type="Number">5.0000000000000002E-5</Data></Cell>
    <Cell><Data ss:Type="Number">4.6901199999999999E-3</Data></Cell>
   </Row>
   <Row>
    <Cell><Data ss:Type="String">ENSBTAT00000012124</Data></Cell>
    <Cell><Data ss:Type="String">ENSBTAG00000031214</Data></Cell>
    <Cell><Data ss:Type="String">-</Data></Cell>
    <Cell><Data ss:Type="String">Uncharacterized protein  </Data></Cell>
    <Cell><Data ss:Type="Number">1.9999199999999999</Data></Cell>
    <Cell><Data ss:Type="Number">2.9999999999999997E-4</Data></Cell>
    <Cell><Data ss:Type="Number">1.9807000000000002E-2</Data></Cell>
   </Row>
   <Row>
    <Cell><Data ss:Type="String">ENSBTAT00000016056</Data></Cell>
    <Cell><Data ss:Type="String">ENSBTAG00000012104</Data></Cell>
    <Cell><Data ss:Type="String">FOXA3</Data></Cell>
    <Cell><Data ss:Type="String">Bos taurus forkhead box A3 (FOXA3), mRNA. </Data></Cell>
    <Cell><Data ss:Type="Number">-2.2728000000000002</Data></Cell>
    <Cell ss:StyleID="s58"><Data ss:Type="Number">5.0000000000000002E-5</Data></Cell>
    <Cell><Data ss:Type="Number">4.6901199999999999E-3</Data></Cell>
   </Row>
   <Row>
    <Cell><Data ss:Type="String">ENSBTAT00000024821</Data></Cell>
    <Cell><Data ss:Type="String">ENSBTAG00000018653</Data></Cell>
    <Cell><Data ss:Type="String">NABP1</Data></Cell>
    <Cell><Data ss:Type="String">Bos taurus oligonucleotide/oligosaccharide-binding fold containing 2A (NABP1), mRNA. </Data></Cell>
    <Cell><Data ss:Type="Number">0.85133899999999996</Data></Cell>
    <Cell><Data ss:Type="Number">4.0000000000000002E-4</Data></Cell>
    <Cell><Data ss:Type="Number">2.44868E-2</Data></Cell>
   </Row>
   <Row>
    <Cell><Data ss:Type="String">ENSBTAT00000033431</Data></Cell>
    <Cell><Data ss:Type="String">ENSBTAG00000000074</Data></Cell>
    <Cell><Data ss:Type="String">NFIA</Data></Cell>
    <Cell><Data ss:Type="String">Bos taurus nuclear factor I/A (NFIA), mRNA. </Data></Cell>
    <Cell><Data ss:Type="Number">-0.79263099999999997</Data></Cell>
    <Cell><Data ss:Type="Number">3.5E-4</Data></Cell>
    <Cell><Data ss:Type="Number">2.2016500000000001E-2</Data></Cell>
   </Row>
   <Row>
    <Cell><Data ss:Type="String">ENSBTAT00000009407</Data></Cell>
    <Cell><Data ss:Type="String">ENSBTAG00000007149</Data></Cell>
    <Cell><Data ss:Type="String">NYNRIN</Data></Cell>
    <Cell><Data ss:Type="String">Bos taurus NYN domain and retroviral integrase containing (NYNRIN), mRNA. </Data></Cell>
    <Cell><Data ss:Type="Number">-1.3205100000000001</Data></Cell>
    <Cell><Data ss:Type="Number">2.0000000000000001E-4</Data></Cell>
    <Cell><Data ss:Type="Number">1.42658E-2</Data></Cell>
   </Row>
   <Row>
    <Cell><Data ss:Type="String">ENSBTAT00000012128</Data></Cell>
    <Cell><Data ss:Type="String">ENSBTAG00000009206</Data></Cell>
    <Cell><Data ss:Type="String">FOXS1</Data></Cell>
    <Cell><Data ss:Type="String">Bos taurus forkhead box S1 (FOXS1), mRNA. </Data></Cell>
    <Cell><Data ss:Type="Number">1.63202</Data></Cell>
    <Cell><Data ss:Type="Number">5.9999999999999995E-4</Data></Cell>
    <Cell><Data ss:Type="Number">3.2868300000000003E-2</Data></Cell>
   </Row>
   <Row>
    <Cell><Data ss:Type="String">ENSBTAT00000037112</Data></Cell>
    <Cell><Data ss:Type="String">ENSBTAG00000012406</Data></Cell>
    <Cell><Data ss:Type="String">ZBP1</Data></Cell>
    <Cell><Data ss:Type="String">Z-DNA binding protein 1 </Data></Cell>
    <Cell><Data ss:Type="Number">1.4657500000000001</Data></Cell>
    <Cell><Data ss:Type="Number">2.5000000000000001E-4</Data></Cell>
    <Cell><Data ss:Type="Number">1.7021700000000001E-2</Data></Cell>
   </Row>
   <Row>
    <Cell><Data ss:Type="String">ENSBTAT00000009106</Data></Cell>
    <Cell><Data ss:Type="String">ENSBTAG00000006934</Data></Cell>
    <Cell><Data ss:Type="String">CYP11A1</Data></Cell>
    <Cell><Data ss:Type="String">Bos taurus cytochrome P450, family 11, subfamily A, polypeptide 1 (CYP11A1), mRNA. </Data></Cell>
    <Cell><Data ss:Type="Number">2.1413199999999999</Data></Cell>
    <Cell ss:StyleID="s58"><Data ss:Type="Number">5.0000000000000002E-5</Data></Cell>
    <Cell><Data ss:Type="Number">4.6901199999999999E-3</Data></Cell>
   </Row>
   <Row>
    <Cell><Data ss:Type="String">ENSBTAT00000000176</Data></Cell>
    <Cell><Data ss:Type="String">ENSBTAG00000000153</Data></Cell>
    <Cell><Data ss:Type="String">LRFN3</Data></Cell>
    <Cell><Data ss:Type="String">Bos taurus leucine rich repeat and fibronectin type III domain containing 3 (LRFN3), mRNA. </Data></Cell>
    <Cell><Data ss:Type="Number">-1.7177899999999999</Data></Cell>
    <Cell><Data ss:Type="Number">8.9999999999999998E-4</Data></Cell>
    <Cell><Data ss:Type="Number">4.3707900000000001E-2</Data></Cell>
   </Row>
   <Row>
    <Cell><Data ss:Type="String">ENSBTAT00000024256</Data></Cell>
    <Cell><Data ss:Type="String">ENSBTAG00000018225</Data></Cell>
    <Cell><Data ss:Type="String">SIPA1L3</Data></Cell>
    <Cell><Data ss:Type="String">signal-induced proliferation-associated 1 like 3 </Data></Cell>
    <Cell><Data ss:Type="Number">-1.2586999999999999</Data></Cell>
    <Cell><Data ss:Type="Number">8.0000000000000004E-4</Data></Cell>
    <Cell><Data ss:Type="Number">4.0492500000000001E-2</Data></Cell>
   </Row>
   <Row>
    <Cell><Data ss:Type="String">ENSBTAT00000054745</Data></Cell>
    <Cell><Data ss:Type="String">ENSBTAG00000008997</Data></Cell>
    <Cell><Data ss:Type="String">ENG</Data></Cell>
    <Cell><Data ss:Type="String">Bos taurus endoglin (ENG), mRNA. </Data></Cell>
    <Cell><Data ss:Type="Number">-1.20086</Data></Cell>
    <Cell ss:StyleID="s58"><Data ss:Type="Number">5.0000000000000002E-5</Data></Cell>
    <Cell><Data ss:Type="Number">4.6901199999999999E-3</Data></Cell>
   </Row>
   <Row>
    <Cell><Data ss:Type="String">ENSBTAT00000018241</Data></Cell>
    <Cell><Data ss:Type="String">ENSBTAG00000013732</Data></Cell>
    <Cell><Data ss:Type="String">GPR37</Data></Cell>
    <Cell><Data ss:Type="String">Bos taurus G protein-coupled receptor 37 (endothelin receptor type B-like) (GPR37), mRNA. </Data></Cell>
    <Cell><Data ss:Type="Number">-0.91192700000000004</Data></Cell>
    <Cell><Data ss:Type="Number">4.0000000000000002E-4</Data></Cell>
    <Cell><Data ss:Type="Number">2.44868E-2</Data></Cell>
   </Row>
   <Row>
    <Cell><Data ss:Type="String">ENSBTAT00000004845</Data></Cell>
    <Cell><Data ss:Type="String">ENSBTAG00000003719</Data></Cell>
    <Cell><Data ss:Type="String">TDRD7</Data></Cell>
    <Cell><Data ss:Type="String">Bos taurus tudor domain containing 7 (TDRD7), mRNA. </Data></Cell>
    <Cell><Data ss:Type="Number">0.82297500000000001</Data></Cell>
    <Cell><Data ss:Type="Number">6.4999999999999997E-4</Data></Cell>
    <Cell><Data ss:Type="Number">3.4541500000000003E-2</Data></Cell>
   </Row>
   <Row>
    <Cell><Data ss:Type="String">ENSBTAT00000000407</Data></Cell>
    <Cell><Data ss:Type="String">ENSBTAG00000000313</Data></Cell>
    <Cell><Data ss:Type="String">NUDT13</Data></Cell>
    <Cell><Data ss:Type="String">Bos taurus nudix (nucleoside diphosphate linked moiety X)-type motif 13 (NUDT13), mRNA. </Data></Cell>
    <Cell><Data ss:Type="Number">1.0147699999999999</Data></Cell>
    <Cell ss:StyleID="s58"><Data ss:Type="Number">5.0000000000000002E-5</Data></Cell>
    <Cell><Data ss:Type="Number">4.6901199999999999E-3</Data></Cell>
   </Row>
   <Row>
    <Cell><Data ss:Type="String">ENSBTAT00000023309</Data></Cell>
    <Cell><Data ss:Type="String">ENSBTAG00000017531</Data></Cell>
    <Cell><Data ss:Type="String">FETUB</Data></Cell>
    <Cell><Data ss:Type="String">Bos taurus fetuin B (FETUB), mRNA. </Data></Cell>
    <Cell><Data ss:Type="Number">-1.4848600000000001</Data></Cell>
    <Cell ss:StyleID="s58"><Data ss:Type="Number">5.0000000000000002E-5</Data></Cell>
    <Cell><Data ss:Type="Number">4.6901199999999999E-3</Data></Cell>
   </Row>
   <Row>
    <Cell><Data ss:Type="String">ENSBTAT00000048226</Data></Cell>
    <Cell><Data ss:Type="String">ENSBTAG00000010498</Data></Cell>
    <Cell><Data ss:Type="String">SLC40A1</Data></Cell>
    <Cell><Data ss:Type="String">Bos taurus solute carrier family 40 (iron-regulated transporter), member 1 (SLC40A1), mRNA. </Data></Cell>
    <Cell><Data ss:Type="Number">-0.935728</Data></Cell>
    <Cell ss:StyleID="s58"><Data ss:Type="Number">5.0000000000000002E-5</Data></Cell>
    <Cell><Data ss:Type="Number">4.6901199999999999E-3</Data></Cell>
   </Row>
   <Row>
    <Cell><Data ss:Type="String">ENSBTAT00000011846</Data></Cell>
    <Cell><Data ss:Type="String">ENSBTAG00000046303</Data></Cell>
    <Cell><Data ss:Type="String">-</Data></Cell>
    <Cell><Data ss:Type="String">Uncharacterized protein  </Data></Cell>
    <Cell><Data ss:Type="Number">-1.0742100000000001</Data></Cell>
    <Cell ss:StyleID="s58"><Data ss:Type="Number">5.0000000000000002E-5</Data></Cell>
    <Cell><Data ss:Type="Number">4.6901199999999999E-3</Data></Cell>
   </Row>
   <Row>
    <Cell><Data ss:Type="String">ENSBTAT00000028865</Data></Cell>
    <Cell><Data ss:Type="String">ENSBTAG00000037400</Data></Cell>
    <Cell><Data ss:Type="String">TNRC18</Data></Cell>
    <Cell><Data ss:Type="String">trinucleotide repeat containing 18 </Data></Cell>
    <Cell><Data ss:Type="Number">-0.86060099999999995</Data></Cell>
    <Cell><Data ss:Type="Number">8.9999999999999998E-4</Data></Cell>
    <Cell><Data ss:Type="Number">4.3707900000000001E-2</Data></Cell>
   </Row>
   <Row>
    <Cell><Data ss:Type="String">ENSBTAT00000063730</Data></Cell>
    <Cell><Data ss:Type="String">ENSBTAG00000048058</Data></Cell>
    <Cell><Data ss:Type="String">-</Data></Cell>
    <Cell><Data ss:Type="String">Uncharacterized protein  </Data></Cell>
    <Cell><Data ss:Type="Number">0.87421499999999996</Data></Cell>
    <Cell ss:StyleID="s58"><Data ss:Type="Number">5.0000000000000002E-5</Data></Cell>
    <Cell><Data ss:Type="Number">4.6901199999999999E-3</Data></Cell>
   </Row>
   <Row>
    <Cell><Data ss:Type="String">ENSBTAT00000000450</Data></Cell>
    <Cell><Data ss:Type="String">ENSBTAG00000000345</Data></Cell>
    <Cell><Data ss:Type="String">CLDN15</Data></Cell>
    <Cell><Data ss:Type="String">Bos taurus claudin 15 (CLDN15), mRNA. </Data></Cell>
    <Cell><Data ss:Type="Number">1.19265</Data></Cell>
    <Cell ss:StyleID="s58"><Data ss:Type="Number">5.0000000000000002E-5</Data></Cell>
    <Cell><Data ss:Type="Number">4.6901199999999999E-3</Data></Cell>
   </Row>
   <Row>
    <Cell><Data ss:Type="String">ENSBTAT00000011729</Data></Cell>
    <Cell><Data ss:Type="String">ENSBTAG00000008909</Data></Cell>
    <Cell><Data ss:Type="String">PNPT1</Data></Cell>
    <Cell><Data ss:Type="String">polyribonucleotide nucleotidyltransferase 1 </Data></Cell>
    <Cell><Data ss:Type="Number">1.7214700000000001</Data></Cell>
    <Cell ss:StyleID="s58"><Data ss:Type="Number">5.0000000000000002E-5</Data></Cell>
    <Cell><Data ss:Type="Number">4.6901199999999999E-3</Data></Cell>
   </Row>
   <Row>
    <Cell><Data ss:Type="String">ENSBTAT00000023090</Data></Cell>
    <Cell><Data ss:Type="String">ENSBTAG00000017367</Data></Cell>
    <Cell><Data ss:Type="String">IFIT5</Data></Cell>
    <Cell><Data ss:Type="String">Bos taurus interferon-induced protein with tetratricopeptide repeats 5 (IFIT5), mRNA. </Data></Cell>
    <Cell><Data ss:Type="Number">1.31951</Data></Cell>
    <Cell><Data ss:Type="Number">1E-4</Data></Cell>
    <Cell><Data ss:Type="Number">8.1104899999999997E-3</Data></Cell>
   </Row>
   <Row>
    <Cell><Data ss:Type="String">ENSBTAT00000008967</Data></Cell>
    <Cell><Data ss:Type="String">ENSBTAG00000006823</Data></Cell>
    <Cell><Data ss:Type="String">CMYA5</Data></Cell>
    <Cell><Data ss:Type="String">cardiomyopathy associated 5 </Data></Cell>
    <Cell><Data ss:Type="Number">-1.1471100000000001</Data></Cell>
    <Cell ss:StyleID="s58"><Data ss:Type="Number">5.0000000000000002E-5</Data></Cell>
    <Cell><Data ss:Type="Number">4.6901199999999999E-3</Data></Cell>
   </Row>
   <Row>
    <Cell><Data ss:Type="String">ENSBTAT00000021357</Data></Cell>
    <Cell><Data ss:Type="String">ENSBTAG00000016048</Data></Cell>
    <Cell><Data ss:Type="String">CPT1B</Data></Cell>
    <Cell><Data ss:Type="String">Bos taurus carnitine palmitoyltransferase 1B (muscle) (CPT1B), mRNA. </Data></Cell>
    <Cell><Data ss:Type="Number">1.5599400000000001</Data></Cell>
    <Cell ss:StyleID="s58"><Data ss:Type="Number">5.0000000000000002E-5</Data></Cell>
    <Cell><Data ss:Type="Number">4.6901199999999999E-3</Data></Cell>
   </Row>
   <Row>
    <Cell><Data ss:Type="String">ENSBTAT00000064387</Data></Cell>
    <Cell><Data ss:Type="String">ENSBTAG00000047502</Data></Cell>
    <Cell><Data ss:Type="String">FKBP5</Data></Cell>
    <Cell><Data ss:Type="String">FK506 binding protein 5 </Data></Cell>
    <Cell><Data ss:Type="Number">2.8198099999999999</Data></Cell>
    <Cell ss:StyleID="s58"><Data ss:Type="Number">5.0000000000000002E-5</Data></Cell>
    <Cell><Data ss:Type="Number">4.6901199999999999E-3</Data></Cell>
   </Row>
   <Row>
    <Cell><Data ss:Type="String">ENSBTAT00000004093</Data></Cell>
    <Cell><Data ss:Type="String">ENSBTAG00000003152</Data></Cell>
    <Cell><Data ss:Type="String">IFI27</Data></Cell>
    <Cell><Data ss:Type="String">Bos taurus putative ISG12(a) protein (IFI27), mRNA. </Data></Cell>
    <Cell><Data ss:Type="Number">1.8039700000000001</Data></Cell>
    <Cell ss:StyleID="s58"><Data ss:Type="Number">5.0000000000000002E-5</Data></Cell>
    <Cell><Data ss:Type="Number">4.6901199999999999E-3</Data></Cell>
   </Row>
   <Row>
    <Cell><Data ss:Type="String">ENSBTAT00000048450</Data></Cell>
    <Cell><Data ss:Type="String">ENSBTAG00000007176</Data></Cell>
    <Cell><Data ss:Type="String">GDPD1</Data></Cell>
    <Cell><Data ss:Type="String">Bos taurus glycerophosphodiester phosphodiesterase domain containing 1 (GDPD1), mRNA. </Data></Cell>
    <Cell><Data ss:Type="Number">-1.0479700000000001</Data></Cell>
    <Cell><Data ss:Type="Number">2.9999999999999997E-4</Data></Cell>
    <Cell><Data ss:Type="Number">1.9807000000000002E-2</Data></Cell>
   </Row>
   <Row>
    <Cell><Data ss:Type="String">ENSBTAT00000014713</Data></Cell>
    <Cell><Data ss:Type="String">ENSBTAG00000011082</Data></Cell>
    <Cell><Data ss:Type="String">IGF-I</Data></Cell>
    <Cell><Data ss:Type="String">Bos taurus insulin-like growth factor 1 (somatomedin C) (IGF1), mRNA. </Data></Cell>
    <Cell><Data ss:Type="Number">-1.1175299999999999</Data></Cell>
    <Cell ss:StyleID="s58"><Data ss:Type="Number">5.0000000000000002E-5</Data></Cell>
    <Cell><Data ss:Type="Number">4.6901199999999999E-3</Data></Cell>
   </Row>
   <Row>
    <Cell><Data ss:Type="String">ENSBTAT00000022152</Data></Cell>
    <Cell><Data ss:Type="String">ENSBTAG00000016656</Data></Cell>
    <Cell><Data ss:Type="String">PARP14</Data></Cell>
    <Cell><Data ss:Type="String">Bos taurus poly (ADP-ribose) polymerase family, member 14 (PARP14), mRNA. </Data></Cell>
    <Cell><Data ss:Type="Number">1.5503400000000001</Data></Cell>
    <Cell ss:StyleID="s58"><Data ss:Type="Number">5.0000000000000002E-5</Data></Cell>
    <Cell><Data ss:Type="Number">4.6901199999999999E-3</Data></Cell>
   </Row>
   <Row>
    <Cell><Data ss:Type="String">ENSBTAT00000010366</Data></Cell>
    <Cell><Data ss:Type="String">ENSBTAG00000007881</Data></Cell>
    <Cell><Data ss:Type="String">IFIT1</Data></Cell>
    <Cell><Data ss:Type="String">interferon-induced protein with tetratricopeptide repeats 1 </Data></Cell>
    <Cell><Data ss:Type="Number">4.9777300000000002</Data></Cell>
    <Cell ss:StyleID="s58"><Data ss:Type="Number">5.0000000000000002E-5</Data></Cell>
    <Cell><Data ss:Type="Number">4.6901199999999999E-3</Data></Cell>
   </Row>
   <Row>
    <Cell><Data ss:Type="String">ENSBTAT00000022157</Data></Cell>
    <Cell><Data ss:Type="String">ENSBTAG00000016661</Data></Cell>
    <Cell><Data ss:Type="String">USP18</Data></Cell>
    <Cell><Data ss:Type="String">Bos taurus ubiquitin specific peptidase 18 (USP18), mRNA. </Data></Cell>
    <Cell><Data ss:Type="Number">3.3856299999999999</Data></Cell>
    <Cell ss:StyleID="s58"><Data ss:Type="Number">5.0000000000000002E-5</Data></Cell>
    <Cell><Data ss:Type="Number">4.6901199999999999E-3</Data></Cell>
   </Row>
   <Row>
    <Cell><Data ss:Type="String">ENSBTAT00000021593</Data></Cell>
    <Cell><Data ss:Type="String">ENSBTAG00000016229</Data></Cell>
    <Cell><Data ss:Type="String">KLF9</Data></Cell>
    <Cell><Data ss:Type="String">Kruppel-like factor 9 </Data></Cell>
    <Cell><Data ss:Type="Number">0.82939499999999999</Data></Cell>
    <Cell><Data ss:Type="Number">4.0000000000000002E-4</Data></Cell>
    <Cell><Data ss:Type="Number">2.44868E-2</Data></Cell>
   </Row>
   <Row>
    <Cell><Data ss:Type="String">ENSBTAT00000015905</Data></Cell>
    <Cell><Data ss:Type="String">ENSBTAG00000011986</Data></Cell>
    <Cell><Data ss:Type="String">PLSCR4</Data></Cell>
    <Cell><Data ss:Type="String">Bos taurus phospholipid scramblase 4 (PLSCR4), mRNA. </Data></Cell>
    <Cell><Data ss:Type="Number">0.78272799999999998</Data></Cell>
    <Cell><Data ss:Type="Number">5.9999999999999995E-4</Data></Cell>
    <Cell><Data ss:Type="Number">3.2868300000000003E-2</Data></Cell>
   </Row>
   <Row>
    <Cell><Data ss:Type="String">ENSBTAT00000008132</Data></Cell>
    <Cell><Data ss:Type="String">ENSBTAG00000006189</Data></Cell>
    <Cell><Data ss:Type="String">ACTG1</Data></Cell>
    <Cell><Data ss:Type="String">Bos taurus actin, gamma 1 (ACTG1), mRNA. </Data></Cell>
    <Cell><Data ss:Type="Number">-0.89832000000000001</Data></Cell>
    <Cell><Data ss:Type="Number">1.4999999999999999E-4</Data></Cell>
    <Cell><Data ss:Type="Number">1.1199300000000001E-2</Data></Cell>
   </Row>
   <Row>
    <Cell><Data ss:Type="String">ENSBTAT00000013751</Data></Cell>
    <Cell><Data ss:Type="String">ENSBTAG00000010420</Data></Cell>
    <Cell><Data ss:Type="String">PCDH17</Data></Cell>
    <Cell><Data ss:Type="String">Bos taurus protocadherin 17 (PCDH17), mRNA. </Data></Cell>
    <Cell><Data ss:Type="Number">-1.3914</Data></Cell>
    <Cell><Data ss:Type="Number">8.4999999999999995E-4</Data></Cell>
    <Cell><Data ss:Type="Number">4.2133499999999997E-2</Data></Cell>
   </Row>
   <Row>
    <Cell><Data ss:Type="String">ENSBTAT00000001534</Data></Cell>
    <Cell><Data ss:Type="String">ENSBTAG00000001153</Data></Cell>
    <Cell><Data ss:Type="String">TLE2</Data></Cell>
    <Cell><Data ss:Type="String">transducin-like enhancer of split 2 </Data></Cell>
    <Cell><Data ss:Type="Number">-1.32711</Data></Cell>
    <Cell><Data ss:Type="Number">1.0499999999999999E-3</Data></Cell>
    <Cell><Data ss:Type="Number">4.9246199999999997E-2</Data></Cell>
   </Row>
   <Row>
    <Cell><Data ss:Type="String">ENSBTAT00000012472</Data></Cell>
    <Cell><Data ss:Type="String">ENSBTAG00000009475</Data></Cell>
    <Cell><Data ss:Type="String">PLXDC2</Data></Cell>
    <Cell><Data ss:Type="String">Bos taurus plexin domain containing 2 (PLXDC2), mRNA. </Data></Cell>
    <Cell><Data ss:Type="Number">-0.88629800000000003</Data></Cell>
    <Cell><Data ss:Type="Number">5.0000000000000001E-4</Data></Cell>
    <Cell><Data ss:Type="Number">2.85656E-2</Data></Cell>
   </Row>
   <Row>
    <Cell><Data ss:Type="String">ENSBTAT00000007134</Data></Cell>
    <Cell><Data ss:Type="String">ENSBTAG00000005425</Data></Cell>
    <Cell><Data ss:Type="String">GATA4</Data></Cell>
    <Cell><Data ss:Type="String">GATA binding protein 4 </Data></Cell>
    <Cell><Data ss:Type="Number">-0.97844799999999998</Data></Cell>
    <Cell><Data ss:Type="Number">7.5000000000000002E-4</Data></Cell>
    <Cell><Data ss:Type="Number">3.8490099999999999E-2</Data></Cell>
   </Row>
   <Row>
    <Cell><Data ss:Type="String">ENSBTAT00000030067</Data></Cell>
    <Cell><Data ss:Type="String">ENSBTAG00000022255</Data></Cell>
    <Cell><Data ss:Type="String">AR</Data></Cell>
    <Cell><Data ss:Type="String">Bos taurus androgen receptor (AR), mRNA. </Data></Cell>
    <Cell><Data ss:Type="Number">-0.83269800000000005</Data></Cell>
    <Cell><Data ss:Type="Number">5.0000000000000001E-4</Data></Cell>
    <Cell><Data ss:Type="Number">2.85656E-2</Data></Cell>
   </Row>
   <Row>
    <Cell><Data ss:Type="String">ENSBTAT00000010703</Data></Cell>
    <Cell><Data ss:Type="String">ENSBTAG00000008142</Data></Cell>
    <Cell><Data ss:Type="String">IFIH1</Data></Cell>
    <Cell><Data ss:Type="String">interferon induced with helicase C domain 1 </Data></Cell>
    <Cell><Data ss:Type="Number">1.95645</Data></Cell>
    <Cell ss:StyleID="s58"><Data ss:Type="Number">5.0000000000000002E-5</Data></Cell>
    <Cell><Data ss:Type="Number">4.6901199999999999E-3</Data></Cell>
   </Row>
   <Row>
    <Cell><Data ss:Type="String">ENSBTAT00000061269</Data></Cell>
    <Cell><Data ss:Type="String">ENSBTAG00000004246</Data></Cell>
    <Cell><Data ss:Type="String">H6PD</Data></Cell>
    <Cell><Data ss:Type="String">hexose-6-phosphate dehydrogenase (glucose 1-dehydrogenase) </Data></Cell>
    <Cell><Data ss:Type="Number">-0.75080999999999998</Data></Cell>
    <Cell><Data ss:Type="Number">9.5E-4</Data></Cell>
    <Cell><Data ss:Type="Number">4.5264800000000001E-2</Data></Cell>
   </Row>
   <Row>
    <Cell><Data ss:Type="String">ENSBTAT00000065537</Data></Cell>
    <Cell><Data ss:Type="String">ENSBTAG00000045742</Data></Cell>
    <Cell><Data ss:Type="String">C12orf75</Data></Cell>
    <Cell><Data ss:Type="String">chromosome 12 open reading frame 75 </Data></Cell>
    <Cell><Data ss:Type="Number">1.07304</Data></Cell>
    <Cell><Data ss:Type="Number">3.5E-4</Data></Cell>
    <Cell><Data ss:Type="Number">2.2016500000000001E-2</Data></Cell>
   </Row>
   <Row>
    <Cell><Data ss:Type="String">ENSBTAT00000003694</Data></Cell>
    <Cell><Data ss:Type="String">ENSBTAG00000002849</Data></Cell>
    <Cell><Data ss:Type="String">IRF6</Data></Cell>
    <Cell><Data ss:Type="String">Bos taurus interferon regulatory factor 6 (IRF6), mRNA. </Data></Cell>
    <Cell><Data ss:Type="Number">0.79744599999999999</Data></Cell>
    <Cell><Data ss:Type="Number">4.4999999999999999E-4</Data></Cell>
    <Cell><Data ss:Type="Number">2.67616E-2</Data></Cell>
   </Row>
   <Row>
    <Cell><Data ss:Type="String">ENSBTAT00000001288</Data></Cell>
    <Cell><Data ss:Type="String">ENSBTAG00000000973</Data></Cell>
    <Cell><Data ss:Type="String">KCNJ15</Data></Cell>
    <Cell><Data ss:Type="String">Bos taurus potassium inwardly-rectifying channel, subfamily J, member 15 (KCNJ15), mRNA. </Data></Cell>
    <Cell><Data ss:Type="Number">3.0906699999999998</Data></Cell>
    <Cell ss:StyleID="s58"><Data ss:Type="Number">5.0000000000000002E-5</Data></Cell>
    <Cell><Data ss:Type="Number">4.6901199999999999E-3</Data></Cell>
   </Row>
   <Row>
    <Cell><Data ss:Type="String">ENSBTAT00000022744</Data></Cell>
    <Cell><Data ss:Type="String">ENSBTAG00000017122</Data></Cell>
    <Cell><Data ss:Type="String">HSPG2</Data></Cell>
    <Cell><Data ss:Type="String">heparan sulfate proteoglycan 2 </Data></Cell>
    <Cell><Data ss:Type="Number">-1.2967599999999999</Data></Cell>
    <Cell ss:StyleID="s58"><Data ss:Type="Number">5.0000000000000002E-5</Data></Cell>
    <Cell><Data ss:Type="Number">4.6901199999999999E-3</Data></Cell>
   </Row>
   <Row>
    <Cell><Data ss:Type="String">ENSBTAT00000005534</Data></Cell>
    <Cell><Data ss:Type="String">ENSBTAG00000004225</Data></Cell>
    <Cell><Data ss:Type="String">TSR1</Data></Cell>
    <Cell><Data ss:Type="String">pre-rRNA-processing protein TSR1 homolog  </Data></Cell>
    <Cell><Data ss:Type="Number">1.03708</Data></Cell>
    <Cell ss:StyleID="s58"><Data ss:Type="Number">5.0000000000000002E-5</Data></Cell>
    <Cell><Data ss:Type="Number">4.6901199999999999E-3</Data></Cell>
   </Row>
   <Row>
    <Cell><Data ss:Type="String">ENSBTAT00000024289</Data></Cell>
    <Cell><Data ss:Type="String">ENSBTAG00000018248</Data></Cell>
    <Cell><Data ss:Type="String">MGLL</Data></Cell>
    <Cell><Data ss:Type="String">monoglyceride lipase </Data></Cell>
    <Cell><Data ss:Type="Number">0.84387400000000001</Data></Cell>
    <Cell><Data ss:Type="Number">1E-4</Data></Cell>
    <Cell><Data ss:Type="Number">8.1104899999999997E-3</Data></Cell>
   </Row>
   <Row>
    <Cell><Data ss:Type="String">ENSBTAT00000023515</Data></Cell>
    <Cell><Data ss:Type="String">ENSBTAG00000017680</Data></Cell>
    <Cell><Data ss:Type="String">NOS3</Data></Cell>
    <Cell><Data ss:Type="String">Bos taurus nitric oxide synthase 3 (endothelial cell) (NOS3), mRNA. </Data></Cell>
    <Cell><Data ss:Type="Number">-1.0754699999999999</Data></Cell>
    <Cell><Data ss:Type="Number">3.5E-4</Data></Cell>
    <Cell><Data ss:Type="Number">2.2016500000000001E-2</Data></Cell>
   </Row>
   <Row>
    <Cell><Data ss:Type="String">ENSBTAT00000000134</Data></Cell>
    <Cell><Data ss:Type="String">ENSBTAG00000000123</Data></Cell>
    <Cell><Data ss:Type="String">HAO2</Data></Cell>
    <Cell><Data ss:Type="String">Bos taurus hydroxyacid oxidase 2 (long chain) (HAO2), mRNA. </Data></Cell>
    <Cell><Data ss:Type="Number">1.0201100000000001</Data></Cell>
    <Cell><Data ss:Type="Number">1.4999999999999999E-4</Data></Cell>
    <Cell><Data ss:Type="Number">1.1199300000000001E-2</Data></Cell>
   </Row>
   <Row>
    <Cell><Data ss:Type="String">ENSBTAT00000015297</Data></Cell>
    <Cell><Data ss:Type="String">ENSBTAG00000011511</Data></Cell>
    <Cell><Data ss:Type="String">-</Data></Cell>
    <Cell><Data ss:Type="String">Uncharacterized protein  </Data></Cell>
    <Cell><Data ss:Type="Number">1.13714</Data></Cell>
    <Cell ss:StyleID="s58"><Data ss:Type="Number">5.0000000000000002E-5</Data></Cell>
    <Cell><Data ss:Type="Number">4.6901199999999999E-3</Data></Cell>
   </Row>
   <Row>
    <Cell><Data ss:Type="String">ENSBTAT00000066281</Data></Cell>
    <Cell><Data ss:Type="String">ENSBTAG00000046470</Data></Cell>
    <Cell><Data ss:Type="String">ONECUT1</Data></Cell>
    <Cell><Data ss:Type="String">Bos taurus one cut homeobox 1 (ONECUT1), mRNA. </Data></Cell>
    <Cell><Data ss:Type="Number">-1.0144899999999999</Data></Cell>
    <Cell><Data ss:Type="Number">2.5000000000000001E-4</Data></Cell>
    <Cell><Data ss:Type="Number">1.7021700000000001E-2</Data></Cell>
   </Row>
   <Row>
    <Cell><Data ss:Type="String">ENSBTAT00000002019</Data></Cell>
    <Cell><Data ss:Type="String">ENSBTAG00000037527</Data></Cell>
    <Cell><Data ss:Type="String">OAS1Z</Data></Cell>
    <Cell><Data ss:Type="String">Bos taurus 2',5'-oligoadenylate synthetase 1, 40/46kDa (OAS1Z), mRNA. </Data></Cell>
    <Cell><Data ss:Type="Number">2.99125</Data></Cell>
    <Cell ss:StyleID="s58"><Data ss:Type="Number">5.0000000000000002E-5</Data></Cell>
    <Cell><Data ss:Type="Number">4.6901199999999999E-3</Data></Cell>
   </Row>
   <Row>
    <Cell><Data ss:Type="String">ENSBTAT00000048571</Data></Cell>
    <Cell><Data ss:Type="String">ENSBTAG00000020391</Data></Cell>
    <Cell><Data ss:Type="String">MEP1B</Data></Cell>
    <Cell><Data ss:Type="String">meprin A, beta </Data></Cell>
    <Cell><Data ss:Type="Number">-0.87773800000000002</Data></Cell>
    <Cell><Data ss:Type="Number">1E-4</Data></Cell>
    <Cell><Data ss:Type="Number">8.1104899999999997E-3</Data></Cell>
   </Row>
   <Row>
    <Cell><Data ss:Type="String">ENSBTAT00000019663</Data></Cell>
    <Cell><Data ss:Type="String">ENSBTAG00000014782</Data></Cell>
    <Cell><Data ss:Type="String">STAB1</Data></Cell>
    <Cell><Data ss:Type="String">Bos taurus stabilin 1 (STAB1), mRNA. </Data></Cell>
    <Cell><Data ss:Type="Number">-0.88877700000000004</Data></Cell>
    <Cell ss:StyleID="s58"><Data ss:Type="Number">5.0000000000000002E-5</Data></Cell>
    <Cell><Data ss:Type="Number">4.6901199999999999E-3</Data></Cell>
   </Row>
   <Row>
    <Cell><Data ss:Type="String">ENSBTAT00000024915</Data></Cell>
    <Cell><Data ss:Type="String">ENSBTAG00000018718</Data></Cell>
    <Cell><Data ss:Type="String">DDI2</Data></Cell>
    <Cell><Data ss:Type="String">DNA-damage inducible 1 homolog 2 (S. cerevisiae) </Data></Cell>
    <Cell><Data ss:Type="Number">1.2535499999999999</Data></Cell>
    <Cell ss:StyleID="s58"><Data ss:Type="Number">5.0000000000000002E-5</Data></Cell>
    <Cell><Data ss:Type="Number">4.6901199999999999E-3</Data></Cell>
   </Row>
   <Row>
    <Cell><Data ss:Type="String">ENSBTAT00000029841</Data></Cell>
    <Cell><Data ss:Type="String">ENSBTAG00000018563</Data></Cell>
    <Cell><Data ss:Type="String">SFRP2</Data></Cell>
    <Cell><Data ss:Type="String">Bos taurus secreted frizzled-related protein 2 (SFRP2), mRNA. </Data></Cell>
    <Cell><Data ss:Type="Number">-1.4678199999999999</Data></Cell>
    <Cell><Data ss:Type="Number">6.4999999999999997E-4</Data></Cell>
    <Cell><Data ss:Type="Number">3.4541500000000003E-2</Data></Cell>
   </Row>
   <Row>
    <Cell><Data ss:Type="String">ENSBTAT00000063189</Data></Cell>
    <Cell><Data ss:Type="String">ENSBTAG00000046419</Data></Cell>
    <Cell><Data ss:Type="String">TPC3</Data></Cell>
    <Cell><Data ss:Type="String">Bos taurus two pore channel 3 (TPC3), mRNA. </Data></Cell>
    <Cell><Data ss:Type="Number">-1.4172100000000001</Data></Cell>
    <Cell><Data ss:Type="Number">9.5E-4</Data></Cell>
    <Cell><Data ss:Type="Number">4.5264800000000001E-2</Data></Cell>
   </Row>
   <Row>
    <Cell><Data ss:Type="String">ENSBTAT00000011375</Data></Cell>
    <Cell><Data ss:Type="String">ENSBTAG00000008625</Data></Cell>
    <Cell><Data ss:Type="String">PLEKHF1</Data></Cell>
    <Cell><Data ss:Type="String">Bos taurus pleckstrin homology domain containing, family F (with FYVE domain) member 1 (PLEKHF1), mRNA. </Data></Cell>
    <Cell><Data ss:Type="Number">-1.54312</Data></Cell>
    <Cell ss:StyleID="s58"><Data ss:Type="Number">5.0000000000000002E-5</Data></Cell>
    <Cell><Data ss:Type="Number">4.6901199999999999E-3</Data></Cell>
   </Row>
   <Row>
    <Cell><Data ss:Type="String">ENSBTAT00000063979</Data></Cell>
    <Cell><Data ss:Type="String">ENSBTAG00000048034</Data></Cell>
    <Cell><Data ss:Type="String">GLTPD2</Data></Cell>
    <Cell><Data ss:Type="String">glycolipid transfer protein domain containing 2 </Data></Cell>
    <Cell><Data ss:Type="Number">-0.99838199999999999</Data></Cell>
    <Cell><Data ss:Type="Number">4.0000000000000002E-4</Data></Cell>
    <Cell><Data ss:Type="Number">2.44868E-2</Data></Cell>
   </Row>
   <Row>
    <Cell><Data ss:Type="String">ENSBTAT00000008885</Data></Cell>
    <Cell><Data ss:Type="String">ENSBTAG00000006751</Data></Cell>
    <Cell><Data ss:Type="String">PAPD4</Data></Cell>
    <Cell><Data ss:Type="String">Bos taurus PAP associated domain containing 4 (PAPD4), mRNA. </Data></Cell>
    <Cell><Data ss:Type="Number">0.86655800000000005</Data></Cell>
    <Cell><Data ss:Type="Number">5.0000000000000001E-4</Data></Cell>
    <Cell><Data ss:Type="Number">2.85656E-2</Data></Cell>
   </Row>
   <Row>
    <Cell><Data ss:Type="String">ENSBTAT00000021480</Data></Cell>
    <Cell><Data ss:Type="String">ENSBTAG00000016137</Data></Cell>
    <Cell><Data ss:Type="String">ZNF608</Data></Cell>
    <Cell><Data ss:Type="String">zinc finger protein 608 </Data></Cell>
    <Cell><Data ss:Type="Number">-0.95624699999999996</Data></Cell>
    <Cell><Data ss:Type="Number">4.0000000000000002E-4</Data></Cell>
    <Cell><Data ss:Type="Number">2.44868E-2</Data></Cell>
   </Row>
   <Row>
    <Cell><Data ss:Type="String">ENSBTAT00000049389</Data></Cell>
    <Cell><Data ss:Type="String">ENSBTAG00000034918</Data></Cell>
    <Cell><Data ss:Type="String">IFIT2</Data></Cell>
    <Cell><Data ss:Type="String">interferon-induced protein with tetratricopeptide repeats 2 </Data></Cell>
    <Cell><Data ss:Type="Number">1.8236600000000001</Data></Cell>
    <Cell ss:StyleID="s58"><Data ss:Type="Number">5.0000000000000002E-5</Data></Cell>
    <Cell><Data ss:Type="Number">4.6901199999999999E-3</Data></Cell>
   </Row>
   <Row>
    <Cell><Data ss:Type="String">ENSBTAT00000015828</Data></Cell>
    <Cell><Data ss:Type="String">ENSBTAG00000011922</Data></Cell>
    <Cell><Data ss:Type="String">PLEC</Data></Cell>
    <Cell><Data ss:Type="String">plectin </Data></Cell>
    <Cell><Data ss:Type="Number">-0.888625</Data></Cell>
    <Cell><Data ss:Type="Number">1E-4</Data></Cell>
    <Cell><Data ss:Type="Number">8.1104899999999997E-3</Data></Cell>
   </Row>
   <Row>
    <Cell><Data ss:Type="String">ENSBTAT00000035892</Data></Cell>
    <Cell><Data ss:Type="String">ENSBTAG00000000737</Data></Cell>
    <Cell><Data ss:Type="String">DMXL2</Data></Cell>
    <Cell><Data ss:Type="String">Dmx-like 2 </Data></Cell>
    <Cell><Data ss:Type="Number">-0.98853999999999997</Data></Cell>
    <Cell><Data ss:Type="Number">2.0000000000000001E-4</Data></Cell>
    <Cell><Data ss:Type="Number">1.42658E-2</Data></Cell>
   </Row>
   <Row>
    <Cell><Data ss:Type="String">ENSBTAT00000021649</Data></Cell>
    <Cell><Data ss:Type="String">ENSBTAG00000016276</Data></Cell>
    <Cell><Data ss:Type="String">HAL</Data></Cell>
    <Cell><Data ss:Type="String">Bos taurus histidine ammonia-lyase (HAL), mRNA. </Data></Cell>
    <Cell><Data ss:Type="Number">0.76227400000000001</Data></Cell>
    <Cell><Data ss:Type="Number">5.0000000000000001E-4</Data></Cell>
    <Cell><Data ss:Type="Number">2.85656E-2</Data></Cell>
   </Row>
   <Row>
    <Cell><Data ss:Type="String">ENSBTAT00000025401</Data></Cell>
    <Cell><Data ss:Type="String">ENSBTAG00000019084</Data></Cell>
    <Cell><Data ss:Type="String">INHBC</Data></Cell>
    <Cell><Data ss:Type="String">Bos taurus inhibin, beta C (INHBC), mRNA. </Data></Cell>
    <Cell><Data ss:Type="Number">-1.5403</Data></Cell>
    <Cell ss:StyleID="s58"><Data ss:Type="Number">5.0000000000000002E-5</Data></Cell>
    <Cell><Data ss:Type="Number">4.6901199999999999E-3</Data></Cell>
   </Row>
   <Row>
    <Cell><Data ss:Type="String">ENSBTAT00000001898</Data></Cell>
    <Cell><Data ss:Type="String">ENSBTAG00000001448</Data></Cell>
    <Cell><Data ss:Type="String">INMT</Data></Cell>
    <Cell><Data ss:Type="String">Bos taurus indolethylamine N-methyltransferase (INMT), mRNA. </Data></Cell>
    <Cell><Data ss:Type="Number">2.27583</Data></Cell>
    <Cell ss:StyleID="s58"><Data ss:Type="Number">5.0000000000000002E-5</Data></Cell>
    <Cell><Data ss:Type="Number">4.6901199999999999E-3</Data></Cell>
   </Row>
   <Row>
    <Cell><Data ss:Type="String">ENSBTAT00000065273</Data></Cell>
    <Cell><Data ss:Type="String">ENSBTAG00000047766</Data></Cell>
    <Cell><Data ss:Type="String">G0S2</Data></Cell>
    <Cell><Data ss:Type="String">Bos taurus G0/G1switch 2 (G0S2), mRNA. </Data></Cell>
    <Cell><Data ss:Type="Number">1.47054</Data></Cell>
    <Cell ss:StyleID="s58"><Data ss:Type="Number">5.0000000000000002E-5</Data></Cell>
    <Cell><Data ss:Type="Number">4.6901199999999999E-3</Data></Cell>
   </Row>
   <Row>
    <Cell><Data ss:Type="String">ENSBTAT00000018869</Data></Cell>
    <Cell><Data ss:Type="String">ENSBTAG00000014191</Data></Cell>
    <Cell><Data ss:Type="String">QSOX1</Data></Cell>
    <Cell><Data ss:Type="String">quiescin Q6 sulfhydryl oxidase 1 </Data></Cell>
    <Cell><Data ss:Type="Number">-0.81845100000000004</Data></Cell>
    <Cell><Data ss:Type="Number">4.0000000000000002E-4</Data></Cell>
    <Cell><Data ss:Type="Number">2.44868E-2</Data></Cell>
   </Row>
   <Row>
    <Cell><Data ss:Type="String">ENSBTAT00000026218</Data></Cell>
    <Cell><Data ss:Type="String">ENSBTAG00000019672</Data></Cell>
    <Cell><Data ss:Type="String">-</Data></Cell>
    <Cell><Data ss:Type="String">Bos taurus nucleoside-diphosphate kinase NBR-A (LOC574091), mRNA. </Data></Cell>
    <Cell><Data ss:Type="Number">-0.94015300000000002</Data></Cell>
    <Cell><Data ss:Type="Number">8.4999999999999995E-4</Data></Cell>
    <Cell><Data ss:Type="Number">4.2133499999999997E-2</Data></Cell>
   </Row>
   <Row>
    <Cell><Data ss:Type="String">ENSBTAT00000021896</Data></Cell>
    <Cell><Data ss:Type="String">ENSBTAG00000037673</Data></Cell>
    <Cell><Data ss:Type="String">GSTM4</Data></Cell>
    <Cell><Data ss:Type="String">Bos taurus glutathione S-transferase mu 1 (GSTM1), mRNA. </Data></Cell>
    <Cell><Data ss:Type="Number">0.98335600000000001</Data></Cell>
    <Cell ss:StyleID="s58"><Data ss:Type="Number">5.0000000000000002E-5</Data></Cell>
    <Cell><Data ss:Type="Number">4.6901199999999999E-3</Data></Cell>
   </Row>
   <Row>
    <Cell><Data ss:Type="String">ENSBTAT00000004201</Data></Cell>
    <Cell><Data ss:Type="String">ENSBTAG00000003237</Data></Cell>
    <Cell><Data ss:Type="String">IQSEC1</Data></Cell>
    <Cell><Data ss:Type="String">Bos taurus IQ motif and Sec7 domain 1 (IQSEC1), mRNA. </Data></Cell>
    <Cell><Data ss:Type="Number">-0.86802800000000002</Data></Cell>
    <Cell><Data ss:Type="Number">5.9999999999999995E-4</Data></Cell>
    <Cell><Data ss:Type="Number">3.2868300000000003E-2</Data></Cell>
   </Row>
   <Row>
    <Cell><Data ss:Type="String">ENSBTAT00000064053</Data></Cell>
    <Cell><Data ss:Type="String">ENSBTAG00000047957</Data></Cell>
    <Cell><Data ss:Type="String">SCD</Data></Cell>
    <Cell><Data ss:Type="String">&#45;-</Data></Cell>
    <Cell><Data ss:Type="Number">0.98782999999999999</Data></Cell>
    <Cell ss:StyleID="s58"><Data ss:Type="Number">5.0000000000000002E-5</Data></Cell>
    <Cell><Data ss:Type="Number">4.6901199999999999E-3</Data></Cell>
   </Row>
   <Row>
    <Cell><Data ss:Type="String">ENSBTAT00000021795</Data></Cell>
    <Cell><Data ss:Type="String">ENSBTAG00000016388</Data></Cell>
    <Cell><Data ss:Type="String">SLCO4A1</Data></Cell>
    <Cell><Data ss:Type="String">solute carrier organic anion transporter family, member 4A1 </Data></Cell>
    <Cell><Data ss:Type="Number">1.66218</Data></Cell>
    <Cell ss:StyleID="s58"><Data ss:Type="Number">5.0000000000000002E-5</Data></Cell>
    <Cell><Data ss:Type="Number">4.6901199999999999E-3</Data></Cell>
   </Row>
   <Row>
    <Cell><Data ss:Type="String">ENSBTAT00000012328</Data></Cell>
    <Cell><Data ss:Type="String">ENSBTAG00000009362</Data></Cell>
    <Cell><Data ss:Type="String">SYNE1</Data></Cell>
    <Cell><Data ss:Type="String">spectrin repeat containing, nuclear envelope 1 </Data></Cell>
    <Cell><Data ss:Type="Number">-0.78929899999999997</Data></Cell>
    <Cell><Data ss:Type="Number">5.0000000000000001E-4</Data></Cell>
    <Cell><Data ss:Type="Number">2.85656E-2</Data></Cell>
   </Row>
   <Row>
    <Cell><Data ss:Type="String">ENSBTAT00000015315</Data></Cell>
    <Cell><Data ss:Type="String">ENSBTAG00000011525</Data></Cell>
    <Cell><Data ss:Type="String">SMCT1</Data></Cell>
    <Cell><Data ss:Type="String">Bos taurus solute carrier family 5 (iodide transporter), member 8 (SLC5A8), mRNA. </Data></Cell>
    <Cell><Data ss:Type="Number">2.2192400000000001</Data></Cell>
    <Cell ss:StyleID="s58"><Data ss:Type="Number">5.0000000000000002E-5</Data></Cell>
    <Cell><Data ss:Type="Number">4.6901199999999999E-3</Data></Cell>
   </Row>
   <Row>
    <Cell><Data ss:Type="String">ENSBTAT00000017187</Data></Cell>
    <Cell><Data ss:Type="String">ENSBTAG00000012936</Data></Cell>
    <Cell><Data ss:Type="String">THYN1</Data></Cell>
    <Cell><Data ss:Type="String">Bos taurus thymocyte nuclear protein 1 (THYN1), mRNA. </Data></Cell>
    <Cell><Data ss:Type="Number">0.75090699999999999</Data></Cell>
    <Cell><Data ss:Type="Number">1E-3</Data></Cell>
    <Cell><Data ss:Type="Number">4.7178100000000001E-2</Data></Cell>
   </Row>
   <Row>
    <Cell><Data ss:Type="String">ENSBTAT00000001360</Data></Cell>
    <Cell><Data ss:Type="String">ENSBTAG00000001024</Data></Cell>
    <Cell><Data ss:Type="String">ARID1A</Data></Cell>
    <Cell><Data ss:Type="String">Bos taurus AT rich interactive domain 1A (SWI-like) (ARID1A), mRNA. </Data></Cell>
    <Cell><Data ss:Type="Number">-0.85277099999999995</Data></Cell>
    <Cell><Data ss:Type="Number">5.5000000000000003E-4</Data></Cell>
    <Cell><Data ss:Type="Number">3.08341E-2</Data></Cell>
   </Row>
   <Row>
    <Cell><Data ss:Type="String">ENSBTAT00000005575</Data></Cell>
    <Cell><Data ss:Type="String">ENSBTAG00000004256</Data></Cell>
    <Cell><Data ss:Type="String">ODC1</Data></Cell>
    <Cell><Data ss:Type="String">Bos taurus ornithine decarboxylase 1 (ODC1), mRNA. </Data></Cell>
    <Cell><Data ss:Type="Number">1.1437900000000001</Data></Cell>
    <Cell ss:StyleID="s58"><Data ss:Type="Number">5.0000000000000002E-5</Data></Cell>
    <Cell><Data ss:Type="Number">4.6901199999999999E-3</Data></Cell>
   </Row>
   <Row>
    <Cell><Data ss:Type="String">ENSBTAT00000012528</Data></Cell>
    <Cell><Data ss:Type="String">ENSBTAG00000009520</Data></Cell>
    <Cell><Data ss:Type="String">ADCY1</Data></Cell>
    <Cell><Data ss:Type="String">Bos taurus adenylate cyclase 1 (brain) (ADCY1), mRNA. </Data></Cell>
    <Cell><Data ss:Type="Number">-1.44384</Data></Cell>
    <Cell ss:StyleID="s58"><Data ss:Type="Number">5.0000000000000002E-5</Data></Cell>
    <Cell><Data ss:Type="Number">4.6901199999999999E-3</Data></Cell>
   </Row>
   <Row>
    <Cell><Data ss:Type="String">ENSBTAT00000005408</Data></Cell>
    <Cell><Data ss:Type="String">ENSBTAG00000004131</Data></Cell>
    <Cell><Data ss:Type="String">RAP2C</Data></Cell>
    <Cell><Data ss:Type="String">Bos taurus RAP2C, member of RAS oncogene family (RAP2C), mRNA. </Data></Cell>
    <Cell><Data ss:Type="Number">-0.85535099999999997</Data></Cell>
    <Cell><Data ss:Type="Number">2.5000000000000001E-4</Data></Cell>
    <Cell><Data ss:Type="Number">1.7021700000000001E-2</Data></Cell>
   </Row>
   <Row>
    <Cell><Data ss:Type="String">ENSBTAT00000001844</Data></Cell>
    <Cell><Data ss:Type="String">ENSBTAG00000001405</Data></Cell>
    <Cell><Data ss:Type="String">GLCE</Data></Cell>
    <Cell><Data ss:Type="String">Bos taurus glucuronic acid epimerase (GLCE), mRNA. </Data></Cell>
    <Cell><Data ss:Type="Number">1.50325</Data></Cell>
    <Cell ss:StyleID="s58"><Data ss:Type="Number">5.0000000000000002E-5</Data></Cell>
    <Cell><Data ss:Type="Number">4.6901199999999999E-3</Data></Cell>
   </Row>
   <Row>
    <Cell><Data ss:Type="String">ENSBTAT00000001845</Data></Cell>
    <Cell><Data ss:Type="String">ENSBTAG00000001406</Data></Cell>
    <Cell><Data ss:Type="String">MAB21L3</Data></Cell>
    <Cell><Data ss:Type="String">mab-21-like 3 (C. elegans) </Data></Cell>
    <Cell><Data ss:Type="Number">1.2665599999999999</Data></Cell>
    <Cell><Data ss:Type="Number">8.0000000000000004E-4</Data></Cell>
    <Cell><Data ss:Type="Number">4.0492500000000001E-2</Data></Cell>
   </Row>
   <Row>
    <Cell><Data ss:Type="String">ENSBTAT00000027940</Data></Cell>
    <Cell><Data ss:Type="String">ENSBTAG00000020979</Data></Cell>
    <Cell><Data ss:Type="String">NGFR</Data></Cell>
    <Cell><Data ss:Type="String">Bos taurus nerve growth factor receptor (NGFR), mRNA. </Data></Cell>
    <Cell><Data ss:Type="Number">-0.76315</Data></Cell>
    <Cell><Data ss:Type="Number">7.5000000000000002E-4</Data></Cell>
    <Cell><Data ss:Type="Number">3.8490099999999999E-2</Data></Cell>
   </Row>
   <Row>
    <Cell><Data ss:Type="String">ENSBTAT00000009487</Data></Cell>
    <Cell><Data ss:Type="String">ENSBTAG00000007214</Data></Cell>
    <Cell><Data ss:Type="String">ELL2</Data></Cell>
    <Cell><Data ss:Type="String">Bos taurus elongation factor, RNA polymerase II, 2 (ELL2), mRNA. </Data></Cell>
    <Cell><Data ss:Type="Number">0.93496199999999996</Data></Cell>
    <Cell ss:StyleID="s58"><Data ss:Type="Number">5.0000000000000002E-5</Data></Cell>
    <Cell><Data ss:Type="Number">4.6901199999999999E-3</Data></Cell>
   </Row>
   <Row>
    <Cell><Data ss:Type="String">ENSBTAT00000001319</Data></Cell>
    <Cell><Data ss:Type="String">ENSBTAG00000000995</Data></Cell>
    <Cell><Data ss:Type="String">FAM46A</Data></Cell>
    <Cell><Data ss:Type="String">family with sequence similarity 46, member A </Data></Cell>
    <Cell><Data ss:Type="Number">-0.93594599999999994</Data></Cell>
    <Cell><Data ss:Type="Number">2.0000000000000001E-4</Data></Cell>
    <Cell><Data ss:Type="Number">1.42658E-2</Data></Cell>
   </Row>
   <Row>
    <Cell><Data ss:Type="String">ENSBTAT00000003204</Data></Cell>
    <Cell><Data ss:Type="String">ENSBTAG00000002473</Data></Cell>
    <Cell><Data ss:Type="String">ANGPTL4</Data></Cell>
    <Cell><Data ss:Type="String">Bos taurus angiopoietin-like 4 (ANGPTL4), mRNA. </Data></Cell>
    <Cell><Data ss:Type="Number">1.6434299999999999</Data></Cell>
    <Cell ss:StyleID="s58"><Data ss:Type="Number">5.0000000000000002E-5</Data></Cell>
    <Cell><Data ss:Type="Number">4.6901199999999999E-3</Data></Cell>
   </Row>
   <Row>
    <Cell><Data ss:Type="String">ENSBTAT00000033556</Data></Cell>
    <Cell><Data ss:Type="String">ENSBTAG00000024291</Data></Cell>
    <Cell><Data ss:Type="String">FAM71F2</Data></Cell>
    <Cell><Data ss:Type="String">family with sequence similarity 71, member F2 </Data></Cell>
    <Cell><Data ss:Type="Number">1.38958</Data></Cell>
    <Cell><Data ss:Type="Number">4.4999999999999999E-4</Data></Cell>
    <Cell><Data ss:Type="Number">2.67616E-2</Data></Cell>
   </Row>
   <Row>
    <Cell><Data ss:Type="String">ENSBTAT00000016365</Data></Cell>
    <Cell><Data ss:Type="String">ENSBTAG00000012335</Data></Cell>
    <Cell><Data ss:Type="String">UBA7</Data></Cell>
    <Cell><Data ss:Type="String">Bos taurus ubiquitin-like modifier activating enzyme 7 (UBA7), mRNA. </Data></Cell>
    <Cell><Data ss:Type="Number">1.6584700000000001</Data></Cell>
    <Cell ss:StyleID="s58"><Data ss:Type="Number">5.0000000000000002E-5</Data></Cell>
    <Cell><Data ss:Type="Number">4.6901199999999999E-3</Data></Cell>
   </Row>
   <Row>
    <Cell><Data ss:Type="String">ENSBTAT00000011735</Data></Cell>
    <Cell><Data ss:Type="String">ENSBTAG00000008916</Data></Cell>
    <Cell><Data ss:Type="String">CYFIP2</Data></Cell>
    <Cell><Data ss:Type="String">cytoplasmic FMR1 interacting protein 2 </Data></Cell>
    <Cell><Data ss:Type="Number">-1.1696299999999999</Data></Cell>
    <Cell><Data ss:Type="Number">8.9999999999999998E-4</Data></Cell>
    <Cell><Data ss:Type="Number">4.3707900000000001E-2</Data></Cell>
   </Row>
   <Row>
    <Cell><Data ss:Type="String">ENSBTAT00000061199</Data></Cell>
    <Cell><Data ss:Type="String">ENSBTAG00000044106</Data></Cell>
    <Cell><Data ss:Type="String">SPIDR</Data></Cell>
    <Cell><Data ss:Type="String">scaffolding protein involved in DNA repair </Data></Cell>
    <Cell><Data ss:Type="Number">0.91108199999999995</Data></Cell>
    <Cell ss:StyleID="s58"><Data ss:Type="Number">5.0000000000000002E-5</Data></Cell>
    <Cell><Data ss:Type="Number">4.6901199999999999E-3</Data></Cell>
   </Row>
   <Row>
    <Cell><Data ss:Type="String">ENSBTAT00000024404</Data></Cell>
    <Cell><Data ss:Type="String">ENSBTAG00000018342</Data></Cell>
    <Cell><Data ss:Type="String">ZO3</Data></Cell>
    <Cell><Data ss:Type="String">Bos taurus tight junction protein 3 (zona occludens 3) (TJP3), mRNA. </Data></Cell>
    <Cell><Data ss:Type="Number">-1.0138</Data></Cell>
    <Cell><Data ss:Type="Number">2.0000000000000001E-4</Data></Cell>
    <Cell><Data ss:Type="Number">1.42658E-2</Data></Cell>
   </Row>
   <Row>
    <Cell><Data ss:Type="String">ENSBTAT00000063883</Data></Cell>
    <Cell><Data ss:Type="String">ENSBTAG00000045728</Data></Cell>
    <Cell><Data ss:Type="String">SCD</Data></Cell>
    <Cell><Data ss:Type="String">Bos taurus stearoyl-CoA desaturase (delta-9-desaturase) (SCD), mRNA. </Data></Cell>
    <Cell><Data ss:Type="Number">0.95742499999999997</Data></Cell>
    <Cell ss:StyleID="s58"><Data ss:Type="Number">5.0000000000000002E-5</Data></Cell>
    <Cell><Data ss:Type="Number">4.6901199999999999E-3</Data></Cell>
   </Row>
   <Row>
    <Cell><Data ss:Type="String">ENSBTAT00000019489</Data></Cell>
    <Cell><Data ss:Type="String">ENSBTAG00000014636</Data></Cell>
    <Cell><Data ss:Type="String">ZFHX3</Data></Cell>
    <Cell><Data ss:Type="String">zinc finger homeobox 3 </Data></Cell>
    <Cell><Data ss:Type="Number">-1.0488</Data></Cell>
    <Cell><Data ss:Type="Number">1E-4</Data></Cell>
    <Cell><Data ss:Type="Number">8.1104899999999997E-3</Data></Cell>
   </Row>
   <Row>
    <Cell><Data ss:Type="String">ENSBTAT00000006940</Data></Cell>
    <Cell><Data ss:Type="String">ENSBTAG00000014529</Data></Cell>
    <Cell><Data ss:Type="String">GBP4</Data></Cell>
    <Cell><Data ss:Type="String">Bos taurus guanylate binding protein 4 (GBP4), mRNA. </Data></Cell>
    <Cell><Data ss:Type="Number">1.40513</Data></Cell>
    <Cell ss:StyleID="s58"><Data ss:Type="Number">5.0000000000000002E-5</Data></Cell>
    <Cell><Data ss:Type="Number">4.6901199999999999E-3</Data></Cell>
   </Row>
   <Row>
    <Cell><Data ss:Type="String">ENSBTAT00000004556</Data></Cell>
    <Cell><Data ss:Type="String">ENSBTAG00000003502</Data></Cell>
    <Cell><Data ss:Type="String">SPOCK1</Data></Cell>
    <Cell><Data ss:Type="String">Bos taurus sparc/osteonectin, cwcv and kazal-like domains proteoglycan (testican) 1 (SPOCK1), mRNA. </Data></Cell>
    <Cell><Data ss:Type="Number">1.23169</Data></Cell>
    <Cell><Data ss:Type="Number">5.9999999999999995E-4</Data></Cell>
    <Cell><Data ss:Type="Number">3.2868300000000003E-2</Data></Cell>
   </Row>
   <Row>
    <Cell><Data ss:Type="String">ENSBTAT00000014709</Data></Cell>
    <Cell><Data ss:Type="String">ENSBTAG00000011079</Data></Cell>
    <Cell><Data ss:Type="String">MGC137708</Data></Cell>
    <Cell><Data ss:Type="String">Bos taurus uncharacterized LOC516719 (MGC137708), transcript variant 1, mRNA. </Data></Cell>
    <Cell><Data ss:Type="Number">1.1219699999999999</Data></Cell>
    <Cell><Data ss:Type="Number">6.4999999999999997E-4</Data></Cell>
    <Cell><Data ss:Type="Number">3.4541500000000003E-2</Data></Cell>
   </Row>
   <Row>
    <Cell><Data ss:Type="String">ENSBTAT00000004127</Data></Cell>
    <Cell><Data ss:Type="String">ENSBTAG00000003177</Data></Cell>
    <Cell><Data ss:Type="String">SLC25A33</Data></Cell>
    <Cell><Data ss:Type="String">Bos taurus solute carrier family 25, member 33 (SLC25A33), mRNA. </Data></Cell>
    <Cell><Data ss:Type="Number">1.1967099999999999</Data></Cell>
    <Cell ss:StyleID="s58"><Data ss:Type="Number">5.0000000000000002E-5</Data></Cell>
    <Cell><Data ss:Type="Number">4.6901199999999999E-3</Data></Cell>
   </Row>
   <Row>
    <Cell><Data ss:Type="String">ENSBTAT00000056188</Data></Cell>
    <Cell><Data ss:Type="String">ENSBTAG00000032996</Data></Cell>
    <Cell><Data ss:Type="String">P4HA1</Data></Cell>
    <Cell><Data ss:Type="String">Bos taurus prolyl 4-hydroxylase, alpha polypeptide I (P4HA1), mRNA. </Data></Cell>
    <Cell><Data ss:Type="Number">1.0765400000000001</Data></Cell>
    <Cell><Data ss:Type="Number">1E-3</Data></Cell>
    <Cell><Data ss:Type="Number">4.7178100000000001E-2</Data></Cell>
   </Row>
   <Row>
    <Cell><Data ss:Type="String">ENSBTAT00000025365</Data></Cell>
    <Cell><Data ss:Type="String">ENSBTAG00000019054</Data></Cell>
    <Cell><Data ss:Type="String">EPSTI1</Data></Cell>
    <Cell><Data ss:Type="String">epithelial stromal interaction 1 (breast) </Data></Cell>
    <Cell><Data ss:Type="Number">1.96251</Data></Cell>
    <Cell ss:StyleID="s58"><Data ss:Type="Number">5.0000000000000002E-5</Data></Cell>
    <Cell><Data ss:Type="Number">4.6901199999999999E-3</Data></Cell>
   </Row>
   <Row>
    <Cell><Data ss:Type="String">ENSBTAT00000001137</Data></Cell>
    <Cell><Data ss:Type="String">ENSBTAG00000000854</Data></Cell>
    <Cell><Data ss:Type="String">SEC16B</Data></Cell>
    <Cell><Data ss:Type="String">SEC16 homolog B (S. cerevisiae) </Data></Cell>
    <Cell><Data ss:Type="Number">-1.4599200000000001</Data></Cell>
    <Cell ss:StyleID="s58"><Data ss:Type="Number">5.0000000000000002E-5</Data></Cell>
    <Cell><Data ss:Type="Number">4.6901199999999999E-3</Data></Cell>
   </Row>
   <Row>
    <Cell><Data ss:Type="String">ENSBTAT00000016856</Data></Cell>
    <Cell><Data ss:Type="String">ENSBTAG00000039861</Data></Cell>
    <Cell><Data ss:Type="String">OAS1Y</Data></Cell>
    <Cell><Data ss:Type="String">Bos taurus 2',5'-oligoadenylate synthetase 1, 40/46kDa (OAS1Y), mRNA. </Data></Cell>
    <Cell><Data ss:Type="Number">2.4182100000000002</Data></Cell>
    <Cell ss:StyleID="s58"><Data ss:Type="Number">5.0000000000000002E-5</Data></Cell>
    <Cell><Data ss:Type="Number">4.6901199999999999E-3</Data></Cell>
   </Row>
   <Row>
    <Cell><Data ss:Type="String">ENSBTAT00000001526</Data></Cell>
    <Cell><Data ss:Type="String">ENSBTAG00000001146</Data></Cell>
    <Cell><Data ss:Type="String">HIVEP2</Data></Cell>
    <Cell><Data ss:Type="String">human immunodeficiency virus type I enhancer binding protein 2 </Data></Cell>
    <Cell><Data ss:Type="Number">-0.89253800000000005</Data></Cell>
    <Cell><Data ss:Type="Number">5.0000000000000001E-4</Data></Cell>
    <Cell><Data ss:Type="Number">2.85656E-2</Data></Cell>
   </Row>
   <Row>
    <Cell><Data ss:Type="String">ENSBTAT00000017267</Data></Cell>
    <Cell><Data ss:Type="String">ENSBTAG00000012989</Data></Cell>
    <Cell><Data ss:Type="String">UBE2L6</Data></Cell>
    <Cell><Data ss:Type="String">Bos taurus ubiquitin-conjugating enzyme E2L 6 (UBE2L6), mRNA. </Data></Cell>
    <Cell><Data ss:Type="Number">0.86660499999999996</Data></Cell>
    <Cell ss:StyleID="s58"><Data ss:Type="Number">5.0000000000000002E-5</Data></Cell>
    <Cell><Data ss:Type="Number">4.6901199999999999E-3</Data></Cell>
   </Row>
   <Row>
    <Cell><Data ss:Type="String">ENSBTAT00000010303</Data></Cell>
    <Cell><Data ss:Type="String">ENSBTAG00000007829</Data></Cell>
    <Cell><Data ss:Type="String">CSAD</Data></Cell>
    <Cell><Data ss:Type="String">cysteine sulfinic acid decarboxylase </Data></Cell>
    <Cell><Data ss:Type="Number">1.5140199999999999</Data></Cell>
    <Cell ss:StyleID="s58"><Data ss:Type="Number">5.0000000000000002E-5</Data></Cell>
    <Cell><Data ss:Type="Number">4.6901199999999999E-3</Data></Cell>
   </Row>
   <Row>
    <Cell><Data ss:Type="String">ENSBTAT00000019772</Data></Cell>
    <Cell><Data ss:Type="String">ENSBTAG00000014848</Data></Cell>
    <Cell><Data ss:Type="String">NR0B2</Data></Cell>
    <Cell><Data ss:Type="String">nuclear receptor subfamily 0, group B, member 2 </Data></Cell>
    <Cell><Data ss:Type="Number">-1.2121900000000001</Data></Cell>
    <Cell ss:StyleID="s58"><Data ss:Type="Number">5.0000000000000002E-5</Data></Cell>
    <Cell><Data ss:Type="Number">4.6901199999999999E-3</Data></Cell>
   </Row>
   <Row>
    <Cell><Data ss:Type="String">ENSBTAT00000002916</Data></Cell>
    <Cell><Data ss:Type="String">ENSBTAG00000002255</Data></Cell>
    <Cell><Data ss:Type="String">BHMT</Data></Cell>
    <Cell><Data ss:Type="String">Bos taurus betaine&#45;-homocysteine S-methyltransferase (BHMT), mRNA. </Data></Cell>
    <Cell><Data ss:Type="Number">1.2392700000000001</Data></Cell>
    <Cell ss:StyleID="s58"><Data ss:Type="Number">5.0000000000000002E-5</Data></Cell>
    <Cell><Data ss:Type="Number">4.6901199999999999E-3</Data></Cell>
   </Row>
   <Row>
    <Cell><Data ss:Type="String">ENSBTAT00000045109</Data></Cell>
    <Cell><Data ss:Type="String">ENSBTAG00000031814</Data></Cell>
    <Cell><Data ss:Type="String">SDS</Data></Cell>
    <Cell><Data ss:Type="String">serine dehydratase </Data></Cell>
    <Cell><Data ss:Type="Number">0.980966</Data></Cell>
    <Cell><Data ss:Type="Number">2.9999999999999997E-4</Data></Cell>
    <Cell><Data ss:Type="Number">1.9807000000000002E-2</Data></Cell>
   </Row>
   <Row>
    <Cell><Data ss:Type="String">ENSBTAT00000045083</Data></Cell>
    <Cell><Data ss:Type="String">ENSBTAG00000031797</Data></Cell>
    <Cell><Data ss:Type="String">MANF</Data></Cell>
    <Cell><Data ss:Type="String">Bos taurus mesencephalic astrocyte-derived neurotrophic factor (MANF), mRNA. </Data></Cell>
    <Cell><Data ss:Type="Number">0.88911200000000001</Data></Cell>
    <Cell><Data ss:Type="Number">1E-4</Data></Cell>
    <Cell><Data ss:Type="Number">8.1104899999999997E-3</Data></Cell>
   </Row>
   <Row>
    <Cell><Data ss:Type="String">ENSBTAT00000008803</Data></Cell>
    <Cell><Data ss:Type="String">ENSBTAG00000006694</Data></Cell>
    <Cell><Data ss:Type="String">CXCL14</Data></Cell>
    <Cell><Data ss:Type="String">Bos taurus chemokine (C-X-C motif) ligand 14 (CXCL14), mRNA. </Data></Cell>
    <Cell><Data ss:Type="Number">1.98027</Data></Cell>
    <Cell><Data ss:Type="Number">2.5000000000000001E-4</Data></Cell>
    <Cell><Data ss:Type="Number">1.7021700000000001E-2</Data></Cell>
   </Row>
   <Row>
    <Cell><Data ss:Type="String">ENSBTAT00000030005</Data></Cell>
    <Cell><Data ss:Type="String">ENSBTAG00000022227</Data></Cell>
    <Cell><Data ss:Type="String">PLSCR2</Data></Cell>
    <Cell><Data ss:Type="String">Bos taurus phospholipid scramblase 1 (PLSCR1), mRNA. </Data></Cell>
    <Cell><Data ss:Type="Number">1.3634200000000001</Data></Cell>
    <Cell ss:StyleID="s58"><Data ss:Type="Number">5.0000000000000002E-5</Data></Cell>
    <Cell><Data ss:Type="Number">4.6901199999999999E-3</Data></Cell>
   </Row>
   <Row>
    <Cell><Data ss:Type="String">ENSBTAT00000001963</Data></Cell>
    <Cell><Data ss:Type="String">ENSBTAG00000001498</Data></Cell>
    <Cell><Data ss:Type="String">CYTH2</Data></Cell>
    <Cell><Data ss:Type="String">Bos taurus cytohesin 2 (CYTH2), mRNA. </Data></Cell>
    <Cell><Data ss:Type="Number">0.89662799999999998</Data></Cell>
    <Cell><Data ss:Type="Number">9.5E-4</Data></Cell>
    <Cell><Data ss:Type="Number">4.5264800000000001E-2</Data></Cell>
   </Row>
   <Row>
    <Cell><Data ss:Type="String">ENSBTAT00000063376</Data></Cell>
    <Cell><Data ss:Type="String">ENSBTAG00000047367</Data></Cell>
    <Cell><Data ss:Type="String">CMTR2</Data></Cell>
    <Cell><Data ss:Type="String">cap methyltransferase 2 </Data></Cell>
    <Cell><Data ss:Type="Number">1.14408</Data></Cell>
    <Cell ss:StyleID="s58"><Data ss:Type="Number">5.0000000000000002E-5</Data></Cell>
    <Cell><Data ss:Type="Number">4.6901199999999999E-3</Data></Cell>
   </Row>
   <Row>
[truncated: 176,280 more chars]
