# Supplementary material for: Using RNA sequencing to identify putative competing endogenous RNAs (ceRNAs) potentially regulating fat metabolism in bovine liver
Source: Sci Rep. 2017 Jul 25;7:6396. doi: 10.1038/s41598-017-06634-w (PMC5527063; doi:10.1038/s41598-017-06634-w)
Supplement: Supplementary file 3 — Supplementary Table S4 [file 41598_2017_6634_MOESM3_ESM.xml]

<?xml version="1.0" encoding="UTF-8"?>
<?mso-application progid="Excel.Sheet"?><Workbook xmlns:o="urn:schemas-microsoft-com:office:office" xmlns:x="urn:schemas-microsoft-com:office:excel" xmlns:html="http://www.w3.org/TR/REC-html40" xmlns:ss="urn:schemas-microsoft-com:office:spreadsheet">
 <DocumentProperties xmlns="urn:schemas-microsoft-com:office:office">
  <Created>2006-09-16T00:00:00Z</Created>
  <LastSaved>2017-05-27T13:51:43Z</LastSaved>
  <Version>14.00</Version>
 </DocumentProperties>
 <OfficeDocumentSettings xmlns="urn:schemas-microsoft-com:office:office">
  <AllowPNG/>
  <RemovePersonalInformation/>
 </OfficeDocumentSettings>
 <ExcelWorkbook xmlns="urn:schemas-microsoft-com:office:excel">
  <WindowHeight>8010</WindowHeight>
  <WindowWidth>14805</WindowWidth>
  <WindowTopX>240</WindowTopX>
  <WindowTopY>105</WindowTopY>
  <ActiveSheet>5</ActiveSheet>
  <FirstVisibleSheet>4</FirstVisibleSheet>
  <ProtectStructure>False</ProtectStructure>
  <ProtectWindows>False</ProtectWindows>
 </ExcelWorkbook>
 <Styles>
  <Style ss:ID="Default" ss:Name="Normal">
   <Alignment ss:Vertical="Bottom"/>
   <Borders/>
   <Font ss:FontName="宋体" x:CharSet="134" ss:Size="11" ss:Color="#000000"/>
   <Interior/>
   <NumberFormat/>
   <Protection/>
  </Style>
  <Style ss:ID="s62">
   <Alignment ss:Vertical="Center"/>
   <Interior/>
  </Style>
  <Style ss:ID="s63">
   <Alignment ss:Horizontal="Center" ss:Vertical="Center"/>
   <Font ss:FontName="Times New Roman" x:Family="Roman" ss:Size="11" ss:Color="#000000"/>
   <Interior/>
  </Style>
  <Style ss:ID="s64">
   <Alignment ss:Vertical="Center"/>
   <Font ss:FontName="Times New Roman" x:Family="Roman" ss:Size="11" ss:Color="#000000" ss:Bold="1"/>
   <Interior/>
  </Style>
  <Style ss:ID="s65">
   <Alignment ss:Vertical="Center"/>
   <Font ss:FontName="Times New Roman" x:Family="Roman" ss:Size="11" ss:Color="#000000"/>
   <Interior/>
  </Style>
  <Style ss:ID="s66">
   <Alignment ss:Horizontal="Center" ss:Vertical="Center"/>
   <Font ss:FontName="Times New Roman" x:Family="Roman" ss:Size="11" ss:Color="#000000"/>
   <Interior/>
   <NumberFormat ss:Format="[ENG]d\-mmm"/>
  </Style>
  <Style ss:ID="s67">
   <Alignment ss:Vertical="Center"/>
  </Style>
  <Style ss:ID="s68">
   <Alignment ss:Horizontal="Center" ss:Vertical="Center"/>
   <Font ss:FontName="Times New Roman" x:Family="Roman" ss:Size="11" ss:Color="#000000"/>
  </Style>
  <Style ss:ID="s69">
   <Alignment ss:Vertical="Center"/>
   <Font ss:FontName="Times New Roman" x:Family="Roman" ss:Size="11" ss:Color="#000000" ss:Bold="1"/>
  </Style>
  <Style ss:ID="s70">
   <Alignment ss:Vertical="Center"/>
   <Font ss:FontName="Times New Roman" x:Family="Roman" ss:Size="11" ss:Color="#000000"/>
  </Style>
  <Style ss:ID="s71">
   <Alignment ss:Horizontal="Center" ss:Vertical="Center"/>
   <Font ss:FontName="Times New Roman" x:Family="Roman" ss:Size="11" ss:Color="#000000"/>
   <NumberFormat ss:Format="[ENG]d\-mmm"/>
  </Style>
  <Style ss:ID="s72">
   <Alignment ss:Horizontal="Center" ss:Vertical="Center"/>
   <Font ss:FontName="Times New Roman" x:Family="Roman" ss:Size="11" ss:Color="#000000"/>
   <Interior ss:Color="#FFFF00" ss:Pattern="Solid"/>
  </Style>
  <Style ss:ID="s73">
   <Alignment ss:Horizontal="Center" ss:Vertical="Center"/>
   <Font ss:FontName="Times New Roman" x:Family="Roman" ss:Size="11" ss:Color="#000000"/>
   <Interior ss:Color="#FABF8F" ss:Pattern="Solid"/>
  </Style>
 </Styles>
 <Worksheet ss:Name="targets of miRNA_2vs1">
  <Table ss:ExpandedColumnCount="3" ss:ExpandedRowCount="6151" x:FullColumns="1" x:FullRows="1" ss:StyleID="s62" ss:DefaultColumnWidth="54" ss:DefaultRowHeight="15">
   <Column ss:StyleID="s63" ss:AutoFitWidth="0" ss:Width="108.75"/>
   <Column ss:StyleID="s63" ss:AutoFitWidth="0" ss:Width="123.75"/>
   <Column ss:StyleID="s63" ss:AutoFitWidth="0" ss:Width="100.5"/>
   <Row ss:AutoFitHeight="0">
    <Cell ss:StyleID="s64"><Data ss:Type="String">Target genes of differentially expressed miRNAs between early lactation and dry period.</Data></Cell>
    <Cell ss:StyleID="s65"/>
    <Cell ss:StyleID="s65"/>
   </Row>
   <Row ss:AutoFitHeight="0">
    <Cell><Data ss:Type="String">miRNA</Data></Cell>
    <Cell><Data ss:Type="String">GeneID</Data></Cell>
    <Cell><Data ss:Type="String">Gene_Symbol</Data></Cell>
   </Row>
   <Row ss:AutoFitHeight="0">
    <Cell><Data ss:Type="String">bta-miR-2448-3p</Data></Cell>
    <Cell><Data ss:Type="String">ENSBTAT00000061385</Data></Cell>
    <Cell><Data ss:Type="String">MTUS1</Data></Cell>
   </Row>
   <Row ss:AutoFitHeight="0">
    <Cell><Data ss:Type="String">bta-miR-2448-3p</Data></Cell>
    <Cell><Data ss:Type="String">ENSBTAT00000021230</Data></Cell>
    <Cell><Data ss:Type="String">ZC3H8</Data></Cell>
   </Row>
   <Row ss:AutoFitHeight="0">
    <Cell><Data ss:Type="String">bta-miR-2448-3p</Data></Cell>
    <Cell><Data ss:Type="String">ENSBTAT00000001315</Data></Cell>
    <Cell><Data ss:Type="String">N4BP2L1</Data></Cell>
   </Row>
   <Row ss:AutoFitHeight="0">
    <Cell><Data ss:Type="String">bta-miR-2448-3p</Data></Cell>
    <Cell><Data ss:Type="String">ENSBTAT00000025246</Data></Cell>
    <Cell><Data ss:Type="String">POLR1C</Data></Cell>
   </Row>
   <Row ss:AutoFitHeight="0">
    <Cell><Data ss:Type="String">bta-miR-2448-3p</Data></Cell>
    <Cell><Data ss:Type="String">ENSBTAT00000017205</Data></Cell>
    <Cell><Data ss:Type="String">PRUNE2</Data></Cell>
   </Row>
   <Row ss:AutoFitHeight="0">
    <Cell><Data ss:Type="String">bta-miR-2448-3p</Data></Cell>
    <Cell><Data ss:Type="String">ENSBTAT00000016421</Data></Cell>
    <Cell><Data ss:Type="String">CPD</Data></Cell>
   </Row>
   <Row ss:AutoFitHeight="0">
    <Cell><Data ss:Type="String">bta-miR-2448-3p</Data></Cell>
    <Cell><Data ss:Type="String">ENSBTAT00000015261</Data></Cell>
    <Cell><Data ss:Type="String">SCARF1</Data></Cell>
   </Row>
   <Row ss:AutoFitHeight="0">
    <Cell><Data ss:Type="String">bta-miR-2448-3p</Data></Cell>
    <Cell><Data ss:Type="String">ENSBTAT00000064715</Data></Cell>
    <Cell><Data ss:Type="String">ZIC5</Data></Cell>
   </Row>
   <Row ss:AutoFitHeight="0">
    <Cell><Data ss:Type="String">bta-miR-2448-3p</Data></Cell>
    <Cell><Data ss:Type="String">ENSBTAT00000045612</Data></Cell>
    <Cell><Data ss:Type="String">TMEM117</Data></Cell>
   </Row>
   <Row ss:AutoFitHeight="0">
    <Cell><Data ss:Type="String">bta-miR-2448-3p</Data></Cell>
    <Cell><Data ss:Type="String">ENSBTAT00000010591</Data></Cell>
    <Cell><Data ss:Type="String">GCFC2</Data></Cell>
   </Row>
   <Row ss:AutoFitHeight="0">
    <Cell><Data ss:Type="String">bta-miR-2448-3p</Data></Cell>
    <Cell><Data ss:Type="String">ENSBTAT00000064525</Data></Cell>
    <Cell><Data ss:Type="String">-</Data></Cell>
   </Row>
   <Row ss:AutoFitHeight="0">
    <Cell><Data ss:Type="String">bta-miR-2448-3p</Data></Cell>
    <Cell><Data ss:Type="String">ENSBTAT00000063873</Data></Cell>
    <Cell><Data ss:Type="String">SMIM13</Data></Cell>
   </Row>
   <Row ss:AutoFitHeight="0">
    <Cell><Data ss:Type="String">bta-miR-2448-3p</Data></Cell>
    <Cell><Data ss:Type="String">ENSBTAT00000030462</Data></Cell>
    <Cell><Data ss:Type="String">PTPRO</Data></Cell>
   </Row>
   <Row ss:AutoFitHeight="0">
    <Cell><Data ss:Type="String">bta-miR-2448-3p</Data></Cell>
    <Cell><Data ss:Type="String">ENSBTAT00000009977</Data></Cell>
    <Cell><Data ss:Type="String">INPP1</Data></Cell>
   </Row>
   <Row ss:AutoFitHeight="0">
    <Cell><Data ss:Type="String">bta-miR-2448-3p</Data></Cell>
    <Cell><Data ss:Type="String">ENSBTAT00000044433</Data></Cell>
    <Cell><Data ss:Type="String">-</Data></Cell>
   </Row>
   <Row ss:AutoFitHeight="0">
    <Cell><Data ss:Type="String">bta-miR-2448-3p</Data></Cell>
    <Cell><Data ss:Type="String">ENSBTAT00000002151</Data></Cell>
    <Cell><Data ss:Type="String">EPB41L1</Data></Cell>
   </Row>
   <Row ss:AutoFitHeight="0">
    <Cell><Data ss:Type="String">bta-miR-2448-3p</Data></Cell>
    <Cell><Data ss:Type="String">ENSBTAT00000014015</Data></Cell>
    <Cell><Data ss:Type="String">SRP72</Data></Cell>
   </Row>
   <Row ss:AutoFitHeight="0">
    <Cell><Data ss:Type="String">bta-miR-2448-3p</Data></Cell>
    <Cell><Data ss:Type="String">ENSBTAT00000061098</Data></Cell>
    <Cell><Data ss:Type="String">MGAT5B</Data></Cell>
   </Row>
   <Row ss:AutoFitHeight="0">
    <Cell><Data ss:Type="String">bta-miR-2448-3p</Data></Cell>
    <Cell><Data ss:Type="String">ENSBTAT00000018862</Data></Cell>
    <Cell><Data ss:Type="String">NCOA5</Data></Cell>
   </Row>
   <Row ss:AutoFitHeight="0">
    <Cell><Data ss:Type="String">bta-miR-2448-3p</Data></Cell>
    <Cell><Data ss:Type="String">ENSBTAT00000061330</Data></Cell>
    <Cell><Data ss:Type="String">TAF2</Data></Cell>
   </Row>
   <Row ss:AutoFitHeight="0">
    <Cell><Data ss:Type="String">bta-miR-2448-3p</Data></Cell>
    <Cell><Data ss:Type="String">ENSBTAT00000017058</Data></Cell>
    <Cell><Data ss:Type="String">RDH12</Data></Cell>
   </Row>
   <Row ss:AutoFitHeight="0">
    <Cell><Data ss:Type="String">bta-miR-2448-3p</Data></Cell>
    <Cell><Data ss:Type="String">ENSBTAT00000047877</Data></Cell>
    <Cell><Data ss:Type="String">CHRM4</Data></Cell>
   </Row>
   <Row ss:AutoFitHeight="0">
    <Cell><Data ss:Type="String">bta-miR-1247-5p</Data></Cell>
    <Cell><Data ss:Type="String">ENSBTAT00000024562</Data></Cell>
    <Cell><Data ss:Type="String">UFSP2</Data></Cell>
   </Row>
   <Row ss:AutoFitHeight="0">
    <Cell><Data ss:Type="String">bta-miR-1247-5p</Data></Cell>
    <Cell><Data ss:Type="String">ENSBTAT00000027527</Data></Cell>
    <Cell><Data ss:Type="String">FAT1</Data></Cell>
   </Row>
   <Row ss:AutoFitHeight="0">
    <Cell><Data ss:Type="String">bta-miR-1247-5p</Data></Cell>
    <Cell><Data ss:Type="String">ENSBTAT00000013751</Data></Cell>
    <Cell><Data ss:Type="String">PCDH17</Data></Cell>
   </Row>
   <Row ss:AutoFitHeight="0">
    <Cell><Data ss:Type="String">bta-miR-1247-5p</Data></Cell>
    <Cell><Data ss:Type="String">ENSBTAT00000025061</Data></Cell>
    <Cell><Data ss:Type="String">SPRYD7</Data></Cell>
   </Row>
   <Row ss:AutoFitHeight="0">
    <Cell><Data ss:Type="String">bta-miR-1247-5p</Data></Cell>
    <Cell><Data ss:Type="String">ENSBTAT00000009810</Data></Cell>
    <Cell><Data ss:Type="String">-</Data></Cell>
   </Row>
   <Row ss:AutoFitHeight="0">
    <Cell><Data ss:Type="String">bta-miR-1247-5p</Data></Cell>
    <Cell><Data ss:Type="String">ENSBTAT00000036172</Data></Cell>
    <Cell><Data ss:Type="String">ANKS1A</Data></Cell>
   </Row>
   <Row ss:AutoFitHeight="0">
    <Cell><Data ss:Type="String">bta-miR-1247-5p</Data></Cell>
    <Cell><Data ss:Type="String">ENSBTAT00000008112</Data></Cell>
    <Cell><Data ss:Type="String">ZNF76</Data></Cell>
   </Row>
   <Row ss:AutoFitHeight="0">
    <Cell><Data ss:Type="String">bta-miR-1247-5p</Data></Cell>
    <Cell><Data ss:Type="String">ENSBTAT00000028652</Data></Cell>
    <Cell><Data ss:Type="String">-</Data></Cell>
   </Row>
   <Row ss:AutoFitHeight="0">
    <Cell><Data ss:Type="String">bta-miR-1247-5p</Data></Cell>
    <Cell><Data ss:Type="String">ENSBTAT00000064025</Data></Cell>
    <Cell><Data ss:Type="String">TULP1</Data></Cell>
   </Row>
   <Row ss:AutoFitHeight="0">
    <Cell><Data ss:Type="String">bta-miR-1247-5p</Data></Cell>
    <Cell><Data ss:Type="String">ENSBTAT00000024623</Data></Cell>
    <Cell><Data ss:Type="String">TULP1</Data></Cell>
   </Row>
   <Row ss:AutoFitHeight="0">
    <Cell><Data ss:Type="String">bta-miR-1247-5p</Data></Cell>
    <Cell><Data ss:Type="String">ENSBTAT00000026839</Data></Cell>
    <Cell><Data ss:Type="String">KLHDC9</Data></Cell>
   </Row>
   <Row ss:AutoFitHeight="0">
    <Cell><Data ss:Type="String">bta-miR-1247-5p</Data></Cell>
    <Cell><Data ss:Type="String">ENSBTAT00000021361</Data></Cell>
    <Cell><Data ss:Type="String">EFCAB8</Data></Cell>
   </Row>
   <Row ss:AutoFitHeight="0">
    <Cell><Data ss:Type="String">bta-miR-1247-5p</Data></Cell>
    <Cell><Data ss:Type="String">ENSBTAT00000047498</Data></Cell>
    <Cell><Data ss:Type="String">EFCAB8</Data></Cell>
   </Row>
   <Row ss:AutoFitHeight="0">
    <Cell><Data ss:Type="String">bta-miR-1247-5p</Data></Cell>
    <Cell><Data ss:Type="String">ENSBTAT00000021306</Data></Cell>
    <Cell><Data ss:Type="String">ANKRD11</Data></Cell>
   </Row>
   <Row ss:AutoFitHeight="0">
    <Cell><Data ss:Type="String">bta-miR-1247-5p</Data></Cell>
    <Cell><Data ss:Type="String">ENSBTAT00000023907</Data></Cell>
    <Cell><Data ss:Type="String">LRFN2</Data></Cell>
   </Row>
   <Row ss:AutoFitHeight="0">
    <Cell><Data ss:Type="String">bta-miR-1247-5p</Data></Cell>
    <Cell><Data ss:Type="String">ENSBTAT00000047532</Data></Cell>
    <Cell><Data ss:Type="String">CAPN2</Data></Cell>
   </Row>
   <Row ss:AutoFitHeight="0">
    <Cell><Data ss:Type="String">bta-miR-1247-5p</Data></Cell>
    <Cell><Data ss:Type="String">ENSBTAT00000017158</Data></Cell>
    <Cell><Data ss:Type="String">CRABP1</Data></Cell>
   </Row>
   <Row ss:AutoFitHeight="0">
    <Cell><Data ss:Type="String">bta-miR-1247-5p</Data></Cell>
    <Cell><Data ss:Type="String">ENSBTAT00000019161</Data></Cell>
    <Cell><Data ss:Type="String">LATS2</Data></Cell>
   </Row>
   <Row ss:AutoFitHeight="0">
    <Cell><Data ss:Type="String">bta-miR-1247-5p</Data></Cell>
    <Cell><Data ss:Type="String">ENSBTAT00000024728</Data></Cell>
    <Cell><Data ss:Type="String">DOK1</Data></Cell>
   </Row>
   <Row ss:AutoFitHeight="0">
    <Cell><Data ss:Type="String">bta-miR-1247-5p</Data></Cell>
    <Cell><Data ss:Type="String">ENSBTAT00000024727</Data></Cell>
    <Cell><Data ss:Type="String">DOK1</Data></Cell>
   </Row>
   <Row ss:AutoFitHeight="0">
    <Cell><Data ss:Type="String">bta-miR-1247-5p</Data></Cell>
    <Cell><Data ss:Type="String">ENSBTAT00000063082</Data></Cell>
    <Cell><Data ss:Type="String">CD40LG</Data></Cell>
   </Row>
   <Row ss:AutoFitHeight="0">
    <Cell><Data ss:Type="String">bta-miR-1247-5p</Data></Cell>
    <Cell><Data ss:Type="String">ENSBTAT00000023717</Data></Cell>
    <Cell><Data ss:Type="String">CD40LG</Data></Cell>
   </Row>
   <Row ss:AutoFitHeight="0">
    <Cell><Data ss:Type="String">bta-miR-1247-5p</Data></Cell>
    <Cell><Data ss:Type="String">ENSBTAT00000000558</Data></Cell>
    <Cell><Data ss:Type="String">TARBP2</Data></Cell>
   </Row>
   <Row ss:AutoFitHeight="0">
    <Cell><Data ss:Type="String">bta-miR-1247-5p</Data></Cell>
    <Cell><Data ss:Type="String">ENSBTAT00000061092</Data></Cell>
    <Cell><Data ss:Type="String">MAP3K12</Data></Cell>
   </Row>
   <Row ss:AutoFitHeight="0">
    <Cell><Data ss:Type="String">bta-miR-1247-5p</Data></Cell>
    <Cell><Data ss:Type="String">ENSBTAT00000010916</Data></Cell>
    <Cell><Data ss:Type="String">N6AMT2</Data></Cell>
   </Row>
   <Row ss:AutoFitHeight="0">
    <Cell><Data ss:Type="String">bta-miR-1247-5p</Data></Cell>
    <Cell><Data ss:Type="String">ENSBTAT00000005303</Data></Cell>
    <Cell><Data ss:Type="String">PP2D1</Data></Cell>
   </Row>
   <Row ss:AutoFitHeight="0">
    <Cell><Data ss:Type="String">bta-miR-1247-5p</Data></Cell>
    <Cell><Data ss:Type="String">ENSBTAT00000065926</Data></Cell>
    <Cell><Data ss:Type="String">PP2D1</Data></Cell>
   </Row>
   <Row ss:AutoFitHeight="0">
    <Cell><Data ss:Type="String">bta-miR-1247-5p</Data></Cell>
    <Cell><Data ss:Type="String">ENSBTAT00000052057</Data></Cell>
    <Cell><Data ss:Type="String">GJB6</Data></Cell>
   </Row>
   <Row ss:AutoFitHeight="0">
    <Cell><Data ss:Type="String">bta-miR-1247-5p</Data></Cell>
    <Cell><Data ss:Type="String">ENSBTAT00000040059</Data></Cell>
    <Cell><Data ss:Type="String">OPN4</Data></Cell>
   </Row>
   <Row ss:AutoFitHeight="0">
    <Cell><Data ss:Type="String">bta-miR-1247-5p</Data></Cell>
    <Cell><Data ss:Type="String">ENSBTAT00000046702</Data></Cell>
    <Cell><Data ss:Type="String">SH2D2A</Data></Cell>
   </Row>
   <Row ss:AutoFitHeight="0">
    <Cell><Data ss:Type="String">bta-miR-1247-5p</Data></Cell>
    <Cell><Data ss:Type="String">ENSBTAT00000037063</Data></Cell>
    <Cell><Data ss:Type="String">RIMBP2</Data></Cell>
   </Row>
   <Row ss:AutoFitHeight="0">
    <Cell><Data ss:Type="String">bta-miR-1247-5p</Data></Cell>
    <Cell><Data ss:Type="String">ENSBTAT00000000010</Data></Cell>
    <Cell><Data ss:Type="String">UBL7</Data></Cell>
   </Row>
   <Row ss:AutoFitHeight="0">
    <Cell><Data ss:Type="String">bta-miR-1247-5p</Data></Cell>
    <Cell><Data ss:Type="String">ENSBTAT00000035975</Data></Cell>
    <Cell><Data ss:Type="String">LRRC73</Data></Cell>
   </Row>
   <Row ss:AutoFitHeight="0">
    <Cell><Data ss:Type="String">bta-miR-1247-5p</Data></Cell>
    <Cell><Data ss:Type="String">ENSBTAT00000025519</Data></Cell>
    <Cell><Data ss:Type="String">SOBP</Data></Cell>
   </Row>
   <Row ss:AutoFitHeight="0">
    <Cell><Data ss:Type="String">bta-miR-1247-5p</Data></Cell>
    <Cell><Data ss:Type="String">ENSBTAT00000065013</Data></Cell>
    <Cell><Data ss:Type="String">-</Data></Cell>
   </Row>
   <Row ss:AutoFitHeight="0">
    <Cell><Data ss:Type="String">bta-miR-1247-5p</Data></Cell>
    <Cell><Data ss:Type="String">ENSBTAT00000014839</Data></Cell>
    <Cell><Data ss:Type="String">FAM189A2</Data></Cell>
   </Row>
   <Row ss:AutoFitHeight="0">
    <Cell><Data ss:Type="String">bta-miR-1247-5p</Data></Cell>
    <Cell><Data ss:Type="String">ENSBTAT00000008914</Data></Cell>
    <Cell><Data ss:Type="String">TLCD1</Data></Cell>
   </Row>
   <Row ss:AutoFitHeight="0">
    <Cell><Data ss:Type="String">bta-miR-1247-5p</Data></Cell>
    <Cell><Data ss:Type="String">ENSBTAT00000033972</Data></Cell>
    <Cell><Data ss:Type="String">EFNA4</Data></Cell>
   </Row>
   <Row ss:AutoFitHeight="0">
    <Cell><Data ss:Type="String">bta-miR-1247-5p</Data></Cell>
    <Cell><Data ss:Type="String">ENSBTAT00000028783</Data></Cell>
    <Cell><Data ss:Type="String">HIP1R</Data></Cell>
   </Row>
   <Row ss:AutoFitHeight="0">
    <Cell><Data ss:Type="String">bta-miR-1247-5p</Data></Cell>
    <Cell><Data ss:Type="String">ENSBTAT00000023564</Data></Cell>
    <Cell><Data ss:Type="String">CCL22</Data></Cell>
   </Row>
   <Row ss:AutoFitHeight="0">
    <Cell><Data ss:Type="String">bta-miR-1247-5p</Data></Cell>
    <Cell><Data ss:Type="String">ENSBTAT00000021407</Data></Cell>
    <Cell><Data ss:Type="String">IRAK1</Data></Cell>
   </Row>
   <Row ss:AutoFitHeight="0">
    <Cell><Data ss:Type="String">bta-miR-1247-5p</Data></Cell>
    <Cell><Data ss:Type="String">ENSBTAT00000029891</Data></Cell>
    <Cell><Data ss:Type="String">FSTL1</Data></Cell>
   </Row>
   <Row ss:AutoFitHeight="0">
    <Cell><Data ss:Type="String">bta-miR-1247-5p</Data></Cell>
    <Cell><Data ss:Type="String">ENSBTAT00000019057</Data></Cell>
    <Cell><Data ss:Type="String">SLC10A3</Data></Cell>
   </Row>
   <Row ss:AutoFitHeight="0">
    <Cell><Data ss:Type="String">bta-miR-1247-5p</Data></Cell>
    <Cell><Data ss:Type="String">ENSBTAT00000033712</Data></Cell>
    <Cell><Data ss:Type="String">EEPD1</Data></Cell>
   </Row>
   <Row ss:AutoFitHeight="0">
    <Cell><Data ss:Type="String">bta-miR-1247-5p</Data></Cell>
    <Cell><Data ss:Type="String">ENSBTAT00000020400</Data></Cell>
    <Cell><Data ss:Type="String">BNIPL</Data></Cell>
   </Row>
   <Row ss:AutoFitHeight="0">
    <Cell><Data ss:Type="String">bta-miR-1247-5p</Data></Cell>
    <Cell><Data ss:Type="String">ENSBTAT00000022291</Data></Cell>
    <Cell><Data ss:Type="String">NOX1</Data></Cell>
   </Row>
   <Row ss:AutoFitHeight="0">
    <Cell><Data ss:Type="String">bta-miR-1247-5p</Data></Cell>
    <Cell><Data ss:Type="String">ENSBTAT00000004686</Data></Cell>
    <Cell><Data ss:Type="String">ADAMTSL4</Data></Cell>
   </Row>
   <Row ss:AutoFitHeight="0">
    <Cell><Data ss:Type="String">bta-miR-1247-5p</Data></Cell>
    <Cell><Data ss:Type="String">ENSBTAT00000002101</Data></Cell>
    <Cell><Data ss:Type="String">SV2A</Data></Cell>
   </Row>
   <Row ss:AutoFitHeight="0">
    <Cell><Data ss:Type="String">bta-miR-1247-5p</Data></Cell>
    <Cell><Data ss:Type="String">ENSBTAT00000020359</Data></Cell>
    <Cell><Data ss:Type="String">PTPRR</Data></Cell>
   </Row>
   <Row ss:AutoFitHeight="0">
    <Cell><Data ss:Type="String">bta-miR-1247-5p</Data></Cell>
    <Cell><Data ss:Type="String">ENSBTAT00000019879</Data></Cell>
    <Cell><Data ss:Type="String">DCAF10</Data></Cell>
   </Row>
   <Row ss:AutoFitHeight="0">
    <Cell><Data ss:Type="String">bta-miR-1247-5p</Data></Cell>
    <Cell><Data ss:Type="String">ENSBTAT00000022975</Data></Cell>
    <Cell><Data ss:Type="String">RHBDL1</Data></Cell>
   </Row>
   <Row ss:AutoFitHeight="0">
    <Cell><Data ss:Type="String">bta-miR-1247-5p</Data></Cell>
    <Cell><Data ss:Type="String">ENSBTAT00000025473</Data></Cell>
    <Cell><Data ss:Type="String">STUB1</Data></Cell>
   </Row>
   <Row ss:AutoFitHeight="0">
    <Cell><Data ss:Type="String">bta-miR-1247-5p</Data></Cell>
    <Cell><Data ss:Type="String">ENSBTAT00000057514</Data></Cell>
    <Cell><Data ss:Type="String">STUB1</Data></Cell>
   </Row>
   <Row ss:AutoFitHeight="0">
    <Cell><Data ss:Type="String">bta-miR-1247-5p</Data></Cell>
    <Cell><Data ss:Type="String">ENSBTAT00000047843</Data></Cell>
    <Cell><Data ss:Type="String">WDR90</Data></Cell>
   </Row>
   <Row ss:AutoFitHeight="0">
    <Cell><Data ss:Type="String">bta-miR-1247-5p</Data></Cell>
    <Cell><Data ss:Type="String">ENSBTAT00000035149</Data></Cell>
    <Cell><Data ss:Type="String">-</Data></Cell>
   </Row>
   <Row ss:AutoFitHeight="0">
    <Cell><Data ss:Type="String">bta-miR-1247-5p</Data></Cell>
    <Cell><Data ss:Type="String">ENSBTAT00000026236</Data></Cell>
    <Cell><Data ss:Type="String">PRRC2A</Data></Cell>
   </Row>
   <Row ss:AutoFitHeight="0">
    <Cell><Data ss:Type="String">bta-miR-1247-5p</Data></Cell>
    <Cell><Data ss:Type="String">ENSBTAT00000008366</Data></Cell>
    <Cell><Data ss:Type="String">MYO1G</Data></Cell>
   </Row>
   <Row ss:AutoFitHeight="0">
    <Cell><Data ss:Type="String">bta-miR-1247-5p</Data></Cell>
    <Cell><Data ss:Type="String">ENSBTAT00000020475</Data></Cell>
    <Cell><Data ss:Type="String">DCHS1</Data></Cell>
   </Row>
   <Row ss:AutoFitHeight="0">
    <Cell><Data ss:Type="String">bta-miR-1247-5p</Data></Cell>
    <Cell><Data ss:Type="String">ENSBTAT00000032260</Data></Cell>
    <Cell><Data ss:Type="String">TMEM44</Data></Cell>
   </Row>
   <Row ss:AutoFitHeight="0">
    <Cell><Data ss:Type="String">bta-miR-1247-5p</Data></Cell>
    <Cell><Data ss:Type="String">ENSBTAT00000045384</Data></Cell>
    <Cell><Data ss:Type="String">ZMYND15</Data></Cell>
   </Row>
   <Row ss:AutoFitHeight="0">
    <Cell><Data ss:Type="String">bta-miR-1247-5p</Data></Cell>
    <Cell><Data ss:Type="String">ENSBTAT00000024848</Data></Cell>
    <Cell><Data ss:Type="String">DCUN1D2</Data></Cell>
   </Row>
   <Row ss:AutoFitHeight="0">
    <Cell><Data ss:Type="String">bta-miR-1247-5p</Data></Cell>
    <Cell><Data ss:Type="String">ENSBTAT00000045068</Data></Cell>
    <Cell><Data ss:Type="String">GRK1</Data></Cell>
   </Row>
   <Row ss:AutoFitHeight="0">
    <Cell><Data ss:Type="String">bta-miR-1247-5p</Data></Cell>
    <Cell><Data ss:Type="String">ENSBTAT00000001745</Data></Cell>
    <Cell><Data ss:Type="String">IL1B</Data></Cell>
   </Row>
   <Row ss:AutoFitHeight="0">
    <Cell><Data ss:Type="String">bta-miR-1247-5p</Data></Cell>
    <Cell><Data ss:Type="String">ENSBTAT00000015967</Data></Cell>
    <Cell><Data ss:Type="String">HR</Data></Cell>
   </Row>
   <Row ss:AutoFitHeight="0">
    <Cell><Data ss:Type="String">bta-miR-1247-5p</Data></Cell>
    <Cell><Data ss:Type="String">ENSBTAT00000045480</Data></Cell>
    <Cell><Data ss:Type="String">DHX38</Data></Cell>
   </Row>
   <Row ss:AutoFitHeight="0">
    <Cell><Data ss:Type="String">bta-miR-1247-5p</Data></Cell>
    <Cell><Data ss:Type="String">ENSBTAT00000001218</Data></Cell>
    <Cell><Data ss:Type="String">BMP1</Data></Cell>
   </Row>
   <Row ss:AutoFitHeight="0">
    <Cell><Data ss:Type="String">bta-miR-1247-5p</Data></Cell>
    <Cell><Data ss:Type="String">ENSBTAT00000000453</Data></Cell>
    <Cell><Data ss:Type="String">RHOG</Data></Cell>
   </Row>
   <Row ss:AutoFitHeight="0">
    <Cell><Data ss:Type="String">bta-miR-1247-5p</Data></Cell>
    <Cell><Data ss:Type="String">ENSBTAT00000003219</Data></Cell>
    <Cell><Data ss:Type="String">PANK4</Data></Cell>
   </Row>
   <Row ss:AutoFitHeight="0">
    <Cell><Data ss:Type="String">bta-miR-1247-5p</Data></Cell>
    <Cell><Data ss:Type="String">ENSBTAT00000035886</Data></Cell>
    <Cell><Data ss:Type="String">GNL1</Data></Cell>
   </Row>
   <Row ss:AutoFitHeight="0">
    <Cell><Data ss:Type="String">bta-miR-1247-5p</Data></Cell>
    <Cell><Data ss:Type="String">ENSBTAT00000010907</Data></Cell>
    <Cell><Data ss:Type="String">ZBTB4</Data></Cell>
   </Row>
   <Row ss:AutoFitHeight="0">
    <Cell><Data ss:Type="String">bta-miR-1247-5p</Data></Cell>
    <Cell><Data ss:Type="String">ENSBTAT00000009552</Data></Cell>
    <Cell><Data ss:Type="String">ZNF536</Data></Cell>
   </Row>
   <Row ss:AutoFitHeight="0">
    <Cell><Data ss:Type="String">bta-miR-1247-5p</Data></Cell>
    <Cell><Data ss:Type="String">ENSBTAT00000034073</Data></Cell>
    <Cell><Data ss:Type="String">CALML6</Data></Cell>
   </Row>
   <Row ss:AutoFitHeight="0">
    <Cell><Data ss:Type="String">bta-miR-1247-5p</Data></Cell>
    <Cell><Data ss:Type="String">ENSBTAT00000061460</Data></Cell>
    <Cell><Data ss:Type="String">ARHGEF17</Data></Cell>
   </Row>
   <Row ss:AutoFitHeight="0">
    <Cell><Data ss:Type="String">bta-miR-1247-5p</Data></Cell>
    <Cell><Data ss:Type="String">ENSBTAT00000017670</Data></Cell>
    <Cell><Data ss:Type="String">SMO</Data></Cell>
   </Row>
   <Row ss:AutoFitHeight="0">
    <Cell><Data ss:Type="String">bta-miR-1247-5p</Data></Cell>
    <Cell><Data ss:Type="String">ENSBTAT00000017556</Data></Cell>
    <Cell><Data ss:Type="String">LRP1</Data></Cell>
   </Row>
   <Row ss:AutoFitHeight="0">
    <Cell><Data ss:Type="String">bta-miR-1247-5p</Data></Cell>
    <Cell><Data ss:Type="String">ENSBTAT00000064164</Data></Cell>
    <Cell><Data ss:Type="String">CHST8</Data></Cell>
   </Row>
   <Row ss:AutoFitHeight="0">
    <Cell><Data ss:Type="String">bta-miR-1247-5p</Data></Cell>
    <Cell><Data ss:Type="String">ENSBTAT00000013647</Data></Cell>
    <Cell><Data ss:Type="String">SYTL3</Data></Cell>
   </Row>
   <Row ss:AutoFitHeight="0">
    <Cell><Data ss:Type="String">bta-miR-1247-5p</Data></Cell>
    <Cell><Data ss:Type="String">ENSBTAT00000017563</Data></Cell>
    <Cell><Data ss:Type="String">AGRN</Data></Cell>
   </Row>
   <Row ss:AutoFitHeight="0">
    <Cell><Data ss:Type="String">bta-miR-1247-5p</Data></Cell>
    <Cell><Data ss:Type="String">ENSBTAT00000010507</Data></Cell>
    <Cell><Data ss:Type="String">CORO1C</Data></Cell>
   </Row>
   <Row ss:AutoFitHeight="0">
    <Cell><Data ss:Type="String">bta-miR-1247-5p</Data></Cell>
    <Cell><Data ss:Type="String">ENSBTAT00000065151</Data></Cell>
    <Cell><Data ss:Type="String">CORO1C</Data></Cell>
   </Row>
   <Row ss:AutoFitHeight="0">
    <Cell><Data ss:Type="String">bta-miR-1247-5p</Data></Cell>
    <Cell><Data ss:Type="String">ENSBTAT00000027296</Data></Cell>
    <Cell><Data ss:Type="String">ARRB1</Data></Cell>
   </Row>
   <Row ss:AutoFitHeight="0">
    <Cell><Data ss:Type="String">bta-miR-1247-5p</Data></Cell>
    <Cell><Data ss:Type="String">ENSBTAT00000045006</Data></Cell>
    <Cell><Data ss:Type="String">ARRB1</Data></Cell>
   </Row>
   <Row ss:AutoFitHeight="0">
    <Cell><Data ss:Type="String">bta-miR-1247-5p</Data></Cell>
    <Cell><Data ss:Type="String">ENSBTAT00000031936</Data></Cell>
    <Cell><Data ss:Type="String">-</Data></Cell>
   </Row>
   <Row ss:AutoFitHeight="0">
    <Cell><Data ss:Type="String">bta-miR-1247-5p</Data></Cell>
    <Cell><Data ss:Type="String">ENSBTAT00000021166</Data></Cell>
    <Cell><Data ss:Type="String">GAPDHS</Data></Cell>
   </Row>
   <Row ss:AutoFitHeight="0">
    <Cell><Data ss:Type="String">bta-miR-1247-5p</Data></Cell>
    <Cell><Data ss:Type="String">ENSBTAT00000000932</Data></Cell>
    <Cell><Data ss:Type="String">MYO18B</Data></Cell>
   </Row>
   <Row ss:AutoFitHeight="0">
    <Cell><Data ss:Type="String">bta-miR-1247-5p</Data></Cell>
    <Cell><Data ss:Type="String">ENSBTAT00000026537</Data></Cell>
    <Cell><Data ss:Type="String">CCDC64B</Data></Cell>
   </Row>
   <Row ss:AutoFitHeight="0">
    <Cell><Data ss:Type="String">bta-miR-1247-5p</Data></Cell>
    <Cell><Data ss:Type="String">ENSBTAT00000001466</Data></Cell>
    <Cell><Data ss:Type="String">GMCL1</Data></Cell>
   </Row>
   <Row ss:AutoFitHeight="0">
    <Cell><Data ss:Type="String">bta-miR-1247-5p</Data></Cell>
    <Cell><Data ss:Type="String">ENSBTAT00000019271</Data></Cell>
    <Cell><Data ss:Type="String">FGFR1OP</Data></Cell>
   </Row>
   <Row ss:AutoFitHeight="0">
    <Cell><Data ss:Type="String">bta-miR-1247-5p</Data></Cell>
    <Cell><Data ss:Type="String">ENSBTAT00000036467</Data></Cell>
    <Cell><Data ss:Type="String">IL11RA</Data></Cell>
   </Row>
   <Row ss:AutoFitHeight="0">
    <Cell><Data ss:Type="String">bta-miR-1247-5p</Data></Cell>
    <Cell><Data ss:Type="String">ENSBTAT00000009703</Data></Cell>
    <Cell><Data ss:Type="String">ALK</Data></Cell>
   </Row>
   <Row ss:AutoFitHeight="0">
    <Cell><Data ss:Type="String">bta-miR-1247-5p</Data></Cell>
    <Cell><Data ss:Type="String">ENSBTAT00000061456</Data></Cell>
    <Cell><Data ss:Type="String">ALK</Data></Cell>
   </Row>
   <Row ss:AutoFitHeight="0">
    <Cell><Data ss:Type="String">bta-miR-1247-5p</Data></Cell>
    <Cell><Data ss:Type="String">ENSBTAT00000030542</Data></Cell>
    <Cell><Data ss:Type="String">-</Data></Cell>
   </Row>
   <Row ss:AutoFitHeight="0">
    <Cell><Data ss:Type="String">bta-miR-1247-5p</Data></Cell>
    <Cell><Data ss:Type="String">ENSBTAT00000003186</Data></Cell>
    <Cell><Data ss:Type="String">ASCC2</Data></Cell>
   </Row>
   <Row ss:AutoFitHeight="0">
    <Cell><Data ss:Type="String">bta-miR-1247-5p</Data></Cell>
    <Cell><Data ss:Type="String">ENSBTAT00000025485</Data></Cell>
    <Cell><Data ss:Type="String">OSBP2</Data></Cell>
   </Row>
   <Row ss:AutoFitHeight="0">
    <Cell><Data ss:Type="String">bta-miR-1247-5p</Data></Cell>
    <Cell><Data ss:Type="String">ENSBTAT00000044283</Data></Cell>
    <Cell><Data ss:Type="String">RPAP2</Data></Cell>
   </Row>
   <Row ss:AutoFitHeight="0">
    <Cell><Data ss:Type="String">bta-miR-1247-5p</Data></Cell>
    <Cell><Data ss:Type="String">ENSBTAT00000017687</Data></Cell>
    <Cell><Data ss:Type="String">-</Data></Cell>
   </Row>
   <Row ss:AutoFitHeight="0">
    <Cell><Data ss:Type="String">bta-miR-1247-5p</Data></Cell>
    <Cell><Data ss:Type="String">ENSBTAT00000023763</Data></Cell>
    <Cell><Data ss:Type="String">-</Data></Cell>
   </Row>
   <Row ss:AutoFitHeight="0">
    <Cell><Data ss:Type="String">bta-miR-1247-5p</Data></Cell>
    <Cell><Data ss:Type="String">ENSBTAT00000008649</Data></Cell>
    <Cell><Data ss:Type="String">ZNF367</Data></Cell>
   </Row>
   <Row ss:AutoFitHeight="0">
    <Cell><Data ss:Type="String">bta-miR-1247-5p</Data></Cell>
    <Cell><Data ss:Type="String">ENSBTAT00000022303</Data></Cell>
    <Cell><Data ss:Type="String">CDK16</Data></Cell>
   </Row>
   <Row ss:AutoFitHeight="0">
    <Cell><Data ss:Type="String">bta-miR-1247-5p</Data></Cell>
    <Cell><Data ss:Type="String">ENSBTAT00000022635</Data></Cell>
    <Cell><Data ss:Type="String">INPP5J</Data></Cell>
   </Row>
   <Row ss:AutoFitHeight="0">
    <Cell><Data ss:Type="String">bta-miR-1247-5p</Data></Cell>
    <Cell><Data ss:Type="String">ENSBTAT00000055640</Data></Cell>
    <Cell><Data ss:Type="String">-</Data></Cell>
   </Row>
   <Row ss:AutoFitHeight="0">
    <Cell><Data ss:Type="String">bta-miR-1247-5p</Data></Cell>
    <Cell><Data ss:Type="String">ENSBTAT00000024770</Data></Cell>
    <Cell><Data ss:Type="String">NOL8</Data></Cell>
   </Row>
   <Row ss:AutoFitHeight="0">
    <Cell><Data ss:Type="String">bta-miR-1247-5p</Data></Cell>
    <Cell><Data ss:Type="String">ENSBTAT00000052439</Data></Cell>
    <Cell><Data ss:Type="String">TRIM44</Data></Cell>
   </Row>
   <Row ss:AutoFitHeight="0">
    <Cell><Data ss:Type="String">bta-miR-1247-5p</Data></Cell>
    <Cell><Data ss:Type="String">ENSBTAT00000014878</Data></Cell>
    <Cell><Data ss:Type="String">C9orf89</Data></Cell>
   </Row>
   <Row ss:AutoFitHeight="0">
    <Cell><Data ss:Type="String">bta-miR-1247-5p</Data></Cell>
    <Cell><Data ss:Type="String">ENSBTAT00000009303</Data></Cell>
    <Cell><Data ss:Type="String">ABHD1</Data></Cell>
   </Row>
   <Row ss:AutoFitHeight="0">
    <Cell><Data ss:Type="String">bta-miR-1247-5p</Data></Cell>
    <Cell><Data ss:Type="String">ENSBTAT00000008450</Data></Cell>
    <Cell><Data ss:Type="String">PRDM11</Data></Cell>
   </Row>
   <Row ss:AutoFitHeight="0">
    <Cell><Data ss:Type="String">bta-miR-1247-5p</Data></Cell>
    <Cell><Data ss:Type="String">ENSBTAT00000028277</Data></Cell>
    <Cell><Data ss:Type="String">CRY2</Data></Cell>
   </Row>
   <Row ss:AutoFitHeight="0">
    <Cell><Data ss:Type="String">bta-miR-1247-5p</Data></Cell>
    <Cell><Data ss:Type="String">ENSBTAT00000008354</Data></Cell>
    <Cell><Data ss:Type="String">EPHA1</Data></Cell>
   </Row>
   <Row ss:AutoFitHeight="0">
    <Cell><Data ss:Type="String">bta-miR-1247-5p</Data></Cell>
    <Cell><Data ss:Type="String">ENSBTAT00000046675</Data></Cell>
    <Cell><Data ss:Type="String">-</Data></Cell>
   </Row>
   <Row ss:AutoFitHeight="0">
    <Cell><Data ss:Type="String">bta-miR-1247-5p</Data></Cell>
    <Cell><Data ss:Type="String">ENSBTAT00000002373</Data></Cell>
    <Cell><Data ss:Type="String">ARHGEF5</Data></Cell>
   </Row>
   <Row ss:AutoFitHeight="0">
    <Cell><Data ss:Type="String">bta-miR-1247-5p</Data></Cell>
    <Cell><Data ss:Type="String">ENSBTAT00000037460</Data></Cell>
    <Cell><Data ss:Type="String">SNX29</Data></Cell>
   </Row>
   <Row ss:AutoFitHeight="0">
    <Cell><Data ss:Type="String">bta-miR-1247-5p</Data></Cell>
    <Cell><Data ss:Type="String">ENSBTAT00000029268</Data></Cell>
    <Cell><Data ss:Type="String">RBM17</Data></Cell>
   </Row>
   <Row ss:AutoFitHeight="0">
    <Cell><Data ss:Type="String">bta-miR-1247-5p</Data></Cell>
    <Cell><Data ss:Type="String">ENSBTAT00000006131</Data></Cell>
    <Cell><Data ss:Type="String">DNAH9</Data></Cell>
   </Row>
   <Row ss:AutoFitHeight="0">
    <Cell><Data ss:Type="String">bta-miR-1247-5p</Data></Cell>
    <Cell><Data ss:Type="String">ENSBTAT00000033157</Data></Cell>
    <Cell><Data ss:Type="String">A1CF</Data></Cell>
   </Row>
   <Row ss:AutoFitHeight="0">
    <Cell><Data ss:Type="String">bta-miR-1247-5p</Data></Cell>
    <Cell><Data ss:Type="String">ENSBTAT00000028683</Data></Cell>
    <Cell><Data ss:Type="String">BFAR</Data></Cell>
   </Row>
   <Row ss:AutoFitHeight="0">
    <Cell><Data ss:Type="String">bta-miR-1247-5p</Data></Cell>
    <Cell><Data ss:Type="String">ENSBTAT00000044711</Data></Cell>
    <Cell><Data ss:Type="String">LXN</Data></Cell>
   </Row>
   <Row ss:AutoFitHeight="0">
    <Cell><Data ss:Type="String">bta-miR-1247-5p</Data></Cell>
    <Cell><Data ss:Type="String">ENSBTAT00000029404</Data></Cell>
    <Cell><Data ss:Type="String">SUSD2</Data></Cell>
   </Row>
   <Row ss:AutoFitHeight="0">
    <Cell><Data ss:Type="String">bta-miR-1247-5p</Data></Cell>
    <Cell><Data ss:Type="String">ENSBTAT00000033361</Data></Cell>
    <Cell><Data ss:Type="String">ZNF775</Data></Cell>
   </Row>
   <Row ss:AutoFitHeight="0">
    <Cell><Data ss:Type="String">bta-miR-1247-5p</Data></Cell>
    <Cell><Data ss:Type="String">ENSBTAT00000063750</Data></Cell>
    <Cell><Data ss:Type="String">LRFN1</Data></Cell>
   </Row>
   <Row ss:AutoFitHeight="0">
    <Cell><Data ss:Type="String">bta-miR-1247-5p</Data></Cell>
    <Cell><Data ss:Type="String">ENSBTAT00000034419</Data></Cell>
    <Cell><Data ss:Type="String">PTPRJ</Data></Cell>
   </Row>
   <Row ss:AutoFitHeight="0">
    <Cell><Data ss:Type="String">bta-miR-1247-5p</Data></Cell>
    <Cell><Data ss:Type="String">ENSBTAT00000007809</Data></Cell>
    <Cell><Data ss:Type="String">HIC2</Data></Cell>
   </Row>
   <Row ss:AutoFitHeight="0">
    <Cell><Data ss:Type="String">bta-miR-1247-5p</Data></Cell>
    <Cell><Data ss:Type="String">ENSBTAT00000057061</Data></Cell>
    <Cell><Data ss:Type="String">CRY1</Data></Cell>
   </Row>
   <Row ss:AutoFitHeight="0">
    <Cell><Data ss:Type="String">bta-miR-1247-5p</Data></Cell>
    <Cell><Data ss:Type="String">ENSBTAT00000015853</Data></Cell>
    <Cell><Data ss:Type="String">C1orf27</Data></Cell>
   </Row>
   <Row ss:AutoFitHeight="0">
    <Cell><Data ss:Type="String">bta-miR-1247-5p</Data></Cell>
    <Cell><Data ss:Type="String">ENSBTAT00000032442</Data></Cell>
    <Cell><Data ss:Type="String">NBAS</Data></Cell>
   </Row>
   <Row ss:AutoFitHeight="0">
    <Cell><Data ss:Type="String">bta-miR-1247-5p</Data></Cell>
    <Cell><Data ss:Type="String">ENSBTAT00000032890</Data></Cell>
    <Cell><Data ss:Type="String">GPR158</Data></Cell>
   </Row>
   <Row ss:AutoFitHeight="0">
    <Cell><Data ss:Type="String">bta-miR-1247-5p</Data></Cell>
    <Cell><Data ss:Type="String">ENSBTAT00000012783</Data></Cell>
    <Cell><Data ss:Type="String">TBC1D12</Data></Cell>
   </Row>
   <Row ss:AutoFitHeight="0">
    <Cell><Data ss:Type="String">bta-miR-1247-5p</Data></Cell>
    <Cell><Data ss:Type="String">ENSBTAT00000022721</Data></Cell>
    <Cell><Data ss:Type="String">TOP3A</Data></Cell>
   </Row>
   <Row ss:AutoFitHeight="0">
    <Cell><Data ss:Type="String">bta-miR-1247-5p</Data></Cell>
    <Cell><Data ss:Type="String">ENSBTAT00000062994</Data></Cell>
    <Cell><Data ss:Type="String">-</Data></Cell>
   </Row>
   <Row ss:AutoFitHeight="0">
    <Cell><Data ss:Type="String">bta-miR-1247-5p</Data></Cell>
    <Cell><Data ss:Type="String">ENSBTAT00000026853</Data></Cell>
    <Cell><Data ss:Type="String">KLHL22</Data></Cell>
   </Row>
   <Row ss:AutoFitHeight="0">
    <Cell><Data ss:Type="String">bta-miR-1247-5p</Data></Cell>
    <Cell><Data ss:Type="String">ENSBTAT00000029411</Data></Cell>
    <Cell><Data ss:Type="String">DGCR2</Data></Cell>
   </Row>
   <Row ss:AutoFitHeight="0">
    <Cell><Data ss:Type="String">bta-miR-1247-5p</Data></Cell>
    <Cell><Data ss:Type="String">ENSBTAT00000013221</Data></Cell>
    <Cell><Data ss:Type="String">FAM107B</Data></Cell>
   </Row>
   <Row ss:AutoFitHeight="0">
    <Cell><Data ss:Type="String">bta-miR-1247-5p</Data></Cell>
    <Cell><Data ss:Type="String">ENSBTAT00000018168</Data></Cell>
    <Cell><Data ss:Type="String">SLC46A2</Data></Cell>
   </Row>
   <Row ss:AutoFitHeight="0">
    <Cell><Data ss:Type="String">bta-miR-1247-5p</Data></Cell>
    <Cell><Data ss:Type="String">ENSBTAT00000025930</Data></Cell>
    <Cell><Data ss:Type="String">ITPKC</Data></Cell>
   </Row>
   <Row ss:AutoFitHeight="0">
    <Cell><Data ss:Type="String">bta-miR-1247-5p</Data></Cell>
    <Cell><Data ss:Type="String">ENSBTAT00000063988</Data></Cell>
    <Cell><Data ss:Type="String">-</Data></Cell>
   </Row>
   <Row ss:AutoFitHeight="0">
    <Cell><Data ss:Type="String">bta-miR-1247-5p</Data></Cell>
    <Cell><Data ss:Type="String">ENSBTAT00000013929</Data></Cell>
    <Cell><Data ss:Type="String">MPRIP</Data></Cell>
   </Row>
   <Row ss:AutoFitHeight="0">
    <Cell><Data ss:Type="String">bta-miR-1247-5p</Data></Cell>
    <Cell><Data ss:Type="String">ENSBTAT00000023487</Data></Cell>
    <Cell><Data ss:Type="String">EEF2K</Data></Cell>
   </Row>
   <Row ss:AutoFitHeight="0">
    <Cell><Data ss:Type="String">bta-miR-1247-5p</Data></Cell>
    <Cell><Data ss:Type="String">ENSBTAT00000015871</Data></Cell>
    <Cell><Data ss:Type="String">CNNM1</Data></Cell>
   </Row>
   <Row ss:AutoFitHeight="0">
    <Cell><Data ss:Type="String">bta-miR-1247-5p</Data></Cell>
    <Cell><Data ss:Type="String">ENSBTAT00000028522</Data></Cell>
    <Cell><Data ss:Type="String">NKX2-3</Data></Cell>
   </Row>
   <Row ss:AutoFitHeight="0">
    <Cell><Data ss:Type="String">bta-miR-1247-5p</Data></Cell>
    <Cell><Data ss:Type="String">ENSBTAT00000065568</Data></Cell>
    <Cell><Data ss:Type="String">CACNA1S</Data></Cell>
   </Row>
   <Row ss:AutoFitHeight="0">
    <Cell><Data ss:Type="String">bta-miR-1247-5p</Data></Cell>
    <Cell><Data ss:Type="String">ENSBTAT00000065901</Data></Cell>
    <Cell><Data ss:Type="String">CACNA1S</Data></Cell>
   </Row>
   <Row ss:AutoFitHeight="0">
    <Cell><Data ss:Type="String">bta-miR-1247-5p</Data></Cell>
    <Cell><Data ss:Type="String">ENSBTAT00000002390</Data></Cell>
    <Cell><Data ss:Type="String">SCRN2</Data></Cell>
   </Row>
   <Row ss:AutoFitHeight="0">
    <Cell><Data ss:Type="String">bta-miR-1247-5p</Data></Cell>
    <Cell><Data ss:Type="String">ENSBTAT00000018848</Data></Cell>
    <Cell><Data ss:Type="String">RALGAPA2</Data></Cell>
   </Row>
   <Row ss:AutoFitHeight="0">
    <Cell><Data ss:Type="String">bta-miR-1247-5p</Data></Cell>
    <Cell><Data ss:Type="String">ENSBTAT00000017982</Data></Cell>
    <Cell><Data ss:Type="String">OSBPL7</Data></Cell>
   </Row>
   <Row ss:AutoFitHeight="0">
    <Cell><Data ss:Type="String">bta-miR-1247-5p</Data></Cell>
    <Cell><Data ss:Type="String">ENSBTAT00000015684</Data></Cell>
    <Cell><Data ss:Type="String">SMG9</Data></Cell>
   </Row>
   <Row ss:AutoFitHeight="0">
    <Cell><Data ss:Type="String">bta-miR-1247-5p</Data></Cell>
    <Cell><Data ss:Type="String">ENSBTAT00000019063</Data></Cell>
    <Cell><Data ss:Type="String">WBP1L</Data></Cell>
   </Row>
   <Row ss:AutoFitHeight="0">
    <Cell><Data ss:Type="String">bta-miR-1247-5p</Data></Cell>
    <Cell><Data ss:Type="String">ENSBTAT00000025522</Data></Cell>
    <Cell><Data ss:Type="String">BIN1</Data></Cell>
   </Row>
   <Row ss:AutoFitHeight="0">
    <Cell><Data ss:Type="String">bta-miR-1247-5p</Data></Cell>
    <Cell><Data ss:Type="String">ENSBTAT00000065278</Data></Cell>
    <Cell><Data ss:Type="String">PRDM15</Data></Cell>
   </Row>
   <Row ss:AutoFitHeight="0">
    <Cell><Data ss:Type="String">bta-miR-1247-5p</Data></Cell>
    <Cell><Data ss:Type="String">ENSBTAT00000002005</Data></Cell>
    <Cell><Data ss:Type="String">CDK12</Data></Cell>
   </Row>
   <Row ss:AutoFitHeight="0">
    <Cell><Data ss:Type="String">bta-miR-1247-5p</Data></Cell>
    <Cell><Data ss:Type="String">ENSBTAT00000004595</Data></Cell>
    <Cell><Data ss:Type="String">CERCAM</Data></Cell>
   </Row>
   <Row ss:AutoFitHeight="0">
    <Cell><Data ss:Type="String">bta-miR-1247-5p</Data></Cell>
    <Cell><Data ss:Type="String">ENSBTAT00000003476</Data></Cell>
    <Cell><Data ss:Type="String">MARK4</Data></Cell>
   </Row>
   <Row ss:AutoFitHeight="0">
    <Cell><Data ss:Type="String">bta-miR-1247-5p</Data></Cell>
    <Cell><Data ss:Type="String">ENSBTAT00000028356</Data></Cell>
    <Cell><Data ss:Type="String">UBASH3A</Data></Cell>
   </Row>
   <Row ss:AutoFitHeight="0">
    <Cell><Data ss:Type="String">bta-miR-1247-5p</Data></Cell>
    <Cell><Data ss:Type="String">ENSBTAT00000023240</Data></Cell>
    <Cell><Data ss:Type="String">ADARB1</Data></Cell>
   </Row>
   <Row ss:AutoFitHeight="0">
    <Cell><Data ss:Type="String">bta-miR-1247-5p</Data></Cell>
    <Cell><Data ss:Type="String">ENSBTAT00000016586</Data></Cell>
    <Cell><Data ss:Type="String">RARA</Data></Cell>
   </Row>
   <Row ss:AutoFitHeight="0">
    <Cell><Data ss:Type="String">bta-miR-1247-5p</Data></Cell>
    <Cell><Data ss:Type="String">ENSBTAT00000010747</Data></Cell>
    <Cell><Data ss:Type="String">ZNF713</Data></Cell>
   </Row>
   <Row ss:AutoFitHeight="0">
    <Cell><Data ss:Type="String">bta-miR-1247-5p</Data></Cell>
    <Cell><Data ss:Type="String">ENSBTAT00000011810</Data></Cell>
    <Cell><Data ss:Type="String">ASB6</Data></Cell>
   </Row>
   <Row ss:AutoFitHeight="0">
    <Cell><Data ss:Type="String">bta-miR-1247-5p</Data></Cell>
    <Cell><Data ss:Type="String">ENSBTAT00000020365</Data></Cell>
    <Cell><Data ss:Type="String">-</Data></Cell>
   </Row>
   <Row ss:AutoFitHeight="0">
    <Cell><Data ss:Type="String">bta-miR-1247-5p</Data></Cell>
    <Cell><Data ss:Type="String">ENSBTAT00000007668</Data></Cell>
    <Cell><Data ss:Type="String">STRN4</Data></Cell>
   </Row>
   <Row ss:AutoFitHeight="0">
    <Cell><Data ss:Type="String">bta-miR-1247-5p</Data></Cell>
    <Cell><Data ss:Type="String">ENSBTAT00000018591</Data></Cell>
    <Cell><Data ss:Type="String">FKRP</Data></Cell>
   </Row>
   <Row ss:AutoFitHeight="0">
    <Cell><Data ss:Type="String">bta-miR-1247-5p</Data></Cell>
    <Cell><Data ss:Type="String">ENSBTAT00000014410</Data></Cell>
    <Cell><Data ss:Type="String">SLC8A2</Data></Cell>
   </Row>
   <Row ss:AutoFitHeight="0">
    <Cell><Data ss:Type="String">bta-miR-1247-5p</Data></Cell>
    <Cell><Data ss:Type="String">ENSBTAT00000003097</Data></Cell>
    <Cell><Data ss:Type="String">ANK2</Data></Cell>
   </Row>
   <Row ss:AutoFitHeight="0">
    <Cell><Data ss:Type="String">bta-miR-1247-5p</Data></Cell>
    <Cell><Data ss:Type="String">ENSBTAT00000063062</Data></Cell>
    <Cell><Data ss:Type="String">ANK2</Data></Cell>
   </Row>
   <Row ss:AutoFitHeight="0">
    <Cell><Data ss:Type="String">bta-miR-1247-5p</Data></Cell>
    <Cell><Data ss:Type="String">ENSBTAT00000063504</Data></Cell>
    <Cell><Data ss:Type="String">ANK2</Data></Cell>
   </Row>
   <Row ss:AutoFitHeight="0">
    <Cell><Data ss:Type="String">bta-miR-1247-5p</Data></Cell>
    <Cell><Data ss:Type="String">ENSBTAT00000015668</Data></Cell>
    <Cell><Data ss:Type="String">COL6A1</Data></Cell>
   </Row>
   <Row ss:AutoFitHeight="0">
    <Cell><Data ss:Type="String">bta-miR-1247-5p</Data></Cell>
    <Cell><Data ss:Type="String">ENSBTAT00000010365</Data></Cell>
    <Cell><Data ss:Type="String">SRRM3</Data></Cell>
   </Row>
   <Row ss:AutoFitHeight="0">
    <Cell><Data ss:Type="String">bta-miR-1247-5p</Data></Cell>
    <Cell><Data ss:Type="String">ENSBTAT00000053393</Data></Cell>
    <Cell><Data ss:Type="String">SRRM3</Data></Cell>
   </Row>
   <Row ss:AutoFitHeight="0">
    <Cell><Data ss:Type="String">bta-miR-1247-5p</Data></Cell>
    <Cell><Data ss:Type="String">ENSBTAT00000000088</Data></Cell>
    <Cell><Data ss:Type="String">GRWD1</Data></Cell>
   </Row>
   <Row ss:AutoFitHeight="0">
    <Cell><Data ss:Type="String">bta-miR-1247-5p</Data></Cell>
    <Cell><Data ss:Type="String">ENSBTAT00000000089</Data></Cell>
    <Cell><Data ss:Type="String">KCNJ14</Data></Cell>
   </Row>
   <Row ss:AutoFitHeight="0">
    <Cell><Data ss:Type="String">bta-miR-1247-5p</Data></Cell>
    <Cell><Data ss:Type="String">ENSBTAT00000015942</Data></Cell>
    <Cell><Data ss:Type="String">LMTK3</Data></Cell>
   </Row>
   <Row ss:AutoFitHeight="0">
    <Cell><Data ss:Type="String">bta-miR-1247-5p</Data></Cell>
    <Cell><Data ss:Type="String">ENSBTAT00000020263</Data></Cell>
    <Cell><Data ss:Type="String">PLA2G12A</Data></Cell>
   </Row>
   <Row ss:AutoFitHeight="0">
    <Cell><Data ss:Type="String">bta-miR-1247-5p</Data></Cell>
    <Cell><Data ss:Type="String">ENSBTAT00000012781</Data></Cell>
    <Cell><Data ss:Type="String">SH2B2</Data></Cell>
   </Row>
   <Row ss:AutoFitHeight="0">
    <Cell><Data ss:Type="String">bta-miR-1247-5p</Data></Cell>
    <Cell><Data ss:Type="String">ENSBTAT00000023560</Data></Cell>
    <Cell><Data ss:Type="String">FUT1</Data></Cell>
   </Row>
   <Row ss:AutoFitHeight="0">
    <Cell><Data ss:Type="String">bta-miR-1247-5p</Data></Cell>
    <Cell><Data ss:Type="String">ENSBTAT00000031912</Data></Cell>
    <Cell><Data ss:Type="String">BCAT2</Data></Cell>
   </Row>
   <Row ss:AutoFitHeight="0">
    <Cell><Data ss:Type="String">bta-miR-1247-5p</Data></Cell>
    <Cell><Data ss:Type="String">ENSBTAT00000031357</Data></Cell>
    <Cell><Data ss:Type="String">-</Data></Cell>
   </Row>
   <Row ss:AutoFitHeight="0">
    <Cell><Data ss:Type="String">bta-miR-1247-5p</Data></Cell>
    <Cell><Data ss:Type="String">ENSBTAT00000057004</Data></Cell>
    <Cell><Data ss:Type="String">-</Data></Cell>
   </Row>
   <Row ss:AutoFitHeight="0">
    <Cell><Data ss:Type="String">bta-miR-1247-5p</Data></Cell>
    <Cell><Data ss:Type="String">ENSBTAT00000042908</Data></Cell>
    <Cell><Data ss:Type="String">HYI</Data></Cell>
   </Row>
   <Row ss:AutoFitHeight="0">
    <Cell><Data ss:Type="String">bta-miR-1247-5p</Data></Cell>
    <Cell><Data ss:Type="String">ENSBTAT00000008634</Data></Cell>
    <Cell><Data ss:Type="String">CARD9</Data></Cell>
   </Row>
   <Row ss:AutoFitHeight="0">
    <Cell><Data ss:Type="String">bta-miR-1247-5p</Data></Cell>
    <Cell><Data ss:Type="String">ENSBTAT00000004917</Data></Cell>
    <Cell><Data ss:Type="String">TIE1</Data></Cell>
   </Row>
   <Row ss:AutoFitHeight="0">
    <Cell><Data ss:Type="String">bta-miR-1247-5p</Data></Cell>
    <Cell><Data ss:Type="String">ENSBTAT00000065659</Data></Cell>
    <Cell><Data ss:Type="String">-</Data></Cell>
   </Row>
   <Row ss:AutoFitHeight="0">
    <Cell><Data ss:Type="String">bta-miR-1247-5p</Data></Cell>
    <Cell><Data ss:Type="String">ENSBTAT00000003421</Data></Cell>
    <Cell><Data ss:Type="String">KCNQ4</Data></Cell>
   </Row>
   <Row ss:AutoFitHeight="0">
    <Cell><Data ss:Type="String">bta-miR-1247-5p</Data></Cell>
    <Cell><Data ss:Type="String">ENSBTAT00000012430</Data></Cell>
    <Cell><Data ss:Type="String">PRMT8</Data></Cell>
   </Row>
   <Row ss:AutoFitHeight="0">
    <Cell><Data ss:Type="String">bta-miR-1247-5p</Data></Cell>
    <Cell><Data ss:Type="String">ENSBTAT00000000967</Data></Cell>
    <Cell><Data ss:Type="String">USP42</Data></Cell>
   </Row>
   <Row ss:AutoFitHeight="0">
    <Cell><Data ss:Type="String">bta-miR-1247-5p</Data></Cell>
    <Cell><Data ss:Type="String">ENSBTAT00000032625</Data></Cell>
    <Cell><Data ss:Type="String">EXD3</Data></Cell>
   </Row>
   <Row ss:AutoFitHeight="0">
    <Cell><Data ss:Type="String">bta-miR-1247-5p</Data></Cell>
    <Cell><Data ss:Type="String">ENSBTAT00000025331</Data></Cell>
    <Cell><Data ss:Type="String">RADIL</Data></Cell>
   </Row>
   <Row ss:AutoFitHeight="0">
    <Cell><Data ss:Type="String">bta-miR-1247-5p</Data></Cell>
    <Cell><Data ss:Type="String">ENSBTAT00000020788</Data></Cell>
    <Cell><Data ss:Type="String">-</Data></Cell>
   </Row>
   <Row ss:AutoFitHeight="0">
    <Cell><Data ss:Type="String">bta-miR-1247-5p</Data></Cell>
    <Cell><Data ss:Type="String">ENSBTAT00000064659</Data></Cell>
    <Cell><Data ss:Type="String">-</Data></Cell>
   </Row>
   <Row ss:AutoFitHeight="0">
    <Cell><Data ss:Type="String">bta-miR-1247-5p</Data></Cell>
    <Cell><Data ss:Type="String">ENSBTAT00000022416</Data></Cell>
    <Cell><Data ss:Type="String">SNIP1</Data></Cell>
   </Row>
   <Row ss:AutoFitHeight="0">
    <Cell><Data ss:Type="String">bta-miR-1247-5p</Data></Cell>
    <Cell><Data ss:Type="String">ENSBTAT00000019091</Data></Cell>
    <Cell><Data ss:Type="String">EVA1B</Data></Cell>
   </Row>
   <Row ss:AutoFitHeight="0">
    <Cell><Data ss:Type="String">bta-miR-1247-5p</Data></Cell>
    <Cell><Data ss:Type="String">ENSBTAT00000056838</Data></Cell>
    <Cell><Data ss:Type="String">C8G</Data></Cell>
   </Row>
   <Row ss:AutoFitHeight="0">
    <Cell><Data ss:Type="String">bta-miR-1247-5p</Data></Cell>
    <Cell><Data ss:Type="String">ENSBTAT00000009732</Data></Cell>
    <Cell><Data ss:Type="String">ZFAND2A</Data></Cell>
   </Row>
   <Row ss:AutoFitHeight="0">
    <Cell><Data ss:Type="String">bta-miR-1247-5p</Data></Cell>
    <Cell><Data ss:Type="String">ENSBTAT00000064866</Data></Cell>
    <Cell><Data ss:Type="String">GPR146</Data></Cell>
   </Row>
   <Row ss:AutoFitHeight="0">
    <Cell><Data ss:Type="String">bta-miR-1247-5p</Data></Cell>
    <Cell><Data ss:Type="String">ENSBTAT00000011095</Data></Cell>
    <Cell><Data ss:Type="String">GCAT</Data></Cell>
   </Row>
   <Row ss:AutoFitHeight="0">
    <Cell><Data ss:Type="String">bta-miR-1247-5p</Data></Cell>
    <Cell><Data ss:Type="String">ENSBTAT00000008100</Data></Cell>
    <Cell><Data ss:Type="String">KCNJ3</Data></Cell>
   </Row>
   <Row ss:AutoFitHeight="0">
    <Cell><Data ss:Type="String">bta-miR-1247-5p</Data></Cell>
    <Cell><Data ss:Type="String">ENSBTAT00000023821</Data></Cell>
    <Cell><Data ss:Type="String">-</Data></Cell>
   </Row>
   <Row ss:AutoFitHeight="0">
    <Cell><Data ss:Type="String">bta-miR-1247-5p</Data></Cell>
    <Cell><Data ss:Type="String">ENSBTAT00000063676</Data></Cell>
    <Cell><Data ss:Type="String">PRPF40A</Data></Cell>
   </Row>
   <Row ss:AutoFitHeight="0">
    <Cell><Data ss:Type="String">bta-miR-1247-5p</Data></Cell>
    <Cell><Data ss:Type="String">ENSBTAT00000019911</Data></Cell>
    <Cell><Data ss:Type="String">-</Data></Cell>
   </Row>
   <Row ss:AutoFitHeight="0">
    <Cell><Data ss:Type="String">bta-miR-1247-5p</Data></Cell>
    <Cell><Data ss:Type="String">ENSBTAT00000024157</Data></Cell>
    <Cell><Data ss:Type="String">-</Data></Cell>
   </Row>
   <Row ss:AutoFitHeight="0">
    <Cell><Data ss:Type="String">bta-miR-1247-5p</Data></Cell>
    <Cell><Data ss:Type="String">ENSBTAT00000066280</Data></Cell>
    <Cell><Data ss:Type="String">CACNA1I</Data></Cell>
   </Row>
   <Row ss:AutoFitHeight="0">
    <Cell><Data ss:Type="String">bta-miR-1247-5p</Data></Cell>
    <Cell><Data ss:Type="String">ENSBTAT00000037657</Data></Cell>
    <Cell><Data ss:Type="String">MCHR1</Data></Cell>
   </Row>
   <Row ss:AutoFitHeight="0">
    <Cell><Data ss:Type="String">bta-miR-1247-5p</Data></Cell>
    <Cell><Data ss:Type="String">ENSBTAT00000055322</Data></Cell>
    <Cell><Data ss:Type="String">CHADL</Data></Cell>
   </Row>
   <Row ss:AutoFitHeight="0">
    <Cell><Data ss:Type="String">bta-miR-1247-5p</Data></Cell>
    <Cell><Data ss:Type="String">ENSBTAT00000027473</Data></Cell>
    <Cell><Data ss:Type="String">DGKD</Data></Cell>
   </Row>
   <Row ss:AutoFitHeight="0">
    <Cell><Data ss:Type="String">bta-miR-1247-5p</Data></Cell>
    <Cell><Data ss:Type="String">ENSBTAT00000008911</Data></Cell>
    <Cell><Data ss:Type="String">KIAA0930</Data></Cell>
   </Row>
   <Row ss:AutoFitHeight="0">
    <Cell><Data ss:Type="String">bta-miR-1247-5p</Data></Cell>
    <Cell><Data ss:Type="String">ENSBTAT00000012837</Data></Cell>
    <Cell><Data ss:Type="String">A1BG</Data></Cell>
   </Row>
   <Row ss:AutoFitHeight="0">
    <Cell><Data ss:Type="String">bta-miR-1247-5p</Data></Cell>
    <Cell><Data ss:Type="String">ENSBTAT00000026080</Data></Cell>
    <Cell><Data ss:Type="String">MAPK12</Data></Cell>
   </Row>
   <Row ss:AutoFitHeight="0">
    <Cell><Data ss:Type="String">bta-miR-1247-5p</Data></Cell>
    <Cell><Data ss:Type="String">ENSBTAT00000005698</Data></Cell>
    <Cell><Data ss:Type="String">ROBO4</Data></Cell>
   </Row>
   <Row ss:AutoFitHeight="0">
    <Cell><Data ss:Type="String">bta-miR-1247-5p</Data></Cell>
    <Cell><Data ss:Type="String">ENSBTAT00000057411</Data></Cell>
    <Cell><Data ss:Type="String">RTP5</Data></Cell>
   </Row>
   <Row ss:AutoFitHeight="0">
    <Cell><Data ss:Type="String">bta-miR-1247-5p</Data></Cell>
    <Cell><Data ss:Type="String">ENSBTAT00000054064</Data></Cell>
    <Cell><Data ss:Type="String">RTP5</Data></Cell>
   </Row>
   <Row ss:AutoFitHeight="0">
    <Cell><Data ss:Type="String">bta-miR-1247-5p</Data></Cell>
    <Cell><Data ss:Type="String">ENSBTAT00000064936</Data></Cell>
    <Cell><Data ss:Type="String">PALM3</Data></Cell>
   </Row>
   <Row ss:AutoFitHeight="0">
    <Cell><Data ss:Type="String">bta-miR-1247-5p</Data></Cell>
    <Cell><Data ss:Type="String">ENSBTAT00000003315</Data></Cell>
    <Cell><Data ss:Type="String">-</Data></Cell>
   </Row>
   <Row ss:AutoFitHeight="0">
    <Cell><Data ss:Type="String">bta-miR-1247-5p</Data></Cell>
    <Cell><Data ss:Type="String">ENSBTAT00000021751</Data></Cell>
    <Cell><Data ss:Type="String">NACC1</Data></Cell>
   </Row>
   <Row ss:AutoFitHeight="0">
    <Cell><Data ss:Type="String">bta-miR-1247-5p</Data></Cell>
    <Cell><Data ss:Type="String">ENSBTAT00000061369</Data></Cell>
    <Cell><Data ss:Type="String">TNRC6C</Data></Cell>
   </Row>
   <Row ss:AutoFitHeight="0">
    <Cell><Data ss:Type="String">bta-miR-1247-5p</Data></Cell>
    <Cell><Data ss:Type="String">ENSBTAT00000003550</Data></Cell>
    <Cell><Data ss:Type="String">S1PR2</Data></Cell>
   </Row>
   <Row ss:AutoFitHeight="0">
    <Cell><Data ss:Type="String">bta-miR-1247-5p</Data></Cell>
    <Cell><Data ss:Type="String">ENSBTAT00000013608</Data></Cell>
    <Cell><Data ss:Type="String">ICAM1</Data></Cell>
   </Row>
   <Row ss:AutoFitHeight="0">
    <Cell><Data ss:Type="String">bta-miR-1247-5p</Data></Cell>
    <Cell><Data ss:Type="String">ENSBTAT00000043137</Data></Cell>
    <Cell><Data ss:Type="String">ZNF217</Data></Cell>
   </Row>
   <Row ss:AutoFitHeight="0">
    <Cell><Data ss:Type="String">bta-miR-1247-5p</Data></Cell>
    <Cell><Data ss:Type="String">ENSBTAT00000064819</Data></Cell>
    <Cell><Data ss:Type="String">DOK5</Data></Cell>
   </Row>
   <Row ss:AutoFitHeight="0">
    <Cell><Data ss:Type="String">bta-miR-1247-5p</Data></Cell>
    <Cell><Data ss:Type="String">ENSBTAT00000037363</Data></Cell>
    <Cell><Data ss:Type="String">ARHGAP39</Data></Cell>
   </Row>
   <Row ss:AutoFitHeight="0">
    <Cell><Data ss:Type="String">bta-miR-1247-5p</Data></Cell>
    <Cell><Data ss:Type="String">ENSBTAT00000010191</Data></Cell>
    <Cell><Data ss:Type="String">TONSL</Data></Cell>
   </Row>
   <Row ss:AutoFitHeight="0">
    <Cell><Data ss:Type="String">bta-miR-1247-5p</Data></Cell>
    <Cell><Data ss:Type="String">ENSBTAT00000010787</Data></Cell>
    <Cell><Data ss:Type="String">PRKCSH</Data></Cell>
   </Row>
   <Row ss:AutoFitHeight="0">
    <Cell><Data ss:Type="String">bta-miR-1247-5p</Data></Cell>
    <Cell><Data ss:Type="String">ENSBTAT00000015756</Data></Cell>
    <Cell><Data ss:Type="String">EML3</Data></Cell>
   </Row>
   <Row ss:AutoFitHeight="0">
    <Cell><Data ss:Type="String">bta-miR-1247-5p</Data></Cell>
    <Cell><Data ss:Type="String">ENSBTAT00000065500</Data></Cell>
    <Cell><Data ss:Type="String">MCOLN1</Data></Cell>
   </Row>
   <Row ss:AutoFitHeight="0">
    <Cell><Data ss:Type="String">bta-miR-1247-5p</Data></Cell>
    <Cell><Data ss:Type="String">ENSBTAT00000007344</Data></Cell>
    <Cell><Data ss:Type="String">MCOLN1</Data></Cell>
   </Row>
   <Row ss:AutoFitHeight="0">
    <Cell><Data ss:Type="String">bta-miR-1247-5p</Data></Cell>
    <Cell><Data ss:Type="String">ENSBTAT00000034512</Data></Cell>
    <Cell><Data ss:Type="String">ZFYVE28</Data></Cell>
   </Row>
   <Row ss:AutoFitHeight="0">
    <Cell><Data ss:Type="String">bta-miR-1247-5p</Data></Cell>
    <Cell><Data ss:Type="String">ENSBTAT00000003229</Data></Cell>
    <Cell><Data ss:Type="String">TNS1</Data></Cell>
   </Row>
   <Row ss:AutoFitHeight="0">
    <Cell><Data ss:Type="String">bta-miR-1247-5p</Data></Cell>
    <Cell><Data ss:Type="String">ENSBTAT00000009930</Data></Cell>
    <Cell><Data ss:Type="String">CACNG1</Data></Cell>
   </Row>
   <Row ss:AutoFitHeight="0">
    <Cell><Data ss:Type="String">bta-miR-1247-5p</Data></Cell>
    <Cell><Data ss:Type="String">ENSBTAT00000055905</Data></Cell>
    <Cell><Data ss:Type="String">CCDC166</Data></Cell>
   </Row>
   <Row ss:AutoFitHeight="0">
    <Cell><Data ss:Type="String">bta-miR-1247-5p</Data></Cell>
    <Cell><Data ss:Type="String">ENSBTAT00000028627</Data></Cell>
    <Cell><Data ss:Type="String">GSDMD</Data></Cell>
   </Row>
   <Row ss:AutoFitHeight="0">
    <Cell><Data ss:Type="String">bta-miR-1247-5p</Data></Cell>
    <Cell><Data ss:Type="String">ENSBTAT00000038254</Data></Cell>
    <Cell><Data ss:Type="String">STK36</Data></Cell>
   </Row>
   <Row ss:AutoFitHeight="0">
    <Cell><Data ss:Type="String">bta-miR-1247-5p</Data></Cell>
    <Cell><Data ss:Type="String">ENSBTAT00000008376</Data></Cell>
    <Cell><Data ss:Type="String">ADGRB1</Data></Cell>
   </Row>
   <Row ss:AutoFitHeight="0">
    <Cell><Data ss:Type="String">bta-miR-1247-5p</Data></Cell>
    <Cell><Data ss:Type="String">ENSBTAT00000064233</Data></Cell>
    <Cell><Data ss:Type="String">ADGRB1</Data></Cell>
   </Row>
   <Row ss:AutoFitHeight="0">
    <Cell><Data ss:Type="String">bta-miR-1247-5p</Data></Cell>
    <Cell><Data ss:Type="String">ENSBTAT00000064098</Data></Cell>
    <Cell><Data ss:Type="String">ADGRB1</Data></Cell>
   </Row>
   <Row ss:AutoFitHeight="0">
    <Cell><Data ss:Type="String">bta-miR-1247-5p</Data></Cell>
    <Cell><Data ss:Type="String">ENSBTAT00000065374</Data></Cell>
    <Cell><Data ss:Type="String">MROH5</Data></Cell>
   </Row>
   <Row ss:AutoFitHeight="0">
    <Cell><Data ss:Type="String">bta-miR-1247-5p</Data></Cell>
    <Cell><Data ss:Type="String">ENSBTAT00000016609</Data></Cell>
    <Cell><Data ss:Type="String">PLCB3</Data></Cell>
   </Row>
   <Row ss:AutoFitHeight="0">
    <Cell><Data ss:Type="String">bta-miR-1247-5p</Data></Cell>
    <Cell><Data ss:Type="String">ENSBTAT00000010497</Data></Cell>
    <Cell><Data ss:Type="String">WHSC1</Data></Cell>
   </Row>
   <Row ss:AutoFitHeight="0">
    <Cell><Data ss:Type="String">bta-miR-1247-5p</Data></Cell>
    <Cell><Data ss:Type="String">ENSBTAT00000027991</Data></Cell>
    <Cell><Data ss:Type="String">KHSRP</Data></Cell>
   </Row>
   <Row ss:AutoFitHeight="0">
    <Cell><Data ss:Type="String">bta-miR-1247-5p</Data></Cell>
    <Cell><Data ss:Type="String">ENSBTAT00000055681</Data></Cell>
    <Cell><Data ss:Type="String">QDPR</Data></Cell>
   </Row>
   <Row ss:AutoFitHeight="0">
    <Cell><Data ss:Type="String">bta-miR-1247-5p</Data></Cell>
    <Cell><Data ss:Type="String">ENSBTAT00000035967</Data></Cell>
    <Cell><Data ss:Type="String">PRR22</Data></Cell>
   </Row>
   <Row ss:AutoFitHeight="0">
    <Cell><Data ss:Type="String">bta-miR-1247-5p</Data></Cell>
    <Cell><Data ss:Type="String">ENSBTAT00000020586</Data></Cell>
    <Cell><Data ss:Type="String">KDM4B</Data></Cell>
   </Row>
   <Row ss:AutoFitHeight="0">
    <Cell><Data ss:Type="String">bta-miR-1247-5p</Data></Cell>
    <Cell><Data ss:Type="String">ENSBTAT00000004834</Data></Cell>
    <Cell><Data ss:Type="String">FAM89B</Data></Cell>
   </Row>
   <Row ss:AutoFitHeight="0">
    <Cell><Data ss:Type="String">bta-miR-1247-5p</Data></Cell>
    <Cell><Data ss:Type="String">ENSBTAT00000008891</Data></Cell>
    <Cell><Data ss:Type="String">EHBP1L1</Data></Cell>
   </Row>
   <Row ss:AutoFitHeight="0">
    <Cell><Data ss:Type="String">bta-miR-1247-5p</Data></Cell>
    <Cell><Data ss:Type="String">ENSBTAT00000065698</Data></Cell>
    <Cell><Data ss:Type="String">MTCL1</Data></Cell>
   </Row>
   <Row ss:AutoFitHeight="0">
    <Cell><Data ss:Type="String">bta-miR-1247-5p</Data></Cell>
    <Cell><Data ss:Type="String">ENSBTAT00000012453</Data></Cell>
    <Cell><Data ss:Type="String">MTCL1</Data></Cell>
   </Row>
   <Row ss:AutoFitHeight="0">
    <Cell><Data ss:Type="String">bta-miR-1247-5p</Data></Cell>
    <Cell><Data ss:Type="String">ENSBTAT00000004024</Data></Cell>
    <Cell><Data ss:Type="String">TSGA10IP</Data></Cell>
   </Row>
   <Row ss:AutoFitHeight="0">
    <Cell><Data ss:Type="String">bta-miR-1247-5p</Data></Cell>
    <Cell><Data ss:Type="String">ENSBTAT00000008710</Data></Cell>
    <Cell><Data ss:Type="String">MATK</Data></Cell>
   </Row>
   <Row ss:AutoFitHeight="0">
    <Cell><Data ss:Type="String">bta-miR-1247-5p</Data></Cell>
    <Cell><Data ss:Type="String">ENSBTAT00000015135</Data></Cell>
    <Cell><Data ss:Type="String">CHRND</Data></Cell>
   </Row>
   <Row ss:AutoFitHeight="0">
    <Cell><Data ss:Type="String">bta-miR-1247-5p</Data></Cell>
    <Cell><Data ss:Type="String">ENSBTAT00000016877</Data></Cell>
    <Cell><Data ss:Type="String">HDAC1</Data></Cell>
   </Row>
   <Row ss:AutoFitHeight="0">
    <Cell><Data ss:Type="String">bta-miR-1247-5p</Data></Cell>
    <Cell><Data ss:Type="String">ENSBTAT00000020360</Data></Cell>
    <Cell><Data ss:Type="String">FBN2</Data></Cell>
   </Row>
   <Row ss:AutoFitHeight="0">
    <Cell><Data ss:Type="String">bta-miR-1247-5p</Data></Cell>
    <Cell><Data ss:Type="String">ENSBTAT00000017076</Data></Cell>
    <Cell><Data ss:Type="String">PTPRU</Data></Cell>
   </Row>
   <Row ss:AutoFitHeight="0">
    <Cell><Data ss:Type="String">bta-miR-1247-5p</Data></Cell>
    <Cell><Data ss:Type="String">ENSBTAT00000018977</Data></Cell>
    <Cell><Data ss:Type="String">ALPK2</Data></Cell>
   </Row>
   <Row ss:AutoFitHeight="0">
    <Cell><Data ss:Type="String">bta-miR-1247-5p</Data></Cell>
    <Cell><Data ss:Type="String">ENSBTAT00000030750</Data></Cell>
    <Cell><Data ss:Type="String">LRIG1</Data></Cell>
   </Row>
   <Row ss:AutoFitHeight="0">
    <Cell><Data ss:Type="String">bta-miR-1247-5p</Data></Cell>
    <Cell><Data ss:Type="String">ENSBTAT00000021892</Data></Cell>
    <Cell><Data ss:Type="String">DHCR7</Data></Cell>
   </Row>
   <Row ss:AutoFitHeight="0">
    <Cell><Data ss:Type="String">bta-miR-1247-5p</Data></Cell>
    <Cell><Data ss:Type="String">ENSBTAT00000037934</Data></Cell>
    <Cell><Data ss:Type="String">AIM1L</Data></Cell>
   </Row>
   <Row ss:AutoFitHeight="0">
    <Cell><Data ss:Type="String">bta-miR-1247-5p</Data></Cell>
    <Cell><Data ss:Type="String">ENSBTAT00000049280</Data></Cell>
    <Cell><Data ss:Type="String">AGGF1</Data></Cell>
   </Row>
   <Row ss:AutoFitHeight="0">
    <Cell><Data ss:Type="String">bta-miR-1247-5p</Data></Cell>
    <Cell><Data ss:Type="String">ENSBTAT00000014583</Data></Cell>
    <Cell><Data ss:Type="String">KCNQ1</Data></Cell>
   </Row>
   <Row ss:AutoFitHeight="0">
    <Cell><Data ss:Type="String">bta-miR-1247-5p</Data></Cell>
    <Cell><Data ss:Type="String">ENSBTAT00000008442</Data></Cell>
    <Cell><Data ss:Type="String">IGDCC4</Data></Cell>
   </Row>
   <Row ss:AutoFitHeight="0">
    <Cell><Data ss:Type="String">bta-miR-1247-5p</Data></Cell>
    <Cell><Data ss:Type="String">ENSBTAT00000037789</Data></Cell>
    <Cell><Data ss:Type="String">EPHA8</Data></Cell>
   </Row>
   <Row ss:AutoFitHeight="0">
    <Cell><Data ss:Type="String">bta-miR-1247-5p</Data></Cell>
    <Cell><Data ss:Type="String">ENSBTAT00000001623</Data></Cell>
    <Cell><Data ss:Type="String">CEND1</Data></Cell>
   </Row>
   <Row ss:AutoFitHeight="0">
    <Cell><Data ss:Type="String">bta-miR-1247-5p</Data></Cell>
    <Cell><Data ss:Type="String">ENSBTAT00000037963</Data></Cell>
    <Cell><Data ss:Type="String">TLE3</Data></Cell>
   </Row>
   <Row ss:AutoFitHeight="0">
    <Cell><Data ss:Type="String">bta-miR-1247-5p</Data></Cell>
    <Cell><Data ss:Type="String">ENSBTAT00000064500</Data></Cell>
    <Cell><Data ss:Type="String">CDHR5</Data></Cell>
   </Row>
   <Row ss:AutoFitHeight="0">
    <Cell><Data ss:Type="String">bta-miR-1247-5p</Data></Cell>
    <Cell><Data ss:Type="String">ENSBTAT00000019663</Data></Cell>
    <Cell><Data ss:Type="String">STAB1</Data></Cell>
   </Row>
   <Row ss:AutoFitHeight="0">
    <Cell><Data ss:Type="String">bta-miR-1247-5p</Data></Cell>
    <Cell><Data ss:Type="String">ENSBTAT00000018143</Data></Cell>
    <Cell><Data ss:Type="String">PQLC2</Data></Cell>
   </Row>
   <Row ss:AutoFitHeight="0">
    <Cell><Data ss:Type="String">bta-miR-1247-5p</Data></Cell>
    <Cell><Data ss:Type="String">ENSBTAT00000023493</Data></Cell>
    <Cell><Data ss:Type="String">-</Data></Cell>
   </Row>
   <Row ss:AutoFitHeight="0">
    <Cell><Data ss:Type="String">bta-miR-1247-5p</Data></Cell>
    <Cell><Data ss:Type="String">ENSBTAT00000010949</Data></Cell>
    <Cell><Data ss:Type="String">SDHB</Data></Cell>
   </Row>
   <Row ss:AutoFitHeight="0">
    <Cell><Data ss:Type="String">bta-miR-1247-5p</Data></Cell>
    <Cell><Data ss:Type="String">ENSBTAT00000025198</Data></Cell>
    <Cell><Data ss:Type="String">USP19</Data></Cell>
   </Row>
   <Row ss:AutoFitHeight="0">
    <Cell><Data ss:Type="String">bta-miR-1247-5p</Data></Cell>
    <Cell><Data ss:Type="String">ENSBTAT00000065348</Data></Cell>
    <Cell><Data ss:Type="String">-</Data></Cell>
   </Row>
   <Row ss:AutoFitHeight="0">
    <Cell><Data ss:Type="String">bta-miR-1247-5p</Data></Cell>
    <Cell><Data ss:Type="String">ENSBTAT00000023076</Data></Cell>
    <Cell><Data ss:Type="String">PCDHGC3</Data></Cell>
   </Row>
   <Row ss:AutoFitHeight="0">
    <Cell><Data ss:Type="String">bta-miR-1247-5p</Data></Cell>
    <Cell><Data ss:Type="String">ENSBTAT00000016618</Data></Cell>
    <Cell><Data ss:Type="String">PCDH1</Data></Cell>
   </Row>
   <Row ss:AutoFitHeight="0">
    <Cell><Data ss:Type="String">bta-miR-1247-5p</Data></Cell>
    <Cell><Data ss:Type="String">ENSBTAT00000017930</Data></Cell>
    <Cell><Data ss:Type="String">ZFYVE19</Data></Cell>
   </Row>
   <Row ss:AutoFitHeight="0">
    <Cell><Data ss:Type="String">bta-miR-1247-5p</Data></Cell>
    <Cell><Data ss:Type="String">ENSBTAT00000020226</Data></Cell>
    <Cell><Data ss:Type="String">L2HGDH</Data></Cell>
   </Row>
   <Row ss:AutoFitHeight="0">
    <Cell><Data ss:Type="String">bta-miR-1247-5p</Data></Cell>
    <Cell><Data ss:Type="String">ENSBTAT00000009681</Data></Cell>
    <Cell><Data ss:Type="String">TMEM43</Data></Cell>
   </Row>
   <Row ss:AutoFitHeight="0">
    <Cell><Data ss:Type="String">bta-miR-1247-5p</Data></Cell>
    <Cell><Data ss:Type="String">ENSBTAT00000010047</Data></Cell>
    <Cell><Data ss:Type="String">PIF1</Data></Cell>
   </Row>
   <Row ss:AutoFitHeight="0">
    <Cell><Data ss:Type="String">bta-miR-1247-5p</Data></Cell>
    <Cell><Data ss:Type="String">ENSBTAT00000026265</Data></Cell>
    <Cell><Data ss:Type="String">GATA2</Data></Cell>
   </Row>
   <Row ss:AutoFitHeight="0">
    <Cell><Data ss:Type="String">bta-miR-1247-5p</Data></Cell>
    <Cell><Data ss:Type="String">ENSBTAT00000011600</Data></Cell>
    <Cell><Data ss:Type="String">FBXL22</Data></Cell>
   </Row>
   <Row ss:AutoFitHeight="0">
    <Cell><Data ss:Type="String">bta-miR-1247-5p</Data></Cell>
    <Cell><Data ss:Type="String">ENSBTAT00000043693</Data></Cell>
    <Cell><Data ss:Type="String">ALDH1L1</Data></Cell>
   </Row>
   <Row ss:AutoFitHeight="0">
    <Cell><Data ss:Type="String">bta-miR-1247-5p</Data></Cell>
    <Cell><Data ss:Type="String">ENSBTAT00000023518</Data></Cell>
    <Cell><Data ss:Type="String">LYSMD2</Data></Cell>
   </Row>
   <Row ss:AutoFitHeight="0">
    <Cell><Data ss:Type="String">bta-miR-1247-5p</Data></Cell>
    <Cell><Data ss:Type="String">ENSBTAT00000014664</Data></Cell>
    <Cell><Data ss:Type="String">ZFYVE1</Data></Cell>
   </Row>
   <Row ss:AutoFitHeight="0">
    <Cell><Data ss:Type="String">bta-miR-1247-5p</Data></Cell>
    <Cell><Data ss:Type="String">ENSBTAT00000064501</Data></Cell>
    <Cell><Data ss:Type="String">ZFYVE1</Data></Cell>
   </Row>
   <Row ss:AutoFitHeight="0">
    <Cell><Data ss:Type="String">bta-miR-1247-5p</Data></Cell>
    <Cell><Data ss:Type="String">ENSBTAT00000029274</Data></Cell>
    <Cell><Data ss:Type="String">LTBP2</Data></Cell>
   </Row>
   <Row ss:AutoFitHeight="0">
    <Cell><Data ss:Type="String">bta-miR-1247-5p</Data></Cell>
    <Cell><Data ss:Type="String">ENSBTAT00000023031</Data></Cell>
    <Cell><Data ss:Type="String">ARL14</Data></Cell>
   </Row>
   <Row ss:AutoFitHeight="0">
    <Cell><Data ss:Type="String">bta-miR-1247-5p</Data></Cell>
    <Cell><Data ss:Type="String">ENSBTAT00000022561</Data></Cell>
    <Cell><Data ss:Type="String">RAP2B</Data></Cell>
   </Row>
   <Row ss:AutoFitHeight="0">
    <Cell><Data ss:Type="String">bta-miR-1247-5p</Data></Cell>
    <Cell><Data ss:Type="String">ENSBTAT00000065839</Data></Cell>
    <Cell><Data ss:Type="String">GAS1</Data></Cell>
   </Row>
   <Row ss:AutoFitHeight="0">
    <Cell><Data ss:Type="String">bta-miR-1247-5p</Data></Cell>
    <Cell><Data ss:Type="String">ENSBTAT00000063674</Data></Cell>
    <Cell><Data ss:Type="String">RGAG4</Data></Cell>
   </Row>
   <Row ss:AutoFitHeight="0">
    <Cell><Data ss:Type="String">bta-miR-1247-5p</Data></Cell>
    <Cell><Data ss:Type="String">ENSBTAT00000061325</Data></Cell>
    <Cell><Data ss:Type="String">AHDC1</Data></Cell>
   </Row>
   <Row ss:AutoFitHeight="0">
    <Cell><Data ss:Type="String">bta-miR-1247-5p</Data></Cell>
    <Cell><Data ss:Type="String">ENSBTAT00000065335</Data></Cell>
    <Cell><Data ss:Type="String">TSSK1B</Data></Cell>
   </Row>
   <Row ss:AutoFitHeight="0">
    <Cell><Data ss:Type="String">bta-miR-1247-5p</Data></Cell>
    <Cell><Data ss:Type="String">ENSBTAT00000028836</Data></Cell>
    <Cell><Data ss:Type="String">ARC</Data></Cell>
   </Row>
   <Row ss:AutoFitHeight="0">
    <Cell><Data ss:Type="String">bta-miR-1247-5p</Data></Cell>
    <Cell><Data ss:Type="String">ENSBTAT00000005326</Data></Cell>
    <Cell><Data ss:Type="String">OXER1</Data></Cell>
   </Row>
   <Row ss:AutoFitHeight="0">
    <Cell><Data ss:Type="String">bta-miR-1247-5p</Data></Cell>
    <Cell><Data ss:Type="String">ENSBTAT00000064829</Data></Cell>
    <Cell><Data ss:Type="String">-</Data></Cell>
   </Row>
   <Row ss:AutoFitHeight="0">
    <Cell><Data ss:Type="String">bta-miR-1247-5p</Data></Cell>
    <Cell><Data ss:Type="String">ENSBTAT00000017477</Data></Cell>
    <Cell><Data ss:Type="String">NAA11</Data></Cell>
   </Row>
   <Row ss:AutoFitHeight="0">
    <Cell><Data ss:Type="String">bta-miR-1247-5p</Data></Cell>
    <Cell><Data ss:Type="String">ENSBTAT00000020511</Data></Cell>
    <Cell><Data ss:Type="String">-</Data></Cell>
   </Row>
   <Row ss:AutoFitHeight="0">
    <Cell><Data ss:Type="String">bta-miR-1247-5p</Data></Cell>
    <Cell><Data ss:Type="String">ENSBTAT00000008954</Data></Cell>
    <Cell><Data ss:Type="String">FAM181B</Data></Cell>
   </Row>
   <Row ss:AutoFitHeight="0">
    <Cell><Data ss:Type="String">bta-miR-1247-5p</Data></Cell>
    <Cell><Data ss:Type="String">ENSBTAT00000022387</Data></Cell>
    <Cell><Data ss:Type="String">ZBTB22</Data></Cell>
   </Row>
   <Row ss:AutoFitHeight="0">
    <Cell><Data ss:Type="String">bta-miR-1247-5p</Data></Cell>
    <Cell><Data ss:Type="String">ENSBTAT00000053888</Data></Cell>
    <Cell><Data ss:Type="String">C9orf172</Data></Cell>
   </Row>
   <Row ss:AutoFitHeight="0">
    <Cell><Data ss:Type="String">bta-miR-1247-5p</Data></Cell>
    <Cell><Data ss:Type="String">ENSBTAT00000064421</Data></Cell>
    <Cell><Data ss:Type="String">-</Data></Cell>
   </Row>
   <Row ss:AutoFitHeight="0">
    <Cell><Data ss:Type="String">bta-miR-1247-5p</Data></Cell>
    <Cell><Data ss:Type="String">ENSBTAT00000036905</Data></Cell>
    <Cell><Data ss:Type="String">-</Data></Cell>
   </Row>
   <Row ss:AutoFitHeight="0">
    <Cell><Data ss:Type="String">bta-miR-1247-5p</Data></Cell>
    <Cell><Data ss:Type="String">ENSBTAT00000014724</Data></Cell>
    <Cell><Data ss:Type="String">-</Data></Cell>
   </Row>
   <Row ss:AutoFitHeight="0">
    <Cell><Data ss:Type="String">bta-miR-133a</Data></Cell>
    <Cell><Data ss:Type="String">ENSBTAT00000021512</Data></Cell>
    <Cell><Data ss:Type="String">ACAN</Data></Cell>
   </Row>
   <Row ss:AutoFitHeight="0">
    <Cell><Data ss:Type="String">bta-miR-133a</Data></Cell>
    <Cell><Data ss:Type="String">ENSBTAT00000021514</Data></Cell>
    <Cell><Data ss:Type="String">ACAN</Data></Cell>
   </Row>
   <Row ss:AutoFitHeight="0">
    <Cell><Data ss:Type="String">bta-miR-133a</Data></Cell>
    <Cell><Data ss:Type="String">ENSBTAT00000024795</Data></Cell>
    <Cell><Data ss:Type="String">HDDC3</Data></Cell>
   </Row>
   <Row ss:AutoFitHeight="0">
    <Cell><Data ss:Type="String">bta-miR-133a</Data></Cell>
    <Cell><Data ss:Type="String">ENSBTAT00000001735</Data></Cell>
    <Cell><Data ss:Type="String">DMRTA1</Data></Cell>
   </Row>
   <Row ss:AutoFitHeight="0">
    <Cell><Data ss:Type="String">bta-miR-133a</Data></Cell>
    <Cell><Data ss:Type="String">ENSBTAT00000008955</Data></Cell>
    <Cell><Data ss:Type="String">EPHA3</Data></Cell>
   </Row>
   <Row ss:AutoFitHeight="0">
    <Cell><Data ss:Type="String">bta-miR-133a</Data></Cell>
    <Cell><Data ss:Type="String">ENSBTAT00000023778</Data></Cell>
    <Cell><Data ss:Type="String">CCT5</Data></Cell>
   </Row>
   <Row ss:AutoFitHeight="0">
    <Cell><Data ss:Type="String">bta-miR-133a</Data></Cell>
    <Cell><Data ss:Type="String">ENSBTAT00000013256</Data></Cell>
    <Cell><Data ss:Type="String">TIAM2</Data></Cell>
   </Row>
   <Row ss:AutoFitHeight="0">
    <Cell><Data ss:Type="String">bta-miR-133a</Data></Cell>
    <Cell><Data ss:Type="String">ENSBTAT00000015781</Data></Cell>
    <Cell><Data ss:Type="String">CD22</Data></Cell>
   </Row>
   <Row ss:AutoFitHeight="0">
    <Cell><Data ss:Type="String">bta-miR-133a</Data></Cell>
    <Cell><Data ss:Type="String">ENSBTAT00000025281</Data></Cell>
    <Cell><Data ss:Type="String">TNFSF10</Data></Cell>
   </Row>
   <Row ss:AutoFitHeight="0">
    <Cell><Data ss:Type="String">bta-miR-133a</Data></Cell>
    <Cell><Data ss:Type="String">ENSBTAT00000021722</Data></Cell>
    <Cell ss:StyleID="s66"><Data ss:Type="DateTime">2016-09-12T00:00:00.000</Data></Cell>
   </Row>
   <Row ss:AutoFitHeight="0">
    <Cell><Data ss:Type="String">bta-miR-133a</Data></Cell>
    <Cell><Data ss:Type="String">ENSBTAT00000044315</Data></Cell>
    <Cell><Data ss:Type="String">MYLK4</Data></Cell>
   </Row>
   <Row ss:AutoFitHeight="0">
    <Cell><Data ss:Type="String">bta-miR-133a</Data></Cell>
    <Cell><Data ss:Type="String">ENSBTAT00000003318</Data></Cell>
    <Cell><Data ss:Type="String">PRAF2</Data></Cell>
   </Row>
   <Row ss:AutoFitHeight="0">
    <Cell><Data ss:Type="String">bta-miR-133a</Data></Cell>
    <Cell><Data ss:Type="String">ENSBTAT00000000878</Data></Cell>
    <Cell><Data ss:Type="String">-</Data></Cell>
   </Row>
   <Row ss:AutoFitHeight="0">
    <Cell><Data ss:Type="String">bta-miR-133a</Data></Cell>
    <Cell><Data ss:Type="String">ENSBTAT00000036452</Data></Cell>
    <Cell><Data ss:Type="String">TNFSF15</Data></Cell>
   </Row>
   <Row ss:AutoFitHeight="0">
    <Cell><Data ss:Type="String">bta-miR-133a</Data></Cell>
    <Cell><Data ss:Type="String">ENSBTAT00000009547</Data></Cell>
    <Cell><Data ss:Type="String">GAD1</Data></Cell>
   </Row>
   <Row ss:AutoFitHeight="0">
    <Cell><Data ss:Type="String">bta-miR-133a</Data></Cell>
    <Cell><Data ss:Type="String">ENSBTAT00000016089</Data></Cell>
    <Cell><Data ss:Type="String">PNPLA7</Data></Cell>
   </Row>
   <Row ss:AutoFitHeight="0">
    <Cell><Data ss:Type="String">bta-miR-133a</Data></Cell>
    <Cell><Data ss:Type="String">ENSBTAT00000013171</Data></Cell>
    <Cell><Data ss:Type="String">CANT1</Data></Cell>
   </Row>
   <Row ss:AutoFitHeight="0">
    <Cell><Data ss:Type="String">bta-miR-133a</Data></Cell>
    <Cell><Data ss:Type="String">ENSBTAT00000037358</Data></Cell>
    <Cell><Data ss:Type="String">CYHR1</Data></Cell>
   </Row>
   <Row ss:AutoFitHeight="0">
    <Cell><Data ss:Type="String">bta-miR-133a</Data></Cell>
    <Cell><Data ss:Type="String">ENSBTAT00000026649</Data></Cell>
    <Cell><Data ss:Type="String">KLHL14</Data></Cell>
   </Row>
   <Row ss:AutoFitHeight="0">
    <Cell><Data ss:Type="String">bta-miR-133a</Data></Cell>
    <Cell><Data ss:Type="String">ENSBTAT00000044861</Data></Cell>
    <Cell><Data ss:Type="String">RCE1</Data></Cell>
   </Row>
   <Row ss:AutoFitHeight="0">
    <Cell><Data ss:Type="String">bta-miR-133a</Data></Cell>
    <Cell><Data ss:Type="String">ENSBTAT00000000434</Data></Cell>
    <Cell><Data ss:Type="String">MEGF10</Data></Cell>
   </Row>
   <Row ss:AutoFitHeight="0">
    <Cell><Data ss:Type="String">bta-miR-133a</Data></Cell>
    <Cell><Data ss:Type="String">ENSBTAT00000029292</Data></Cell>
    <Cell><Data ss:Type="String">SNCAIP</Data></Cell>
   </Row>
   <Row ss:AutoFitHeight="0">
    <Cell><Data ss:Type="String">bta-miR-133a</Data></Cell>
    <Cell><Data ss:Type="String">ENSBTAT00000002707</Data></Cell>
    <Cell><Data ss:Type="String">CDC34</Data></Cell>
   </Row>
   <Row ss:AutoFitHeight="0">
    <Cell><Data ss:Type="String">bta-miR-133a</Data></Cell>
    <Cell><Data ss:Type="String">ENSBTAT00000019924</Data></Cell>
    <Cell><Data ss:Type="String">PAX7</Data></Cell>
   </Row>
   <Row ss:AutoFitHeight="0">
    <Cell><Data ss:Type="String">bta-miR-133a</Data></Cell>
    <Cell><Data ss:Type="String">ENSBTAT00000061231</Data></Cell>
    <Cell><Data ss:Type="String">WDR72</Data></Cell>
   </Row>
   <Row ss:AutoFitHeight="0">
    <Cell><Data ss:Type="String">bta-miR-133a</Data></Cell>
    <Cell><Data ss:Type="String">ENSBTAT00000065621</Data></Cell>
    <Cell><Data ss:Type="String">LRRC10B</Data></Cell>
   </Row>
   <Row ss:AutoFitHeight="0">
    <Cell><Data ss:Type="String">bta-miR-582</Data></Cell>
    <Cell><Data ss:Type="String">ENSBTAT00000017580</Data></Cell>
    <Cell><Data ss:Type="String">SLC25A4</Data></Cell>
   </Row>
   <Row ss:AutoFitHeight="0">
    <Cell><Data ss:Type="String">bta-miR-582</Data></Cell>
    <Cell><Data ss:Type="String">ENSBTAT00000010391</Data></Cell>
    <Cell><Data ss:Type="String">-</Data></Cell>
   </Row>
   <Row ss:AutoFitHeight="0">
    <Cell><Data ss:Type="String">bta-miR-582</Data></Cell>
    <Cell><Data ss:Type="String">ENSBTAT00000015264</Data></Cell>
    <Cell><Data ss:Type="String">KRT71</Data></Cell>
   </Row>
   <Row ss:AutoFitHeight="0">
    <Cell><Data ss:Type="String">bta-miR-133b</Data></Cell>
    <Cell><Data ss:Type="String">ENSBTAT00000024795</Data></Cell>
    <Cell><Data ss:Type="String">HDDC3</Data></Cell>
   </Row>
   <Row ss:AutoFitHeight="0">
    <Cell><Data ss:Type="String">bta-miR-133b</Data></Cell>
    <Cell><Data ss:Type="String">ENSBTAT00000001735</Data></Cell>
    <Cell><Data ss:Type="String">DMRTA1</Data></Cell>
   </Row>
   <Row ss:AutoFitHeight="0">
    <Cell><Data ss:Type="String">bta-miR-133b</Data></Cell>
    <Cell><Data ss:Type="String">ENSBTAT00000028928</Data></Cell>
    <Cell><Data ss:Type="String">UFC1</Data></Cell>
   </Row>
   <Row ss:AutoFitHeight="0">
    <Cell><Data ss:Type="String">bta-miR-133b</Data></Cell>
    <Cell><Data ss:Type="String">ENSBTAT00000013256</Data></Cell>
    <Cell><Data ss:Type="String">TIAM2</Data></Cell>
   </Row>
   <Row ss:AutoFitHeight="0">
    <Cell><Data ss:Type="String">bta-miR-133b</Data></Cell>
    <Cell><Data ss:Type="String">ENSBTAT00000015781</Data></Cell>
    <Cell><Data ss:Type="String">CD22</Data></Cell>
   </Row>
   <Row ss:AutoFitHeight="0">
    <Cell><Data ss:Type="String">bta-miR-133b</Data></Cell>
    <Cell><Data ss:Type="String">ENSBTAT00000021722</Data></Cell>
    <Cell ss:StyleID="s66"><Data ss:Type="DateTime">2016-09-12T00:00:00.000</Data></Cell>
   </Row>
   <Row ss:AutoFitHeight="0">
    <Cell><Data ss:Type="String">bta-miR-133b</Data></Cell>
    <Cell><Data ss:Type="String">ENSBTAT00000003318</Data></Cell>
    <Cell><Data ss:Type="String">PRAF2</Data></Cell>
   </Row>
   <Row ss:AutoFitHeight="0">
    <Cell><Data ss:Type="String">bta-miR-133b</Data></Cell>
    <Cell><Data ss:Type="String">ENSBTAT00000011810</Data></Cell>
    <Cell><Data ss:Type="String">ASB6</Data></Cell>
   </Row>
   <Row ss:AutoFitHeight="0">
    <Cell><Data ss:Type="String">bta-miR-133b</Data></Cell>
    <Cell><Data ss:Type="String">ENSBTAT00000016089</Data></Cell>
    <Cell><Data ss:Type="String">PNPLA7</Data></Cell>
   </Row>
   <Row ss:AutoFitHeight="0">
    <Cell><Data ss:Type="String">bta-miR-133b</Data></Cell>
    <Cell><Data ss:Type="String">ENSBTAT00000013171</Data></Cell>
    <Cell><Data ss:Type="String">CANT1</Data></Cell>
   </Row>
   <Row ss:AutoFitHeight="0">
    <Cell><Data ss:Type="String">bta-miR-133b</Data></Cell>
    <Cell><Data ss:Type="String">ENSBTAT00000037358</Data></Cell>
    <Cell><Data ss:Type="String">CYHR1</Data></Cell>
   </Row>
   <Row ss:AutoFitHeight="0">
    <Cell><Data ss:Type="String">bta-miR-133b</Data></Cell>
    <Cell><Data ss:Type="String">ENSBTAT00000026649</Data></Cell>
    <Cell><Data ss:Type="String">KLHL14</Data></Cell>
   </Row>
   <Row ss:AutoFitHeight="0">
    <Cell><Data ss:Type="String">bta-miR-133b</Data></Cell>
    <Cell><Data ss:Type="String">ENSBTAT00000044861</Data></Cell>
    <Cell><Data ss:Type="String">RCE1</Data></Cell>
   </Row>
   <Row ss:AutoFitHeight="0">
    <Cell><Data ss:Type="String">bta-miR-133b</Data></Cell>
    <Cell><Data ss:Type="String">ENSBTAT00000000434</Data></Cell>
    <Cell><Data ss:Type="String">MEGF10</Data></Cell>
   </Row>
   <Row ss:AutoFitHeight="0">
    <Cell><Data ss:Type="String">bta-miR-133b</Data></Cell>
    <Cell><Data ss:Type="String">ENSBTAT00000029292</Data></Cell>
    <Cell><Data ss:Type="String">SNCAIP</Data></Cell>
   </Row>
   <Row ss:AutoFitHeight="0">
    <Cell><Data ss:Type="String">bta-miR-133b</Data></Cell>
    <Cell><Data ss:Type="String">ENSBTAT00000002707</Data></Cell>
    <Cell><Data ss:Type="String">CDC34</Data></Cell>
   </Row>
   <Row ss:AutoFitHeight="0">
    <Cell><Data ss:Type="String">bta-miR-133b</Data></Cell>
    <Cell><Data ss:Type="String">ENSBTAT00000019924</Data></Cell>
    <Cell><Data ss:Type="String">PAX7</Data></Cell>
   </Row>
   <Row ss:AutoFitHeight="0">
    <Cell><Data ss:Type="String">bta-miR-133b</Data></Cell>
    <Cell><Data ss:Type="String">ENSBTAT00000061231</Data></Cell>
    <Cell><Data ss:Type="String">WDR72</Data></Cell>
   </Row>
   <Row ss:AutoFitHeight="0">
    <Cell><Data ss:Type="String">bta-miR-133b</Data></Cell>
    <Cell><Data ss:Type="String">ENSBTAT00000065621</Data></Cell>
    <Cell><Data ss:Type="String">LRRC10B</Data></Cell>
   </Row>
   <Row ss:AutoFitHeight="0">
    <Cell><Data ss:Type="String">bta-miR-2478</Data></Cell>
    <Cell><Data ss:Type="String">ENSBTAT00000004437</Data></Cell>
    <Cell><Data ss:Type="String">EAPP</Data></Cell>
   </Row>
   <Row ss:AutoFitHeight="0">
    <Cell><Data ss:Type="String">bta-miR-2478</Data></Cell>
    <Cell><Data ss:Type="String">ENSBTAT00000024956</Data></Cell>
    <Cell><Data ss:Type="String">MTCH2</Data></Cell>
   </Row>
   <Row ss:AutoFitHeight="0">
    <Cell><Data ss:Type="String">bta-miR-2478</Data></Cell>
    <Cell><Data ss:Type="String">ENSBTAT00000018402</Data></Cell>
    <Cell><Data ss:Type="String">ORMDL3</Data></Cell>
   </Row>
   <Row ss:AutoFitHeight="0">
    <Cell><Data ss:Type="String">bta-miR-2478</Data></Cell>
    <Cell><Data ss:Type="String">ENSBTAT00000021559</Data></Cell>
    <Cell><Data ss:Type="String">CLINT1</Data></Cell>
   </Row>
   <Row ss:AutoFitHeight="0">
    <Cell><Data ss:Type="String">bta-miR-2487</Data></Cell>
    <Cell><Data ss:Type="String">ENSBTAT00000064907</Data></Cell>
    <Cell><Data ss:Type="String">-</Data></Cell>
   </Row>
   <Row ss:AutoFitHeight="0">
    <Cell><Data ss:Type="String">bta-miR-2487</Data></Cell>
    <Cell><Data ss:Type="String">ENSBTAT00000015744</Data></Cell>
    <Cell><Data ss:Type="String">C15orf26</Data></Cell>
   </Row>
   <Row ss:AutoFitHeight="0">
    <Cell><Data ss:Type="String">bta-miR-2487</Data></Cell>
    <Cell><Data ss:Type="String">ENSBTAT00000018538</Data></Cell>
    <Cell><Data ss:Type="String">AHCTF1</Data></Cell>
   </Row>
   <Row ss:AutoFitHeight="0">
    <Cell><Data ss:Type="String">bta-miR-2487</Data></Cell>
    <Cell><Data ss:Type="String">ENSBTAT00000013345</Data></Cell>
    <Cell><Data ss:Type="String">AK9</Data></Cell>
   </Row>
   <Row ss:AutoFitHeight="0">
    <Cell><Data ss:Type="String">bta-miR-2487</Data></Cell>
    <Cell><Data ss:Type="String">ENSBTAT00000024171</Data></Cell>
    <Cell><Data ss:Type="String">TBX18</Data></Cell>
   </Row>
   <Row ss:AutoFitHeight="0">
    <Cell><Data ss:Type="String">bta-miR-2487</Data></Cell>
    <Cell><Data ss:Type="String">ENSBTAT00000002930</Data></Cell>
    <Cell><Data ss:Type="String">ARGFX</Data></Cell>
   </Row>
   <Row ss:AutoFitHeight="0">
    <Cell><Data ss:Type="String">bta-miR-2487</Data></Cell>
    <Cell><Data ss:Type="String">ENSBTAT00000026236</Data></Cell>
    <Cell><Data ss:Type="String">PRRC2A</Data></Cell>
   </Row>
   <Row ss:AutoFitHeight="0">
    <Cell><Data ss:Type="String">bta-miR-2487</Data></Cell>
    <Cell><Data ss:Type="String">ENSBTAT00000019858</Data></Cell>
    <Cell><Data ss:Type="String">ETV5</Data></Cell>
   </Row>
   <Row ss:AutoFitHeight="0">
    <Cell><Data ss:Type="String">bta-miR-2487</Data></Cell>
    <Cell><Data ss:Type="String">ENSBTAT00000013799</Data></Cell>
    <Cell><Data ss:Type="String">PODXL</Data></Cell>
   </Row>
   <Row ss:AutoFitHeight="0">
    <Cell><Data ss:Type="String">bta-miR-2487</Data></Cell>
    <Cell><Data ss:Type="String">ENSBTAT00000053827</Data></Cell>
    <Cell><Data ss:Type="String">-</Data></Cell>
   </Row>
   <Row ss:AutoFitHeight="0">
    <Cell><Data ss:Type="String">bta-miR-2487</Data></Cell>
    <Cell><Data ss:Type="String">ENSBTAT00000005426</Data></Cell>
    <Cell><Data ss:Type="String">FBXO18</Data></Cell>
   </Row>
   <Row ss:AutoFitHeight="0">
    <Cell><Data ss:Type="String">bta-miR-2487</Data></Cell>
    <Cell><Data ss:Type="String">ENSBTAT00000003182</Data></Cell>
    <Cell><Data ss:Type="String">FAM111A</Data></Cell>
   </Row>
   <Row ss:AutoFitHeight="0">
    <Cell><Data ss:Type="String">bta-miR-2487</Data></Cell>
    <Cell><Data ss:Type="String">ENSBTAT00000063781</Data></Cell>
    <Cell><Data ss:Type="String">CYP2F1</Data></Cell>
   </Row>
   <Row ss:AutoFitHeight="0">
    <Cell><Data ss:Type="String">bta-miR-2487</Data></Cell>
    <Cell><Data ss:Type="String">ENSBTAT00000009255</Data></Cell>
    <Cell><Data ss:Type="String">SLC17A7</Data></Cell>
   </Row>
   <Row ss:AutoFitHeight="0">
    <Cell><Data ss:Type="String">bta-miR-2487</Data></Cell>
    <Cell><Data ss:Type="String">ENSBTAT00000065485</Data></Cell>
    <Cell><Data ss:Type="String">SCN10A</Data></Cell>
   </Row>
   <Row ss:AutoFitHeight="0">
    <Cell><Data ss:Type="String">bta-miR-2487</Data></Cell>
    <Cell><Data ss:Type="String">ENSBTAT00000028280</Data></Cell>
    <Cell><Data ss:Type="String">SAR1B</Data></Cell>
   </Row>
   <Row ss:AutoFitHeight="0">
    <Cell><Data ss:Type="String">bta-miR-449a</Data></Cell>
    <Cell><Data ss:Type="String">ENSBTAT00000064890</Data></Cell>
    <Cell><Data ss:Type="String">CCSAP</Data></Cell>
   </Row>
   <Row ss:AutoFitHeight="0">
    <Cell><Data ss:Type="String">bta-miR-449a</Data></Cell>
    <Cell><Data ss:Type="String">ENSBTAT00000048411</Data></Cell>
    <Cell><Data ss:Type="String">-</Data></Cell>
   </Row>
   <Row ss:AutoFitHeight="0">
    <Cell><Data ss:Type="String">bta-miR-449a</Data></Cell>
    <Cell><Data ss:Type="String">ENSBTAT00000048410</Data></Cell>
    <Cell><Data ss:Type="String">-</Data></Cell>
   </Row>
   <Row ss:AutoFitHeight="0">
    <Cell><Data ss:Type="String">bta-miR-449a</Data></Cell>
    <Cell><Data ss:Type="String">ENSBTAT00000048408</Data></Cell>
    <Cell><Data ss:Type="String">-</Data></Cell>
   </Row>
   <Row ss:AutoFitHeight="0">
    <Cell><Data ss:Type="String">bta-miR-449a</Data></Cell>
    <Cell><Data ss:Type="String">ENSBTAT00000003689</Data></Cell>
    <Cell><Data ss:Type="String">PPFIA4</Data></Cell>
   </Row>
   <Row ss:AutoFitHeight="0">
    <Cell><Data ss:Type="String">bta-miR-449a</Data></Cell>
    <Cell><Data ss:Type="String">ENSBTAT00000004648</Data></Cell>
    <Cell><Data ss:Type="String">F11</Data></Cell>
   </Row>
   <Row ss:AutoFitHeight="0">
    <Cell><Data ss:Type="String">bta-miR-449a</Data></Cell>
    <Cell><Data ss:Type="String">ENSBTAT00000025670</Data></Cell>
    <Cell><Data ss:Type="String">CCNB1</Data></Cell>
   </Row>
   <Row ss:AutoFitHeight="0">
    <Cell><Data ss:Type="String">bta-miR-449a</Data></Cell>
    <Cell><Data ss:Type="String">ENSBTAT00000014594</Data></Cell>
    <Cell><Data ss:Type="String">PIK3R1</Data></Cell>
   </Row>
   <Row ss:AutoFitHeight="0">
    <Cell><Data ss:Type="String">bta-miR-449a</Data></Cell>
    <Cell><Data ss:Type="String">ENSBTAT00000016835</Data></Cell>
    <Cell><Data ss:Type="String">CDK18</Data></Cell>
   </Row>
   <Row ss:AutoFitHeight="0">
    <Cell><Data ss:Type="String">bta-miR-449a</Data></Cell>
    <Cell><Data ss:Type="String">ENSBTAT00000061021</Data></Cell>
    <Cell><Data ss:Type="String">HCN1</Data></Cell>
   </Row>
   <Row ss:AutoFitHeight="0">
    <Cell><Data ss:Type="String">bta-miR-449a</Data></Cell>
    <Cell><Data ss:Type="String">ENSBTAT00000048714</Data></Cell>
    <Cell><Data ss:Type="String">SDR42E1</Data></Cell>
   </Row>
   <Row ss:AutoFitHeight="0">
    <Cell><Data ss:Type="String">bta-miR-449a</Data></Cell>
    <Cell><Data ss:Type="String">ENSBTAT00000024475</Data></Cell>
    <Cell><Data ss:Type="String">SDR42E1</Data></Cell>
   </Row>
   <Row ss:AutoFitHeight="0">
    <Cell><Data ss:Type="String">bta-miR-449a</Data></Cell>
    <Cell><Data ss:Type="String">ENSBTAT00000012158</Data></Cell>
    <Cell><Data ss:Type="String">SCUBE3</Data></Cell>
   </Row>
   <Row ss:AutoFitHeight="0">
    <Cell><Data ss:Type="String">bta-miR-449a</Data></Cell>
    <Cell><Data ss:Type="String">ENSBTAT00000020239</Data></Cell>
    <Cell><Data ss:Type="String">IFNAR2</Data></Cell>
   </Row>
   <Row ss:AutoFitHeight="0">
    <Cell><Data ss:Type="String">bta-miR-449a</Data></Cell>
    <Cell><Data ss:Type="String">ENSBTAT00000023019</Data></Cell>
    <Cell><Data ss:Type="String">EVA1C</Data></Cell>
   </Row>
   <Row ss:AutoFitHeight="0">
    <Cell><Data ss:Type="String">bta-miR-449a</Data></Cell>
    <Cell><Data ss:Type="String">ENSBTAT00000005171</Data></Cell>
    <Cell><Data ss:Type="String">LIPT1</Data></Cell>
   </Row>
   <Row ss:AutoFitHeight="0">
    <Cell><Data ss:Type="String">bta-miR-449a</Data></Cell>
    <Cell><Data ss:Type="String">ENSBTAT00000061411</Data></Cell>
    <Cell><Data ss:Type="String">USP54</Data></Cell>
   </Row>
   <Row ss:AutoFitHeight="0">
    <Cell><Data ss:Type="String">bta-miR-449a</Data></Cell>
    <Cell><Data ss:Type="String">ENSBTAT00000003617</Data></Cell>
    <Cell><Data ss:Type="String">FUT11</Data></Cell>
   </Row>
   <Row ss:AutoFitHeight="0">
    <Cell><Data ss:Type="String">bta-miR-449a</Data></Cell>
    <Cell><Data ss:Type="String">ENSBTAT00000025316</Data></Cell>
    <Cell><Data ss:Type="String">TRPC3</Data></Cell>
   </Row>
   <Row ss:AutoFitHeight="0">
    <Cell><Data ss:Type="String">bta-miR-449a</Data></Cell>
    <Cell><Data ss:Type="String">ENSBTAT00000039875</Data></Cell>
    <Cell><Data ss:Type="String">TRPC3</Data></Cell>
   </Row>
   <Row ss:AutoFitHeight="0">
    <Cell><Data ss:Type="String">bta-miR-449a</Data></Cell>
    <Cell><Data ss:Type="String">ENSBTAT00000024272</Data></Cell>
    <Cell><Data ss:Type="String">SLC45A2</Data></Cell>
   </Row>
   <Row ss:AutoFitHeight="0">
    <Cell><Data ss:Type="String">bta-miR-449a</Data></Cell>
    <Cell><Data ss:Type="String">ENSBTAT00000009921</Data></Cell>
    <Cell><Data ss:Type="String">PEX19</Data></Cell>
   </Row>
   <Row ss:AutoFitHeight="0">
    <Cell><Data ss:Type="String">bta-miR-449a</Data></Cell>
    <Cell><Data ss:Type="String">ENSBTAT00000002160</Data></Cell>
    <Cell><Data ss:Type="String">-</Data></Cell>
   </Row>
   <Row ss:AutoFitHeight="0">
    <Cell><Data ss:Type="String">bta-miR-449a</Data></Cell>
    <Cell><Data ss:Type="String">ENSBTAT00000016358</Data></Cell>
    <Cell><Data ss:Type="String">C2orf49</Data></Cell>
   </Row>
   <Row ss:AutoFitHeight="0">
    <Cell><Data ss:Type="String">bta-miR-449a</Data></Cell>
    <Cell><Data ss:Type="String">ENSBTAT00000006425</Data></Cell>
    <Cell><Data ss:Type="String">SLC4A5</Data></Cell>
   </Row>
   <Row ss:AutoFitHeight="0">
    <Cell><Data ss:Type="String">bta-miR-449a</Data></Cell>
    <Cell><Data ss:Type="String">ENSBTAT00000008336</Data></Cell>
    <Cell><Data ss:Type="String">SLC22A7</Data></Cell>
   </Row>
   <Row ss:AutoFitHeight="0">
    <Cell><Data ss:Type="String">bta-miR-449a</Data></Cell>
    <Cell><Data ss:Type="String">ENSBTAT00000023304</Data></Cell>
    <Cell><Data ss:Type="String">AIM1</Data></Cell>
   </Row>
   <Row ss:AutoFitHeight="0">
    <Cell><Data ss:Type="String">bta-miR-449a</Data></Cell>
    <Cell><Data ss:Type="String">ENSBTAT00000011966</Data></Cell>
    <Cell><Data ss:Type="String">ADD2</Data></Cell>
   </Row>
   <Row ss:AutoFitHeight="0">
    <Cell><Data ss:Type="String">bta-miR-449a</Data></Cell>
    <Cell><Data ss:Type="String">ENSBTAT00000025661</Data></Cell>
    <Cell><Data ss:Type="String">LPCAT2</Data></Cell>
   </Row>
   <Row ss:AutoFitHeight="0">
    <Cell><Data ss:Type="String">bta-miR-449a</Data></Cell>
    <Cell><Data ss:Type="String">ENSBTAT00000046919</Data></Cell>
    <Cell><Data ss:Type="String">SPAST</Data></Cell>
   </Row>
   <Row ss:AutoFitHeight="0">
    <Cell><Data ss:Type="String">bta-miR-449a</Data></Cell>
    <Cell><Data ss:Type="String">ENSBTAT00000027382</Data></Cell>
    <Cell><Data ss:Type="String">ABCD1</Data></Cell>
   </Row>
   <Row ss:AutoFitHeight="0">
    <Cell><Data ss:Type="String">bta-miR-449a</Data></Cell>
    <Cell><Data ss:Type="String">ENSBTAT00000010526</Data></Cell>
    <Cell><Data ss:Type="String">DRC7</Data></Cell>
   </Row>
   <Row ss:AutoFitHeight="0">
    <Cell><Data ss:Type="String">bta-miR-449a</Data></Cell>
    <Cell><Data ss:Type="String">ENSBTAT00000025996</Data></Cell>
    <Cell><Data ss:Type="String">G6PD</Data></Cell>
   </Row>
   <Row ss:AutoFitHeight="0">
    <Cell><Data ss:Type="String">bta-miR-449a</Data></Cell>
    <Cell><Data ss:Type="String">ENSBTAT00000002564</Data></Cell>
    <Cell><Data ss:Type="String">DRP2</Data></Cell>
   </Row>
   <Row ss:AutoFitHeight="0">
    <Cell><Data ss:Type="String">bta-miR-449a</Data></Cell>
    <Cell><Data ss:Type="String">ENSBTAT00000025165</Data></Cell>
    <Cell><Data ss:Type="String">-</Data></Cell>
   </Row>
   <Row ss:AutoFitHeight="0">
    <Cell><Data ss:Type="String">bta-miR-449a</Data></Cell>
    <Cell><Data ss:Type="String">ENSBTAT00000027416</Data></Cell>
    <Cell><Data ss:Type="String">SCUBE2</Data></Cell>
   </Row>
   <Row ss:AutoFitHeight="0">
    <Cell><Data ss:Type="String">bta-miR-449a</Data></Cell>
    <Cell><Data ss:Type="String">ENSBTAT00000061001</Data></Cell>
    <Cell><Data ss:Type="String">KIAA0226</Data></Cell>
   </Row>
   <Row ss:AutoFitHeight="0">
    <Cell><Data ss:Type="String">bta-miR-449a</Data></Cell>
    <Cell><Data ss:Type="String">ENSBTAT00000002461</Data></Cell>
    <Cell><Data ss:Type="String">KIAA0226</Data></Cell>
   </Row>
   <Row ss:AutoFitHeight="0">
    <Cell><Data ss:Type="String">bta-miR-449a</Data></Cell>
    <Cell><Data ss:Type="String">ENSBTAT00000015924</Data></Cell>
    <Cell><Data ss:Type="String">-</Data></Cell>
   </Row>
   <Row ss:AutoFitHeight="0">
    <Cell><Data ss:Type="String">bta-miR-449a</Data></Cell>
    <Cell><Data ss:Type="String">ENSBTAT00000005088</Data></Cell>
    <Cell><Data ss:Type="String">HMGCS2</Data></Cell>
   </Row>
   <Row ss:AutoFitHeight="0">
    <Cell><Data ss:Type="String">bta-miR-449a</Data></Cell>
    <Cell><Data ss:Type="String">ENSBTAT00000039810</Data></Cell>
    <Cell><Data ss:Type="String">C11orf42</Data></Cell>
   </Row>
   <Row ss:AutoFitHeight="0">
    <Cell><Data ss:Type="String">bta-miR-449a</Data></Cell>
    <Cell><Data ss:Type="String">ENSBTAT00000021272</Data></Cell>
    <Cell><Data ss:Type="String">CDH1</Data></Cell>
   </Row>
   <Row ss:AutoFitHeight="0">
    <Cell><Data ss:Type="String">bta-miR-449a</Data></Cell>
    <Cell><Data ss:Type="String">ENSBTAT00000002389</Data></Cell>
    <Cell><Data ss:Type="String">SASH1</Data></Cell>
   </Row>
   <Row ss:AutoFitHeight="0">
    <Cell><Data ss:Type="String">bta-miR-449a</Data></Cell>
    <Cell><Data ss:Type="String">ENSBTAT00000006374</Data></Cell>
    <Cell><Data ss:Type="String">IGSF3</Data></Cell>
   </Row>
   <Row ss:AutoFitHeight="0">
    <Cell><Data ss:Type="String">bta-miR-449a</Data></Cell>
    <Cell><Data ss:Type="String">ENSBTAT00000026493</Data></Cell>
    <Cell><Data ss:Type="String">PKD1L3</Data></Cell>
   </Row>
   <Row ss:AutoFitHeight="0">
    <Cell><Data ss:Type="String">bta-miR-449a</Data></Cell>
    <Cell><Data ss:Type="String">ENSBTAT00000013251</Data></Cell>
    <Cell><Data ss:Type="String">POLR3D</Data></Cell>
   </Row>
   <Row ss:AutoFitHeight="0">
    <Cell><Data ss:Type="String">bta-miR-449a</Data></Cell>
    <Cell><Data ss:Type="String">ENSBTAT00000005725</Data></Cell>
    <Cell><Data ss:Type="String">THNSL2</Data></Cell>
   </Row>
   <Row ss:AutoFitHeight="0">
    <Cell><Data ss:Type="String">bta-miR-449a</Data></Cell>
    <Cell><Data ss:Type="String">ENSBTAT00000061577</Data></Cell>
    <Cell><Data ss:Type="String">CHRNA10</Data></Cell>
   </Row>
   <Row ss:AutoFitHeight="0">
    <Cell><Data ss:Type="String">bta-miR-449a</Data></Cell>
    <Cell><Data ss:Type="String">ENSBTAT00000007191</Data></Cell>
    <Cell><Data ss:Type="String">-</Data></Cell>
   </Row>
   <Row ss:AutoFitHeight="0">
    <Cell><Data ss:Type="String">bta-miR-449a</Data></Cell>
    <Cell><Data ss:Type="String">ENSBTAT00000066301</Data></Cell>
    <Cell><Data ss:Type="String">-</Data></Cell>
   </Row>
   <Row ss:AutoFitHeight="0">
    <Cell><Data ss:Type="String">bta-miR-449a</Data></Cell>
    <Cell><Data ss:Type="String">ENSBTAT00000019840</Data></Cell>
    <Cell><Data ss:Type="String">ABCA3</Data></Cell>
   </Row>
   <Row ss:AutoFitHeight="0">
    <Cell><Data ss:Type="String">bta-miR-449a</Data></Cell>
    <Cell><Data ss:Type="String">ENSBTAT00000017848</Data></Cell>
    <Cell><Data ss:Type="String">MARK3</Data></Cell>
   </Row>
   <Row ss:AutoFitHeight="0">
    <Cell><Data ss:Type="String">bta-miR-449a</Data></Cell>
    <Cell><Data ss:Type="String">ENSBTAT00000011256</Data></Cell>
    <Cell><Data ss:Type="String">SLC22A3</Data></Cell>
   </Row>
   <Row ss:AutoFitHeight="0">
    <Cell><Data ss:Type="String">bta-miR-449a</Data></Cell>
    <Cell><Data ss:Type="String">ENSBTAT00000021068</Data></Cell>
    <Cell><Data ss:Type="String">PHKA1</Data></Cell>
   </Row>
   <Row ss:AutoFitHeight="0">
    <Cell><Data ss:Type="String">bta-miR-449a</Data></Cell>
    <Cell><Data ss:Type="String">ENSBTAT00000005040</Data></Cell>
    <Cell><Data ss:Type="String">SLC13A4</Data></Cell>
   </Row>
   <Row ss:AutoFitHeight="0">
    <Cell><Data ss:Type="String">bta-miR-449a</Data></Cell>
    <Cell><Data ss:Type="String">ENSBTAT00000009647</Data></Cell>
    <Cell><Data ss:Type="String">NFKBID</Data></Cell>
   </Row>
   <Row ss:AutoFitHeight="0">
    <Cell><Data ss:Type="String">bta-miR-449a</Data></Cell>
    <Cell><Data ss:Type="String">ENSBTAT00000029211</Data></Cell>
    <Cell><Data ss:Type="String">TBL1XR1</Data></Cell>
   </Row>
   <Row ss:AutoFitHeight="0">
    <Cell><Data ss:Type="String">bta-miR-449a</Data></Cell>
    <Cell><Data ss:Type="String">ENSBTAT00000004136</Data></Cell>
    <Cell><Data ss:Type="String">NTN4</Data></Cell>
   </Row>
   <Row ss:AutoFitHeight="0">
    <Cell><Data ss:Type="String">bta-miR-449a</Data></Cell>
    <Cell><Data ss:Type="String">ENSBTAT00000023783</Data></Cell>
    <Cell><Data ss:Type="String">CAD</Data></Cell>
   </Row>
   <Row ss:AutoFitHeight="0">
    <Cell><Data ss:Type="String">bta-miR-449a</Data></Cell>
    <Cell><Data ss:Type="String">ENSBTAT00000001707</Data></Cell>
    <Cell><Data ss:Type="String">DEPDC5</Data></Cell>
   </Row>
   <Row ss:AutoFitHeight="0">
    <Cell><Data ss:Type="String">bta-miR-449a</Data></Cell>
    <Cell><Data ss:Type="String">ENSBTAT00000043868</Data></Cell>
    <Cell><Data ss:Type="String">-</Data></Cell>
   </Row>
   <Row ss:AutoFitHeight="0">
    <Cell><Data ss:Type="String">bta-miR-449a</Data></Cell>
    <Cell><Data ss:Type="String">ENSBTAT00000006032</Data></Cell>
    <Cell><Data ss:Type="String">PIM2</Data></Cell>
   </Row>
   <Row ss:AutoFitHeight="0">
    <Cell><Data ss:Type="String">bta-miR-449a</Data></Cell>
    <Cell><Data ss:Type="String">ENSBTAT00000065235</Data></Cell>
    <Cell><Data ss:Type="String">ALDOB</Data></Cell>
   </Row>
   <Row ss:AutoFitHeight="0">
    <Cell><Data ss:Type="String">bta-miR-449a</Data></Cell>
    <Cell><Data ss:Type="String">ENSBTAT00000020413</Data></Cell>
    <Cell><Data ss:Type="String">ALDOB</Data></Cell>
   </Row>
   <Row ss:AutoFitHeight="0">
    <Cell><Data ss:Type="String">bta-miR-449a</Data></Cell>
    <Cell><Data ss:Type="String">ENSBTAT00000031993</Data></Cell>
    <Cell><Data ss:Type="String">ECH1</Data></Cell>
   </Row>
   <Row ss:AutoFitHeight="0">
    <Cell><Data ss:Type="String">bta-miR-449a</Data></Cell>
    <Cell><Data ss:Type="String">ENSBTAT00000035050</Data></Cell>
    <Cell><Data ss:Type="String">LRRC75A</Data></Cell>
   </Row>
   <Row ss:AutoFitHeight="0">
    <Cell><Data ss:Type="String">bta-miR-449a</Data></Cell>
    <Cell><Data ss:Type="String">ENSBTAT00000028986</Data></Cell>
    <Cell><Data ss:Type="String">RAPSN</Data></Cell>
   </Row>
   <Row ss:AutoFitHeight="0">
    <Cell><Data ss:Type="String">bta-miR-449a</Data></Cell>
    <Cell><Data ss:Type="String">ENSBTAT00000032010</Data></Cell>
    <Cell><Data ss:Type="String">PLEKHG2</Data></Cell>
   </Row>
   <Row ss:AutoFitHeight="0">
    <Cell><Data ss:Type="String">bta-miR-449a</Data></Cell>
    <Cell><Data ss:Type="String">ENSBTAT00000000169</Data></Cell>
    <Cell><Data ss:Type="String">RFX4</Data></Cell>
   </Row>
   <Row ss:AutoFitHeight="0">
    <Cell><Data ss:Type="String">bta-miR-449a</Data></Cell>
    <Cell><Data ss:Type="String">ENSBTAT00000047864</Data></Cell>
    <Cell><Data ss:Type="String">ENTPD1</Data></Cell>
   </Row>
   <Row ss:AutoFitHeight="0">
    <Cell><Data ss:Type="String">bta-miR-449a</Data></Cell>
    <Cell><Data ss:Type="String">ENSBTAT00000047862</Data></Cell>
    <Cell><Data ss:Type="String">ENTPD1</Data></Cell>
   </Row>
   <Row ss:AutoFitHeight="0">
    <Cell><Data ss:Type="String">bta-miR-449a</Data></Cell>
    <Cell><Data ss:Type="String">ENSBTAT00000043858</Data></Cell>
    <Cell><Data ss:Type="String">MEGF8</Data></Cell>
   </Row>
   <Row ss:AutoFitHeight="0">
    <Cell><Data ss:Type="String">bta-miR-449a</Data></Cell>
    <Cell><Data ss:Type="String">ENSBTAT00000004988</Data></Cell>
    <Cell><Data ss:Type="String">SLC35G2</Data></Cell>
   </Row>
   <Row ss:AutoFitHeight="0">
    <Cell><Data ss:Type="String">bta-miR-449a</Data></Cell>
    <Cell><Data ss:Type="String">ENSBTAT00000009034</Data></Cell>
    <Cell><Data ss:Type="String">SLC35B1</Data></Cell>
   </Row>
   <Row ss:AutoFitHeight="0">
    <Cell><Data ss:Type="String">bta-miR-449a</Data></Cell>
    <Cell><Data ss:Type="String">ENSBTAT00000015677</Data></Cell>
    <Cell><Data ss:Type="String">ANGPTL2</Data></Cell>
   </Row>
   <Row ss:AutoFitHeight="0">
    <Cell><Data ss:Type="String">bta-miR-449a</Data></Cell>
    <Cell><Data ss:Type="String">ENSBTAT00000028315</Data></Cell>
    <Cell><Data ss:Type="String">LAT</Data></Cell>
   </Row>
   <Row ss:AutoFitHeight="0">
    <Cell><Data ss:Type="String">bta-miR-449a</Data></Cell>
    <Cell><Data ss:Type="String">ENSBTAT00000018253</Data></Cell>
    <Cell><Data ss:Type="String">SP2</Data></Cell>
   </Row>
   <Row ss:AutoFitHeight="0">
    <Cell><Data ss:Type="String">bta-miR-449a</Data></Cell>
    <Cell><Data ss:Type="String">ENSBTAT00000064585</Data></Cell>
    <Cell><Data ss:Type="String">SP2</Data></Cell>
   </Row>
   <Row ss:AutoFitHeight="0">
    <Cell><Data ss:Type="String">bta-miR-449a</Data></Cell>
    <Cell><Data ss:Type="String">ENSBTAT00000053674</Data></Cell>
    <Cell><Data ss:Type="String">LYPD5</Data></Cell>
   </Row>
   <Row ss:AutoFitHeight="0">
    <Cell><Data ss:Type="String">bta-miR-449a</Data></Cell>
    <Cell><Data ss:Type="String">ENSBTAT00000064951</Data></Cell>
    <Cell><Data ss:Type="String">BCL2L14</Data></Cell>
   </Row>
   <Row ss:AutoFitHeight="0">
    <Cell><Data ss:Type="String">bta-miR-449a</Data></Cell>
    <Cell><Data ss:Type="String">ENSBTAT00000065305</Data></Cell>
    <Cell><Data ss:Type="String">BCL2L14</Data></Cell>
   </Row>
   <Row ss:AutoFitHeight="0">
    <Cell><Data ss:Type="String">bta-miR-449a</Data></Cell>
    <Cell><Data ss:Type="String">ENSBTAT00000065005</Data></Cell>
    <Cell><Data ss:Type="String">BCL2L14</Data></Cell>
   </Row>
   <Row ss:AutoFitHeight="0">
    <Cell><Data ss:Type="String">bta-miR-449a</Data></Cell>
    <Cell><Data ss:Type="String">ENSBTAT00000056997</Data></Cell>
    <Cell><Data ss:Type="String">FBXL19</Data></Cell>
   </Row>
   <Row ss:AutoFitHeight="0">
    <Cell><Data ss:Type="String">bta-miR-449a</Data></Cell>
    <Cell><Data ss:Type="String">ENSBTAT00000052570</Data></Cell>
    <Cell><Data ss:Type="String">MXI1</Data></Cell>
   </Row>
   <Row ss:AutoFitHeight="0">
    <Cell><Data ss:Type="String">bta-miR-449a</Data></Cell>
    <Cell><Data ss:Type="String">ENSBTAT00000027594</Data></Cell>
    <Cell><Data ss:Type="String">PRSS12</Data></Cell>
   </Row>
   <Row ss:AutoFitHeight="0">
    <Cell><Data ss:Type="String">bta-miR-449a</Data></Cell>
    <Cell><Data ss:Type="String">ENSBTAT00000018013</Data></Cell>
    <Cell><Data ss:Type="String">MAVS</Data></Cell>
   </Row>
   <Row ss:AutoFitHeight="0">
    <Cell><Data ss:Type="String">bta-miR-449a</Data></Cell>
    <Cell><Data ss:Type="String">ENSBTAT00000028493</Data></Cell>
    <Cell><Data ss:Type="String">GTF3C5</Data></Cell>
   </Row>
   <Row ss:AutoFitHeight="0">
    <Cell><Data ss:Type="String">bta-miR-449a</Data></Cell>
    <Cell><Data ss:Type="String">ENSBTAT00000029328</Data></Cell>
    <Cell><Data ss:Type="String">PCNT</Data></Cell>
   </Row>
   <Row ss:AutoFitHeight="0">
    <Cell><Data ss:Type="String">bta-miR-449a</Data></Cell>
    <Cell><Data ss:Type="String">ENSBTAT00000064693</Data></Cell>
    <Cell><Data ss:Type="String">C9orf69</Data></Cell>
   </Row>
   <Row ss:AutoFitHeight="0">
    <Cell><Data ss:Type="String">bta-miR-449a</Data></Cell>
    <Cell><Data ss:Type="String">ENSBTAT00000064675</Data></Cell>
    <Cell><Data ss:Type="String">MUC3A</Data></Cell>
   </Row>
   <Row ss:AutoFitHeight="0">
    <Cell><Data ss:Type="String">bta-miR-449a</Data></Cell>
    <Cell><Data ss:Type="String">ENSBTAT00000027016</Data></Cell>
    <Cell><Data ss:Type="String">NFKB1</Data></Cell>
   </Row>
   <Row ss:AutoFitHeight="0">
    <Cell><Data ss:Type="String">bta-miR-449a</Data></Cell>
    <Cell><Data ss:Type="String">ENSBTAT00000007950</Data></Cell>
    <Cell><Data ss:Type="String">NMT1</Data></Cell>
   </Row>
   <Row ss:AutoFitHeight="0">
    <Cell><Data ss:Type="String">bta-miR-449a</Data></Cell>
    <Cell><Data ss:Type="String">ENSBTAT00000015842</Data></Cell>
    <Cell><Data ss:Type="String">ZNF831</Data></Cell>
   </Row>
   <Row ss:AutoFitHeight="0">
    <Cell><Data ss:Type="String">bta-miR-449a</Data></Cell>
    <Cell><Data ss:Type="String">ENSBTAT00000019049</Data></Cell>
    <Cell><Data ss:Type="String">CDCA8</Data></Cell>
   </Row>
   <Row ss:AutoFitHeight="0">
    <Cell><Data ss:Type="String">bta-miR-449a</Data></Cell>
    <Cell><Data ss:Type="String">ENSBTAT00000020875</Data></Cell>
    <Cell><Data ss:Type="String">BPIFB1</Data></Cell>
   </Row>
   <Row ss:AutoFitHeight="0">
    <Cell><Data ss:Type="String">bta-miR-449a</Data></Cell>
    <Cell><Data ss:Type="String">ENSBTAT00000039655</Data></Cell>
    <Cell><Data ss:Type="String">LIMCH1</Data></Cell>
   </Row>
   <Row ss:AutoFitHeight="0">
    <Cell><Data ss:Type="String">bta-miR-449a</Data></Cell>
    <Cell><Data ss:Type="String">ENSBTAT00000055322</Data></Cell>
    <Cell><Data ss:Type="String">CHADL</Data></Cell>
   </Row>
   <Row ss:AutoFitHeight="0">
    <Cell><Data ss:Type="String">bta-miR-449a</Data></Cell>
    <Cell><Data ss:Type="String">ENSBTAT00000064569</Data></Cell>
    <Cell><Data ss:Type="String">B3GNT3</Data></Cell>
   </Row>
   <Row ss:AutoFitHeight="0">
    <Cell><Data ss:Type="String">bta-miR-449a</Data></Cell>
    <Cell><Data ss:Type="String">ENSBTAT00000037679</Data></Cell>
    <Cell><Data ss:Type="String">-</Data></Cell>
   </Row>
   <Row ss:AutoFitHeight="0">
    <Cell><Data ss:Type="String">bta-miR-449a</Data></Cell>
    <Cell><Data ss:Type="String">ENSBTAT00000027443</Data></Cell>
    <Cell><Data ss:Type="String">OCIAD2</Data></Cell>
   </Row>
   <Row ss:AutoFitHeight="0">
    <Cell><Data ss:Type="String">bta-miR-449a</Data></Cell>
    <Cell><Data ss:Type="String">ENSBTAT00000009356</Data></Cell>
    <Cell><Data ss:Type="String">STEAP3</Data></Cell>
   </Row>
   <Row ss:AutoFitHeight="0">
    <Cell><Data ss:Type="String">bta-miR-449a</Data></Cell>
    <Cell><Data ss:Type="String">ENSBTAT00000045258</Data></Cell>
    <Cell><Data ss:Type="String">-</Data></Cell>
   </Row>
   <Row ss:AutoFitHeight="0">
    <Cell><Data ss:Type="String">bta-miR-449a</Data></Cell>
    <Cell><Data ss:Type="String">ENSBTAT00000000401</Data></Cell>
    <Cell><Data ss:Type="String">PTPRT</Data></Cell>
   </Row>
   <Row ss:AutoFitHeight="0">
    <Cell><Data ss:Type="String">bta-miR-449a</Data></Cell>
    <Cell><Data ss:Type="String">ENSBTAT00000007968</Data></Cell>
    <Cell><Data ss:Type="String">C19orf57</Data></Cell>
   </Row>
   <Row ss:AutoFitHeight="0">
    <Cell><Data ss:Type="String">bta-miR-449a</Data></Cell>
    <Cell><Data ss:Type="String">ENSBTAT00000062922</Data></Cell>
    <Cell><Data ss:Type="String">C19orf57</Data></Cell>
   </Row>
   <Row ss:AutoFitHeight="0">
    <Cell><Data ss:Type="String">bta-miR-449a</Data></Cell>
    <Cell><Data ss:Type="String">ENSBTAT00000061369</Data></Cell>
    <Cell><Data ss:Type="String">TNRC6C</Data></Cell>
   </Row>
   <Row ss:AutoFitHeight="0">
    <Cell><Data ss:Type="String">bta-miR-449a</Data></Cell>
    <Cell><Data ss:Type="String">ENSBTAT00000025820</Data></Cell>
    <Cell><Data ss:Type="String">SCD5</Data></Cell>
   </Row>
   <Row ss:AutoFitHeight="0">
    <Cell><Data ss:Type="String">bta-miR-449a</Data></Cell>
    <Cell><Data ss:Type="String">ENSBTAT00000009497</Data></Cell>
    <Cell><Data ss:Type="String">CASKIN2</Data></Cell>
   </Row>
   <Row ss:AutoFitHeight="0">
    <Cell><Data ss:Type="String">bta-miR-449a</Data></Cell>
    <Cell><Data ss:Type="String">ENSBTAT00000004759</Data></Cell>
    <Cell><Data ss:Type="String">OTOP1</Data></Cell>
   </Row>
   <Row ss:AutoFitHeight="0">
    <Cell><Data ss:Type="String">bta-miR-449a</Data></Cell>
    <Cell><Data ss:Type="String">ENSBTAT00000001597</Data></Cell>
    <Cell><Data ss:Type="String">SERPINB8</Data></Cell>
   </Row>
   <Row ss:AutoFitHeight="0">
    <Cell><Data ss:Type="String">bta-miR-449a</Data></Cell>
    <Cell><Data ss:Type="String">ENSBTAT00000019453</Data></Cell>
    <Cell><Data ss:Type="String">GPAA1</Data></Cell>
   </Row>
   <Row ss:AutoFitHeight="0">
    <Cell><Data ss:Type="String">bta-miR-449a</Data></Cell>
    <Cell><Data ss:Type="String">ENSBTAT00000005590</Data></Cell>
    <Cell><Data ss:Type="String">TRAPPC5</Data></Cell>
   </Row>
   <Row ss:AutoFitHeight="0">
    <Cell><Data ss:Type="String">bta-miR-449a</Data></Cell>
    <Cell><Data ss:Type="String">ENSBTAT00000024981</Data></Cell>
    <Cell><Data ss:Type="String">SLC22A12</Data></Cell>
   </Row>
   <Row ss:AutoFitHeight="0">
    <Cell><Data ss:Type="String">bta-miR-449a</Data></Cell>
    <Cell><Data ss:Type="String">ENSBTAT00000021554</Data></Cell>
    <Cell><Data ss:Type="String">FBXO32</Data></Cell>
   </Row>
   <Row ss:AutoFitHeight="0">
    <Cell><Data ss:Type="String">bta-miR-449a</Data></Cell>
    <Cell><Data ss:Type="String">ENSBTAT00000024404</Data></Cell>
    <Cell><Data ss:Type="String">TJP3</Data></Cell>
   </Row>
   <Row ss:AutoFitHeight="0">
    <Cell><Data ss:Type="String">bta-miR-449a</Data></Cell>
    <Cell><Data ss:Type="String">ENSBTAT00000005874</Data></Cell>
    <Cell><Data ss:Type="String">ADHFE1</Data></Cell>
   </Row>
   <Row ss:AutoFitHeight="0">
    <Cell><Data ss:Type="String">bta-miR-449a</Data></Cell>
    <Cell><Data ss:Type="String">ENSBTAT00000025744</Data></Cell>
    <Cell><Data ss:Type="String">KATNAL2</Data></Cell>
   </Row>
   <Row ss:AutoFitHeight="0">
    <Cell><Data ss:Type="String">bta-miR-449a</Data></Cell>
    <Cell><Data ss:Type="String">ENSBTAT00000035773</Data></Cell>
    <Cell><Data ss:Type="String">IZUMO4</Data></Cell>
   </Row>
   <Row ss:AutoFitHeight="0">
    <Cell><Data ss:Type="String">bta-miR-449a</Data></Cell>
    <Cell><Data ss:Type="String">ENSBTAT00000005001</Data></Cell>
    <Cell><Data ss:Type="String">RIMS2</Data></Cell>
   </Row>
   <Row ss:AutoFitHeight="0">
    <Cell><Data ss:Type="String">bta-miR-449a</Data></Cell>
    <Cell><Data ss:Type="String">ENSBTAT00000053693</Data></Cell>
    <Cell><Data ss:Type="String">-</Data></Cell>
   </Row>
   <Row ss:AutoFitHeight="0">
    <Cell><Data ss:Type="String">bta-miR-449a</Data></Cell>
    <Cell><Data ss:Type="String">ENSBTAT00000028656</Data></Cell>
    <Cell><Data ss:Type="String">TMEM55A</Data></Cell>
   </Row>
   <Row ss:AutoFitHeight="0">
    <Cell><Data ss:Type="String">bta-miR-449a</Data></Cell>
    <Cell><Data ss:Type="String">ENSBTAT00000064081</Data></Cell>
    <Cell><Data ss:Type="String">LMNTD2</Data></Cell>
   </Row>
   <Row ss:AutoFitHeight="0">
    <Cell><Data ss:Type="String">bta-miR-449a</Data></Cell>
    <Cell><Data ss:Type="String">ENSBTAT00000003522</Data></Cell>
    <Cell><Data ss:Type="String">TINF2</Data></Cell>
   </Row>
   <Row ss:AutoFitHeight="0">
    <Cell><Data ss:Type="String">bta-miR-449a</Data></Cell>
    <Cell><Data ss:Type="String">ENSBTAT00000045730</Data></Cell>
    <Cell><Data ss:Type="String">RAD54L2</Data></Cell>
   </Row>
   <Row ss:AutoFitHeight="0">
    <Cell><Data ss:Type="String">bta-miR-449a</Data></Cell>
    <Cell><Data ss:Type="String">ENSBTAT00000030664</Data></Cell>
    <Cell><Data ss:Type="String">TCTA</Data></Cell>
   </Row>
   <Row ss:AutoFitHeight="0">
    <Cell><Data ss:Type="String">bta-miR-449a</Data></Cell>
    <Cell><Data ss:Type="String">ENSBTAT00000051987</Data></Cell>
    <Cell><Data ss:Type="String">-</Data></Cell>
   </Row>
   <Row ss:AutoFitHeight="0">
    <Cell><Data ss:Type="String">bta-miR-449a</Data></Cell>
    <Cell><Data ss:Type="String">ENSBTAT00000014383</Data></Cell>
    <Cell><Data ss:Type="String">HTR4</Data></Cell>
   </Row>
   <Row ss:AutoFitHeight="0">
    <Cell><Data ss:Type="String">bta-miR-449a</Data></Cell>
    <Cell><Data ss:Type="String">ENSBTAT00000020143</Data></Cell>
    <Cell><Data ss:Type="String">MGA</Data></Cell>
   </Row>
   <Row ss:AutoFitHeight="0">
    <Cell><Data ss:Type="String">bta-miR-449a</Data></Cell>
    <Cell><Data ss:Type="String">ENSBTAT00000064223</Data></Cell>
    <Cell><Data ss:Type="String">CCNJL</Data></Cell>
   </Row>
   <Row ss:AutoFitHeight="0">
    <Cell><Data ss:Type="String">bta-miR-449a</Data></Cell>
    <Cell><Data ss:Type="String">ENSBTAT00000019848</Data></Cell>
    <Cell><Data ss:Type="String">VCAN</Data></Cell>
   </Row>
   <Row ss:AutoFitHeight="0">
    <Cell><Data ss:Type="String">bta-miR-449a</Data></Cell>
    <Cell><Data ss:Type="String">ENSBTAT00000019852</Data></Cell>
    <Cell><Data ss:Type="String">VCAN</Data></Cell>
   </Row>
   <Row ss:AutoFitHeight="0">
    <Cell><Data ss:Type="String">bta-miR-449a</Data></Cell>
    <Cell><Data ss:Type="String">ENSBTAT00000025453</Data></Cell>
    <Cell><Data ss:Type="String">WDHD1</Data></Cell>
   </Row>
   <Row ss:AutoFitHeight="0">
    <Cell><Data ss:Type="String">bta-miR-449a</Data></Cell>
    <Cell><Data ss:Type="String">ENSBTAT00000009936</Data></Cell>
    <Cell><Data ss:Type="String">-</Data></Cell>
   </Row>
   <Row ss:AutoFitHeight="0">
    <Cell><Data ss:Type="String">bta-miR-449a</Data></Cell>
    <Cell><Data ss:Type="String">ENSBTAT00000037026</Data></Cell>
    <Cell><Data ss:Type="String">-</Data></Cell>
   </Row>
   <Row ss:AutoFitHeight="0">
    <Cell><Data ss:Type="String">bta-miR-449a</Data></Cell>
    <Cell><Data ss:Type="String">ENSBTAT00000043105</Data></Cell>
    <Cell><Data ss:Type="String">-</Data></Cell>
   </Row>
   <Row ss:AutoFitHeight="0">
    <Cell><Data ss:Type="String">bta-miR-449a</Data></Cell>
    <Cell><Data ss:Type="String">ENSBTAT00000001560</Data></Cell>
    <Cell><Data ss:Type="String">LRRN1</Data></Cell>
   </Row>
   <Row ss:AutoFitHeight="0">
    <Cell><Data ss:Type="String">bta-miR-449a</Data></Cell>
    <Cell><Data ss:Type="String">ENSBTAT00000024308</Data></Cell>
    <Cell><Data ss:Type="String">-</Data></Cell>
   </Row>
   <Row ss:AutoFitHeight="0">
    <Cell><Data ss:Type="String">bta-miR-449a</Data></Cell>
    <Cell><Data ss:Type="String">ENSBTAT00000002678</Data></Cell>
    <Cell><Data ss:Type="String">-</Data></Cell>
   </Row>
   <Row ss:AutoFitHeight="0">
    <Cell><Data ss:Type="String">bta-miR-449a</Data></Cell>
    <Cell><Data ss:Type="String">ENSBTAT00000024302</Data></Cell>
    <Cell><Data ss:Type="String">-</Data></Cell>
   </Row>
   <Row ss:AutoFitHeight="0">
    <Cell><Data ss:Type="String">bta-miR-449a</Data></Cell>
    <Cell><Data ss:Type="String">ENSBTAT00000035023</Data></Cell>
    <Cell><Data ss:Type="String">OR4D9</Data></Cell>
   </Row>
   <Row ss:AutoFitHeight="0">
    <Cell><Data ss:Type="String">bta-miR-449a</Data></Cell>
    <Cell><Data ss:Type="String">ENSBTAT00000061004</Data></Cell>
    <Cell><Data ss:Type="String">ZFP42</Data></Cell>
   </Row>
   <Row ss:AutoFitHeight="0">
    <Cell><Data ss:Type="String">bta-miR-449a</Data></Cell>
    <Cell><Data ss:Type="String">ENSBTAT00000056308</Data></Cell>
    <Cell><Data ss:Type="String">-</Data></Cell>
   </Row>
   <Row ss:AutoFitHeight="0">
    <Cell><Data ss:Type="String">bta-miR-449a</Data></Cell>
    <Cell><Data ss:Type="String">ENSBTAT00000025667</Data></Cell>
    <Cell><Data ss:Type="String">-</Data></Cell>
   </Row>
   <Row ss:AutoFitHeight="0">
    <Cell><Data ss:Type="String">bta-miR-449a</Data></Cell>
    <Cell><Data ss:Type="String">ENSBTAT00000020546</Data></Cell>
    <Cell><Data ss:Type="String">-</Data></Cell>
   </Row>
   <Row ss:AutoFitHeight="0">
    <Cell><Data ss:Type="String">bta-miR-449a</Data></Cell>
    <Cell><Data ss:Type="String">ENSBTAT00000001320</Data></Cell>
    <Cell><Data ss:Type="String">-</Data></Cell>
   </Row>
   <Row ss:AutoFitHeight="0">
    <Cell><Data ss:Type="String">bta-miR-449a</Data></Cell>
    <Cell><Data ss:Type="String">ENSBTAT00000053317</Data></Cell>
    <Cell><Data ss:Type="String">-</Data></Cell>
   </Row>
   <Row ss:AutoFitHeight="0">
    <Cell><Data ss:Type="String">bta-miR-449a</Data></Cell>
    <Cell><Data ss:Type="String">ENSBTAT00000016265</Data></Cell>
    <Cell><Data ss:Type="String">-</Data></Cell>
   </Row>
   <Row ss:AutoFitHeight="0">
    <Cell><Data ss:Type="String">bta-miR-449a</Data></Cell>
    <Cell><Data ss:Type="String">ENSBTAT00000064421</Data></Cell>
    <Cell><Data ss:Type="String">-</Data></Cell>
   </Row>
   <Row ss:AutoFitHeight="0">
    <Cell><Data ss:Type="String">bta-miR-449a</Data></Cell>
    <Cell><Data ss:Type="String">ENSBTAT00000016454</Data></Cell>
    <Cell><Data ss:Type="String">-</Data></Cell>
   </Row>
   <Row ss:AutoFitHeight="0">
    <Cell><Data ss:Type="String">bta-miR-449a</Data></Cell>
    <Cell><Data ss:Type="String">ENSBTAT00000066233</Data></Cell>
    <Cell><Data ss:Type="String">-</Data></Cell>
   </Row>
   <Row ss:AutoFitHeight="0">
    <Cell><Data ss:Type="String">bta-miR-449a</Data></Cell>
    <Cell><Data ss:Type="String">ENSBTAT00000025951</Data></Cell>
    <Cell><Data ss:Type="String">-</Data></Cell>
   </Row>
   <Row ss:AutoFitHeight="0">
    <Cell><Data ss:Type="String">bta-miR-449a</Data></Cell>
    <Cell><Data ss:Type="String">ENSBTAT00000052413</Data></Cell>
    <Cell><Data ss:Type="String">-</Data></Cell>
   </Row>
   <Row ss:AutoFitHeight="0">
    <Cell><Data ss:Type="String">novel_chrX_38387</Data></Cell>
    <Cell><Data ss:Type="String">ENSBTAT00000017524</Data></Cell>
    <Cell><Data ss:Type="String">-</Data></Cell>
   </Row>
   <Row ss:AutoFitHeight="0">
    <Cell><Data ss:Type="String">novel_chrX_38387</Data></Cell>
    <Cell><Data ss:Type="String">ENSBTAT00000008767</Data></Cell>
    <Cell><Data ss:Type="String">SLC13A1</Data></Cell>
   </Row>
   <Row ss:AutoFitHeight="0">
    <Cell><Data ss:Type="String">novel_chrX_38387</Data></Cell>
    <Cell><Data ss:Type="String">ENSBTAT00000064067</Data></Cell>
    <Cell><Data ss:Type="String">ZNF793</Data></Cell>
   </Row>
   <Row ss:AutoFitHeight="0">
    <Cell><Data ss:Type="String">novel_chrX_38387</Data></Cell>
    <Cell><Data ss:Type="String">ENSBTAT00000017256</Data></Cell>
    <Cell><Data ss:Type="String">SLC6A16</Data></Cell>
   </Row>
   <Row ss:AutoFitHeight="0">
    <Cell><Data ss:Type="String">novel_chrX_38387</Data></Cell>
    <Cell><Data ss:Type="String">ENSBTAT00000000055</Data></Cell>
    <Cell><Data ss:Type="String">PSMG3</Data></Cell>
   </Row>
   <Row ss:AutoFitHeight="0">
    <Cell><Data ss:Type="String">novel_chrX_38387</Data></Cell>
    <Cell><Data ss:Type="String">ENSBTAT00000024900</Data></Cell>
    <Cell><Data ss:Type="String">-</Data></Cell>
   </Row>
   <Row ss:AutoFitHeight="0">
    <Cell><Data ss:Type="String">novel_chrX_38387</Data></Cell>
    <Cell><Data ss:Type="String">ENSBTAT00000010501</Data></Cell>
    <Cell><Data ss:Type="String">FUT9</Data></Cell>
   </Row>
   <Row ss:AutoFitHeight="0">
    <Cell><Data ss:Type="String">novel_chr21_19609</Data></Cell>
    <Cell><Data ss:Type="String">ENSBTAT00000024562</Data></Cell>
    <Cell><Data ss:Type="String">UFSP2</Data></Cell>
   </Row>
   <Row ss:AutoFitHeight="0">
    <Cell><Data ss:Type="String">novel_chr21_19609</Data></Cell>
    <Cell><Data ss:Type="String">ENSBTAT00000027527</Data></Cell>
    <Cell><Data ss:Type="String">FAT1</Data></Cell>
   </Row>
   <Row ss:AutoFitHeight="0">
    <Cell><Data ss:Type="String">novel_chr21_19609</Data></Cell>
    <Cell><Data ss:Type="String">ENSBTAT00000013751</Data></Cell>
    <Cell><Data ss:Type="String">PCDH17</Data></Cell>
   </Row>
   <Row ss:AutoFitHeight="0">
    <Cell><Data ss:Type="String">novel_chr21_19609</Data></Cell>
    <Cell><Data ss:Type="String">ENSBTAT00000025061</Data></Cell>
    <Cell><Data ss:Type="String">SPRYD7</Data></Cell>
   </Row>
   <Row ss:AutoFitHeight="0">
    <Cell><Data ss:Type="String">novel_chr21_19609</Data></Cell>
    <Cell><Data ss:Type="String">ENSBTAT00000009810</Data></Cell>
    <Cell><Data ss:Type="String">-</Data></Cell>
   </Row>
   <Row ss:AutoFitHeight="0">
    <Cell><Data ss:Type="String">novel_chr21_19609</Data></Cell>
    <Cell><Data ss:Type="String">ENSBTAT00000036172</Data></Cell>
    <Cell><Data ss:Type="String">ANKS1A</Data></Cell>
   </Row>
   <Row ss:AutoFitHeight="0">
    <Cell><Data ss:Type="String">novel_chr21_19609</Data></Cell>
    <Cell><Data ss:Type="String">ENSBTAT00000008112</Data></Cell>
    <Cell><Data ss:Type="String">ZNF76</Data></Cell>
   </Row>
   <Row ss:AutoFitHeight="0">
    <Cell><Data ss:Type="String">novel_chr21_19609</Data></Cell>
    <Cell><Data ss:Type="String">ENSBTAT00000028652</Data></Cell>
    <Cell><Data ss:Type="String">-</Data></Cell>
   </Row>
   <Row ss:AutoFitHeight="0">
    <Cell><Data ss:Type="String">novel_chr21_19609</Data></Cell>
    <Cell><Data ss:Type="String">ENSBTAT00000064025</Data></Cell>
    <Cell><Data ss:Type="String">TULP1</Data></Cell>
   </Row>
   <Row ss:AutoFitHeight="0">
    <Cell><Data ss:Type="String">novel_chr21_19609</Data></Cell>
    <Cell><Data ss:Type="String">ENSBTAT00000024623</Data></Cell>
    <Cell><Data ss:Type="String">TULP1</Data></Cell>
   </Row>
   <Row ss:AutoFitHeight="0">
    <Cell><Data ss:Type="String">novel_chr21_19609</Data></Cell>
    <Cell><Data ss:Type="String">ENSBTAT00000026839</Data></Cell>
    <Cell><Data ss:Type="String">KLHDC9</Data></Cell>
   </Row>
   <Row ss:AutoFitHeight="0">
    <Cell><Data ss:Type="String">novel_chr21_19609</Data></Cell>
    <Cell><Data ss:Type="String">ENSBTAT00000021361</Data></Cell>
    <Cell><Data ss:Type="String">EFCAB8</Data></Cell>
   </Row>
   <Row ss:AutoFitHeight="0">
    <Cell><Data ss:Type="String">novel_chr21_19609</Data></Cell>
    <Cell><Data ss:Type="String">ENSBTAT00000047498</Data></Cell>
    <Cell><Data ss:Type="String">EFCAB8</Data></Cell>
   </Row>
   <Row ss:AutoFitHeight="0">
    <Cell><Data ss:Type="String">novel_chr21_19609</Data></Cell>
    <Cell><Data ss:Type="String">ENSBTAT00000021306</Data></Cell>
    <Cell><Data ss:Type="String">ANKRD11</Data></Cell>
   </Row>
   <Row ss:AutoFitHeight="0">
    <Cell><Data ss:Type="String">novel_chr21_19609</Data></Cell>
    <Cell><Data ss:Type="String">ENSBTAT00000023907</Data></Cell>
    <Cell><Data ss:Type="String">LRFN2</Data></Cell>
   </Row>
   <Row ss:AutoFitHeight="0">
    <Cell><Data ss:Type="String">novel_chr21_19609</Data></Cell>
    <Cell><Data ss:Type="String">ENSBTAT00000047532</Data></Cell>
    <Cell><Data ss:Type="String">CAPN2</Data></Cell>
   </Row>
   <Row ss:AutoFitHeight="0">
    <Cell><Data ss:Type="String">novel_chr21_19609</Data></Cell>
    <Cell><Data ss:Type="String">ENSBTAT00000017158</Data></Cell>
    <Cell><Data ss:Type="String">CRABP1</Data></Cell>
   </Row>
   <Row ss:AutoFitHeight="0">
    <Cell><Data ss:Type="String">novel_chr21_19609</Data></Cell>
    <Cell><Data ss:Type="String">ENSBTAT00000019161</Data></Cell>
    <Cell><Data ss:Type="String">LATS2</Data></Cell>
   </Row>
   <Row ss:AutoFitHeight="0">
    <Cell><Data ss:Type="String">novel_chr21_19609</Data></Cell>
    <Cell><Data ss:Type="String">ENSBTAT00000024728</Data></Cell>
    <Cell><Data ss:Type="String">DOK1</Data></Cell>
   </Row>
   <Row ss:AutoFitHeight="0">
    <Cell><Data ss:Type="String">novel_chr21_19609</Data></Cell>
    <Cell><Data ss:Type="String">ENSBTAT00000024727</Data></Cell>
    <Cell><Data ss:Type="String">DOK1</Data></Cell>
   </Row>
   <Row ss:AutoFitHeight="0">
    <Cell><Data ss:Type="String">novel_chr21_19609</Data></Cell>
    <Cell><Data ss:Type="String">ENSBTAT00000063082</Data></Cell>
    <Cell><Data ss:Type="String">CD40LG</Data></Cell>
   </Row>
   <Row ss:AutoFitHeight="0">
    <Cell><Data ss:Type="String">novel_chr21_19609</Data></Cell>
    <Cell><Data ss:Type="String">ENSBTAT00000023717</Data></Cell>
    <Cell><Data ss:Type="String">CD40LG</Data></Cell>
   </Row>
   <Row ss:AutoFitHeight="0">
    <Cell><Data ss:Type="String">novel_chr21_19609</Data></Cell>
    <Cell><Data ss:Type="String">ENSBTAT00000000558</Data></Cell>
    <Cell><Data ss:Type="String">TARBP2</Data></Cell>
   </Row>
   <Row ss:AutoFitHeight="0">
    <Cell><Data ss:Type="String">novel_chr21_19609</Data></Cell>
    <Cell><Data ss:Type="String">ENSBTAT00000061092</Data></Cell>
    <Cell><Data ss:Type="String">MAP3K12</Data></Cell>
   </Row>
   <Row ss:AutoFitHeight="0">
    <Cell><Data ss:Type="String">novel_chr21_19609</Data></Cell>
    <Cell><Data ss:Type="String">ENSBTAT00000010916</Data></Cell>
    <Cell><Data ss:Type="String">N6AMT2</Data></Cell>
   </Row>
   <Row ss:AutoFitHeight="0">
    <Cell><Data ss:Type="String">novel_chr21_19609</Data></Cell>
    <Cell><Data ss:Type="String">ENSBTAT00000005303</Data></Cell>
    <Cell><Data ss:Type="String">PP2D1</Data></Cell>
   </Row>
   <Row ss:AutoFitHeight="0">
    <Cell><Data ss:Type="String">novel_chr21_19609</Data></Cell>
    <Cell><Data ss:Type="String">ENSBTAT00000065926</Data></Cell>
    <Cell><Data ss:Type="String">PP2D1</Data></Cell>
   </Row>
   <Row ss:AutoFitHeight="0">
    <Cell><Data ss:Type="String">novel_chr21_19609</Data></Cell>
    <Cell><Data ss:Type="String">ENSBTAT00000052057</Data></Cell>
    <Cell><Data ss:Type="String">GJB6</Data></Cell>
   </Row>
   <Row ss:AutoFitHeight="0">
    <Cell><Data ss:Type="String">novel_chr21_19609</Data></Cell>
    <Cell><Data ss:Type="String">ENSBTAT00000040059</Data></Cell>
    <Cell><Data ss:Type="String">OPN4</Data></Cell>
   </Row>
   <Row ss:AutoFitHeight="0">
    <Cell><Data ss:Type="String">novel_chr21_19609</Data></Cell>
    <Cell><Data ss:Type="String">ENSBTAT00000046702</Data></Cell>
    <Cell><Data ss:Type="String">SH2D2A</Data></Cell>
   </Row>
   <Row ss:AutoFitHeight="0">
    <Cell><Data ss:Type="String">novel_chr21_19609</Data></Cell>
    <Cell><Data ss:Type="String">ENSBTAT00000037063</Data></Cell>
    <Cell><Data ss:Type="String">RIMBP2</Data></Cell>
   </Row>
   <Row ss:AutoFitHeight="0">
    <Cell><Data ss:Type="String">novel_chr21_19609</Data></Cell>
    <Cell><Data ss:Type="String">ENSBTAT00000000010</Data></Cell>
    <Cell><Data ss:Type="String">UBL7</Data></Cell>
   </Row>
   <Row ss:AutoFitHeight="0">
    <Cell><Data ss:Type="String">novel_chr21_19609</Data></Cell>
    <Cell><Data ss:Type="String">ENSBTAT00000035975</Data></Cell>
    <Cell><Data ss:Type="String">LRRC73</Data></Cell>
   </Row>
   <Row ss:AutoFitHeight="0">
    <Cell><Data ss:Type="String">novel_chr21_19609</Data></Cell>
    <Cell><Data ss:Type="String">ENSBTAT00000025519</Data></Cell>
    <Cell><Data ss:Type="String">SOBP</Data></Cell>
   </Row>
   <Row ss:AutoFitHeight="0">
    <Cell><Data ss:Type="String">novel_chr21_19609</Data></Cell>
    <Cell><Data ss:Type="String">ENSBTAT00000065013</Data></Cell>
    <Cell><Data ss:Type="String">-</Data></Cell>
   </Row>
   <Row ss:AutoFitHeight="0">
    <Cell><Data ss:Type="String">novel_chr21_19609</Data></Cell>
    <Cell><Data ss:Type="String">ENSBTAT00000014839</Data></Cell>
    <Cell><Data ss:Type="String">FAM189A2</Data></Cell>
   </Row>
   <Row ss:AutoFitHeight="0">
    <Cell><Data ss:Type="String">novel_chr21_19609</Data></Cell>
    <Cell><Data ss:Type="String">ENSBTAT00000008914</Data></Cell>
    <Cell><Data ss:Type="String">TLCD1</Data></Cell>
   </Row>
   <Row ss:AutoFitHeight="0">
    <Cell><Data ss:Type="String">novel_chr21_19609</Data></Cell>
    <Cell><Data ss:Type="String">ENSBTAT00000033972</Data></Cell>
    <Cell><Data ss:Type="String">EFNA4</Data></Cell>
   </Row>
   <Row ss:AutoFitHeight="0">
    <Cell><Data ss:Type="String">novel_chr21_19609</Data></Cell>
    <Cell><Data ss:Type="String">ENSBTAT00000028783</Data></Cell>
    <Cell><Data ss:Type="String">HIP1R</Data></Cell>
   </Row>
   <Row ss:AutoFitHeight="0">
    <Cell><Data ss:Type="String">novel_chr21_19609</Data></Cell>
    <Cell><Data ss:Type="String">ENSBTAT00000023564</Data></Cell>
    <Cell><Data ss:Type="String">CCL22</Data></Cell>
   </Row>
   <Row ss:AutoFitHeight="0">
    <Cell><Data ss:Type="String">novel_chr21_19609</Data></Cell>
    <Cell><Data ss:Type="String">ENSBTAT00000021407</Data></Cell>
    <Cell><Data ss:Type="String">IRAK1</Data></Cell>
   </Row>
   <Row ss:AutoFitHeight="0">
    <Cell><Data ss:Type="String">novel_chr21_19609</Data></Cell>
    <Cell><Data ss:Type="String">ENSBTAT00000029891</Data></Cell>
    <Cell><Data ss:Type="String">FSTL1</Data></Cell>
   </Row>
   <Row ss:AutoFitHeight="0">
    <Cell><Data ss:Type="String">novel_chr21_19609</Data></Cell>
    <Cell><Data ss:Type="String">ENSBTAT00000019057</Data></Cell>
    <Cell><Data ss:Type="String">SLC10A3</Data></Cell>
   </Row>
   <Row ss:AutoFitHeight="0">
    <Cell><Data ss:Type="String">novel_chr21_19609</Data></Cell>
    <Cell><Data ss:Type="String">ENSBTAT00000033712</Data></Cell>
    <Cell><Data ss:Type="String">EEPD1</Data></Cell>
   </Row>
   <Row ss:AutoFitHeight="0">
    <Cell><Data ss:Type="String">novel_chr21_19609</Data></Cell>
    <Cell><Data ss:Type="String">ENSBTAT00000020400</Data></Cell>
    <Cell><Data ss:Type="String">BNIPL</Data></Cell>
   </Row>
   <Row ss:AutoFitHeight="0">
    <Cell><Data ss:Type="String">novel_chr21_19609</Data></Cell>
    <Cell><Data ss:Type="String">ENSBTAT00000022291</Data></Cell>
    <Cell><Data ss:Type="String">NOX1</Data></Cell>
   </Row>
   <Row ss:AutoFitHeight="0">
    <Cell><Data ss:Type="String">novel_chr21_19609</Data></Cell>
    <Cell><Data ss:Type="String">ENSBTAT00000004686</Data></Cell>
    <Cell><Data ss:Type="String">ADAMTSL4</Data></Cell>
   </Row>
   <Row ss:AutoFitHeight="0">
    <Cell><Data ss:Type="String">novel_chr21_19609</Data></Cell>
    <Cell><Data ss:Type="String">ENSBTAT00000002101</Data></Cell>
    <Cell><Data ss:Type="String">SV2A</Data></Cell>
   </Row>
   <Row ss:AutoFitHeight="0">
    <Cell><Data ss:Type="String">novel_chr21_19609</Data></Cell>
    <Cell><Data ss:Type="String">ENSBTAT00000020359</Data></Cell>
    <Cell><Data ss:Type="String">PTPRR</Data></Cell>
   </Row>
   <Row ss:AutoFitHeight="0">
    <Cell><Data ss:Type="String">novel_chr21_19609</Data></Cell>
    <Cell><Data ss:Type="String">ENSBTAT00000019879</Data></Cell>
    <Cell><Data ss:Type="String">DCAF10</Data></Cell>
   </Row>
   <Row ss:AutoFitHeight="0">
    <Cell><Data ss:Type="String">novel_chr21_19609</Data></Cell>
    <Cell><Data ss:Type="String">ENSBTAT00000022975</Data></Cell>
    <Cell><Data ss:Type="String">RHBDL1</Data></Cell>
   </Row>
   <Row ss:AutoFitHeight="0">
    <Cell><Data ss:Type="String">novel_chr21_19609</Data></Cell>
    <Cell><Data ss:Type="String">ENSBTAT00000025473</Data></Cell>
    <Cell><Data ss:Type="String">STUB1</Data></Cell>
   </Row>
   <Row ss:AutoFitHeight="0">
    <Cell><Data ss:Type="String">novel_chr21_19609</Data></Cell>
    <Cell><Data ss:Type="String">ENSBTAT00000057514</Data></Cell>
    <Cell><Data ss:Type="String">STUB1</Data></Cell>
   </Row>
   <Row ss:AutoFitHeight="0">
    <Cell><Data ss:Type="String">novel_chr21_19609</Data></Cell>
    <Cell><Data ss:Type="String">ENSBTAT00000047843</Data></Cell>
    <Cell><Data ss:Type="String">WDR90</Data></Cell>
   </Row>
   <Row ss:AutoFitHeight="0">
    <Cell><Data ss:Type="String">novel_chr21_19609</Data></Cell>
    <Cell><Data ss:Type="String">ENSBTAT00000035149</Data></Cell>
    <Cell><Data ss:Type="String">-</Data></Cell>
   </Row>
   <Row ss:AutoFitHeight="0">
    <Cell><Data ss:Type="String">novel_chr21_19609</Data></Cell>
    <Cell><Data ss:Type="String">ENSBTAT00000026236</Data></Cell>
    <Cell><Data ss:Type="String">PRRC2A</Data></Cell>
   </Row>
   <Row ss:AutoFitHeight="0">
    <Cell><Data ss:Type="String">novel_chr21_19609</Data></Cell>
    <Cell><Data ss:Type="String">ENSBTAT00000008366</Data></Cell>
    <Cell><Data ss:Type="String">MYO1G</Data></Cell>
   </Row>
   <Row ss:AutoFitHeight="0">
    <Cell><Data ss:Type="String">novel_chr21_19609</Data></Cell>
    <Cell><Data ss:Type="String">ENSBTAT00000020475</Data></Cell>
    <Cell><Data ss:Type="String">DCHS1</Data></Cell>
   </Row>
   <Row ss:AutoFitHeight="0">
    <Cell><Data ss:Type="String">novel_chr21_19609</Data></Cell>
    <Cell><Data ss:Type="String">ENSBTAT00000032260</Data></Cell>
    <Cell><Data ss:Type="String">TMEM44</Data></Cell>
   </Row>
   <Row ss:AutoFitHeight="0">
    <Cell><Data ss:Type="String">novel_chr21_19609</Data></Cell>
    <Cell><Data ss:Type="String">ENSBTAT00000045384</Data></Cell>
    <Cell><Data ss:Type="String">ZMYND15</Data></Cell>
   </Row>
   <Row ss:AutoFitHeight="0">
    <Cell><Data ss:Type="String">novel_chr21_19609</Data></Cell>
    <Cell><Data ss:Type="String">ENSBTAT00000024848</Data></Cell>
    <Cell><Data ss:Type="String">DCUN1D2</Data></Cell>
   </Row>
   <Row ss:AutoFitHeight="0">
    <Cell><Data ss:Type="String">novel_chr21_19609</Data></Cell>
    <Cell><Data ss:Type="String">ENSBTAT00000045068</Data></Cell>
    <Cell><Data ss:Type="String">GRK1</Data></Cell>
   </Row>
   <Row ss:AutoFitHeight="0">
    <Cell><Data ss:Type="String">novel_chr21_19609</Data></Cell>
    <Cell><Data ss:Type="String">ENSBTAT00000001745</Data></Cell>
    <Cell><Data ss:Type="String">IL1B</Data></Cell>
   </Row>
   <Row ss:AutoFitHeight="0">
    <Cell><Data ss:Type="String">novel_chr21_19609</Data></Cell>
    <Cell><Data ss:Type="String">ENSBTAT00000015967</Data></Cell>
    <Cell><Data ss:Type="String">HR</Data></Cell>
   </Row>
   <Row ss:AutoFitHeight="0">
    <Cell><Data ss:Type="String">novel_chr21_19609</Data></Cell>
    <Cell><Data ss:Type="String">ENSBTAT00000045480</Data></Cell>
    <Cell><Data ss:Type="String">DHX38</Data></Cell>
   </Row>
   <Row ss:AutoFitHeight="0">
    <Cell><Data ss:Type="String">novel_chr21_19609</Data></Cell>
    <Cell><Data ss:Type="String">ENSBTAT00000001218</Data></Cell>
    <Cell><Data ss:Type="String">BMP1</Data></Cell>
   </Row>
   <Row ss:AutoFitHeight="0">
    <Cell><Data ss:Type="String">novel_chr21_19609</Data></Cell>
    <Cell><Data ss:Type="String">ENSBTAT00000000453</Data></Cell>
    <Cell><Data ss:Type="String">RHOG</Data></Cell>
   </Row>
   <Row ss:AutoFitHeight="0">
    <Cell><Data ss:Type="String">novel_chr21_19609</Data></Cell>
    <Cell><Data ss:Type="String">ENSBTAT00000003219</Data></Cell>
    <Cell><Data ss:Type="String">PANK4</Data></Cell>
   </Row>
   <Row ss:AutoFitHeight="0">
    <Cell><Data ss:Type="String">novel_chr21_19609</Data></Cell>
    <Cell><Data ss:Type="String">ENSBTAT00000035886</Data></Cell>
    <Cell><Data ss:Type="String">GNL1</Data></Cell>
   </Row>
   <Row ss:AutoFitHeight="0">
    <Cell><Data ss:Type="String">novel_chr21_19609</Data></Cell>
    <Cell><Data ss:Type="String">ENSBTAT00000010907</Data></Cell>
    <Cell><Data ss:Type="String">ZBTB4</Data></Cell>
   </Row>
   <Row ss:AutoFitHeight="0">
    <Cell><Data ss:Type="String">novel_chr21_19609</Data></Cell>
    <Cell><Data ss:Type="String">ENSBTAT00000009552</Data></Cell>
    <Cell><Data ss:Type="String">ZNF536</Data></Cell>
   </Row>
   <Row ss:AutoFitHeight="0">
    <Cell><Data ss:Type="String">novel_chr21_19609</Data></Cell>
    <Cell><Data ss:Type="String">ENSBTAT00000034073</Data></Cell>
    <Cell><Data ss:Type="String">CALML6</Data></Cell>
   </Row>
   <Row ss:AutoFitHeight="0">
    <Cell><Data ss:Type="String">novel_chr21_19609</Data></Cell>
    <Cell><Data ss:Type="String">ENSBTAT00000061460</Data></Cell>
    <Cell><Data ss:Type="String">ARHGEF17</Data></Cell>
   </Row>
   <Row ss:AutoFitHeight="0">
    <Cell><Data ss:Type="String">novel_chr21_19609</Data></Cell>
    <Cell><Data ss:Type="String">ENSBTAT00000017670</Data></Cell>
    <Cell><Data ss:Type="String">SMO</Data></Cell>
   </Row>
   <Row ss:AutoFitHeight="0">
    <Cell><Data ss:Type="String">novel_chr21_19609</Data></Cell>
    <Cell><Data ss:Type="String">ENSBTAT00000017556</Data></Cell>
    <Cell><Data ss:Type="String">LRP1</Data></Cell>
   </Row>
   <Row ss:AutoFitHeight="0">
    <Cell><Data ss:Type="String">novel_chr21_19609</Data></Cell>
    <Cell><Data ss:Type="String">ENSBTAT00000064164</Data></Cell>
    <Cell><Data ss:Type="String">CHST8</Data></Cell>
   </Row>
   <Row ss:AutoFitHeight="0">
    <Cell><Data ss:Type="String">novel_chr21_19609</Data></Cell>
    <Cell><Data ss:Type="String">ENSBTAT00000013647</Data></Cell>
    <Cell><Data ss:Type="String">SYTL3</Data></Cell>
   </Row>
   <Row ss:AutoFitHeight="0">
    <Cell><Data ss:Type="String">novel_chr21_19609</Data></Cell>
    <Cell><Data ss:Type="String">ENSBTAT00000017563</Data></Cell>
    <Cell><Data ss:Type="String">AGRN</Data></Cell>
   </Row>
   <Row ss:AutoFitHeight="0">
    <Cell><Data ss:Type="String">novel_chr21_19609</Data></Cell>
    <Cell><Data ss:Type="String">ENSBTAT00000010507</Data></Cell>
    <Cell><Data ss:Type="String">CORO1C</Data></Cell>
   </Row>
   <Row ss:AutoFitHeight="0">
    <Cell><Data ss:Type="String">novel_chr21_19609</Data></Cell>
    <Cell><Data ss:Type="String">ENSBTAT00000065151</Data></Cell>
    <Cell><Data ss:Type="String">CORO1C</Data></Cell>
   </Row>
   <Row ss:AutoFitHeight="0">
    <Cell><Data ss:Type="String">novel_chr21_19609</Data></Cell>
    <Cell><Data ss:Type="String">ENSBTAT00000027296</Data></Cell>
    <Cell><Data ss:Type="String">ARRB1</Data></Cell>
   </Row>
   <Row ss:AutoFitHeight="0">
    <Cell><Data ss:Type="String">novel_chr21_19609</Data></Cell>
    <Cell><Data ss:Type="String">ENSBTAT00000045006</Data></Cell>
    <Cell><Data ss:Type="String">ARRB1</Data></Cell>
   </Row>
   <Row ss:AutoFitHeight="0">
    <Cell><Data ss:Type="String">novel_chr21_19609</Data></Cell>
    <Cell><Data ss:Type="String">ENSBTAT00000031936</Data></Cell>
    <Cell><Data ss:Type="String">-</Data></Cell>
   </Row>
   <Row ss:AutoFitHeight="0">
    <Cell><Data ss:Type="String">novel_chr21_19609</Data></Cell>
    <Cell><Data ss:Type="String">ENSBTAT00000021166</Data></Cell>
    <Cell><Data ss:Type="String">GAPDHS</Data></Cell>
   </Row>
   <Row ss:AutoFitHeight="0">
    <Cell><Data ss:Type="String">novel_chr21_19609</Data></Cell>
    <Cell><Data ss:Type="String">ENSBTAT00000000932</Data></Cell>
    <Cell><Data ss:Type="String">MYO18B</Data></Cell>
   </Row>
   <Row ss:AutoFitHeight="0">
    <Cell><Data ss:Type="String">novel_chr21_19609</Data></Cell>
    <Cell><Data ss:Type="String">ENSBTAT00000026537</Data></Cell>
    <Cell><Data ss:Type="String">CCDC64B</Data></Cell>
   </Row>
   <Row ss:AutoFitHeight="0">
    <Cell><Data ss:Type="String">novel_chr21_19609</Data></Cell>
    <Cell><Data ss:Type="String">ENSBTAT00000001466</Data></Cell>
    <Cell><Data ss:Type="String">GMCL1</Data></Cell>
   </Row>
   <Row ss:AutoFitHeight="0">
    <Cell><Data ss:Type="String">novel_chr21_19609</Data></Cell>
    <Cell><Data ss:Type="String">ENSBTAT00000019271</Data></Cell>
    <Cell><Data ss:Type="String">FGFR1OP</Data></Cell>
   </Row>
   <Row ss:AutoFitHeight="0">
    <Cell><Data ss:Type="String">novel_chr21_19609</Data></Cell>
    <Cell><Data ss:Type="String">ENSBTAT00000036467</Data></Cell>
    <Cell><Data ss:Type="String">IL11RA</Data></Cell>
   </Row>
   <Row ss:AutoFitHeight="0">
    <Cell><Data ss:Type="String">novel_chr21_19609</Data></Cell>
    <Cell><Data ss:Type="String">ENSBTAT00000009703</Data></Cell>
    <Cell><Data ss:Type="String">ALK</Data></Cell>
   </Row>
   <Row ss:AutoFitHeight="0">
    <Cell><Data ss:Type="String">novel_chr21_19609</Data></Cell>
    <Cell><Data ss:Type="String">ENSBTAT00000061456</Data></Cell>
    <Cell><Data ss:Type="String">ALK</Data></Cell>
   </Row>
   <Row ss:AutoFitHeight="0">
    <Cell><Data ss:Type="String">novel_chr21_19609</Data></Cell>
    <Cell><Data ss:Type="String">ENSBTAT00000030542</Data></Cell>
    <Cell><Data ss:Type="String">-</Data></Cell>
   </Row>
   <Row ss:AutoFitHeight="0">
    <Cell><Data ss:Type="String">novel_chr21_19609</Data></Cell>
    <Cell><Data ss:Type="String">ENSBTAT00000003186</Data></Cell>
    <Cell><Data ss:Type="String">ASCC2</Data></Cell>
   </Row>
   <Row ss:AutoFitHeight="0">
    <Cell><Data ss:Type="String">novel_chr21_19609</Data></Cell>
    <Cell><Data ss:Type="String">ENSBTAT00000025485</Data></Cell>
    <Cell><Data ss:Type="String">OSBP2</Data></Cell>
   </Row>
   <Row ss:AutoFitHeight="0">
    <Cell><Data ss:Type="String">novel_chr21_19609</Data></Cell>
    <Cell><Data ss:Type="String">ENSBTAT00000044283</Data></Cell>
    <Cell><Data ss:Type="String">RPAP2</Data></Cell>
   </Row>
   <Row ss:AutoFitHeight="0">
    <Cell><Data ss:Type="String">novel_chr21_19609</Data></Cell>
    <Cell><Data ss:Type="String">ENSBTAT00000017687</Data></Cell>
    <Cell><Data ss:Type="String">-</Data></Cell>
   </Row>
   <Row ss:AutoFitHeight="0">
    <Cell><Data ss:Type="String">novel_chr21_19609</Data></Cell>
    <Cell><Data ss:Type="String">ENSBTAT00000023763</Data></Cell>
    <Cell><Data ss:Type="String">-</Data></Cell>
   </Row>
   <Row ss:AutoFitHeight="0">
    <Cell><Data ss:Type="String">novel_chr21_19609</Data></Cell>
    <Cell><Data ss:Type="String">ENSBTAT00000008649</Data></Cell>
    <Cell><Data ss:Type="String">ZNF367</Data></Cell>
   </Row>
   <Row ss:AutoFitHeight="0">
    <Cell><Data ss:Type="String">novel_chr21_19609</Data></Cell>
    <Cell><Data ss:Type="String">ENSBTAT00000022303</Data></Cell>
    <Cell><Data ss:Type="String">CDK16</Data></Cell>
   </Row>
   <Row ss:AutoFitHeight="0">
    <Cell><Data ss:Type="String">novel_chr21_19609</Data></Cell>
    <Cell><Data ss:Type="String">ENSBTAT00000022635</Data></Cell>
    <Cell><Data ss:Type="String">INPP5J</Data></Cell>
   </Row>
   <Row ss:AutoFitHeight="0">
    <Cell><Data ss:Type="String">novel_chr21_19609</Data></Cell>
    <Cell><Data ss:Type="String">ENSBTAT00000055640</Data></Cell>
    <Cell><Data ss:Type="String">-</Data></Cell>
   </Row>
   <Row ss:AutoFitHeight="0">
    <Cell><Data ss:Type="String">novel_chr21_19609</Data></Cell>
    <Cell><Data ss:Type="String">ENSBTAT00000024770</Data></Cell>
    <Cell><Data ss:Type="String">NOL8</Data></Cell>
   </Row>
   <Row ss:AutoFitHeight="0">
    <Cell><Data ss:Type="String">novel_chr21_19609</Data></Cell>
    <Cell><Data ss:Type="String">ENSBTAT00000052439</Data></Cell>
    <Cell><Data ss:Type="String">TRIM44</Data></Cell>
   </Row>
   <Row ss:AutoFitHeight="0">
    <Cell><Data ss:Type="String">novel_chr21_19609</Data></Cell>
    <Cell><Data ss:Type="String">ENSBTAT00000014878</Data></Cell>
    <Cell><Data ss:Type="String">C9orf89</Data></Cell>
   </Row>
   <Row ss:AutoFitHeight="0">
    <Cell><Data ss:Type="String">novel_chr21_19609</Data></Cell>
    <Cell><Data ss:Type="String">ENSBTAT00000009303</Data></Cell>
    <Cell><Data ss:Type="String">ABHD1</Data></Cell>
   </Row>
   <Row ss:AutoFitHeight="0">
    <Cell><Data ss:Type="String">novel_chr21_19609</Data></Cell>
    <Cell><Data ss:Type="String">ENSBTAT00000008450</Data></Cell>
    <Cell><Data ss:Type="String">PRDM11</Data></Cell>
   </Row>
   <Row ss:AutoFitHeight="0">
    <Cell><Data ss:Type="String">novel_chr21_19609</Data></Cell>
    <Cell><Data ss:Type="String">ENSBTAT00000028277</Data></Cell>
    <Cell><Data ss:Type="String">CRY2</Data></Cell>
   </Row>
   <Row ss:AutoFitHeight="0">
    <Cell><Data ss:Type="String">novel_chr21_19609</Data></Cell>
    <Cell><Data ss:Type="String">ENSBTAT00000008354</Data></Cell>
    <Cell><Data ss:Type="String">EPHA1</Data></Cell>
   </Row>
   <Row ss:AutoFitHeight="0">
    <Cell><Data ss:Type="String">novel_chr21_19609</Data></Cell>
    <Cell><Data ss:Type="String">ENSBTAT00000046675</Data></Cell>
    <Cell><Data ss:Type="String">-</Data></Cell>
   </Row>
   <Row ss:AutoFitHeight="0">
    <Cell><Data ss:Type="String">novel_chr21_19609</Data></Cell>
    <Cell><Data ss:Type="String">ENSBTAT00000002373</Data></Cell>
    <Cell><Data ss:Type="String">ARHGEF5</Data></Cell>
   </Row>
   <Row ss:AutoFitHeight="0">
    <Cell><Data ss:Type="String">novel_chr21_19609</Data></Cell>
    <Cell><Data ss:Type="String">ENSBTAT00000037460</Data></Cell>
    <Cell><Data ss:Type="String">SNX29</Data></Cell>
   </Row>
   <Row ss:AutoFitHeight="0">
    <Cell><Data ss:Type="String">novel_chr21_19609</Data></Cell>
    <Cell><Data ss:Type="String">ENSBTAT00000029268</Data></Cell>
    <Cell><Data ss:Type="String">RBM17</Data></Cell>
   </Row>
   <Row ss:AutoFitHeight="0">
    <Cell><Data ss:Type="String">novel_chr21_19609</Data></Cell>
    <Cell><Data ss:Type="String">ENSBTAT00000006131</Data></Cell>
    <Cell><Data ss:Type="String">DNAH9</Data></Cell>
   </Row>
   <Row ss:AutoFitHeight="0">
    <Cell><Data ss:Type="String">novel_chr21_19609</Data></Cell>
    <Cell><Data ss:Type="String">ENSBTAT00000033157</Data></Cell>
    <Cell><Data ss:Type="String">A1CF</Data></Cell>
   </Row>
   <Row ss:AutoFitHeight="0">
    <Cell><Data ss:Type="String">novel_chr21_19609</Data></Cell>
    <Cell><Data ss:Type="String">ENSBTAT00000028683</Data></Cell>
    <Cell><Data ss:Type="String">BFAR</Data></Cell>
   </Row>
   <Row ss:AutoFitHeight="0">
    <Cell><Data ss:Type="String">novel_chr21_19609</Data></Cell>
    <Cell><Data ss:Type="String">ENSBTAT00000044711</Data></Cell>
    <Cell><Data ss:Type="String">LXN</Data></Cell>
   </Row>
   <Row ss:AutoFitHeight="0">
    <Cell><Data ss:Type="String">novel_chr21_19609</Data></Cell>
    <Cell><Data ss:Type="String">ENSBTAT00000029404</Data></Cell>
    <Cell><Data ss:Type="String">SUSD2</Data></Cell>
   </Row>
   <Row ss:AutoFitHeight="0">
    <Cell><Data ss:Type="String">novel_chr21_19609</Data></Cell>
    <Cell><Data ss:Type="String">ENSBTAT00000033361</Data></Cell>
    <Cell><Data ss:Type="String">ZNF775</Data></Cell>
   </Row>
   <Row ss:AutoFitHeight="0">
    <Cell><Data ss:Type="String">novel_chr21_19609</Data></Cell>
    <Cell><Data ss:Type="String">ENSBTAT00000063750</Data></Cell>
    <Cell><Data ss:Type="String">LRFN1</Data></Cell>
   </Row>
   <Row ss:AutoFitHeight="0">
    <Cell><Data ss:Type="String">novel_chr21_19609</Data></Cell>
    <Cell><Data ss:Type="String">ENSBTAT00000034419</Data></Cell>
    <Cell><Data ss:Type="String">PTPRJ</Data></Cell>
   </Row>
   <Row ss:AutoFitHeight="0">
    <Cell><Data ss:Type="String">novel_chr21_19609</Data></Cell>
    <Cell><Data ss:Type="String">ENSBTAT00000007809</Data></Cell>
    <Cell><Data ss:Type="String">HIC2</Data></Cell>
   </Row>
   <Row ss:AutoFitHeight="0">
    <Cell><Data ss:Type="String">novel_chr21_19609</Data></Cell>
    <Cell><Data ss:Type="String">ENSBTAT00000057061</Data></Cell>
    <Cell><Data ss:Type="String">CRY1</Data></Cell>
   </Row>
   <Row ss:AutoFitHeight="0">
    <Cell><Data ss:Type="String">novel_chr21_19609</Data></Cell>
    <Cell><Data ss:Type="String">ENSBTAT00000015853</Data></Cell>
    <Cell><Data ss:Type="String">C1orf27</Data></Cell>
   </Row>
   <Row ss:AutoFitHeight="0">
    <Cell><Data ss:Type="String">novel_chr21_19609</Data></Cell>
    <Cell><Data ss:Type="String">ENSBTAT00000032442</Data></Cell>
    <Cell><Data ss:Type="String">NBAS</Data></Cell>
   </Row>
   <Row ss:AutoFitHeight="0">
    <Cell><Data ss:Type="String">novel_chr21_19609</Data></Cell>
    <Cell><Data ss:Type="String">ENSBTAT00000032890</Data></Cell>
    <Cell><Data ss:Type="String">GPR158</Data></Cell>
   </Row>
   <Row ss:AutoFitHeight="0">
    <Cell><Data ss:Type="String">novel_chr21_19609</Data></Cell>
    <Cell><Data ss:Type="String">ENSBTAT00000012783</Data></Cell>
    <Cell><Data ss:Type="String">TBC1D12</Data></Cell>
   </Row>
   <Row ss:AutoFitHeight="0">
    <Cell><Data ss:Type="String">novel_chr21_19609</Data></Cell>
    <Cell><Data ss:Type="String">ENSBTAT00000022721</Data></Cell>
    <Cell><Data ss:Type="String">TOP3A</Data></Cell>
   </Row>
   <Row ss:AutoFitHeight="0">
    <Cell><Data ss:Type="String">novel_chr21_19609</Data></Cell>
    <Cell><Data ss:Type="String">ENSBTAT00000062994</Data></Cell>
    <Cell><Data ss:Type="String">-</Data></Cell>
   </Row>
   <Row ss:AutoFitHeight="0">
    <Cell><Data ss:Type="String">novel_chr21_19609</Data></Cell>
    <Cell><Data ss:Type="String">ENSBTAT00000026853</Data></Cell>
    <Cell><Data ss:Type="String">KLHL22</Data></Cell>
   </Row>
   <Row ss:AutoFitHeight="0">
    <Cell><Data ss:Type="String">novel_chr21_19609</Data></Cell>
    <Cell><Data ss:Type="String">ENSBTAT00000029411</Data></Cell>
    <Cell><Data ss:Type="String">DGCR2</Data></Cell>
   </Row>
   <Row ss:AutoFitHeight="0">
    <Cell><Data ss:Type="String">novel_chr21_19609</Data></Cell>
    <Cell><Data ss:Type="String">ENSBTAT00000013221</Data></Cell>
    <Cell><Data ss:Type="String">FAM107B</Data></Cell>
   </Row>
   <Row ss:AutoFitHeight="0">
    <Cell><Data ss:Type="String">novel_chr21_19609</Data></Cell>
    <Cell><Data ss:Type="String">ENSBTAT00000018168</Data></Cell>
    <Cell><Data ss:Type="String">SLC46A2</Data></Cell>
   </Row>
   <Row ss:AutoFitHeight="0">
    <Cell><Data ss:Type="String">novel_chr21_19609</Data></Cell>
    <Cell><Data ss:Type="String">ENSBTAT00000025930</Data></Cell>
    <Cell><Data ss:Type="String">ITPKC</Data></Cell>
   </Row>
   <Row ss:AutoFitHeight="0">
    <Cell><Data ss:Type="String">novel_chr21_19609</Data></Cell>
    <Cell><Data ss:Type="String">ENSBTAT00000063988</Data></Cell>
    <Cell><Data ss:Type="String">-</Data></Cell>
   </Row>
   <Row ss:AutoFitHeight="0">
    <Cell><Data ss:Type="String">novel_chr21_19609</Data></Cell>
    <Cell><Data ss:Type="String">ENSBTAT00000013929</Data></Cell>
    <Cell><Data ss:Type="String">MPRIP</Data></Cell>
   </Row>
   <Row ss:AutoFitHeight="0">
    <Cell><Data ss:Type="String">novel_chr21_19609</Data></Cell>
    <Cell><Data ss:Type="String">ENSBTAT00000023487</Data></Cell>
    <Cell><Data ss:Type="String">EEF2K</Data></Cell>
   </Row>
   <Row ss:AutoFitHeight="0">
    <Cell><Data ss:Type="String">novel_chr21_19609</Data></Cell>
    <Cell><Data ss:Type="String">ENSBTAT00000015871</Data></Cell>
    <Cell><Data ss:Type="String">CNNM1</Data></Cell>
   </Row>
   <Row ss:AutoFitHeight="0">
    <Cell><Data ss:Type="String">novel_chr21_19609</Data></Cell>
    <Cell><Data ss:Type="String">ENSBTAT00000028522</Data></Cell>
    <Cell><Data ss:Type="String">NKX2-3</Data></Cell>
   </Row>
   <Row ss:AutoFitHeight="0">
    <Cell><Data ss:Type="String">novel_chr21_19609</Data></Cell>
    <Cell><Data ss:Type="String">ENSBTAT00000065568</Data></Cell>
    <Cell><Data ss:Type="String">CACNA1S</Data></Cell>
   </Row>
   <Row ss:AutoFitHeight="0">
    <Cell><Data ss:Type="String">novel_chr21_19609</Data></Cell>
    <Cell><Data ss:Type="String">ENSBTAT00000065901</Data></Cell>
    <Cell><Data ss:Type="String">CACNA1S</Data></Cell>
   </Row>
   <Row ss:AutoFitHeight="0">
    <Cell><Data ss:Type="String">novel_chr21_19609</Data></Cell>
    <Cell><Data ss:Type="String">ENSBTAT00000002390</Data></Cell>
    <Cell><Data ss:Type="String">SCRN2</Data></Cell>
   </Row>
   <Row ss:AutoFitHeight="0">
    <Cell><Data ss:Type="String">novel_chr21_19609</Data></Cell>
    <Cell><Data ss:Type="String">ENSBTAT00000018848</Data></Cell>
    <Cell><Data ss:Type="String">RALGAPA2</Data></Cell>
   </Row>
   <Row ss:AutoFitHeight="0">
    <Cell><Data ss:Type="String">novel_chr21_19609</Data></Cell>
    <Cell><Data ss:Type="String">ENSBTAT00000017982</Data></Cell>
    <Cell><Data ss:Type="String">OSBPL7</Data></Cell>
   </Row>
   <Row ss:AutoFitHeight="0">
    <Cell><Data ss:Type="String">novel_chr21_19609</Data></Cell>
    <Cell><Data ss:Type="String">ENSBTAT00000015684</Data></Cell>
    <Cell><Data ss:Type="String">SMG9</Data></Cell>
   </Row>
   <Row ss:AutoFitHeight="0">
    <Cell><Data ss:Type="String">novel_chr21_19609</Data></Cell>
    <Cell><Data ss:Type="String">ENSBTAT00000019063</Data></Cell>
    <Cell><Data ss:Type="String">WBP1L</Data></Cell>
   </Row>
   <Row ss:AutoFitHeight="0">
    <Cell><Data ss:Type="String">novel_chr21_19609</Data></Cell>
    <Cell><Data ss:Type="String">ENSBTAT00000025522</Data></Cell>
    <Cell><Data ss:Type="String">BIN1</Data></Cell>
   </Row>
   <Row ss:AutoFitHeight="0">
    <Cell><Data ss:Type="String">novel_chr21_19609</Data></Cell>
    <Cell><Data ss:Type="String">ENSBTAT00000065278</Data></Cell>
    <Cell><Data ss:Type="String">PRDM15</Data></Cell>
   </Row>
   <Row ss:AutoFitHeight="0">
    <Cell><Data ss:Type="String">novel_chr21_19609</Data></Cell>
    <Cell><Data ss:Type="String">ENSBTAT00000002005</Data></Cell>
    <Cell><Data ss:Type="String">CDK12</Data></Cell>
   </Row>
   <Row ss:AutoFitHeight="0">
    <Cell><Data ss:Type="String">novel_chr21_19609</Data></Cell>
    <Cell><Data ss:Type="String">ENSBTAT00000004595</Data></Cell>
    <Cell><Data ss:Type="String">CERCAM</Data></Cell>
   </Row>
   <Row ss:AutoFitHeight="0">
    <Cell><Data ss:Type="String">novel_chr21_19609</Data></Cell>
    <Cell><Data ss:Type="String">ENSBTAT00000003476</Data></Cell>
    <Cell><Data ss:Type="String">MARK4</Data></Cell>
   </Row>
   <Row ss:AutoFitHeight="0">
    <Cell><Data ss:Type="String">novel_chr21_19609</Data></Cell>
    <Cell><Data ss:Type="String">ENSBTAT00000028356</Data></Cell>
    <Cell><Data ss:Type="String">UBASH3A</Data></Cell>
   </Row>
   <Row ss:AutoFitHeight="0">
    <Cell><Data ss:Type="String">novel_chr21_19609</Data></Cell>
    <Cell><Data ss:Type="String">ENSBTAT00000023240</Data></Cell>
    <Cell><Data ss:Type="String">ADARB1</Data></Cell>
   </Row>
   <Row ss:AutoFitHeight="0">
    <Cell><Data ss:Type="String">novel_chr21_19609</Data></Cell>
    <Cell><Data ss:Type="String">ENSBTAT00000016586</Data></Cell>
    <Cell><Data ss:Type="String">RARA</Data></Cell>
   </Row>
   <Row ss:AutoFitHeight="0">
    <Cell><Data ss:Type="String">novel_chr21_19609</Data></Cell>
    <Cell><Data ss:Type="String">ENSBTAT00000010747</Data></Cell>
    <Cell><Data ss:Type="String">ZNF713</Data></Cell>
   </Row>
   <Row ss:AutoFitHeight="0">
    <Cell><Data ss:Type="String">novel_chr21_19609</Data></Cell>
    <Cell><Data ss:Type="String">ENSBTAT00000011810</Data></Cell>
    <Cell><Data ss:Type="String">ASB6</Data></Cell>
   </Row>
   <Row ss:AutoFitHeight="0">
    <Cell><Data ss:Type="String">novel_chr21_19609</Data></Cell>
    <Cell><Data ss:Type="String">ENSBTAT00000020365</Data></Cell>
    <Cell><Data ss:Type="String">-</Data></Cell>
   </Row>
   <Row ss:AutoFitHeight="0">
    <Cell><Data ss:Type="String">novel_chr21_19609</Data></Cell>
    <Cell><Data ss:Type="String">ENSBTAT00000007668</Data></Cell>
    <Cell><Data ss:Type="String">STRN4</Data></Cell>
   </Row>
   <Row ss:AutoFitHeight="0">
    <Cell><Data ss:Type="String">novel_chr21_19609</Data></Cell>
    <Cell><Data ss:Type="String">ENSBTAT00000018591</Data></Cell>
    <Cell><Data ss:Type="String">FKRP</Data></Cell>
   </Row>
   <Row ss:AutoFitHeight="0">
    <Cell><Data ss:Type="String">novel_chr21_19609</Data></Cell>
    <Cell><Data ss:Type="String">ENSBTAT00000014410</Data></Cell>
    <Cell><Data ss:Type="String">SLC8A2</Data></Cell>
   </Row>
   <Row ss:AutoFitHeight="0">
    <Cell><Data ss:Type="String">novel_chr21_19609</Data></Cell>
    <Cell><Data ss:Type="String">ENSBTAT00000003097</Data></Cell>
    <Cell><Data ss:Type="String">ANK2</Data></Cell>
   </Row>
   <Row ss:AutoFitHeight="0">
    <Cell><Data ss:Type="String">novel_chr21_19609</Data></Cell>
    <Cell><Data ss:Type="String">ENSBTAT00000063062</Data></Cell>
    <Cell><Data ss:Type="String">ANK2</Data></Cell>
   </Row>
   <Row ss:AutoFitHeight="0">
    <Cell><Data ss:Type="String">novel_chr21_19609</Data></Cell>
    <Cell><Data ss:Type="String">ENSBTAT00000063504</Data></Cell>
    <Cell><Data ss:Type="String">ANK2</Data></Cell>
   </Row>
   <Row ss:AutoFitHeight="0">
    <Cell><Data ss:Type="String">novel_chr21_19609</Data></Cell>
    <Cell><Data ss:Type="String">ENSBTAT00000015668</Data></Cell>
    <Cell><Data ss:Type="String">COL6A1</Data></Cell>
   </Row>
   <Row ss:AutoFitHeight="0">
    <Cell><Data ss:Type="String">novel_chr21_19609</Data></Cell>
    <Cell><Data ss:Type="String">ENSBTAT00000010365</Data></Cell>
    <Cell><Data ss:Type="String">SRRM3</Data></Cell>
   </Row>
   <Row ss:AutoFitHeight="0">
    <Cell><Data ss:Type="String">novel_chr21_19609</Data></Cell>
    <Cell><Data ss:Type="String">ENSBTAT00000053393</Data></Cell>
    <Cell><Data ss:Type="String">SRRM3</Data></Cell>
   </Row>
   <Row ss:AutoFitHeight="0">
    <Cell><Data ss:Type="String">novel_chr21_19609</Data></Cell>
    <Cell><Data ss:Type="String">ENSBTAT00000000088</Data></Cell>
    <Cell><Data ss:Type="String">GRWD1</Data></Cell>
   </Row>
   <Row ss:AutoFitHeight="0">
    <Cell><Data ss:Type="String">novel_chr21_19609</Data></Cell>
    <Cell><Data ss:Type="String">ENSBTAT00000000089</Data></Cell>
    <Cell><Data ss:Type="String">KCNJ14</Data></Cell>
   </Row>
   <Row ss:AutoFitHeight="0">
    <Cell><Data ss:Type="String">novel_chr21_19609</Data></Cell>
    <Cell><Data ss:Type="String">ENSBTAT00000015942</Data></Cell>
    <Cell><Data ss:Type="String">LMTK3</Data></Cell>
   </Row>
   <Row ss:AutoFitHeight="0">
    <Cell><Data ss:Type="String">novel_chr21_19609</Data></Cell>
    <Cell><Data ss:Type="String">ENSBTAT00000020263</Data></Cell>
    <Cell><Data ss:Type="String">PLA2G12A</Data></Cell>
   </Row>
   <Row ss:AutoFitHeight="0">
    <Cell><Data ss:Type="String">novel_chr21_19609</Data></Cell>
    <Cell><Data ss:Type="String">ENSBTAT00000012781</Data></Cell>
    <Cell><Data ss:Type="String">SH2B2</Data></Cell>
   </Row>
   <Row ss:AutoFitHeight="0">
    <Cell><Data ss:Type="String">novel_chr21_19609</Data></Cell>
    <Cell><Data ss:Type="String">ENSBTAT00000023560</Data></Cell>
    <Cell><Data ss:Type="String">FUT1</Data></Cell>
   </Row>
   <Row ss:AutoFitHeight="0">
    <Cell><Data ss:Type="String">novel_chr21_19609</Data></Cell>
    <Cell><Data ss:Type="String">ENSBTAT00000031912</Data></Cell>
    <Cell><Data ss:Type="String">BCAT2</Data></Cell>
   </Row>
   <Row ss:AutoFitHeight="0">
    <Cell><Data ss:Type="String">novel_chr21_19609</Data></Cell>
    <Cell><Data ss:Type="String">ENSBTAT00000031357</Data></Cell>
    <Cell><Data ss:Type="String">-</Data></Cell>
   </Row>
   <Row ss:AutoFitHeight="0">
    <Cell><Data ss:Type="String">novel_chr21_19609</Data></Cell>
    <Cell><Data ss:Type="String">ENSBTAT00000057004</Data></Cell>
    <Cell><Data ss:Type="String">-</Data></Cell>
   </Row>
   <Row ss:AutoFitHeight="0">
    <Cell><Data ss:Type="String">novel_chr21_19609</Data></Cell>
    <Cell><Data ss:Type="String">ENSBTAT00000042908</Data></Cell>
    <Cell><Data ss:Type="String">HYI</Data></Cell>
   </Row>
   <Row ss:AutoFitHeight="0">
    <Cell><Data ss:Type="String">novel_chr21_19609</Data></Cell>
    <Cell><Data ss:Type="String">ENSBTAT00000008634</Data></Cell>
    <Cell><Data ss:Type="String">CARD9</Data></Cell>
   </Row>
   <Row ss:AutoFitHeight="0">
    <Cell><Data ss:Type="String">novel_chr21_19609</Data></Cell>
    <Cell><Data ss:Type="String">ENSBTAT00000004917</Data></Cell>
    <Cell><Data ss:Type="String">TIE1</Data></Cell>
   </Row>
   <Row ss:AutoFitHeight="0">
    <Cell><Data ss:Type="String">novel_chr21_19609</Data></Cell>
    <Cell><Data ss:Type="String">ENSBTAT00000065659</Data></Cell>
    <Cell><Data ss:Type="String">-</Data></Cell>
   </Row>
   <Row ss:AutoFitHeight="0">
    <Cell><Data ss:Type="String">novel_chr21_19609</Data></Cell>
    <Cell><Data ss:Type="String">ENSBTAT00000003421</Data></Cell>
    <Cell><Data ss:Type="String">KCNQ4</Data></Cell>
   </Row>
   <Row ss:AutoFitHeight="0">
    <Cell><Data ss:Type="String">novel_chr21_19609</Data></Cell>
    <Cell><Data ss:Type="String">ENSBTAT00000012430</Data></Cell>
    <Cell><Data ss:Type="String">PRMT8</Data></Cell>
   </Row>
   <Row ss:AutoFitHeight="0">
    <Cell><Data ss:Type="String">novel_chr21_19609</Data></Cell>
    <Cell><Data ss:Type="String">ENSBTAT00000000967</Data></Cell>
    <Cell><Data ss:Type="String">USP42</Data></Cell>
   </Row>
   <Row ss:AutoFitHeight="0">
    <Cell><Data ss:Type="String">novel_chr21_19609</Data></Cell>
    <Cell><Data ss:Type="String">ENSBTAT00000032625</Data></Cell>
    <Cell><Data ss:Type="String">EXD3</Data></Cell>
   </Row>
   <Row ss:AutoFitHeight="0">
    <Cell><Data ss:Type="String">novel_chr21_19609</Data></Cell>
    <Cell><Data ss:Type="String">ENSBTAT00000025331</Data></Cell>
    <Cell><Data ss:Type="String">RADIL</Data></Cell>
   </Row>
   <Row ss:AutoFitHeight="0">
    <Cell><Data ss:Type="String">novel_chr21_19609</Data></Cell>
    <Cell><Data ss:Type="String">ENSBTAT00000020788</Data></Cell>
    <Cell><Data ss:Type="String">-</Data></Cell>
   </Row>
   <Row ss:AutoFitHeight="0">
    <Cell><Data ss:Type="String">novel_chr21_19609</Data></Cell>
    <Cell><Data ss:Type="String">ENSBTAT00000064659</Data></Cell>
    <Cell><Data ss:Type="String">-</Data></Cell>
   </Row>
   <Row ss:AutoFitHeight="0">
    <Cell><Data ss:Type="String">novel_chr21_19609</Data></Cell>
    <Cell><Data ss:Type="String">ENSBTAT00000022416</Data></Cell>
    <Cell><Data ss:Type="String">SNIP1</Data></Cell>
   </Row>
   <Row ss:AutoFitHeight="0">
    <Cell><Data ss:Type="String">novel_chr21_19609</Data></Cell>
    <Cell><Data ss:Type="String">ENSBTAT00000019091</Data></Cell>
    <Cell><Data ss:Type="String">EVA1B</Data></Cell>
   </Row>
   <Row ss:AutoFitHeight="0">
    <Cell><Data ss:Type="String">novel_chr21_19609</Data></Cell>
    <Cell><Data ss:Type="String">ENSBTAT00000056838</Data></Cell>
    <Cell><Data ss:Type="String">C8G</Data></Cell>
   </Row>
   <Row ss:AutoFitHeight="0">
    <Cell><Data ss:Type="String">novel_chr21_19609</Data></Cell>
    <Cell><Data ss:Type="String">ENSBTAT00000009732</Data></Cell>
    <Cell><Data ss:Type="String">ZFAND2A</Data></Cell>
   </Row>
   <Row ss:AutoFitHeight="0">
    <Cell><Data ss:Type="String">novel_chr21_19609</Data></Cell>
    <Cell><Data ss:Type="String">ENSBTAT00000064866</Data></Cell>
    <Cell><Data ss:Type="String">GPR146</Data></Cell>
   </Row>
   <Row ss:AutoFitHeight="0">
    <Cell><Data ss:Type="String">novel_chr21_19609</Data></Cell>
    <Cell><Data ss:Type="String">ENSBTAT00000011095</Data></Cell>
    <Cell><Data ss:Type="String">GCAT</Data></Cell>
   </Row>
   <Row ss:AutoFitHeight="0">
    <Cell><Data ss:Type="String">novel_chr21_19609</Data></Cell>
    <Cell><Data ss:Type="String">ENSBTAT00000008100</Data></Cell>
    <Cell><Data ss:Type="String">KCNJ3</Data></Cell>
   </Row>
   <Row ss:AutoFitHeight="0">
    <Cell><Data ss:Type="String">novel_chr21_19609</Data></Cell>
    <Cell><Data ss:Type="String">ENSBTAT00000023821</Data></Cell>
    <Cell><Data ss:Type="String">-</Data></Cell>
   </Row>
   <Row ss:AutoFitHeight="0">
    <Cell><Data ss:Type="String">novel_chr21_19609</Data></Cell>
    <Cell><Data ss:Type="String">ENSBTAT00000063676</Data></Cell>
    <Cell><Data ss:Type="String">PRPF40A</Data></Cell>
   </Row>
   <Row ss:AutoFitHeight="0">
    <Cell><Data ss:Type="String">novel_chr21_19609</Data></Cell>
    <Cell><Data ss:Type="String">ENSBTAT00000019911</Data></Cell>
    <Cell><Data ss:Type="String">-</Data></Cell>
   </Row>
   <Row ss:AutoFitHeight="0">
    <Cell><Data ss:Type="String">novel_chr21_19609</Data></Cell>
    <Cell><Data ss:Type="String">ENSBTAT00000024157</Data></Cell>
    <Cell><Data ss:Type="String">-</Data></Cell>
   </Row>
   <Row ss:AutoFitHeight="0">
    <Cell><Data ss:Type="String">novel_chr21_19609</Data></Cell>
    <Cell><Data ss:Type="String">ENSBTAT00000066280</Data></Cell>
    <Cell><Data ss:Type="String">CACNA1I</Data></Cell>
   </Row>
   <Row ss:AutoFitHeight="0">
    <Cell><Data ss:Type="String">novel_chr21_19609</Data></Cell>
    <Cell><Data ss:Type="String">ENSBTAT00000037657</Data></Cell>
    <Cell><Data ss:Type="String">MCHR1</Data></Cell>
   </Row>
   <Row ss:AutoFitHeight="0">
    <Cell><Data ss:Type="String">novel_chr21_19609</Data></Cell>
    <Cell><Data ss:Type="String">ENSBTAT00000055322</Data></Cell>
    <Cell><Data ss:Type="String">CHADL</Data></Cell>
   </Row>
   <Row ss:AutoFitHeight="0">
    <Cell><Data ss:Type="String">novel_chr21_19609</Data></Cell>
    <Cell><Data ss:Type="String">ENSBTAT00000027473</Data></Cell>
    <Cell><Data ss:Type="String">DGKD</Data></Cell>
   </Row>
   <Row ss:AutoFitHeight="0">
    <Cell><Data ss:Type="String">novel_chr21_19609</Data></Cell>
    <Cell><Data ss:Type="String">ENSBTAT00000008911</Data></Cell>
    <Cell><Data ss:Type="String">KIAA0930</Data></Cell>
   </Row>
   <Row ss:AutoFitHeight="0">
    <Cell><Data ss:Type="String">novel_chr21_19609</Data></Cell>
    <Cell><Data ss:Type="String">ENSBTAT00000012837</Data></Cell>
    <Cell><Data ss:Type="String">A1BG</Data></Cell>
   </Row>
   <Row ss:AutoFitHeight="0">
    <Cell><Data ss:Type="String">novel_chr21_19609</Data></Cell>
    <Cell><Data ss:Type="String">ENSBTAT00000026080</Data></Cell>
    <Cell><Data ss:Type="String">MAPK12</Data></Cell>
   </Row>
   <Row ss:AutoFitHeight="0">
    <Cell><Data ss:Type="String">novel_chr21_19609</Data></Cell>
    <Cell><Data ss:Type="String">ENSBTAT00000005698</Data></Cell>
    <Cell><Data ss:Type="String">ROBO4</Data></Cell>
   </Row>
   <Row ss:AutoFitHeight="0">
    <Cell><Data ss:Type="String">novel_chr21_19609</Data></Cell>
    <Cell><Data ss:Type="String">ENSBTAT00000057411</Data></Cell>
    <Cell><Data ss:Type="String">RTP5</Data></Cell>
   </Row>
   <Row ss:AutoFitHeight="0">
    <Cell><Data ss:Type="String">novel_chr21_19609</Data></Cell>
    <Cell><Data ss:Type="String">ENSBTAT00000054064</Data></Cell>
    <Cell><Data ss:Type="String">RTP5</Data></Cell>
   </Row>
   <Row ss:AutoFitHeight="0">
    <Cell><Data ss:Type="String">novel_chr21_19609</Data></Cell>
    <Cell><Data ss:Type="String">ENSBTAT00000064936</Data></Cell>
    <Cell><Data ss:Type="String">PALM3</Data></Cell>
   </Row>
   <Row ss:AutoFitHeight="0">
    <Cell><Data ss:Type="String">novel_chr21_19609</Data></Cell>
    <Cell><Data ss:Type="String">ENSBTAT00000003315</Data></Cell>
    <Cell><Data ss:Type="String">-</Data></Cell>
   </Row>
   <Row ss:AutoFitHeight="0">
    <Cell><Data ss:Type="String">novel_chr21_19609</Data></Cell>
    <Cell><Data ss:Type="String">ENSBTAT00000021751</Data></Cell>
    <Cell><Data ss:Type="String">NACC1</Data></Cell>
   </Row>
   <Row ss:AutoFitHeight="0">
    <Cell><Data ss:Type="String">novel_chr21_19609</Data></Cell>
    <Cell><Data ss:Type="String">ENSBTAT00000061369</Data></Cell>
    <Cell><Data ss:Type="String">TNRC6C</Data></Cell>
   </Row>
   <Row ss:AutoFitHeight="0">
    <Cell><Data ss:Type="String">novel_chr21_19609</Data></Cell>
    <Cell><Data ss:Type="String">ENSBTAT00000003550</Data></Cell>
    <Cell><Data ss:Type="String">S1PR2</Data></Cell>
   </Row>
   <Row ss:AutoFitHeight="0">
    <Cell><Data ss:Type="String">novel_chr21_19609</Data></Cell>
    <Cell><Data ss:Type="String">ENSBTAT00000013608</Data></Cell>
    <Cell><Data ss:Type="String">ICAM1</Data></Cell>
   </Row>
   <Row ss:AutoFitHeight="0">
    <Cell><Data ss:Type="String">novel_chr21_19609</Data></Cell>
    <Cell><Data ss:Type="String">ENSBTAT00000043137</Data></Cell>
    <Cell><Data ss:Type="String">ZNF217</Data></Cell>
   </Row>
   <Row ss:AutoFitHeight="0">
    <Cell><Data ss:Type="String">novel_chr21_19609</Data></Cell>
    <Cell><Data ss:Type="String">ENSBTAT00000064819</Data></Cell>
    <Cell><Data ss:Type="String">DOK5</Data></Cell>
   </Row>
   <Row ss:AutoFitHeight="0">
    <Cell><Data ss:Type="String">novel_chr21_19609</Data></Cell>
    <Cell><Data ss:Type="String">ENSBTAT00000037363</Data></Cell>
    <Cell><Data ss:Type="String">ARHGAP39</Data></Cell>
   </Row>
   <Row ss:AutoFitHeight="0">
    <Cell><Data ss:Type="String">novel_chr21_19609</Data></Cell>
    <Cell><Data ss:Type="String">ENSBTAT00000010191</Data></Cell>
    <Cell><Data ss:Type="String">TONSL</Data></Cell>
   </Row>
   <Row ss:AutoFitHeight="0">
    <Cell><Data ss:Type="String">novel_chr21_19609</Data></Cell>
    <Cell><Data ss:Type="String">ENSBTAT00000010787</Data></Cell>
    <Cell><Data ss:Type="String">PRKCSH</Data></Cell>
   </Row>
   <Row ss:AutoFitHeight="0">
    <Cell><Data ss:Type="String">novel_chr21_19609</Data></Cell>
    <Cell><Data ss:Type="String">ENSBTAT00000015756</Data></Cell>
    <Cell><Data ss:Type="String">EML3</Data></Cell>
   </Row>
   <Row ss:AutoFitHeight="0">
    <Cell><Data ss:Type="String">novel_chr21_19609</Data></Cell>
    <Cell><Data ss:Type="String">ENSBTAT00000065500</Data></Cell>
    <Cell><Data ss:Type="String">MCOLN1</Data></Cell>
   </Row>
   <Row ss:AutoFitHeight="0">
    <Cell><Data ss:Type="String">novel_chr21_19609</Data></Cell>
    <Cell><Data ss:Type="String">ENSBTAT00000007344</Data></Cell>
    <Cell><Data ss:Type="String">MCOLN1</Data></Cell>
   </Row>
   <Row ss:AutoFitHeight="0">
    <Cell><Data ss:Type="String">novel_chr21_19609</Data></Cell>
    <Cell><Data ss:Type="String">ENSBTAT00000034512</Data></Cell>
    <Cell><Data ss:Type="String">ZFYVE28</Data></Cell>
   </Row>
   <Row ss:AutoFitHeight="0">
    <Cell><Data ss:Type="String">novel_chr21_19609</Data></Cell>
    <Cell><Data ss:Type="String">ENSBTAT00000003229</Data></Cell>
    <Cell><Data ss:Type="String">TNS1</Data></Cell>
   </Row>
   <Row ss:AutoFitHeight="0">
    <Cell><Data ss:Type="String">novel_chr21_19609</Data></Cell>
    <Cell><Data ss:Type="String">ENSBTAT00000009930</Data></Cell>
    <Cell><Data ss:Type="String">CACNG1</Data></Cell>
   </Row>
   <Row ss:AutoFitHeight="0">
    <Cell><Data ss:Type="String">novel_chr21_19609</Data></Cell>
    <Cell><Data ss:Type="String">ENSBTAT00000055905</Data></Cell>
    <Cell><Data ss:Type="String">CCDC166</Data></Cell>
   </Row>
   <Row ss:AutoFitHeight="0">
    <Cell><Data ss:Type="String">novel_chr21_19609</Data></Cell>
    <Cell><Data ss:Type="String">ENSBTAT00000028627</Data></Cell>
    <Cell><Data ss:Type="String">GSDMD</Data></Cell>
   </Row>
   <Row ss:AutoFitHeight="0">
    <Cell><Data ss:Type="String">novel_chr21_19609</Data></Cell>
    <Cell><Data ss:Type="String">ENSBTAT00000038254</Data></Cell>
    <Cell><Data ss:Type="String">STK36</Data></Cell>
   </Row>
   <Row ss:AutoFitHeight="0">
    <Cell><Data ss:Type="String">novel_chr21_19609</Data></Cell>
    <Cell><Data ss:Type="String">ENSBTAT00000008376</Data></Cell>
    <Cell><Data ss:Type="String">ADGRB1</Data></Cell>
   </Row>
   <Row ss:AutoFitHeight="0">
    <Cell><Data ss:Type="String">novel_chr21_19609</Data></Cell>
    <Cell><Data ss:Type="String">ENSBTAT00000064233</Data></Cell>
    <Cell><Data ss:Type="String">ADGRB1</Data></Cell>
   </Row>
   <Row ss:AutoFitHeight="0">
    <Cell><Data ss:Type="String">novel_chr21_19609</Data></Cell>
    <Cell><Data ss:Type="String">ENSBTAT00000064098</Data></Cell>
    <Cell><Data ss:Type="String">ADGRB1</Data></Cell>
   </Row>
   <Row ss:AutoFitHeight="0">
    <Cell><Data ss:Type="String">novel_chr21_19609</Data></Cell>
    <Cell><Data ss:Type="String">ENSBTAT00000065374</Data></Cell>
    <Cell><Data ss:Type="String">MROH5</Data></Cell>
   </Row>
   <Row ss:AutoFitHeight="0">
    <Cell><Data ss:Type="String">novel_chr21_19609</Data></Cell>
    <Cell><Data ss:Type="String">ENSBTAT00000016609</Data></Cell>
    <Cell><Data ss:Type="String">PLCB3</Data></Cell>
   </Row>
   <Row ss:AutoFitHeight="0">
    <Cell><Data ss:Type="String">novel_chr21_19609</Data></Cell>
    <Cell><Data ss:Type="String">ENSBTAT00000010497</Data></Cell>
    <Cell><Data ss:Type="String">WHSC1</Data></Cell>
   </Row>
   <Row ss:AutoFitHeight="0">
    <Cell><Data ss:Type="String">novel_chr21_19609</Data></Cell>
    <Cell><Data ss:Type="String">ENSBTAT00000027991</Data></Cell>
    <Cell><Data ss:Type="String">KHSRP</Data></Cell>
   </Row>
   <Row ss:AutoFitHeight="0">
    <Cell><Data ss:Type="String">novel_chr21_19609</Data></Cell>
    <Cell><Data ss:Type="String">ENSBTAT00000055681</Data></Cell>
    <Cell><Data ss:Type="String">QDPR</Data></Cell>
   </Row>
   <Row ss:AutoFitHeight="0">
    <Cell><Data ss:Type="String">novel_chr21_19609</Data></Cell>
    <Cell><Data ss:Type="String">ENSBTAT00000035967</Data></Cell>
    <Cell><Data ss:Type="String">PRR22</Data></Cell>
   </Row>
   <Row ss:AutoFitHeight="0">
    <Cell><Data ss:Type="String">novel_chr21_19609</Data></Cell>
    <Cell><Data ss:Type="String">ENSBTAT00000020586</Data></Cell>
    <Cell><Data ss:Type="String">KDM4B</Data></Cell>
   </Row>
   <Row ss:AutoFitHeight="0">
    <Cell><Data ss:Type="String">novel_chr21_19609</Data></Cell>
    <Cell><Data ss:Type="String">ENSBTAT00000004834</Data></Cell>
    <Cell><Data ss:Type="String">FAM89B</Data></Cell>
   </Row>
   <Row ss:AutoFitHeight="0">
    <Cell><Data ss:Type="String">novel_chr21_19609</Data></Cell>
    <Cell><Data ss:Type="String">ENSBTAT00000008891</Data></Cell>
    <Cell><Data ss:Type="String">EHBP1L1</Data></Cell>
   </Row>
   <Row ss:AutoFitHeight="0">
    <Cell><Data ss:Type="String">novel_chr21_19609</Data></Cell>
    <Cell><Data ss:Type="String">ENSBTAT00000065698</Data></Cell>
    <Cell><Data ss:Type="String">MTCL1</Data></Cell>
   </Row>
   <Row ss:AutoFitHeight="0">
    <Cell><Data ss:Type="String">novel_chr21_19609</Data></Cell>
    <Cell><Data ss:Type="String">ENSBTAT00000012453</Data></Cell>
    <Cell><Data ss:Type="String">MTCL1</Data></Cell>
   </Row>
   <Row ss:AutoFitHeight="0">
    <Cell><Data ss:Type="String">novel_chr21_19609</Data></Cell>
    <Cell><Data ss:Type="String">ENSBTAT00000004024</Data></Cell>
    <Cell><Data ss:Type="String">TSGA10IP</Data></Cell>
   </Row>
   <Row ss:AutoFitHeight="0">
    <Cell><Data ss:Type="String">novel_chr21_19609</Data></Cell>
    <Cell><Data ss:Type="String">ENSBTAT00000008710</Data></Cell>
    <Cell><Data ss:Type="String">MATK</Data></Cell>
   </Row>
   <Row ss:AutoFitHeight="0">
    <Cell><Data ss:Type="String">novel_chr21_19609</Data></Cell>
    <Cell><Data ss:Type="String">ENSBTAT00000015135</Data></Cell>
    <Cell><Data ss:Type="String">CHRND</Data></Cell>
   </Row>
   <Row ss:AutoFitHeight="0">
    <Cell><Data ss:Type="String">novel_chr21_19609</Data></Cell>
    <Cell><Data ss:Type="String">ENSBTAT00000016877</Data></Cell>
    <Cell><Data ss:Type="String">HDAC1</Data></Cell>
   </Row>
   <Row ss:AutoFitHeight="0">
    <Cell><Data ss:Type="String">novel_chr21_19609</Data></Cell>
    <Cell><Data ss:Type="String">ENSBTAT00000020360</Data></Cell>
    <Cell><Data ss:Type="String">FBN2</Data></Cell>
   </Row>
   <Row ss:AutoFitHeight="0">
    <Cell><Data ss:Type="String">novel_chr21_19609</Data></Cell>
    <Cell><Data ss:Type="String">ENSBTAT00000017076</Data></Cell>
    <Cell><Data ss:Type="String">PTPRU</Data></Cell>
   </Row>
   <Row ss:AutoFitHeight="0">
    <Cell><Data ss:Type="String">novel_chr21_19609</Data></Cell>
    <Cell><Data ss:Type="String">ENSBTAT00000018977</Data></Cell>
    <Cell><Data ss:Type="String">ALPK2</Data></Cell>
   </Row>
   <Row ss:AutoFitHeight="0">
    <Cell><Data ss:Type="String">novel_chr21_19609</Data></Cell>
    <Cell><Data ss:Type="String">ENSBTAT00000030750</Data></Cell>
    <Cell><Data ss:Type="String">LRIG1</Data></Cell>
   </Row>
   <Row ss:AutoFitHeight="0">
    <Cell><Data ss:Type="String">novel_chr21_19609</Data></Cell>
    <Cell><Data ss:Type="String">ENSBTAT00000021892</Data></Cell>
    <Cell><Data ss:Type="String">DHCR7</Data></Cell>
   </Row>
   <Row ss:AutoFitHeight="0">
    <Cell><Data ss:Type="String">novel_chr21_19609</Data></Cell>
    <Cell><Data ss:Type="String">ENSBTAT00000037934</Data></Cell>
    <Cell><Data ss:Type="String">AIM1L</Data></Cell>
   </Row>
   <Row ss:AutoFitHeight="0">
    <Cell><Data ss:Type="String">novel_chr21_19609</Data></Cell>
    <Cell><Data ss:Type="String">ENSBTAT00000049280</Data></Cell>
    <Cell><Data ss:Type="String">AGGF1</Data></Cell>
   </Row>
   <Row ss:AutoFitHeight="0">
    <Cell><Data ss:Type="String">novel_chr21_19609</Data></Cell>
    <Cell><Data ss:Type="String">ENSBTAT00000014583</Data></Cell>
    <Cell><Data ss:Type="String">KCNQ1</Data></Cell>
   </Row>
   <Row ss:AutoFitHeight="0">
    <Cell><Data ss:Type="String">novel_chr21_19609</Data></Cell>
    <Cell><Data ss:Type="String">ENSBTAT00000008442</Data></Cell>
    <Cell><Data ss:Type="String">IGDCC4</Data></Cell>
   </Row>
   <Row ss:AutoFitHeight="0">
    <Cell><Data ss:Type="String">novel_chr21_19609</Data></Cell>
    <Cell><Data ss:Type="String">ENSBTAT00000037789</Data></Cell>
    <Cell><Data ss:Type="String">EPHA8</Data></Cell>
   </Row>
   <Row ss:AutoFitHeight="0">
    <Cell><Data ss:Type="String">novel_chr21_19609</Data></Cell>
    <Cell><Data ss:Type="String">ENSBTAT00000001623</Data></Cell>
    <Cell><Data ss:Type="String">CEND1</Data></Cell>
   </Row>
   <Row ss:AutoFitHeight="0">
    <Cell><Data ss:Type="String">novel_chr21_19609</Data></Cell>
    <Cell><Data ss:Type="String">ENSBTAT00000037963</Data></Cell>
    <Cell><Data ss:Type="String">TLE3</Data></Cell>
   </Row>
   <Row ss:AutoFitHeight="0">
    <Cell><Data ss:Type="String">novel_chr21_19609</Data></Cell>
    <Cell><Data ss:Type="String">ENSBTAT00000064500</Data></Cell>
    <Cell><Data ss:Type="String">CDHR5</Data></Cell>
   </Row>
   <Row ss:AutoFitHeight="0">
    <Cell><Data ss:Type="String">novel_chr21_19609</Data></Cell>
    <Cell><Data ss:Type="String">ENSBTAT00000019663</Data></Cell>
    <Cell><Data ss:Type="String">STAB1</Data></Cell>
   </Row>
   <Row ss:AutoFitHeight="0">
    <Cell><Data ss:Type="String">novel_chr21_19609</Data></Cell>
    <Cell><Data ss:Type="String">ENSBTAT00000018143</Data></Cell>
    <Cell><Data ss:Type="String">PQLC2</Data></Cell>
   </Row>
   <Row ss:AutoFitHeight="0">
    <Cell><Data ss:Type="String">novel_chr21_19609</Data></Cell>
    <Cell><Data ss:Type="String">ENSBTAT00000023493</Data></Cell>
    <Cell><Data ss:Type="String">-</Data></Cell>
   </Row>
   <Row ss:AutoFitHeight="0">
    <Cell><Data ss:Type="String">novel_chr21_19609</Data></Cell>
    <Cell><Data ss:Type="String">ENSBTAT00000010949</Data></Cell>
    <Cell><Data ss:Type="String">SDHB</Data></Cell>
   </Row>
   <Row ss:AutoFitHeight="0">
    <Cell><Data ss:Type="String">novel_chr21_19609</Data></Cell>
    <Cell><Data ss:Type="String">ENSBTAT00000025198</Data></Cell>
    <Cell><Data ss:Type="String">USP19</Data></Cell>
   </Row>
   <Row ss:AutoFitHeight="0">
    <Cell><Data ss:Type="String">novel_chr21_19609</Data></Cell>
    <Cell><Data ss:Type="String">ENSBTAT00000065348</Data></Cell>
    <Cell><Data ss:Type="String">-</Data></Cell>
   </Row>
   <Row ss:AutoFitHeight="0">
    <Cell><Data ss:Type="String">novel_chr21_19609</Data></Cell>
    <Cell><Data ss:Type="String">ENSBTAT00000023076</Data></Cell>
    <Cell><Data ss:Type="String">PCDHGC3</Data></Cell>
   </Row>
   <Row ss:AutoFitHeight="0">
    <Cell><Data ss:Type="String">novel_chr21_19609</Data></Cell>
    <Cell><Data ss:Type="String">ENSBTAT00000016618</Data></Cell>
    <Cell><Data ss:Type="String">PCDH1</Data></Cell>
   </Row>
   <Row ss:AutoFitHeight="0">
    <Cell><Data ss:Type="String">novel_chr21_19609</Data></Cell>
    <Cell><Data ss:Type="String">ENSBTAT00000017930</Data></Cell>
    <Cell><Data ss:Type="String">ZFYVE19</Data></Cell>
   </Row>
   <Row ss:AutoFitHeight="0">
    <Cell><Data ss:Type="String">novel_chr21_19609</Data></Cell>
    <Cell><Data ss:Type="String">ENSBTAT00000020226</Data></Cell>
    <Cell><Data ss:Type="String">L2HGDH</Data></Cell>
   </Row>
   <Row ss:AutoFitHeight="0">
    <Cell><Data ss:Type="String">novel_chr21_19609</Data></Cell>
    <Cell><Data ss:Type="String">ENSBTAT00000009681</Data></Cell>
    <Cell><Data ss:Type="String">TMEM43</Data></Cell>
   </Row>
   <Row ss:AutoFitHeight="0">
    <Cell><Data ss:Type="String">novel_chr21_19609</Data></Cell>
    <Cell><Data ss:Type="String">ENSBTAT00000010047</Data></Cell>
    <Cell><Data ss:Type="String">PIF1</Data></Cell>
   </Row>
   <Row ss:AutoFitHeight="0">
    <Cell><Data ss:Type="String">novel_chr21_19609</Data></Cell>
    <Cell><Data ss:Type="String">ENSBTAT00000026265</Data></Cell>
    <Cell><Data ss:Type="String">GATA2</Data></Cell>
   </Row>
   <Row ss:AutoFitHeight="0">
    <Cell><Data ss:Type="String">novel_chr21_19609</Data></Cell>
    <Cell><Data ss:Type="String">ENSBTAT00000011600</Data></Cell>
    <Cell><Data ss:Type="String">FBXL22</Data></Cell>
   </Row>
   <Row ss:AutoFitHeight="0">
    <Cell><Data ss:Type="String">novel_chr21_19609</Data></Cell>
    <Cell><Data ss:Type="String">ENSBTAT00000043693</Data></Cell>
    <Cell><Data ss:Type="String">ALDH1L1</Data></Cell>
   </Row>
   <Row ss:AutoFitHeight="0">
    <Cell><Data ss:Type="String">novel_chr21_19609</Data></Cell>
    <Cell><Data ss:Type="String">ENSBTAT00000023518</Data></Cell>
    <Cell><Data ss:Type="String">LYSMD2</Data></Cell>
   </Row>
   <Row ss:AutoFitHeight="0">
    <Cell><Data ss:Type="String">novel_chr21_19609</Data></Cell>
    <Cell><Data ss:Type="String">ENSBTAT00000014664</Data></Cell>
    <Cell><Data ss:Type="String">ZFYVE1</Data></Cell>
   </Row>
   <Row ss:AutoFitHeight="0">
    <Cell><Data ss:Type="String">novel_chr21_19609</Data></Cell>
    <Cell><Data ss:Type="String">ENSBTAT00000064501</Data></Cell>
    <Cell><Data ss:Type="String">ZFYVE1</Data></Cell>
   </Row>
   <Row ss:AutoFitHeight="0">
    <Cell><Data ss:Type="String">novel_chr21_19609</Data></Cell>
    <Cell><Data ss:Type="String">ENSBTAT00000029274</Data></Cell>
    <Cell><Data ss:Type="String">LTBP2</Data></Cell>
   </Row>
   <Row ss:AutoFitHeight="0">
    <Cell><Data ss:Type="String">novel_chr21_19609</Data></Cell>
    <Cell><Data ss:Type="String">ENSBTAT00000023031</Data></Cell>
    <Cell><Data ss:Type="String">ARL14</Data></Cell>
   </Row>
   <Row ss:AutoFitHeight="0">
    <Cell><Data ss:Type="String">novel_chr21_19609</Data></Cell>
    <Cell><Data ss:Type="String">ENSBTAT00000022561</Data></Cell>
    <Cell><Data ss:Type="String">RAP2B</Data></Cell>
   </Row>
   <Row ss:AutoFitHeight="0">
    <Cell><Data ss:Type="String">novel_chr21_19609</Data></Cell>
    <Cell><Data ss:Type="String">ENSBTAT00000065839</Data></Cell>
    <Cell><Data ss:Type="String">GAS1</Data></Cell>
   </Row>
   <Row ss:AutoFitHeight="0">
    <Cell><Data ss:Type="String">novel_chr21_19609</Data></Cell>
    <Cell><Data ss:Type="String">ENSBTAT00000063674</Data></Cell>
    <Cell><Data ss:Type="String">RGAG4</Data></Cell>
   </Row>
   <Row ss:AutoFitHeight="0">
    <Cell><Data ss:Type="String">novel_chr21_19609</Data></Cell>
    <Cell><Data ss:Type="String">ENSBTAT00000061325</Data></Cell>
    <Cell><Data ss:Type="String">AHDC1</Data></Cell>
   </Row>
   <Row ss:AutoFitHeight="0">
    <Cell><Data ss:Type="String">novel_chr21_19609</Data></Cell>
    <Cell><Data ss:Type="String">ENSBTAT00000065335</Data></Cell>
    <Cell><Data ss:Type="String">TSSK1B</Data></Cell>
   </Row>
   <Row ss:AutoFitHeight="0">
    <Cell><Data ss:Type="String">novel_chr21_19609</Data></Cell>
    <Cell><Data ss:Type="String">ENSBTAT00000028836</Data></Cell>
    <Cell><Data ss:Type="String">ARC</Data></Cell>
   </Row>
   <Row ss:AutoFitHeight="0">
    <Cell><Data ss:Type="String">novel_chr21_19609</Data></Cell>
    <Cell><Data ss:Type="String">ENSBTAT00000005326</Data></Cell>
    <Cell><Data ss:Type="String">OXER1</Data></Cell>
   </Row>
   <Row ss:AutoFitHeight="0">
    <Cell><Data ss:Type="String">novel_chr21_19609</Data></Cell>
    <Cell><Data ss:Type="String">ENSBTAT00000064829</Data></Cell>
    <Cell><Data ss:Type="String">-</Data></Cell>
   </Row>
   <Row ss:AutoFitHeight="0">
    <Cell><Data ss:Type="String">novel_chr21_19609</Data></Cell>
    <Cell><Data ss:Type="String">ENSBTAT00000017477</Data></Cell>
    <Cell><Data ss:Type="String">NAA11</Data></Cell>
   </Row>
   <Row ss:AutoFitHeight="0">
    <Cell><Data ss:Type="String">novel_chr21_19609</Data></Cell>
    <Cell><Data ss:Type="String">ENSBTAT00000020511</Data></Cell>
    <Cell><Data ss:Type="String">-</Data></Cell>
   </Row>
   <Row ss:AutoFitHeight="0">
    <Cell><Data ss:Type="String">novel_chr21_19609</Data></Cell>
    <Cell><Data ss:Type="String">ENSBTAT00000008954</Data></Cell>
    <Cell><Data ss:Type="String">FAM181B</Data></Cell>
   </Row>
   <Row ss:AutoFitHeight="0">
    <Cell><Data ss:Type="String">novel_chr21_19609</Data></Cell>
    <Cell><Data ss:Type="String">ENSBTAT00000022387</Data></Cell>
    <Cell><Data ss:Type="String">ZBTB22</Data></Cell>
   </Row>
   <Row ss:AutoFitHeight="0">
    <Cell><Data ss:Type="String">novel_chr21_19609</Data></Cell>
    <Cell><Data ss:Type="String">ENSBTAT00000053888</Data></Cell>
    <Cell><Data ss:Type="String">C9orf172</Data></Cell>
   </Row>
   <Row ss:AutoFitHeight="0">
    <Cell><Data ss:Type="String">novel_chr21_19609</Data></Cell>
    <Cell><Data ss:Type="String">ENSBTAT00000064421</Data></Cell>
    <Cell><Data ss:Type="String">-</Data></Cell>
   </Row>
   <Row ss:AutoFitHeight="0">
    <Cell><Data ss:Type="String">novel_chr21_19609</Data></Cell>
    <Cell><Data ss:Type="String">ENSBTAT00000036905</Data></Cell>
    <Cell><Data ss:Type="String">-</Data></Cell>
   </Row>
   <Row ss:AutoFitHeight="0">
    <Cell><Data ss:Type="String">novel_chr21_19609</Data></Cell>
    <Cell><Data ss:Type="String">ENSBTAT00000014724</Data></Cell>
    <Cell><Data ss:Type="String">-</Data></Cell>
   </Row>
   <Row ss:AutoFitHeight="0">
    <Cell><Data ss:Type="String">novel_chr11_4209</Data></Cell>
    <Cell><Data ss:Type="String">ENSBTAT00000061611</Data></Cell>
    <Cell><Data ss:Type="String">RYR2</Data></Cell>
   </Row>
   <Row ss:AutoFitHeight="0">
    <Cell><Data ss:Type="String">novel_chr11_4209</Data></Cell>
    <Cell><Data ss:Type="String">ENSBTAT00000020240</Data></Cell>
    <Cell><Data ss:Type="String">RYR2</Data></Cell>
   </Row>
   <Row ss:AutoFitHeight="0">
    <Cell><Data ss:Type="String">novel_chr11_4209</Data></Cell>
    <Cell><Data ss:Type="String">ENSBTAT00000023595</Data></Cell>
    <Cell><Data ss:Type="String">IL6ST</Data></Cell>
   </Row>
   <Row ss:AutoFitHeight="0">
    <Cell><Data ss:Type="String">novel_chr11_4209</Data></Cell>
    <Cell><Data ss:Type="String">ENSBTAT00000009810</Data></Cell>
    <Cell><Data ss:Type="String">-</Data></Cell>
   </Row>
   <Row ss:AutoFitHeight="0">
    <Cell><Data ss:Type="String">novel_chr11_4209</Data></Cell>
    <Cell><Data ss:Type="String">ENSBTAT00000022956</Data></Cell>
    <Cell><Data ss:Type="String">COIL</Data></Cell>
   </Row>
   <Row ss:AutoFitHeight="0">
    <Cell><Data ss:Type="String">novel_chr11_4209</Data></Cell>
    <Cell><Data ss:Type="String">ENSBTAT00000033859</Data></Cell>
    <Cell><Data ss:Type="String">COL28A1</Data></Cell>
   </Row>
   <Row ss:AutoFitHeight="0">
    <Cell><Data ss:Type="String">novel_chr11_4209</Data></Cell>
    <Cell><Data ss:Type="String">ENSBTAT00000030417</Data></Cell>
    <Cell><Data ss:Type="String">ZFC3H1</Data></Cell>
   </Row>
   <Row ss:AutoFitHeight="0">
    <Cell><Data ss:Type="String">novel_chr11_4209</Data></Cell>
    <Cell><Data ss:Type="String">ENSBTAT00000016473</Data></Cell>
    <Cell><Data ss:Type="String">URB1</Data></Cell>
   </Row>
   <Row ss:AutoFitHeight="0">
    <Cell><Data ss:Type="String">novel_chr11_4209</Data></Cell>
    <Cell><Data ss:Type="String">ENSBTAT00000000504</Data></Cell>
    <Cell><Data ss:Type="String">ASCC1</Data></Cell>
   </Row>
   <Row ss:AutoFitHeight="0">
    <Cell><Data ss:Type="String">novel_chr11_4209</Data></Cell>
    <Cell><Data ss:Type="String">ENSBTAT00000021075</Data></Cell>
    <Cell><Data ss:Type="String">SDHC</Data></Cell>
   </Row>
   <Row ss:AutoFitHeight="0">
    <Cell><Data ss:Type="String">novel_chr11_4209</Data></Cell>
    <Cell><Data ss:Type="String">ENSBTAT00000026564</Data></Cell>
    <Cell><Data ss:Type="String">RASGRF1</Data></Cell>
   </Row>
   <Row ss:AutoFitHeight="0">
    <Cell><Data ss:Type="String">novel_chr11_4209</Data></Cell>
    <Cell><Data ss:Type="String">ENSBTAT00000048152</Data></Cell>
    <Cell><Data ss:Type="String">PTPRQ</Data></Cell>
   </Row>
   <Row ss:AutoFitHeight="0">
    <Cell><Data ss:Type="String">novel_chr11_4209</Data></Cell>
    <Cell><Data ss:Type="String">ENSBTAT00000032540</Data></Cell>
    <Cell><Data ss:Type="String">PABPN1L</Data></Cell>
   </Row>
   <Row ss:AutoFitHeight="0">
    <Cell><Data ss:Type="String">novel_chr11_4209</Data></Cell>
    <Cell><Data ss:Type="String">ENSBTAT00000018649</Data></Cell>
    <Cell><Data ss:Type="String">-</Data></Cell>
   </Row>
   <Row ss:AutoFitHeight="0">
    <Cell><Data ss:Type="String">novel_chr11_4209</Data></Cell>
    <Cell><Data ss:Type="String">ENSBTAT00000025788</Data></Cell>
    <Cell><Data ss:Type="String">-</Data></Cell>
   </Row>
   <Row ss:AutoFitHeight="0">
    <Cell><Data ss:Type="String">novel_chr11_4209</Data></Cell>
    <Cell><Data ss:Type="String">ENSBTAT00000002339</Data></Cell>
    <Cell><Data ss:Type="String">HYKK</Data></Cell>
   </Row>
   <Row ss:AutoFitHeight="0">
    <Cell><Data ss:Type="String">novel_chr11_4209</Data></Cell>
    <Cell><Data ss:Type="String">ENSBTAT00000002408</Data></Cell>
    <Cell><Data ss:Type="String">MOGS</Data></Cell>
   </Row>
   <Row ss:AutoFitHeight="0">
    <Cell><Data ss:Type="String">novel_chr11_4209</Data></Cell>
    <Cell><Data ss:Type="String">ENSBTAT00000011877</Data></Cell>
    <Cell><Data ss:Type="String">CRIM1</Data></Cell>
   </Row>
   <Row ss:AutoFitHeight="0">
    <Cell><Data ss:Type="String">novel_chr11_4209</Data></Cell>
    <Cell><Data ss:Type="String">ENSBTAT00000053556</Data></Cell>
    <Cell><Data ss:Type="String">KATNB1</Data></Cell>
   </Row>
   <Row ss:AutoFitHeight="0">
    <Cell><Data ss:Type="String">novel_chr11_4209</Data></Cell>
    <Cell><Data ss:Type="String">ENSBTAT00000020371</Data></Cell>
    <Cell><Data ss:Type="String">DFNA5</Data></Cell>
   </Row>
   <Row ss:AutoFitHeight="0">
    <Cell><Data ss:Type="String">novel_chr11_4209</Data></Cell>
    <Cell><Data ss:Type="String">ENSBTAT00000025090</Data></Cell>
    <Cell><Data ss:Type="String">SERPINA11</Data></Cell>
   </Row>
   <Row ss:AutoFitHeight="0">
    <Cell><Data ss:Type="String">novel_chr11_4209</Data></Cell>
    <Cell><Data ss:Type="String">ENSBTAT00000002176</Data></Cell>
    <Cell><Data ss:Type="String">PDF</Data></Cell>
   </Row>
   <Row ss:AutoFitHeight="0">
    <Cell><Data ss:Type="String">novel_chr11_4209</Data></Cell>
    <Cell><Data ss:Type="String">ENSBTAT00000015414</Data></Cell>
    <Cell><Data ss:Type="String">ST3GAL5</Data></Cell>
   </Row>
   <Row ss:AutoFitHeight="0">
    <Cell><Data ss:Type="String">novel_chr11_4209</Data></Cell>
    <Cell><Data ss:Type="String">ENSBTAT00000005531</Data></Cell>
    <Cell><Data ss:Type="String">SAT2</Data></Cell>
   </Row>
   <Row ss:AutoFitHeight="0">
    <Cell><Data ss:Type="String">novel_chr11_4209</Data></Cell>
    <Cell><Data ss:Type="String">ENSBTAT00000040201</Data></Cell>
    <Cell><Data ss:Type="String">MPC1</Data></Cell>
   </Row>
   <Row ss:AutoFitHeight="0">
    <Cell><Data ss:Type="String">novel_chr11_4209</Data></Cell>
    <Cell><Data ss:Type="String">ENSBTAT00000028744</Data></Cell>
    <Cell><Data ss:Type="String">DCAF12</Data></Cell>
   </Row>
   <Row ss:AutoFitHeight="0">
    <Cell><Data ss:Type="String">novel_chr11_4209</Data></Cell>
    <Cell><Data ss:Type="String">ENSBTAT00000061638</Data></Cell>
    <Cell><Data ss:Type="String">CNTFR</Data></Cell>
   </Row>
   <Row ss:AutoFitHeight="0">
    <Cell><Data ss:Type="String">novel_chr11_4209</Data></Cell>
    <Cell><Data ss:Type="String">ENSBTAT00000010297</Data></Cell>
    <Cell><Data ss:Type="String">KIRREL2</Data></Cell>
   </Row>
   <Row ss:AutoFitHeight="0">
    <Cell><Data ss:Type="String">novel_chr11_4209</Data></Cell>
    <Cell><Data ss:Type="String">ENSBTAT00000007861</Data></Cell>
    <Cell><Data ss:Type="String">S1PR1</Data></Cell>
   </Row>
   <Row ss:AutoFitHeight="0">
    <Cell><Data ss:Type="String">novel_chr11_4209</Data></Cell>
    <Cell><Data ss:Type="String">ENSBTAT00000014128</Data></Cell>
    <Cell><Data ss:Type="String">LRRC31</Data></Cell>
   </Row>
   <Row ss:AutoFitHeight="0">
    <Cell><Data ss:Type="String">novel_chr11_4209</Data></Cell>
    <Cell><Data ss:Type="String">ENSBTAT00000005430</Data></Cell>
    <Cell><Data ss:Type="String">ANO4</Data></Cell>
   </Row>
   <Row ss:AutoFitHeight="0">
    <Cell><Data ss:Type="String">novel_chr11_4209</Data></Cell>
    <Cell><Data ss:Type="String">ENSBTAT00000018701</Data></Cell>
    <Cell><Data ss:Type="String">ITIH2</Data></Cell>
   </Row>
   <Row ss:AutoFitHeight="0">
    <Cell><Data ss:Type="String">novel_chr11_4209</Data></Cell>
    <Cell><Data ss:Type="String">ENSBTAT00000017857</Data></Cell>
    <Cell><Data ss:Type="String">FSD1L</Data></Cell>
   </Row>
   <Row ss:AutoFitHeight="0">
    <Cell><Data ss:Type="String">novel_chr11_4209</Data></Cell>
    <Cell><Data ss:Type="String">ENSBTAT00000063805</Data></Cell>
    <Cell><Data ss:Type="String">-</Data></Cell>
   </Row>
   <Row ss:AutoFitHeight="0">
    <Cell><Data ss:Type="String">novel_chr11_4209</Data></Cell>
    <Cell><Data ss:Type="String">ENSBTAT00000032851</Data></Cell>
    <Cell><Data ss:Type="String">YWHAQ</Data></Cell>
   </Row>
   <Row ss:AutoFitHeight="0">
    <Cell><Data ss:Type="String">novel_chr11_4209</Data></Cell>
    <Cell><Data ss:Type="String">ENSBTAT00000017982</Data></Cell>
    <Cell><Data ss:Type="String">OSBPL7</Data></Cell>
   </Row>
   <Row ss:AutoFitHeight="0">
    <Cell><Data ss:Type="String">novel_chr11_4209</Data></Cell>
    <Cell><Data ss:Type="String">ENSBTAT00000024083</Data></Cell>
    <Cell><Data ss:Type="String">ZNF688</Data></Cell>
   </Row>
   <Row ss:AutoFitHeight="0">
    <Cell><Data ss:Type="String">novel_chr11_4209</Data></Cell>
    <Cell><Data ss:Type="String">ENSBTAT00000028074</Data></Cell>
    <Cell><Data ss:Type="String">C1orf210</Data></Cell>
   </Row>
   <Row ss:AutoFitHeight="0">
    <Cell><Data ss:Type="String">novel_chr11_4209</Data></Cell>
    <Cell><Data ss:Type="String">ENSBTAT00000022761</Data></Cell>
    <Cell><Data ss:Type="String">PABPC4</Data></Cell>
   </Row>
   <Row ss:AutoFitHeight="0">
    <Cell><Data ss:Type="String">novel_chr11_4209</Data></Cell>
    <Cell><Data ss:Type="String">ENSBTAT00000025007</Data></Cell>
    <Cell><Data ss:Type="String">CTSZ</Data></Cell>
   </Row>
   <Row ss:AutoFitHeight="0">
    <Cell><Data ss:Type="String">novel_chr11_4209</Data></Cell>
    <Cell><Data ss:Type="String">ENSBTAT00000036551</Data></Cell>
    <Cell><Data ss:Type="String">PRSS38</Data></Cell>
   </Row>
   <Row ss:AutoFitHeight="0">
    <Cell><Data ss:Type="String">novel_chr11_4209</Data></Cell>
    <Cell><Data ss:Type="String">ENSBTAT00000002923</Data></Cell>
    <Cell><Data ss:Type="String">KLK12</Data></Cell>
   </Row>
   <Row ss:AutoFitHeight="0">
    <Cell><Data ss:Type="String">novel_chr11_4209</Data></Cell>
    <Cell><Data ss:Type="String">ENSBTAT00000062977</Data></Cell>
    <Cell><Data ss:Type="String">PKDREJ</Data></Cell>
   </Row>
   <Row ss:AutoFitHeight="0">
    <Cell><Data ss:Type="String">novel_chr11_4209</Data></Cell>
    <Cell><Data ss:Type="String">ENSBTAT00000010610</Data></Cell>
    <Cell><Data ss:Type="String">PKDREJ</Data></Cell>
   </Row>
   <Row ss:AutoFitHeight="0">
    <Cell><Data ss:Type="String">novel_chr11_4209</Data></Cell>
    <Cell><Data ss:Type="String">ENSBTAT00000065546</Data></Cell>
    <Cell><Data ss:Type="String">MUC16</Data></Cell>
   </Row>
   <Row ss:AutoFitHeight="0">
    <Cell><Data ss:Type="String">novel_chr11_4209</Data></Cell>
    <Cell><Data ss:Type="String">ENSBTAT00000052074</Data></Cell>
    <Cell><Data ss:Type="String">MUC16</Data></Cell>
   </Row>
   <Row ss:AutoFitHeight="0">
    <Cell><Data ss:Type="String">novel_chr11_4209</Data></Cell>
    <Cell><Data ss:Type="String">ENSBTAT00000020610</Data></Cell>
    <Cell><Data ss:Type="String">FADS2</Data></Cell>
   </Row>
   <Row ss:AutoFitHeight="0">
    <Cell><Data ss:Type="String">novel_chr11_4209</Data></Cell>
    <Cell><Data ss:Type="String">ENSBTAT00000002492</Data></Cell>
    <Cell><Data ss:Type="String">APOH</Data></Cell>
   </Row>
   <Row ss:AutoFitHeight="0">
    <Cell><Data ss:Type="String">novel_chr11_4209</Data></Cell>
    <Cell><Data ss:Type="String">ENSBTAT00000002344</Data></Cell>
    <Cell><Data ss:Type="String">SAFB</Data></Cell>
   </Row>
   <Row ss:AutoFitHeight="0">
    <Cell><Data ss:Type="String">novel_chr11_4209</Data></Cell>
    <Cell><Data ss:Type="String">ENSBTAT00000002342</Data></Cell>
    <Cell><Data ss:Type="String">-</Data></Cell>
   </Row>
   <Row ss:AutoFitHeight="0">
    <Cell><Data ss:Type="String">novel_chr11_4209</Data></Cell>
    <Cell><Data ss:Type="String">ENSBTAT00000009573</Data></Cell>
    <Cell><Data ss:Type="String">-</Data></Cell>
   </Row>
   <Row ss:AutoFitHeight="0">
    <Cell><Data ss:Type="String">novel_chr11_4209</Data></Cell>
    <Cell><Data ss:Type="String">ENSBTAT00000026526</Data></Cell>
    <Cell><Data ss:Type="String">SDCBP</Data></Cell>
   </Row>
   <Row ss:AutoFitHeight="0">
    <Cell><Data ss:Type="String">novel_chr11_4209</Data></Cell>
    <Cell><Data ss:Type="String">ENSBTAT00000010014</Data></Cell>
    <Cell><Data ss:Type="String">CNTN3</Data></Cell>
   </Row>
   <Row ss:AutoFitHeight="0">
    <Cell><Data ss:Type="String">novel_chr11_4209</Data></Cell>
    <Cell><Data ss:Type="String">ENSBTAT00000027682</Data></Cell>
    <Cell><Data ss:Type="String">HMHA1</Data></Cell>
   </Row>
   <Row ss:AutoFitHeight="0">
    <Cell><Data ss:Type="String">novel_chr11_4209</Data></Cell>
    <Cell><Data ss:Type="String">ENSBTAT00000000293</Data></Cell>
    <Cell><Data ss:Type="String">PSD2</Data></Cell>
   </Row>
   <Row ss:AutoFitHeight="0">
    <Cell><Data ss:Type="String">novel_chr11_4209</Data></Cell>
    <Cell><Data ss:Type="String">ENSBTAT00000064724</Data></Cell>
    <Cell><Data ss:Type="String">PSD2</Data></Cell>
   </Row>
   <Row ss:AutoFitHeight="0">
    <Cell><Data ss:Type="String">novel_chr11_4209</Data></Cell>
    <Cell><Data ss:Type="String">ENSBTAT00000064461</Data></Cell>
    <Cell><Data ss:Type="String">ZXDC</Data></Cell>
   </Row>
   <Row ss:AutoFitHeight="0">
    <Cell><Data ss:Type="String">novel_chr11_4209</Data></Cell>
    <Cell><Data ss:Type="String">ENSBTAT00000013022</Data></Cell>
    <Cell><Data ss:Type="String">ZXDC</Data></Cell>
   </Row>
   <Row ss:AutoFitHeight="0">
    <Cell><Data ss:Type="String">novel_chr11_4209</Data></Cell>
    <Cell><Data ss:Type="String">ENSBTAT00000052106</Data></Cell>
    <Cell><Data ss:Type="String">-</Data></Cell>
   </Row>
   <Row ss:AutoFitHeight="0">
    <Cell><Data ss:Type="String">novel_chr11_4209</Data></Cell>
    <Cell><Data ss:Type="String">ENSBTAT00000027188</Data></Cell>
    <Cell><Data ss:Type="String">GJA3</Data></Cell>
   </Row>
   <Row ss:AutoFitHeight="0">
    <Cell><Data ss:Type="String">novel_chr11_4209</Data></Cell>
    <Cell><Data ss:Type="String">ENSBTAT00000024363</Data></Cell>
    <Cell><Data ss:Type="String">-</Data></Cell>
   </Row>
   <Row ss:AutoFitHeight="0">
    <Cell><Data ss:Type="String">novel_chr11_4209</Data></Cell>
    <Cell><Data ss:Type="String">ENSBTAT00000008843</Data></Cell>
    <Cell><Data ss:Type="String">-</Data></Cell>
   </Row>
   <Row ss:AutoFitHeight="0">
    <Cell><Data ss:Type="String">novel_chr6_33592</Data></Cell>
    <Cell><Data ss:Type="String">ENSBTAT00000061385</Data></Cell>
    <Cell><Data ss:Type="String">MTUS1</Data></Cell>
   </Row>
   <Row ss:AutoFitHeight="0">
    <Cell><Data ss:Type="String">novel_chr6_33592</Data></Cell>
    <Cell><Data ss:Type="String">ENSBTAT00000021230</Data></Cell>
    <Cell><Data ss:Type="String">ZC3H8</Data></Cell>
   </Row>
   <Row ss:AutoFitHeight="0">
    <Cell><Data ss:Type="String">novel_chr6_33592</Data></Cell>
    <Cell><Data ss:Type="String">ENSBTAT00000001315</Data></Cell>
    <Cell><Data ss:Type="String">N4BP2L1</Data></Cell>
   </Row>
   <Row ss:AutoFitHeight="0">
    <Cell><Data ss:Type="String">novel_chr6_33592</Data></Cell>
    <Cell><Data ss:Type="String">ENSBTAT00000025246</Data></Cell>
    <Cell><Data ss:Type="String">POLR1C</Data></Cell>
   </Row>
   <Row ss:AutoFitHeight="0">
    <Cell><Data ss:Type="String">novel_chr6_33592</Data></Cell>
    <Cell><Data ss:Type="String">ENSBTAT00000017205</Data></Cell>
    <Cell><Data ss:Type="String">PRUNE2</Data></Cell>
   </Row>
   <Row ss:AutoFitHeight="0">
    <Cell><Data ss:Type="String">novel_chr6_33592</Data></Cell>
    <Cell><Data ss:Type="String">ENSBTAT00000016421</Data></Cell>
    <Cell><Data ss:Type="String">CPD</Data></Cell>
   </Row>
   <Row ss:AutoFitHeight="0">
    <Cell><Data ss:Type="String">novel_chr6_33592</Data></Cell>
    <Cell><Data ss:Type="String">ENSBTAT00000015261</Data></Cell>
    <Cell><Data ss:Type="String">SCARF1</Data></Cell>
   </Row>
   <Row ss:AutoFitHeight="0">
    <Cell><Data ss:Type="String">novel_chr6_33592</Data></Cell>
    <Cell><Data ss:Type="String">ENSBTAT00000064715</Data></Cell>
    <Cell><Data ss:Type="String">ZIC5</Data></Cell>
   </Row>
   <Row ss:AutoFitHeight="0">
    <Cell><Data ss:Type="String">novel_chr6_33592</Data></Cell>
    <Cell><Data ss:Type="String">ENSBTAT00000045612</Data></Cell>
    <Cell><Data ss:Type="String">TMEM117</Data></Cell>
   </Row>
   <Row ss:AutoFitHeight="0">
    <Cell><Data ss:Type="String">novel_chr6_33592</Data></Cell>
    <Cell><Data ss:Type="String">ENSBTAT00000010591</Data></Cell>
    <Cell><Data ss:Type="String">GCFC2</Data></Cell>
   </Row>
   <Row ss:AutoFitHeight="0">
    <Cell><Data ss:Type="String">novel_chr6_33592</Data></Cell>
    <Cell><Data ss:Type="String">ENSBTAT00000064525</Data></Cell>
    <Cell><Data ss:Type="String">-</Data></Cell>
   </Row>
   <Row ss:AutoFitHeight="0">
    <Cell><Data ss:Type="String">novel_chr6_33592</Data></Cell>
    <Cell><Data ss:Type="String">ENSBTAT00000063873</Data></Cell>
    <Cell><Data ss:Type="String">SMIM13</Data></Cell>
   </Row>
   <Row ss:AutoFitHeight="0">
    <Cell><Data ss:Type="String">novel_chr6_33592</Data></Cell>
    <Cell><Data ss:Type="String">ENSBTAT00000030462</Data></Cell>
    <Cell><Data ss:Type="String">PTPRO</Data></Cell>
   </Row>
   <Row ss:AutoFitHeight="0">
    <Cell><Data ss:Type="String">novel_chr6_33592</Data></Cell>
    <Cell><Data ss:Type="String">ENSBTAT00000009977</Data></Cell>
    <Cell><Data ss:Type="String">INPP1</Data></Cell>
   </Row>
   <Row ss:AutoFitHeight="0">
    <Cell><Data ss:Type="String">novel_chr6_33592</Data></Cell>
    <Cell><Data ss:Type="String">ENSBTAT00000044433</Data></Cell>
    <Cell><Data ss:Type="String">-</Data></Cell>
   </Row>
   <Row ss:AutoFitHeight="0">
    <Cell><Data ss:Type="String">novel_chr6_33592</Data></Cell>
    <Cell><Data ss:Type="String">ENSBTAT00000002151</Data></Cell>
    <Cell><Data ss:Type="String">EPB41L1</Data></Cell>
   </Row>
   <Row ss:AutoFitHeight="0">
    <Cell><Data ss:Type="String">novel_chr6_33592</Data></Cell>
    <Cell><Data ss:Type="String">ENSBTAT00000014015</Data></Cell>
    <Cell><Data ss:Type="String">SRP72</Data></Cell>
   </Row>
   <Row ss:AutoFitHeight="0">
    <Cell><Data ss:Type="String">novel_chr6_33592</Data></Cell>
    <Cell><Data ss:Type="String">ENSBTAT00000061098</Data></Cell>
    <Cell><Data ss:Type="String">MGAT5B</Data></Cell>
   </Row>
   <Row ss:AutoFitHeight="0">
    <Cell><Data ss:Type="String">novel_chr6_33592</Data></Cell>
    <Cell><Data ss:Type="String">ENSBTAT00000018862</Data></Cell>
    <Cell><Data ss:Type="String">NCOA5</Data></Cell>
   </Row>
   <Row ss:AutoFitHeight="0">
    <Cell><Data ss:Type="String">novel_chr6_33592</Data></Cell>
    <Cell><Data ss:Type="String">ENSBTAT00000061330</Data></Cell>
    <Cell><Data ss:Type="String">TAF2</Data></Cell>
   </Row>
   <Row ss:AutoFitHeight="0">
    <Cell><Data ss:Type="String">novel_chr6_33592</Data></Cell>
    <Cell><Data ss:Type="String">ENSBTAT00000017058</Data></Cell>
    <Cell><Data ss:Type="String">RDH12</Data></Cell>
   </Row>
   <Row ss:AutoFitHeight="0">
    <Cell><Data ss:Type="String">novel_chr6_33592</Data></Cell>
    <Cell><Data ss:Type="String">ENSBTAT00000047877</Data></Cell>
    <Cell><Data ss:Type="String">CHRM4</Data></Cell>
   </Row>
   <Row ss:AutoFitHeight="0">
    <Cell><Data ss:Type="String">novel_chr23_21005</Data></Cell>
    <Cell><Data ss:Type="String">ENSBTAT00000024795</Data></Cell>
    <Cell><Data ss:Type="String">HDDC3</Data></Cell>
   </Row>
   <Row ss:AutoFitHeight="0">
    <Cell><Data ss:Type="String">novel_chr23_21005</Data></Cell>
    <Cell><Data ss:Type="String">ENSBTAT00000001735</Data></Cell>
    <Cell><Data ss:Type="String">DMRTA1</Data></Cell>
   </Row>
   <Row ss:AutoFitHeight="0">
    <Cell><Data ss:Type="String">novel_chr23_21005</Data></Cell>
    <Cell><Data ss:Type="String">ENSBTAT00000046565</Data></Cell>
    <Cell><Data ss:Type="String">SCEL</Data></Cell>
   </Row>
   <Row ss:AutoFitHeight="0">
    <Cell><Data ss:Type="String">novel_chr23_21005</Data></Cell>
    <Cell><Data ss:Type="String">ENSBTAT00000015781</Data></Cell>
    <Cell><Data ss:Type="String">CD22</Data></Cell>
   </Row>
   <Row ss:AutoFitHeight="0">
    <Cell><Data ss:Type="String">novel_chr23_21005</Data></Cell>
    <Cell><Data ss:Type="String">ENSBTAT00000021722</Data></Cell>
    <Cell ss:StyleID="s66"><Data ss:Type="DateTime">2016-09-12T00:00:00.000</Data></Cell>
   </Row>
   <Row ss:AutoFitHeight="0">
    <Cell><Data ss:Type="String">novel_chr23_21005</Data></Cell>
    <Cell><Data ss:Type="String">ENSBTAT00000003318</Data></Cell>
    <Cell><Data ss:Type="String">PRAF2</Data></Cell>
   </Row>
   <Row ss:AutoFitHeight="0">
    <Cell><Data ss:Type="String">novel_chr23_21005</Data></Cell>
    <Cell><Data ss:Type="String">ENSBTAT00000056456</Data></Cell>
    <Cell><Data ss:Type="String">-</Data></Cell>
   </Row>
   <Row ss:AutoFitHeight="0">
    <Cell><Data ss:Type="String">novel_chr23_21005</Data></Cell>
    <Cell><Data ss:Type="String">ENSBTAT00000011810</Data></Cell>
    <Cell><Data ss:Type="String">ASB6</Data></Cell>
   </Row>
   <Row ss:AutoFitHeight="0">
    <Cell><Data ss:Type="String">novel_chr23_21005</Data></Cell>
    <Cell><Data ss:Type="String">ENSBTAT00000015358</Data></Cell>
    <Cell><Data ss:Type="String">RPL7A</Data></Cell>
   </Row>
   <Row ss:AutoFitHeight="0">
    <Cell><Data ss:Type="String">novel_chr23_21005</Data></Cell>
    <Cell><Data ss:Type="String">ENSBTAT00000016089</Data></Cell>
    <Cell><Data ss:Type="String">PNPLA7</Data></Cell>
   </Row>
   <Row ss:AutoFitHeight="0">
    <Cell><Data ss:Type="String">novel_chr23_21005</Data></Cell>
    <Cell><Data ss:Type="String">ENSBTAT00000037358</Data></Cell>
    <Cell><Data ss:Type="String">CYHR1</Data></Cell>
   </Row>
   <Row ss:AutoFitHeight="0">
    <Cell><Data ss:Type="String">novel_chr23_21005</Data></Cell>
    <Cell><Data ss:Type="String">ENSBTAT00000026649</Data></Cell>
    <Cell><Data ss:Type="String">KLHL14</Data></Cell>
   </Row>
   <Row ss:AutoFitHeight="0">
    <Cell><Data ss:Type="String">novel_chr23_21005</Data></Cell>
    <Cell><Data ss:Type="String">ENSBTAT00000044861</Data></Cell>
    <Cell><Data ss:Type="String">RCE1</Data></Cell>
   </Row>
   <Row ss:AutoFitHeight="0">
    <Cell><Data ss:Type="String">novel_chr23_21005</Data></Cell>
    <Cell><Data ss:Type="String">ENSBTAT00000000434</Data></Cell>
    <Cell><Data ss:Type="String">MEGF10</Data></Cell>
   </Row>
   <Row ss:AutoFitHeight="0">
    <Cell><Data ss:Type="String">novel_chr23_21005</Data></Cell>
    <Cell><Data ss:Type="String">ENSBTAT00000029292</Data></Cell>
    <Cell><Data ss:Type="String">SNCAIP</Data></Cell>
   </Row>
   <Row ss:AutoFitHeight="0">
    <Cell><Data ss:Type="String">novel_chr23_21005</Data></Cell>
    <Cell><Data ss:Type="String">ENSBTAT00000024347</Data></Cell>
    <Cell><Data ss:Type="String">DNASE1L3</Data></Cell>
   </Row>
   <Row ss:AutoFitHeight="0">
    <Cell><Data ss:Type="String">novel_chr23_21005</Data></Cell>
    <Cell><Data ss:Type="String">ENSBTAT00000002707</Data></Cell>
    <Cell><Data ss:Type="String">CDC34</Data></Cell>
   </Row>
   <Row ss:AutoFitHeight="0">
    <Cell><Data ss:Type="String">novel_chr23_21005</Data></Cell>
    <Cell><Data ss:Type="String">ENSBTAT00000061231</Data></Cell>
    <Cell><Data ss:Type="String">WDR72</Data></Cell>
   </Row>
   <Row ss:AutoFitHeight="0">
    <Cell><Data ss:Type="String">novel_chr23_21005</Data></Cell>
    <Cell><Data ss:Type="String">ENSBTAT00000065621</Data></Cell>
    <Cell><Data ss:Type="String">LRRC10B</Data></Cell>
   </Row>
   <Row ss:AutoFitHeight="0">
    <Cell><Data ss:Type="String">novel_chr23_21005</Data></Cell>
    <Cell><Data ss:Type="String">ENSBTAT00000063480</Data></Cell>
    <Cell><Data ss:Type="String">-</Data></Cell>
   </Row>
   <Row ss:AutoFitHeight="0">
    <Cell><Data ss:Type="String">novel_chr13_6810</Data></Cell>
    <Cell><Data ss:Type="String">ENSBTAT00000036824</Data></Cell>
    <Cell><Data ss:Type="String">TMEM171</Data></Cell>
   </Row>
   <Row ss:AutoFitHeight="0">
    <Cell><Data ss:Type="String">novel_chr13_6810</Data></Cell>
    <Cell><Data ss:Type="String">ENSBTAT00000011197</Data></Cell>
    <Cell><Data ss:Type="String">TMEM171</Data></Cell>
   </Row>
   <Row ss:AutoFitHeight="0">
    <Cell><Data ss:Type="String">novel_chr13_6810</Data></Cell>
    <Cell><Data ss:Type="String">ENSBTAT00000028690</Data></Cell>
    <Cell><Data ss:Type="String">IGF1R</Data></Cell>
   </Row>
   <Row ss:AutoFitHeight="0">
    <Cell><Data ss:Type="String">novel_chr13_6810</Data></Cell>
    <Cell><Data ss:Type="String">ENSBTAT00000063387</Data></Cell>
    <Cell><Data ss:Type="String">NFASC</Data></Cell>
   </Row>
   <Row ss:AutoFitHeight="0">
    <Cell><Data ss:Type="String">novel_chr13_6810</Data></Cell>
    <Cell><Data ss:Type="String">ENSBTAT00000021230</Data></Cell>
    <Cell><Data ss:Type="String">ZC3H8</Data></Cell>
   </Row>
   <Row ss:AutoFitHeight="0">
    <Cell><Data ss:Type="String">novel_chr13_6810</Data></Cell>
    <Cell><Data ss:Type="String">ENSBTAT00000004192</Data></Cell>
    <Cell><Data ss:Type="String">RAB29</Data></Cell>
   </Row>
   <Row ss:AutoFitHeight="0">
    <Cell><Data ss:Type="String">novel_chr13_6810</Data></Cell>
    <Cell><Data ss:Type="String">ENSBTAT00000001976</Data></Cell>
    <Cell><Data ss:Type="String">SH3RF1</Data></Cell>
   </Row>
   <Row ss:AutoFitHeight="0">
    <Cell><Data ss:Type="String">novel_chr13_6810</Data></Cell>
    <Cell><Data ss:Type="String">ENSBTAT00000028346</Data></Cell>
    <Cell><Data ss:Type="String">SEMA4B</Data></Cell>
   </Row>
   <Row ss:AutoFitHeight="0">
    <Cell><Data ss:Type="String">novel_chr13_6810</Data></Cell>
    <Cell><Data ss:Type="String">ENSBTAT00000040276</Data></Cell>
    <Cell><Data ss:Type="String">SNX18</Data></Cell>
   </Row>
   <Row ss:AutoFitHeight="0">
    <Cell><Data ss:Type="String">novel_chr13_6810</Data></Cell>
    <Cell><Data ss:Type="String">ENSBTAT00000013424</Data></Cell>
    <Cell><Data ss:Type="String">TEX14</Data></Cell>
   </Row>
   <Row ss:AutoFitHeight="0">
    <Cell><Data ss:Type="String">novel_chr13_6810</Data></Cell>
    <Cell><Data ss:Type="String">ENSBTAT00000011408</Data></Cell>
    <Cell><Data ss:Type="String">DUSP27</Data></Cell>
   </Row>
   <Row ss:AutoFitHeight="0">
    <Cell><Data ss:Type="String">novel_chr13_6810</Data></Cell>
    <Cell><Data ss:Type="String">ENSBTAT00000005629</Data></Cell>
    <Cell ss:StyleID="s66"><Data ss:Type="DateTime">2016-09-06T00:00:00.000</Data></Cell>
   </Row>
   <Row ss:AutoFitHeight="0">
    <Cell><Data ss:Type="String">novel_chr13_6810</Data></Cell>
    <Cell><Data ss:Type="String">ENSBTAT00000008129</Data></Cell>
    <Cell><Data ss:Type="String">KCTD3</Data></Cell>
   </Row>
   <Row ss:AutoFitHeight="0">
    <Cell><Data ss:Type="String">novel_chr13_6810</Data></Cell>
    <Cell><Data ss:Type="String">ENSBTAT00000039742</Data></Cell>
    <Cell><Data ss:Type="String">HGSNAT</Data></Cell>
   </Row>
   <Row ss:AutoFitHeight="0">
    <Cell><Data ss:Type="String">novel_chr13_6810</Data></Cell>
    <Cell><Data ss:Type="String">ENSBTAT00000028221</Data></Cell>
    <Cell><Data ss:Type="String">CRISPLD2</Data></Cell>
   </Row>
   <Row ss:AutoFitHeight="0">
    <Cell><Data ss:Type="String">novel_chr13_6810</Data></Cell>
    <Cell><Data ss:Type="String">ENSBTAT00000001735</Data></Cell>
    <Cell><Data ss:Type="String">DMRTA1</Data></Cell>
   </Row>
   <Row ss:AutoFitHeight="0">
    <Cell><Data ss:Type="String">novel_chr13_6810</Data></Cell>
    <Cell><Data ss:Type="String">ENSBTAT00000029116</Data></Cell>
    <Cell><Data ss:Type="String">-</Data></Cell>
   </Row>
   <Row ss:AutoFitHeight="0">
    <Cell><Data ss:Type="String">novel_chr13_6810</Data></Cell>
    <Cell><Data ss:Type="String">ENSBTAT00000029114</Data></Cell>
    <Cell><Data ss:Type="String">-</Data></Cell>
   </Row>
   <Row ss:AutoFitHeight="0">
    <Cell><Data ss:Type="String">novel_chr13_6810</Data></Cell>
    <Cell><Data ss:Type="String">ENSBTAT00000048452</Data></Cell>
    <Cell><Data ss:Type="String">-</Data></Cell>
   </Row>
   <Row ss:AutoFitHeight="0">
    <Cell><Data ss:Type="String">novel_chr13_6810</Data></Cell>
    <Cell><Data ss:Type="String">ENSBTAT00000065268</Data></Cell>
    <Cell><Data ss:Type="String">-</Data></Cell>
   </Row>
   <Row ss:AutoFitHeight="0">
    <Cell><Data ss:Type="String">novel_chr13_6810</Data></Cell>
    <Cell><Data ss:Type="String">ENSBTAT00000048465</Data></Cell>
    <Cell><Data ss:Type="String">-</Data></Cell>
   </Row>
   <Row ss:AutoFitHeight="0">
    <Cell><Data ss:Type="String">novel_chr13_6810</Data></Cell>
    <Cell><Data ss:Type="String">ENSBTAT00000003341</Data></Cell>
    <Cell><Data ss:Type="String">LYG2</Data></Cell>
   </Row>
   <Row ss:AutoFitHeight="0">
    <Cell><Data ss:Type="String">novel_chr13_6810</Data></Cell>
    <Cell><Data ss:Type="String">ENSBTAT00000010425</Data></Cell>
    <Cell><Data ss:Type="String">SLAMF1</Data></Cell>
   </Row>
   <Row ss:AutoFitHeight="0">
    <Cell><Data ss:Type="String">novel_chr13_6810</Data></Cell>
    <Cell><Data ss:Type="String">ENSBTAT00000008955</Data></Cell>
    <Cell><Data ss:Type="String">EPHA3</Data></Cell>
   </Row>
   <Row ss:AutoFitHeight="0">
    <Cell><Data ss:Type="String">novel_chr13_6810</Data></Cell>
    <Cell><Data ss:Type="String">ENSBTAT00000024243</Data></Cell>
    <Cell><Data ss:Type="String">SHISA2</Data></Cell>
   </Row>
   <Row ss:AutoFitHeight="0">
    <Cell><Data ss:Type="String">novel_chr13_6810</Data></Cell>
    <Cell><Data ss:Type="String">ENSBTAT00000003701</Data></Cell>
    <Cell><Data ss:Type="String">TMEM63A</Data></Cell>
   </Row>
   <Row ss:AutoFitHeight="0">
    <Cell><Data ss:Type="String">novel_chr13_6810</Data></Cell>
    <Cell><Data ss:Type="String">ENSBTAT00000017036</Data></Cell>
    <Cell><Data ss:Type="String">GUCA1A</Data></Cell>
   </Row>
   <Row ss:AutoFitHeight="0">
    <Cell><Data ss:Type="String">novel_chr13_6810</Data></Cell>
    <Cell><Data ss:Type="String">ENSBTAT00000031090</Data></Cell>
    <Cell><Data ss:Type="String">CDH18</Data></Cell>
   </Row>
   <Row ss:AutoFitHeight="0">
    <Cell><Data ss:Type="String">novel_chr13_6810</Data></Cell>
    <Cell><Data ss:Type="String">ENSBTAT00000061086</Data></Cell>
    <Cell><Data ss:Type="String">TRIO</Data></Cell>
   </Row>
   <Row ss:AutoFitHeight="0">
    <Cell><Data ss:Type="String">novel_chr13_6810</Data></Cell>
    <Cell><Data ss:Type="String">ENSBTAT00000038514</Data></Cell>
    <Cell><Data ss:Type="String">PRR13</Data></Cell>
   </Row>
   <Row ss:AutoFitHeight="0">
    <Cell><Data ss:Type="String">novel_chr13_6810</Data></Cell>
    <Cell><Data ss:Type="String">ENSBTAT00000006774</Data></Cell>
    <Cell><Data ss:Type="String">BCL9L</Data></Cell>
   </Row>
   <Row ss:AutoFitHeight="0">
    <Cell><Data ss:Type="String">novel_chr13_6810</Data></Cell>
    <Cell><Data ss:Type="String">ENSBTAT00000016223</Data></Cell>
    <Cell><Data ss:Type="String">SEMA4A</Data></Cell>
   </Row>
   <Row ss:AutoFitHeight="0">
    <Cell><Data ss:Type="String">novel_chr13_6810</Data></Cell>
    <Cell><Data ss:Type="String">ENSBTAT00000023778</Data></Cell>
    <Cell><Data ss:Type="String">CCT5</Data></Cell>
   </Row>
   <Row ss:AutoFitHeight="0">
    <Cell><Data ss:Type="String">novel_chr13_6810</Data></Cell>
    <Cell><Data ss:Type="String">ENSBTAT00000015210</Data></Cell>
    <Cell><Data ss:Type="String">SEMA7A</Data></Cell>
   </Row>
   <Row ss:AutoFitHeight="0">
    <Cell><Data ss:Type="String">novel_chr13_6810</Data></Cell>
    <Cell><Data ss:Type="String">ENSBTAT00000027206</Data></Cell>
    <Cell><Data ss:Type="String">DHX37</Data></Cell>
   </Row>
   <Row ss:AutoFitHeight="0">
    <Cell><Data ss:Type="String">novel_chr13_6810</Data></Cell>
    <Cell><Data ss:Type="String">ENSBTAT00000014885</Data></Cell>
    <Cell><Data ss:Type="String">SYT11</Data></Cell>
   </Row>
   <Row ss:AutoFitHeight="0">
    <Cell><Data ss:Type="String">novel_chr13_6810</Data></Cell>
    <Cell><Data ss:Type="String">ENSBTAT00000007903</Data></Cell>
    <Cell><Data ss:Type="String">GTPBP2</Data></Cell>
   </Row>
   <Row ss:AutoFitHeight="0">
    <Cell><Data ss:Type="String">novel_chr13_6810</Data></Cell>
    <Cell><Data ss:Type="String">ENSBTAT00000014641</Data></Cell>
    <Cell><Data ss:Type="String">-</Data></Cell>
   </Row>
   <Row ss:AutoFitHeight="0">
    <Cell><Data ss:Type="String">novel_chr13_6810</Data></Cell>
    <Cell><Data ss:Type="String">ENSBTAT00000032461</Data></Cell>
    <Cell><Data ss:Type="String">-</Data></Cell>
   </Row>
   <Row ss:AutoFitHeight="0">
    <Cell><Data ss:Type="String">novel_chr13_6810</Data></Cell>
    <Cell><Data ss:Type="String">ENSBTAT00000046887</Data></Cell>
    <Cell><Data ss:Type="String">NR4A1</Data></Cell>
   </Row>
   <Row ss:AutoFitHeight="0">
    <Cell><Data ss:Type="String">novel_chr13_6810</Data></Cell>
    <Cell><Data ss:Type="String">ENSBTAT00000034627</Data></Cell>
    <Cell><Data ss:Type="String">CX3CL1</Data></Cell>
   </Row>
   <Row ss:AutoFitHeight="0">
    <Cell><Data ss:Type="String">novel_chr13_6810</Data></Cell>
    <Cell><Data ss:Type="String">ENSBTAT00000047197</Data></Cell>
    <Cell><Data ss:Type="String">TPM1</Data></Cell>
   </Row>
   <Row ss:AutoFitHeight="0">
    <Cell><Data ss:Type="String">novel_chr13_6810</Data></Cell>
    <Cell><Data ss:Type="String">ENSBTAT00000021407</Data></Cell>
    <Cell><Data ss:Type="String">IRAK1</Data></Cell>
   </Row>
   <Row ss:AutoFitHeight="0">
    <Cell><Data ss:Type="String">novel_chr13_6810</Data></Cell>
    <Cell><Data ss:Type="String">ENSBTAT00000064981</Data></Cell>
    <Cell><Data ss:Type="String">SDHA</Data></Cell>
   </Row>
   <Row ss:AutoFitHeight="0">
    <Cell><Data ss:Type="String">novel_chr13_6810</Data></Cell>
    <Cell><Data ss:Type="String">ENSBTAT00000064827</Data></Cell>
    <Cell><Data ss:Type="String">SDHA</Data></Cell>
   </Row>
   <Row ss:AutoFitHeight="0">
    <Cell><Data ss:Type="String">novel_chr13_6810</Data></Cell>
    <Cell><Data ss:Type="String">ENSBTAT00000034170</Data></Cell>
    <Cell><Data ss:Type="String">FBXO6</Data></Cell>
   </Row>
   <Row ss:AutoFitHeight="0">
    <Cell><Data ss:Type="String">novel_chr13_6810</Data></Cell>
    <Cell><Data ss:Type="String">ENSBTAT00000034300</Data></Cell>
    <Cell><Data ss:Type="String">PLEKHA7</Data></Cell>
   </Row>
   <Row ss:AutoFitHeight="0">
    <Cell><Data ss:Type="String">novel_chr13_6810</Data></Cell>
    <Cell><Data ss:Type="String">ENSBTAT00000066189</Data></Cell>
    <Cell><Data ss:Type="String">CALCA</Data></Cell>
   </Row>
   <Row ss:AutoFitHeight="0">
    <Cell><Data ss:Type="String">novel_chr13_6810</Data></Cell>
    <Cell><Data ss:Type="String">ENSBTAT00000053829</Data></Cell>
    <Cell><Data ss:Type="String">KANSL2</Data></Cell>
   </Row>
   <Row ss:AutoFitHeight="0">
    <Cell><Data ss:Type="String">novel_chr13_6810</Data></Cell>
    <Cell><Data ss:Type="String">ENSBTAT00000003489</Data></Cell>
    <Cell><Data ss:Type="String">KANSL2</Data></Cell>
   </Row>
   <Row ss:AutoFitHeight="0">
    <Cell><Data ss:Type="String">novel_chr13_6810</Data></Cell>
    <Cell><Data ss:Type="String">ENSBTAT00000061353</Data></Cell>
    <Cell><Data ss:Type="String">PIGO</Data></Cell>
   </Row>
   <Row ss:AutoFitHeight="0">
    <Cell><Data ss:Type="String">novel_chr13_6810</Data></Cell>
    <Cell><Data ss:Type="String">ENSBTAT00000061178</Data></Cell>
    <Cell><Data ss:Type="String">THADA</Data></Cell>
   </Row>
   <Row ss:AutoFitHeight="0">
    <Cell><Data ss:Type="String">novel_chr13_6810</Data></Cell>
    <Cell><Data ss:Type="String">ENSBTAT00000015643</Data></Cell>
    <Cell><Data ss:Type="String">CLUH</Data></Cell>
   </Row>
   <Row ss:AutoFitHeight="0">
    <Cell><Data ss:Type="String">novel_chr13_6810</Data></Cell>
    <Cell><Data ss:Type="String">ENSBTAT00000018248</Data></Cell>
    <Cell><Data ss:Type="String">UMPS</Data></Cell>
   </Row>
   <Row ss:AutoFitHeight="0">
    <Cell><Data ss:Type="String">novel_chr13_6810</Data></Cell>
    <Cell><Data ss:Type="String">ENSBTAT00000022045</Data></Cell>
    <Cell><Data ss:Type="String">-</Data></Cell>
   </Row>
   <Row ss:AutoFitHeight="0">
    <Cell><Data ss:Type="String">novel_chr13_6810</Data></Cell>
    <Cell><Data ss:Type="String">ENSBTAT00000061236</Data></Cell>
    <Cell><Data ss:Type="String">RNFT2</Data></Cell>
   </Row>
   <Row ss:AutoFitHeight="0">
    <Cell><Data ss:Type="String">novel_chr13_6810</Data></Cell>
    <Cell><Data ss:Type="String">ENSBTAT00000053939</Data></Cell>
    <Cell><Data ss:Type="String">ANKRD35</Data></Cell>
   </Row>
   <Row ss:AutoFitHeight="0">
    <Cell><Data ss:Type="String">novel_chr13_6810</Data></Cell>
    <Cell><Data ss:Type="String">ENSBTAT00000061635</Data></Cell>
    <Cell><Data ss:Type="String">CAMTA1</Data></Cell>
   </Row>
   <Row ss:AutoFitHeight="0">
    <Cell><Data ss:Type="String">novel_chr13_6810</Data></Cell>
    <Cell><Data ss:Type="String">ENSBTAT00000035335</Data></Cell>
    <Cell><Data ss:Type="String">COL4A1</Data></Cell>
   </Row>
   <Row ss:AutoFitHeight="0">
    <Cell><Data ss:Type="String">novel_chr13_6810</Data></Cell>
    <Cell><Data ss:Type="String">ENSBTAT00000006144</Data></Cell>
    <Cell><Data ss:Type="String">SLC13A5</Data></Cell>
   </Row>
   <Row ss:AutoFitHeight="0">
    <Cell><Data ss:Type="String">novel_chr13_6810</Data></Cell>
    <Cell><Data ss:Type="String">ENSBTAT00000066121</Data></Cell>
    <Cell><Data ss:Type="String">SLC13A5</Data></Cell>
   </Row>
   <Row ss:AutoFitHeight="0">
    <Cell><Data ss:Type="String">novel_chr13_6810</Data></Cell>
    <Cell><Data ss:Type="String">ENSBTAT00000053555</Data></Cell>
    <Cell><Data ss:Type="String">TRMT10B</Data></Cell>
   </Row>
   <Row ss:AutoFitHeight="0">
    <Cell><Data ss:Type="String">novel_chr13_6810</Data></Cell>
    <Cell><Data ss:Type="String">ENSBTAT00000056227</Data></Cell>
    <Cell><Data ss:Type="String">TXLNB</Data></Cell>
   </Row>
   <Row ss:AutoFitHeight="0">
    <Cell><Data ss:Type="String">novel_chr13_6810</Data></Cell>
    <Cell><Data ss:Type="String">ENSBTAT00000022254</Data></Cell>
    <Cell><Data ss:Type="String">RASAL1</Data></Cell>
   </Row>
   <Row ss:AutoFitHeight="0">
    <Cell><Data ss:Type="String">novel_chr13_6810</Data></Cell>
    <Cell><Data ss:Type="String">ENSBTAT00000035815</Data></Cell>
    <Cell><Data ss:Type="String">TNF</Data></Cell>
   </Row>
   <Row ss:AutoFitHeight="0">
    <Cell><Data ss:Type="String">novel_chr13_6810</Data></Cell>
    <Cell><Data ss:Type="String">ENSBTAT00000009545</Data></Cell>
    <Cell><Data ss:Type="String">DYRK2</Data></Cell>
   </Row>
   <Row ss:AutoFitHeight="0">
    <Cell><Data ss:Type="String">novel_chr13_6810</Data></Cell>
    <Cell><Data ss:Type="String">ENSBTAT00000061036</Data></Cell>
    <Cell><Data ss:Type="String">NPC1L1</Data></Cell>
   </Row>
   <Row ss:AutoFitHeight="0">
    <Cell><Data ss:Type="String">novel_chr13_6810</Data></Cell>
    <Cell><Data ss:Type="String">ENSBTAT00000016545</Data></Cell>
    <Cell><Data ss:Type="String">MASP1</Data></Cell>
   </Row>
   <Row ss:AutoFitHeight="0">
    <Cell><Data ss:Type="String">novel_chr13_6810</Data></Cell>
    <Cell><Data ss:Type="String">ENSBTAT00000018241</Data></Cell>
    <Cell><Data ss:Type="String">GPR37</Data></Cell>
   </Row>
   <Row ss:AutoFitHeight="0">
    <Cell><Data ss:Type="String">novel_chr13_6810</Data></Cell>
    <Cell><Data ss:Type="String">ENSBTAT00000004270</Data></Cell>
    <Cell><Data ss:Type="String">OASL</Data></Cell>
   </Row>
   <Row ss:AutoFitHeight="0">
    <Cell><Data ss:Type="String">novel_chr13_6810</Data></Cell>
    <Cell><Data ss:Type="String">ENSBTAT00000044838</Data></Cell>
    <Cell><Data ss:Type="String">DTX3</Data></Cell>
   </Row>
   <Row ss:AutoFitHeight="0">
    <Cell><Data ss:Type="String">novel_chr13_6810</Data></Cell>
    <Cell><Data ss:Type="String">ENSBTAT00000036539</Data></Cell>
    <Cell><Data ss:Type="String">R3HCC1</Data></Cell>
   </Row>
   <Row ss:AutoFitHeight="0">
    <Cell><Data ss:Type="String">novel_chr13_6810</Data></Cell>
    <Cell><Data ss:Type="String">ENSBTAT00000036540</Data></Cell>
    <Cell><Data ss:Type="String">R3HCC1</Data></Cell>
   </Row>
   <Row ss:AutoFitHeight="0">
    <Cell><Data ss:Type="String">novel_chr13_6810</Data></Cell>
    <Cell><Data ss:Type="String">ENSBTAT00000030590</Data></Cell>
    <Cell><Data ss:Type="String">FAM212B</Data></Cell>
   </Row>
   <Row ss:AutoFitHeight="0">
    <Cell><Data ss:Type="String">novel_chr13_6810</Data></Cell>
    <Cell><Data ss:Type="String">ENSBTAT00000025375</Data></Cell>
    <Cell><Data ss:Type="String">ATG16L2</Data></Cell>
   </Row>
   <Row ss:AutoFitHeight="0">
    <Cell><Data ss:Type="String">novel_chr13_6810</Data></Cell>
    <Cell><Data ss:Type="String">ENSBTAT00000033567</Data></Cell>
    <Cell><Data ss:Type="String">KCP</Data></Cell>
   </Row>
   <Row ss:AutoFitHeight="0">
    <Cell><Data ss:Type="String">novel_chr13_6810</Data></Cell>
    <Cell><Data ss:Type="String">ENSBTAT00000065857</Data></Cell>
    <Cell><Data ss:Type="String">KCP</Data></Cell>
   </Row>
   <Row ss:AutoFitHeight="0">
    <Cell><Data ss:Type="String">novel_chr13_6810</Data></Cell>
    <Cell><Data ss:Type="String">ENSBTAT00000019555</Data></Cell>
    <Cell><Data ss:Type="String">TMEM88</Data></Cell>
   </Row>
   <Row ss:AutoFitHeight="0">
    <Cell><Data ss:Type="String">novel_chr13_6810</Data></Cell>
    <Cell><Data ss:Type="String">ENSBTAT00000017556</Data></Cell>
    <Cell><Data ss:Type="String">LRP1</Data></Cell>
   </Row>
   <Row ss:AutoFitHeight="0">
    <Cell><Data ss:Type="String">novel_chr13_6810</Data></Cell>
    <Cell><Data ss:Type="String">ENSBTAT00000052221</Data></Cell>
    <Cell><Data ss:Type="String">VWA5B2</Data></Cell>
   </Row>
   <Row ss:AutoFitHeight="0">
    <Cell><Data ss:Type="String">novel_chr13_6810</Data></Cell>
    <Cell><Data ss:Type="String">ENSBTAT00000037678</Data></Cell>
    <Cell><Data ss:Type="String">IGF2R</Data></Cell>
   </Row>
   <Row ss:AutoFitHeight="0">
    <Cell><Data ss:Type="String">novel_chr13_6810</Data></Cell>
    <Cell><Data ss:Type="String">ENSBTAT00000008893</Data></Cell>
    <Cell><Data ss:Type="String">OTX1</Data></Cell>
   </Row>
   <Row ss:AutoFitHeight="0">
    <Cell><Data ss:Type="String">novel_chr13_6810</Data></Cell>
    <Cell><Data ss:Type="String">ENSBTAT00000055261</Data></Cell>
    <Cell><Data ss:Type="String">MAG</Data></Cell>
   </Row>
   <Row ss:AutoFitHeight="0">
    <Cell><Data ss:Type="String">novel_chr13_6810</Data></Cell>
    <Cell><Data ss:Type="String">ENSBTAT00000056677</Data></Cell>
    <Cell><Data ss:Type="String">MAG</Data></Cell>
   </Row>
   <Row ss:AutoFitHeight="0">
    <Cell><Data ss:Type="String">novel_chr13_6810</Data></Cell>
    <Cell><Data ss:Type="String">ENSBTAT00000015781</Data></Cell>
    <Cell><Data ss:Type="String">CD22</Data></Cell>
   </Row>
   <Row ss:AutoFitHeight="0">
    <Cell><Data ss:Type="String">novel_chr13_6810</Data></Cell>
    <Cell><Data ss:Type="String">ENSBTAT00000008311</Data></Cell>
    <Cell><Data ss:Type="String">STAT6</Data></Cell>
   </Row>
   <Row ss:AutoFitHeight="0">
    <Cell><Data ss:Type="String">novel_chr13_6810</Data></Cell>
    <Cell><Data ss:Type="String">ENSBTAT00000006662</Data></Cell>
    <Cell><Data ss:Type="String">GLP2R</Data></Cell>
   </Row>
   <Row ss:AutoFitHeight="0">
    <Cell><Data ss:Type="String">novel_chr13_6810</Data></Cell>
    <Cell><Data ss:Type="String">ENSBTAT00000010649</Data></Cell>
    <Cell><Data ss:Type="String">EDN1</Data></Cell>
   </Row>
   <Row ss:AutoFitHeight="0">
    <Cell><Data ss:Type="String">novel_chr13_6810</Data></Cell>
    <Cell><Data ss:Type="String">ENSBTAT00000037513</Data></Cell>
    <Cell><Data ss:Type="String">C16orf5</Data></Cell>
   </Row>
   <Row ss:AutoFitHeight="0">
    <Cell><Data ss:Type="String">novel_chr13_6810</Data></Cell>
    <Cell><Data ss:Type="String">ENSBTAT00000012550</Data></Cell>
    <Cell><Data ss:Type="String">ZC3H10</Data></Cell>
   </Row>
   <Row ss:AutoFitHeight="0">
    <Cell><Data ss:Type="String">novel_chr13_6810</Data></Cell>
    <Cell><Data ss:Type="String">ENSBTAT00000021722</Data></Cell>
    <Cell ss:StyleID="s66"><Data ss:Type="DateTime">2016-09-12T00:00:00.000</Data></Cell>
   </Row>
   <Row ss:AutoFitHeight="0">
    <Cell><Data ss:Type="String">novel_chr13_6810</Data></Cell>
    <Cell><Data ss:Type="String">ENSBTAT00000008367</Data></Cell>
    <Cell><Data ss:Type="String">RIPK1</Data></Cell>
   </Row>
   <Row ss:AutoFitHeight="0">
    <Cell><Data ss:Type="String">novel_chr13_6810</Data></Cell>
    <Cell><Data ss:Type="String">ENSBTAT00000013170</Data></Cell>
    <Cell><Data ss:Type="String">SMARCB1</Data></Cell>
   </Row>
   <Row ss:AutoFitHeight="0">
    <Cell><Data ss:Type="String">novel_chr13_6810</Data></Cell>
    <Cell><Data ss:Type="String">ENSBTAT00000003318</Data></Cell>
    <Cell><Data ss:Type="String">PRAF2</Data></Cell>
   </Row>
   <Row ss:AutoFitHeight="0">
    <Cell><Data ss:Type="String">novel_chr13_6810</Data></Cell>
    <Cell><Data ss:Type="String">ENSBTAT00000014894</Data></Cell>
    <Cell><Data ss:Type="String">ACTN4</Data></Cell>
   </Row>
   <Row ss:AutoFitHeight="0">
    <Cell><Data ss:Type="String">novel_chr13_6810</Data></Cell>
    <Cell><Data ss:Type="String">ENSBTAT00000026153</Data></Cell>
    <Cell><Data ss:Type="String">RGL1</Data></Cell>
   </Row>
   <Row ss:AutoFitHeight="0">
    <Cell><Data ss:Type="String">novel_chr13_6810</Data></Cell>
    <Cell><Data ss:Type="String">ENSBTAT00000065106</Data></Cell>
    <Cell><Data ss:Type="String">OTUD1</Data></Cell>
   </Row>
   <Row ss:AutoFitHeight="0">
    <Cell><Data ss:Type="String">novel_chr13_6810</Data></Cell>
    <Cell><Data ss:Type="String">ENSBTAT00000010183</Data></Cell>
    <Cell><Data ss:Type="String">PRX</Data></Cell>
   </Row>
   <Row ss:AutoFitHeight="0">
    <Cell><Data ss:Type="String">novel_chr13_6810</Data></Cell>
    <Cell><Data ss:Type="String">ENSBTAT00000004808</Data></Cell>
    <Cell><Data ss:Type="String">NTSR2</Data></Cell>
   </Row>
   <Row ss:AutoFitHeight="0">
    <Cell><Data ss:Type="String">novel_chr13_6810</Data></Cell>
    <Cell><Data ss:Type="String">ENSBTAT00000021747</Data></Cell>
    <Cell><Data ss:Type="String">IL2RB</Data></Cell>
   </Row>
   <Row ss:AutoFitHeight="0">
    <Cell><Data ss:Type="String">novel_chr13_6810</Data></Cell>
    <Cell><Data ss:Type="String">ENSBTAT00000018923</Data></Cell>
    <Cell><Data ss:Type="String">CYTH4</Data></Cell>
   </Row>
   <Row ss:AutoFitHeight="0">
    <Cell><Data ss:Type="String">novel_chr13_6810</Data></Cell>
    <Cell><Data ss:Type="String">ENSBTAT00000030432</Data></Cell>
    <Cell><Data ss:Type="String">CYTH4</Data></Cell>
   </Row>
   <Row ss:AutoFitHeight="0">
    <Cell><Data ss:Type="String">novel_chr13_6810</Data></Cell>
    <Cell><Data ss:Type="String">ENSBTAT00000043572</Data></Cell>
    <Cell><Data ss:Type="String">NOM1</Data></Cell>
   </Row>
   <Row ss:AutoFitHeight="0">
    <Cell><Data ss:Type="String">novel_chr13_6810</Data></Cell>
    <Cell><Data ss:Type="String">ENSBTAT00000045908</Data></Cell>
    <Cell><Data ss:Type="String">POLR3E</Data></Cell>
   </Row>
   <Row ss:AutoFitHeight="0">
    <Cell><Data ss:Type="String">novel_chr13_6810</Data></Cell>
    <Cell><Data ss:Type="String">ENSBTAT00000032849</Data></Cell>
    <Cell><Data ss:Type="String">IAH1</Data></Cell>
   </Row>
   <Row ss:AutoFitHeight="0">
    <Cell><Data ss:Type="String">novel_chr13_6810</Data></Cell>
    <Cell><Data ss:Type="String">ENSBTAT00000003691</Data></Cell>
    <Cell><Data ss:Type="String">TRAF3IP3</Data></Cell>
   </Row>
   <Row ss:AutoFitHeight="0">
    <Cell><Data ss:Type="String">novel_chr13_6810</Data></Cell>
    <Cell><Data ss:Type="String">ENSBTAT00000036452</Data></Cell>
    <Cell><Data ss:Type="String">TNFSF15</Data></Cell>
   </Row>
   <Row ss:AutoFitHeight="0">
    <Cell><Data ss:Type="String">novel_chr13_6810</Data></Cell>
    <Cell><Data ss:Type="String">ENSBTAT00000026072</Data></Cell>
    <Cell><Data ss:Type="String">IL21R</Data></Cell>
   </Row>
   <Row ss:AutoFitHeight="0">
    <Cell><Data ss:Type="String">novel_chr13_6810</Data></Cell>
    <Cell><Data ss:Type="String">ENSBTAT00000007660</Data></Cell>
    <Cell><Data ss:Type="String">SPOP</Data></Cell>
   </Row>
   <Row ss:AutoFitHeight="0">
    <Cell><Data ss:Type="String">novel_chr13_6810</Data></Cell>
    <Cell><Data ss:Type="String">ENSBTAT00000063330</Data></Cell>
    <Cell><Data ss:Type="String">KIF21B</Data></Cell>
   </Row>
   <Row ss:AutoFitHeight="0">
    <Cell><Data ss:Type="String">novel_chr13_6810</Data></Cell>
    <Cell><Data ss:Type="String">ENSBTAT00000043659</Data></Cell>
    <Cell><Data ss:Type="String">TRAF1</Data></Cell>
   </Row>
   <Row ss:AutoFitHeight="0">
    <Cell><Data ss:Type="String">novel_chr13_6810</Data></Cell>
    <Cell><Data ss:Type="String">ENSBTAT00000064099</Data></Cell>
    <Cell><Data ss:Type="String">TMEM9</Data></Cell>
   </Row>
   <Row ss:AutoFitHeight="0">
    <Cell><Data ss:Type="String">novel_chr13_6810</Data></Cell>
    <Cell><Data ss:Type="String">ENSBTAT00000010060</Data></Cell>
    <Cell><Data ss:Type="String">PIGA</Data></Cell>
   </Row>
   <Row ss:AutoFitHeight="0">
    <Cell><Data ss:Type="String">novel_chr13_6810</Data></Cell>
    <Cell><Data ss:Type="String">ENSBTAT00000021742</Data></Cell>
    <Cell><Data ss:Type="String">KCNIP2</Data></Cell>
   </Row>
   <Row ss:AutoFitHeight="0">
    <Cell><Data ss:Type="String">novel_chr13_6810</Data></Cell>
    <Cell><Data ss:Type="String">ENSBTAT00000014658</Data></Cell>
    <Cell><Data ss:Type="String">CEACAM20</Data></Cell>
   </Row>
   <Row ss:AutoFitHeight="0">
    <Cell><Data ss:Type="String">novel_chr13_6810</Data></Cell>
    <Cell><Data ss:Type="String">ENSBTAT00000007571</Data></Cell>
    <Cell><Data ss:Type="String">FUS</Data></Cell>
   </Row>
   <Row ss:AutoFitHeight="0">
    <Cell><Data ss:Type="String">novel_chr13_6810</Data></Cell>
    <Cell><Data ss:Type="String">ENSBTAT00000017759</Data></Cell>
    <Cell><Data ss:Type="String">DMPK</Data></Cell>
   </Row>
   <Row ss:AutoFitHeight="0">
    <Cell><Data ss:Type="String">novel_chr13_6810</Data></Cell>
    <Cell><Data ss:Type="String">ENSBTAT00000014479</Data></Cell>
    <Cell><Data ss:Type="String">PDE5A</Data></Cell>
   </Row>
   <Row ss:AutoFitHeight="0">
    <Cell><Data ss:Type="String">novel_chr13_6810</Data></Cell>
    <Cell><Data ss:Type="String">ENSBTAT00000024208</Data></Cell>
    <Cell><Data ss:Type="String">-</Data></Cell>
   </Row>
   <Row ss:AutoFitHeight="0">
    <Cell><Data ss:Type="String">novel_chr13_6810</Data></Cell>
    <Cell><Data ss:Type="String">ENSBTAT00000028127</Data></Cell>
    <Cell><Data ss:Type="String">-</Data></Cell>
   </Row>
   <Row ss:AutoFitHeight="0">
    <Cell><Data ss:Type="String">novel_chr13_6810</Data></Cell>
    <Cell><Data ss:Type="String">ENSBTAT00000023489</Data></Cell>
    <Cell><Data ss:Type="String">GAST</Data></Cell>
   </Row>
   <Row ss:AutoFitHeight="0">
    <Cell><Data ss:Type="String">novel_chr13_6810</Data></Cell>
    <Cell><Data ss:Type="String">ENSBTAT00000031920</Data></Cell>
    <Cell><Data ss:Type="String">LIG1</Data></Cell>
   </Row>
   <Row ss:AutoFitHeight="0">
    <Cell><Data ss:Type="String">novel_chr13_6810</Data></Cell>
    <Cell><Data ss:Type="String">ENSBTAT00000015761</Data></Cell>
    <Cell><Data ss:Type="String">B4GALT2</Data></Cell>
   </Row>
   <Row ss:AutoFitHeight="0">
    <Cell><Data ss:Type="String">novel_chr13_6810</Data></Cell>
    <Cell><Data ss:Type="String">ENSBTAT00000043065</Data></Cell>
    <Cell><Data ss:Type="String">HRC</Data></Cell>
   </Row>
   <Row ss:AutoFitHeight="0">
    <Cell><Data ss:Type="String">novel_chr13_6810</Data></Cell>
    <Cell><Data ss:Type="String">ENSBTAT00000000201</Data></Cell>
    <Cell><Data ss:Type="String">SP3</Data></Cell>
   </Row>
   <Row ss:AutoFitHeight="0">
    <Cell><Data ss:Type="String">novel_chr13_6810</Data></Cell>
    <Cell><Data ss:Type="String">ENSBTAT00000052120</Data></Cell>
    <Cell><Data ss:Type="String">RTEL1</Data></Cell>
   </Row>
   <Row ss:AutoFitHeight="0">
    <Cell><Data ss:Type="String">novel_chr13_6810</Data></Cell>
    <Cell><Data ss:Type="String">ENSBTAT00000026757</Data></Cell>
    <Cell><Data ss:Type="String">FAM71E1</Data></Cell>
   </Row>
   <Row ss:AutoFitHeight="0">
    <Cell><Data ss:Type="String">novel_chr13_6810</Data></Cell>
    <Cell><Data ss:Type="String">ENSBTAT00000007326</Data></Cell>
    <Cell><Data ss:Type="String">CLEC11A</Data></Cell>
   </Row>
   <Row ss:AutoFitHeight="0">
    <Cell><Data ss:Type="String">novel_chr13_6810</Data></Cell>
    <Cell><Data ss:Type="String">ENSBTAT00000039310</Data></Cell>
    <Cell><Data ss:Type="String">SDCBP2</Data></Cell>
   </Row>
   <Row ss:AutoFitHeight="0">
    <Cell><Data ss:Type="String">novel_chr13_6810</Data></Cell>
    <Cell><Data ss:Type="String">ENSBTAT00000008477</Data></Cell>
    <Cell><Data ss:Type="String">GGA1</Data></Cell>
   </Row>
   <Row ss:AutoFitHeight="0">
    <Cell><Data ss:Type="String">novel_chr13_6810</Data></Cell>
    <Cell><Data ss:Type="String">ENSBTAT00000020051</Data></Cell>
    <Cell><Data ss:Type="String">-</Data></Cell>
   </Row>
   <Row ss:AutoFitHeight="0">
    <Cell><Data ss:Type="String">novel_chr13_6810</Data></Cell>
    <Cell><Data ss:Type="String">ENSBTAT00000037697</Data></Cell>
    <Cell><Data ss:Type="String">PLA2G6</Data></Cell>
   </Row>
   <Row ss:AutoFitHeight="0">
    <Cell><Data ss:Type="String">novel_chr13_6810</Data></Cell>
    <Cell><Data ss:Type="String">ENSBTAT00000007609</Data></Cell>
    <Cell><Data ss:Type="String">CSMD2</Data></Cell>
   </Row>
   <Row ss:AutoFitHeight="0">
    <Cell><Data ss:Type="String">novel_chr13_6810</Data></Cell>
    <Cell><Data ss:Type="String">ENSBTAT00000003320</Data></Cell>
    <Cell><Data ss:Type="String">PGPEP1</Data></Cell>
   </Row>
   <Row ss:AutoFitHeight="0">
    <Cell><Data ss:Type="String">novel_chr13_6810</Data></Cell>
    <Cell><Data ss:Type="String">ENSBTAT00000052445</Data></Cell>
    <Cell><Data ss:Type="String">PTPRH</Data></Cell>
   </Row>
   <Row ss:AutoFitHeight="0">
    <Cell><Data ss:Type="String">novel_chr13_6810</Data></Cell>
    <Cell><Data ss:Type="String">ENSBTAT00000002271</Data></Cell>
    <Cell><Data ss:Type="String">ODF3</Data></Cell>
   </Row>
   <Row ss:AutoFitHeight="0">
    <Cell><Data ss:Type="String">novel_chr13_6810</Data></Cell>
    <Cell><Data ss:Type="String">ENSBTAT00000010544</Data></Cell>
    <Cell><Data ss:Type="String">-</Data></Cell>
   </Row>
   <Row ss:AutoFitHeight="0">
    <Cell><Data ss:Type="String">novel_chr13_6810</Data></Cell>
    <Cell><Data ss:Type="String">ENSBTAT00000010606</Data></Cell>
    <Cell><Data ss:Type="String">PPARA</Data></Cell>
   </Row>
   <Row ss:AutoFitHeight="0">
    <Cell><Data ss:Type="String">novel_chr13_6810</Data></Cell>
    <Cell><Data ss:Type="String">ENSBTAT00000034734</Data></Cell>
    <Cell><Data ss:Type="String">CCDC137</Data></Cell>
   </Row>
   <Row ss:AutoFitHeight="0">
    <Cell><Data ss:Type="String">novel_chr13_6810</Data></Cell>
    <Cell><Data ss:Type="String">ENSBTAT00000022652</Data></Cell>
    <Cell><Data ss:Type="String">PKN1</Data></Cell>
   </Row>
   <Row ss:AutoFitHeight="0">
    <Cell><Data ss:Type="String">novel_chr13_6810</Data></Cell>
    <Cell><Data ss:Type="String">ENSBTAT00000008228</Data></Cell>
    <Cell><Data ss:Type="String">C1QTNF1</Data></Cell>
   </Row>
   <Row ss:AutoFitHeight="0">
    <Cell><Data ss:Type="String">novel_chr13_6810</Data></Cell>
    <Cell><Data ss:Type="String">ENSBTAT00000003269</Data></Cell>
    <Cell><Data ss:Type="String">CCDC130</Data></Cell>
   </Row>
   <Row ss:AutoFitHeight="0">
    <Cell><Data ss:Type="String">novel_chr13_6810</Data></Cell>
    <Cell><Data ss:Type="String">ENSBTAT00000017226</Data></Cell>
    <Cell><Data ss:Type="String">CCDC130</Data></Cell>
   </Row>
   <Row ss:AutoFitHeight="0">
    <Cell><Data ss:Type="String">novel_chr13_6810</Data></Cell>
    <Cell><Data ss:Type="String">ENSBTAT00000014986</Data></Cell>
    <Cell><Data ss:Type="String">MATN4</Data></Cell>
   </Row>
   <Row ss:AutoFitHeight="0">
    <Cell><Data ss:Type="String">novel_chr13_6810</Data></Cell>
    <Cell><Data ss:Type="String">ENSBTAT00000061369</Data></Cell>
    <Cell><Data ss:Type="String">TNRC6C</Data></Cell>
   </Row>
   <Row ss:AutoFitHeight="0">
    <Cell><Data ss:Type="String">novel_chr13_6810</Data></Cell>
    <Cell><Data ss:Type="String">ENSBTAT00000019878</Data></Cell>
    <Cell><Data ss:Type="String">TRAK2</Data></Cell>
   </Row>
   <Row ss:AutoFitHeight="0">
    <Cell><Data ss:Type="String">novel_chr13_6810</Data></Cell>
    <Cell><Data ss:Type="String">ENSBTAT00000063565</Data></Cell>
    <Cell><Data ss:Type="String">TRAK2</Data></Cell>
   </Row>
   <Row ss:AutoFitHeight="0">
    <Cell><Data ss:Type="String">novel_chr13_6810</Data></Cell>
    <Cell><Data ss:Type="String">ENSBTAT00000013608</Data></Cell>
    <Cell><Data ss:Type="String">ICAM1</Data></Cell>
   </Row>
   <Row ss:AutoFitHeight="0">
    <Cell><Data ss:Type="String">novel_chr13_6810</Data></Cell>
    <Cell><Data ss:Type="String">ENSBTAT00000036123</Data></Cell>
    <Cell><Data ss:Type="String">DNM2</Data></Cell>
   </Row>
   <Row ss:AutoFitHeight="0">
    <Cell><Data ss:Type="String">novel_chr13_6810</Data></Cell>
    <Cell><Data ss:Type="String">ENSBTAT00000000859</Data></Cell>
    <Cell><Data ss:Type="String">NFATC1</Data></Cell>
   </Row>
   <Row ss:AutoFitHeight="0">
    <Cell><Data ss:Type="String">novel_chr13_6810</Data></Cell>
    <Cell><Data ss:Type="String">ENSBTAT00000019735</Data></Cell>
    <Cell><Data ss:Type="String">CRYBA2</Data></Cell>
   </Row>
   <Row ss:AutoFitHeight="0">
    <Cell><Data ss:Type="String">novel_chr13_6810</Data></Cell>
    <Cell><Data ss:Type="String">ENSBTAT00000037345</Data></Cell>
    <Cell><Data ss:Type="String">-</Data></Cell>
   </Row>
   <Row ss:AutoFitHeight="0">
    <Cell><Data ss:Type="String">novel_chr13_6810</Data></Cell>
    <Cell><Data ss:Type="String">ENSBTAT00000028766</Data></Cell>
    <Cell><Data ss:Type="String">SCG2</Data></Cell>
   </Row>
   <Row ss:AutoFitHeight="0">
    <Cell><Data ss:Type="String">novel_chr13_6810</Data></Cell>
    <Cell><Data ss:Type="String">ENSBTAT00000005378</Data></Cell>
    <Cell><Data ss:Type="String">MAP3K11</Data></Cell>
   </Row>
   <Row ss:AutoFitHeight="0">
    <Cell><Data ss:Type="String">novel_chr13_6810</Data></Cell>
    <Cell><Data ss:Type="String">ENSBTAT00000018435</Data></Cell>
    <Cell><Data ss:Type="String">SIPA1</Data></Cell>
   </Row>
   <Row ss:AutoFitHeight="0">
    <Cell><Data ss:Type="String">novel_chr13_6810</Data></Cell>
    <Cell><Data ss:Type="String">ENSBTAT00000028421</Data></Cell>
    <Cell><Data ss:Type="String">-</Data></Cell>
   </Row>
   <Row ss:AutoFitHeight="0">
    <Cell><Data ss:Type="String">novel_chr13_6810</Data></Cell>
    <Cell><Data ss:Type="String">ENSBTAT00000054977</Data></Cell>
    <Cell><Data ss:Type="String">-</Data></Cell>
   </Row>
   <Row ss:AutoFitHeight="0">
    <Cell><Data ss:Type="String">novel_chr13_6810</Data></Cell>
    <Cell><Data ss:Type="String">ENSBTAT00000025752</Data></Cell>
    <Cell><Data ss:Type="String">KLC2</Data></Cell>
   </Row>
   <Row ss:AutoFitHeight="0">
    <Cell><Data ss:Type="String">novel_chr13_6810</Data></Cell>
    <Cell><Data ss:Type="String">ENSBTAT00000002749</Data></Cell>
    <Cell><Data ss:Type="String">MPPE1</Data></Cell>
   </Row>
   <Row ss:AutoFitHeight="0">
    <Cell><Data ss:Type="String">novel_chr13_6810</Data></Cell>
    <Cell><Data ss:Type="String">ENSBTAT00000012409</Data></Cell>
    <Cell><Data ss:Type="String">MYRIP</Data></Cell>
   </Row>
   <Row ss:AutoFitHeight="0">
    <Cell><Data ss:Type="String">novel_chr13_6810</Data></Cell>
    <Cell><Data ss:Type="String">ENSBTAT00000006478</Data></Cell>
    <Cell><Data ss:Type="String">PENK</Data></Cell>
   </Row>
   <Row ss:AutoFitHeight="0">
    <Cell><Data ss:Type="String">novel_chr13_6810</Data></Cell>
    <Cell><Data ss:Type="String">ENSBTAT00000065626</Data></Cell>
    <Cell><Data ss:Type="String">ZNF445</Data></Cell>
   </Row>
   <Row ss:AutoFitHeight="0">
    <Cell><Data ss:Type="String">novel_chr13_6810</Data></Cell>
    <Cell><Data ss:Type="String">ENSBTAT00000044861</Data></Cell>
    <Cell><Data ss:Type="String">RCE1</Data></Cell>
   </Row>
   <Row ss:AutoFitHeight="0">
    <Cell><Data ss:Type="String">novel_chr13_6810</Data></Cell>
    <Cell><Data ss:Type="String">ENSBTAT00000010479</Data></Cell>
    <Cell><Data ss:Type="String">CIDEC</Data></Cell>
   </Row>
   <Row ss:AutoFitHeight="0">
    <Cell><Data ss:Type="String">novel_chr13_6810</Data></Cell>
    <Cell><Data ss:Type="String">ENSBTAT00000050603</Data></Cell>
    <Cell><Data ss:Type="String">C11orf24</Data></Cell>
   </Row>
   <Row ss:AutoFitHeight="0">
    <Cell><Data ss:Type="String">novel_chr13_6810</Data></Cell>
    <Cell><Data ss:Type="String">ENSBTAT00000000434</Data></Cell>
    <Cell><Data ss:Type="String">MEGF10</Data></Cell>
   </Row>
   <Row ss:AutoFitHeight="0">
    <Cell><Data ss:Type="String">novel_chr13_6810</Data></Cell>
    <Cell><Data ss:Type="String">ENSBTAT00000013549</Data></Cell>
    <Cell><Data ss:Type="String">MAP3K6</Data></Cell>
   </Row>
   <Row ss:AutoFitHeight="0">
    <Cell><Data ss:Type="String">novel_chr13_6810</Data></Cell>
    <Cell><Data ss:Type="String">ENSBTAT00000014711</Data></Cell>
    <Cell><Data ss:Type="String">KBTBD8</Data></Cell>
   </Row>
   <Row ss:AutoFitHeight="0">
    <Cell><Data ss:Type="String">novel_chr13_6810</Data></Cell>
    <Cell><Data ss:Type="String">ENSBTAT00000025631</Data></Cell>
    <Cell><Data ss:Type="String">KDF1</Data></Cell>
   </Row>
   <Row ss:AutoFitHeight="0">
    <Cell><Data ss:Type="String">novel_chr13_6810</Data></Cell>
    <Cell><Data ss:Type="String">ENSBTAT00000024347</Data></Cell>
    <Cell><Data ss:Type="String">DNASE1L3</Data></Cell>
   </Row>
   <Row ss:AutoFitHeight="0">
    <Cell><Data ss:Type="String">novel_chr13_6810</Data></Cell>
    <Cell><Data ss:Type="String">ENSBTAT00000004929</Data></Cell>
    <Cell><Data ss:Type="String">KIAA1429</Data></Cell>
   </Row>
   <Row ss:AutoFitHeight="0">
    <Cell><Data ss:Type="String">novel_chr13_6810</Data></Cell>
    <Cell><Data ss:Type="String">ENSBTAT00000026185</Data></Cell>
    <Cell><Data ss:Type="String">TRIM52</Data></Cell>
   </Row>
   <Row ss:AutoFitHeight="0">
    <Cell><Data ss:Type="String">novel_chr13_6810</Data></Cell>
    <Cell><Data ss:Type="String">ENSBTAT00000002707</Data></Cell>
    <Cell><Data ss:Type="String">CDC34</Data></Cell>
   </Row>
   <Row ss:AutoFitHeight="0">
    <Cell><Data ss:Type="String">novel_chr13_6810</Data></Cell>
    <Cell><Data ss:Type="String">ENSBTAT00000002065</Data></Cell>
    <Cell><Data ss:Type="String">ADPGK</Data></Cell>
   </Row>
   <Row ss:AutoFitHeight="0">
    <Cell><Data ss:Type="String">novel_chr13_6810</Data></Cell>
    <Cell><Data ss:Type="String">ENSBTAT00000045795</Data></Cell>
    <Cell><Data ss:Type="String">PARP3</Data></Cell>
   </Row>
   <Row ss:AutoFitHeight="0">
    <Cell><Data ss:Type="String">novel_chr13_6810</Data></Cell>
    <Cell><Data ss:Type="String">ENSBTAT00000061091</Data></Cell>
    <Cell><Data ss:Type="String">LRRC16B</Data></Cell>
   </Row>
   <Row ss:AutoFitHeight="0">
    <Cell><Data ss:Type="String">novel_chr13_6810</Data></Cell>
    <Cell><Data ss:Type="String">ENSBTAT00000011314</Data></Cell>
    <Cell><Data ss:Type="String">RCC2</Data></Cell>
   </Row>
   <Row ss:AutoFitHeight="0">
    <Cell><Data ss:Type="String">novel_chr13_6810</Data></Cell>
    <Cell><Data ss:Type="String">ENSBTAT00000015991</Data></Cell>
    <Cell><Data ss:Type="String">PADI4</Data></Cell>
   </Row>
   <Row ss:AutoFitHeight="0">
    <Cell><Data ss:Type="String">novel_chr13_6810</Data></Cell>
    <Cell><Data ss:Type="String">ENSBTAT00000023876</Data></Cell>
    <Cell><Data ss:Type="String">SPATA24</Data></Cell>
   </Row>
   <Row ss:AutoFitHeight="0">
    <Cell><Data ss:Type="String">novel_chr13_6810</Data></Cell>
    <Cell><Data ss:Type="String">ENSBTAT00000064341</Data></Cell>
    <Cell><Data ss:Type="String">C15orf52</Data></Cell>
   </Row>
   <Row ss:AutoFitHeight="0">
    <Cell><Data ss:Type="String">novel_chr13_6810</Data></Cell>
    <Cell><Data ss:Type="String">ENSBTAT00000018299</Data></Cell>
    <Cell><Data ss:Type="String">C15orf52</Data></Cell>
   </Row>
   <Row ss:AutoFitHeight="0">
    <Cell><Data ss:Type="String">novel_chr13_6810</Data></Cell>
    <Cell><Data ss:Type="String">ENSBTAT00000015368</Data></Cell>
    <Cell><Data ss:Type="String">VPS18</Data></Cell>
   </Row>
   <Row ss:AutoFitHeight="0">
    <Cell><Data ss:Type="String">novel_chr13_6810</Data></Cell>
    <Cell><Data ss:Type="String">ENSBTAT00000002222</Data></Cell>
    <Cell><Data ss:Type="String">TYRO3</Data></Cell>
   </Row>
   <Row ss:AutoFitHeight="0">
    <Cell><Data ss:Type="String">novel_chr13_6810</Data></Cell>
    <Cell><Data ss:Type="String">ENSBTAT00000019472</Data></Cell>
    <Cell><Data ss:Type="String">WWC1</Data></Cell>
   </Row>
   <Row ss:AutoFitHeight="0">
    <Cell><Data ss:Type="String">novel_chr13_6810</Data></Cell>
    <Cell><Data ss:Type="String">ENSBTAT00000061231</Data></Cell>
    <Cell><Data ss:Type="String">WDR72</Data></Cell>
   </Row>
   <Row ss:AutoFitHeight="0">
    <Cell><Data ss:Type="String">novel_chr13_6810</Data></Cell>
    <Cell><Data ss:Type="String">ENSBTAT00000025453</Data></Cell>
    <Cell><Data ss:Type="String">WDHD1</Data></Cell>
   </Row>
   <Row ss:AutoFitHeight="0">
    <Cell><Data ss:Type="String">novel_chr13_6810</Data></Cell>
    <Cell><Data ss:Type="String">ENSBTAT00000024301</Data></Cell>
    <Cell><Data ss:Type="String">ACTN1</Data></Cell>
   </Row>
   <Row ss:AutoFitHeight="0">
    <Cell><Data ss:Type="String">novel_chr13_6810</Data></Cell>
    <Cell><Data ss:Type="String">ENSBTAT00000000378</Data></Cell>
    <Cell><Data ss:Type="String">-</Data></Cell>
   </Row>
   <Row ss:AutoFitHeight="0">
    <Cell><Data ss:Type="String">novel_chr13_6810</Data></Cell>
    <Cell><Data ss:Type="String">ENSBTAT00000065621</Data></Cell>
    <Cell><Data ss:Type="String">LRRC10B</Data></Cell>
   </Row>
   <Row ss:AutoFitHeight="0">
    <Cell><Data ss:Type="String">novel_chr13_6810</Data></Cell>
    <Cell><Data ss:Type="String">ENSBTAT00000046644</Data></Cell>
    <Cell><Data ss:Type="String">GK2</Data></Cell>
   </Row>
   <Row ss:AutoFitHeight="0">
    <Cell><Data ss:Type="String">novel_chr13_6810</Data></Cell>
    <Cell><Data ss:Type="String">ENSBTAT00000064709</Data></Cell>
    <Cell><Data ss:Type="String">KCNA3</Data></Cell>
   </Row>
   <Row ss:AutoFitHeight="0">
    <Cell><Data ss:Type="String">novel_chr13_6810</Data></Cell>
    <Cell><Data ss:Type="String">ENSBTAT00000017819</Data></Cell>
    <Cell><Data ss:Type="String">GEMIN4</Data></Cell>
   </Row>
   <Row ss:AutoFitHeight="0">
    <Cell><Data ss:Type="String">novel_chr13_6810</Data></Cell>
    <Cell><Data ss:Type="String">ENSBTAT00000054548</Data></Cell>
    <Cell><Data ss:Type="String">-</Data></Cell>
   </Row>
   <Row ss:AutoFitHeight="0">
    <Cell><Data ss:Type="String">novel_chr13_6810</Data></Cell>
    <Cell><Data ss:Type="String">ENSBTAT00000051955</Data></Cell>
    <Cell><Data ss:Type="String">-</Data></Cell>
   </Row>
   <Row ss:AutoFitHeight="0">
    <Cell><Data ss:Type="String">novel_chr24_22303</Data></Cell>
    <Cell><Data ss:Type="String">ENSBTAT00000036824</Data></Cell>
    <Cell><Data ss:Type="String">TMEM171</Data></Cell>
   </Row>
   <Row ss:AutoFitHeight="0">
    <Cell><Data ss:Type="String">novel_chr24_22303</Data></Cell>
    <Cell><Data ss:Type="String">ENSBTAT00000011197</Data></Cell>
    <Cell><Data ss:Type="String">TMEM171</Data></Cell>
   </Row>
   <Row ss:AutoFitHeight="0">
    <Cell><Data ss:Type="String">novel_chr24_22303</Data></Cell>
    <Cell><Data ss:Type="String">ENSBTAT00000028690</Data></Cell>
    <Cell><Data ss:Type="String">IGF1R</Data></Cell>
   </Row>
   <Row ss:AutoFitHeight="0">
    <Cell><Data ss:Type="String">novel_chr24_22303</Data></Cell>
    <Cell><Data ss:Type="String">ENSBTAT00000063387</Data></Cell>
    <Cell><Data ss:Type="String">NFASC</Data></Cell>
   </Row>
   <Row ss:AutoFitHeight="0">
    <Cell><Data ss:Type="String">novel_chr24_22303</Data></Cell>
    <Cell><Data ss:Type="String">ENSBTAT00000021230</Data></Cell>
    <Cell><Data ss:Type="String">ZC3H8</Data></Cell>
   </Row>
   <Row ss:AutoFitHeight="0">
    <Cell><Data ss:Type="String">novel_chr24_22303</Data></Cell>
    <Cell><Data ss:Type="String">ENSBTAT00000004192</Data></Cell>
    <Cell><Data ss:Type="String">RAB29</Data></Cell>
   </Row>
   <Row ss:AutoFitHeight="0">
    <Cell><Data ss:Type="String">novel_chr24_22303</Data></Cell>
    <Cell><Data ss:Type="String">ENSBTAT00000001976</Data></Cell>
    <Cell><Data ss:Type="String">SH3RF1</Data></Cell>
   </Row>
   <Row ss:AutoFitHeight="0">
    <Cell><Data ss:Type="String">novel_chr24_22303</Data></Cell>
    <Cell><Data ss:Type="String">ENSBTAT00000028346</Data></Cell>
    <Cell><Data ss:Type="String">SEMA4B</Data></Cell>
   </Row>
   <Row ss:AutoFitHeight="0">
    <Cell><Data ss:Type="String">novel_chr24_22303</Data></Cell>
    <Cell><Data ss:Type="String">ENSBTAT00000040276</Data></Cell>
    <Cell><Data ss:Type="String">SNX18</Data></Cell>
   </Row>
   <Row ss:AutoFitHeight="0">
    <Cell><Data ss:Type="String">novel_chr24_22303</Data></Cell>
    <Cell><Data ss:Type="String">ENSBTAT00000013424</Data></Cell>
    <Cell><Data ss:Type="String">TEX14</Data></Cell>
   </Row>
   <Row ss:AutoFitHeight="0">
    <Cell><Data ss:Type="String">novel_chr24_22303</Data></Cell>
    <Cell><Data ss:Type="String">ENSBTAT00000011408</Data></Cell>
    <Cell><Data ss:Type="String">DUSP27</Data></Cell>
   </Row>
   <Row ss:AutoFitHeight="0">
    <Cell><Data ss:Type="String">novel_chr24_22303</Data></Cell>
    <Cell><Data ss:Type="String">ENSBTAT00000005629</Data></Cell>
    <Cell ss:StyleID="s66"><Data ss:Type="DateTime">2016-09-06T00:00:00.000</Data></Cell>
   </Row>
   <Row ss:AutoFitHeight="0">
    <Cell><Data ss:Type="String">novel_chr24_22303</Data></Cell>
    <Cell><Data ss:Type="String">ENSBTAT00000008129</Data></Cell>
    <Cell><Data ss:Type="String">KCTD3</Data></Cell>
   </Row>
   <Row ss:AutoFitHeight="0">
    <Cell><Data ss:Type="String">novel_chr24_22303</Data></Cell>
    <Cell><Data ss:Type="String">ENSBTAT00000039742</Data></Cell>
    <Cell><Data ss:Type="String">HGSNAT</Data></Cell>
   </Row>
   <Row ss:AutoFitHeight="0">
    <Cell><Data ss:Type="String">novel_chr24_22303</Data></Cell>
    <Cell><Data ss:Type="String">ENSBTAT00000028221</Data></Cell>
    <Cell><Data ss:Type="String">CRISPLD2</Data></Cell>
   </Row>
   <Row ss:AutoFitHeight="0">
    <Cell><Data ss:Type="String">novel_chr24_22303</Data></Cell>
    <Cell><Data ss:Type="String">ENSBTAT00000001735</Data></Cell>
    <Cell><Data ss:Type="String">DMRTA1</Data></Cell>
   </Row>
   <Row ss:AutoFitHeight="0">
    <Cell><Data ss:Type="String">novel_chr24_22303</Data></Cell>
    <Cell><Data ss:Type="String">ENSBTAT00000029116</Data></Cell>
    <Cell><Data ss:Type="String">-</Data></Cell>
   </Row>
   <Row ss:AutoFitHeight="0">
    <Cell><Data ss:Type="String">novel_chr24_22303</Data></Cell>
    <Cell><Data ss:Type="String">ENSBTAT00000029114</Data></Cell>
    <Cell><Data ss:Type="String">-</Data></Cell>
   </Row>
   <Row ss:AutoFitHeight="0">
    <Cell><Data ss:Type="String">novel_chr24_22303</Data></Cell>
    <Cell><Data ss:Type="String">ENSBTAT00000048452</Data></Cell>
    <Cell><Data ss:Type="String">-</Data></Cell>
   </Row>
   <Row ss:AutoFitHeight="0">
    <Cell><Data ss:Type="String">novel_chr24_22303</Data></Cell>
    <Cell><Data ss:Type="String">ENSBTAT00000065268</Data></Cell>
    <Cell><Data ss:Type="String">-</Data></Cell>
   </Row>
   <Row ss:AutoFitHeight="0">
    <Cell><Data ss:Type="String">novel_chr24_22303</Data></Cell>
    <Cell><Data ss:Type="String">ENSBTAT00000048465</Data></Cell>
    <Cell><Data ss:Type="String">-</Data></Cell>
   </Row>
   <Row ss:AutoFitHeight="0">
    <Cell><Data ss:Type="String">novel_chr24_22303</Data></Cell>
    <Cell><Data ss:Type="String">ENSBTAT00000003341</Data></Cell>
    <Cell><Data ss:Type="String">LYG2</Data></Cell>
   </Row>
   <Row ss:AutoFitHeight="0">
    <Cell><Data ss:Type="String">novel_chr24_22303</Data></Cell>
    <Cell><Data ss:Type="String">ENSBTAT00000010425</Data></Cell>
    <Cell><Data ss:Type="String">SLAMF1</Data></Cell>
   </Row>
   <Row ss:AutoFitHeight="0">
    <Cell><Data ss:Type="String">novel_chr24_22303</Data></Cell>
    <Cell><Data ss:Type="String">ENSBTAT00000008955</Data></Cell>
    <Cell><Data ss:Type="String">EPHA3</Data></Cell>
   </Row>
   <Row ss:AutoFitHeight="0">
    <Cell><Data ss:Type="String">novel_chr24_22303</Data></Cell>
    <Cell><Data ss:Type="String">ENSBTAT00000024243</Data></Cell>
    <Cell><Data ss:Type="String">SHISA2</Data></Cell>
   </Row>
   <Row ss:AutoFitHeight="0">
    <Cell><Data ss:Type="String">novel_chr24_22303</Data></Cell>
    <Cell><Data ss:Type="String">ENSBTAT00000003701</Data></Cell>
    <Cell><Data ss:Type="String">TMEM63A</Data></Cell>
   </Row>
   <Row ss:AutoFitHeight="0">
    <Cell><Data ss:Type="String">novel_chr24_22303</Data></Cell>
    <Cell><Data ss:Type="String">ENSBTAT00000017036</Data></Cell>
    <Cell><Data ss:Type="String">GUCA1A</Data></Cell>
   </Row>
   <Row ss:AutoFitHeight="0">
    <Cell><Data ss:Type="String">novel_chr24_22303</Data></Cell>
    <Cell><Data ss:Type="String">ENSBTAT00000031090</Data></Cell>
    <Cell><Data ss:Type="String">CDH18</Data></Cell>
   </Row>
   <Row ss:AutoFitHeight="0">
    <Cell><Data ss:Type="String">novel_chr24_22303</Data></Cell>
    <Cell><Data ss:Type="String">ENSBTAT00000061086</Data></Cell>
    <Cell><Data ss:Type="String">TRIO</Data></Cell>
   </Row>
   <Row ss:AutoFitHeight="0">
    <Cell><Data ss:Type="String">novel_chr24_22303</Data></Cell>
    <Cell><Data ss:Type="String">ENSBTAT00000038514</Data></Cell>
    <Cell><Data ss:Type="String">PRR13</Data></Cell>
   </Row>
   <Row ss:AutoFitHeight="0">
    <Cell><Data ss:Type="String">novel_chr24_22303</Data></Cell>
    <Cell><Data ss:Type="String">ENSBTAT00000006774</Data></Cell>
    <Cell><Data ss:Type="String">BCL9L</Data></Cell>
   </Row>
   <Row ss:AutoFitHeight="0">
    <Cell><Data ss:Type="String">novel_chr24_22303</Data></Cell>
    <Cell><Data ss:Type="String">ENSBTAT00000016223</Data></Cell>
    <Cell><Data ss:Type="String">SEMA4A</Data></Cell>
   </Row>
   <Row ss:AutoFitHeight="0">
    <Cell><Data ss:Type="String">novel_chr24_22303</Data></Cell>
    <Cell><Data ss:Type="String">ENSBTAT00000023778</Data></Cell>
    <Cell><Data ss:Type="String">CCT5</Data></Cell>
   </Row>
   <Row ss:AutoFitHeight="0">
    <Cell><Data ss:Type="String">novel_chr24_22303</Data></Cell>
    <Cell><Data ss:Type="String">ENSBTAT00000015210</Data></Cell>
    <Cell><Data ss:Type="String">SEMA7A</Data></Cell>
   </Row>
   <Row ss:AutoFitHeight="0">
    <Cell><Data ss:Type="String">novel_chr24_22303</Data></Cell>
    <Cell><Data ss:Type="String">ENSBTAT00000027206</Data></Cell>
    <Cell><Data ss:Type="String">DHX37</Data></Cell>
   </Row>
   <Row ss:AutoFitHeight="0">
    <Cell><Data ss:Type="String">novel_chr24_22303</Data></Cell>
    <Cell><Data ss:Type="String">ENSBTAT00000014885</Data></Cell>
    <Cell><Data ss:Type="String">SYT11</Data></Cell>
   </Row>
   <Row ss:AutoFitHeight="0">
    <Cell><Data ss:Type="String">novel_chr24_22303</Data></Cell>
    <Cell><Data ss:Type="String">ENSBTAT00000007903</Data></Cell>
    <Cell><Data ss:Type="String">GTPBP2</Data></Cell>
   </Row>
   <Row ss:AutoFitHeight="0">
    <Cell><Data ss:Type="String">novel_chr24_22303</Data></Cell>
    <Cell><Data ss:Type="String">ENSBTAT00000014641</Data></Cell>
    <Cell><Data ss:Type="String">-</Data></Cell>
   </Row>
   <Row ss:AutoFitHeight="0">
    <Cell><Data ss:Type="String">novel_chr24_22303</Data></Cell>
    <Cell><Data ss:Type="String">ENSBTAT00000032461</Data></Cell>
    <Cell><Data ss:Type="String">-</Data></Cell>
   </Row>
   <Row ss:AutoFitHeight="0">
    <Cell><Data ss:Type="String">novel_chr24_22303</Data></Cell>
    <Cell><Data ss:Type="String">ENSBTAT00000046887</Data></Cell>
    <Cell><Data ss:Type="String">NR4A1</Data></Cell>
   </Row>
   <Row ss:AutoFitHeight="0">
    <Cell><Data ss:Type="String">novel_chr24_22303</Data></Cell>
    <Cell><Data ss:Type="String">ENSBTAT00000034627</Data></Cell>
    <Cell><Data ss:Type="String">CX3CL1</Data></Cell>
   </Row>
   <Row ss:AutoFitHeight="0">
    <Cell><Data ss:Type="String">novel_chr24_22303</Data></Cell>
    <Cell><Data ss:Type="String">ENSBTAT00000047197</Data></Cell>
    <Cell><Data ss:Type="String">TPM1</Data></Cell>
   </Row>
   <Row ss:AutoFitHeight="0">
    <Cell><Data ss:Type="String">novel_chr24_22303</Data></Cell>
    <Cell><Data ss:Type="String">ENSBTAT00000021407</Data></Cell>
    <Cell><Data ss:Type="String">IRAK1</Data></Cell>
   </Row>
   <Row ss:AutoFitHeight="0">
    <Cell><Data ss:Type="String">novel_chr24_22303</Data></Cell>
    <Cell><Data ss:Type="String">ENSBTAT00000064981</Data></Cell>
    <Cell><Data ss:Type="String">SDHA</Data></Cell>
   </Row>
   <Row ss:AutoFitHeight="0">
    <Cell><Data ss:Type="String">novel_chr24_22303</Data></Cell>
    <Cell><Data ss:Type="String">ENSBTAT00000064827</Data></Cell>
    <Cell><Data ss:Type="String">SDHA</Data></Cell>
   </Row>
   <Row ss:AutoFitHeight="0">
    <Cell><Data ss:Type="String">novel_chr24_22303</Data></Cell>
    <Cell><Data ss:Type="String">ENSBTAT00000034170</Data></Cell>
    <Cell><Data ss:Type="String">FBXO6</Data></Cell>
   </Row>
   <Row ss:AutoFitHeight="0">
    <Cell><Data ss:Type="String">novel_chr24_22303</Data></Cell>
    <Cell><Data ss:Type="String">ENSBTAT00000034300</Data></Cell>
    <Cell><Data ss:Type="String">PLEKHA7</Data></Cell>
   </Row>
   <Row ss:AutoFitHeight="0">
    <Cell><Data ss:Type="String">novel_chr24_22303</Data></Cell>
    <Cell><Data ss:Type="String">ENSBTAT00000066189</Data></Cell>
    <Cell><Data ss:Type="String">CALCA</Data></Cell>
   </Row>
   <Row ss:AutoFitHeight="0">
    <Cell><Data ss:Type="String">novel_chr24_22303</Data></Cell>
    <Cell><Data ss:Type="String">ENSBTAT00000053829</Data></Cell>
    <Cell><Data ss:Type="String">KANSL2</Data></Cell>
   </Row>
   <Row ss:AutoFitHeight="0">
    <Cell><Data ss:Type="String">novel_chr24_22303</Data></Cell>
    <Cell><Data ss:Type="String">ENSBTAT00000003489</Data></Cell>
    <Cell><Data ss:Type="String">KANSL2</Data></Cell>
   </Row>
   <Row ss:AutoFitHeight="0">
    <Cell><Data ss:Type="String">novel_chr24_22303</Data></Cell>
    <Cell><Data ss:Type="String">ENSBTAT00000061353</Data></Cell>
    <Cell><Data ss:Type="String">PIGO</Data></Cell>
   </Row>
   <Row ss:AutoFitHeight="0">
    <Cell><Data ss:Type="String">novel_chr24_22303</Data></Cell>
    <Cell><Data ss:Type="String">ENSBTAT00000061178</Data></Cell>
    <Cell><Data ss:Type="String">THADA</Data></Cell>
   </Row>
   <Row ss:AutoFitHeight="0">
    <Cell><Data ss:Type="String">novel_chr24_22303</Data></Cell>
    <Cell><Data ss:Type="String">ENSBTAT00000015643</Data></Cell>
    <Cell><Data ss:Type="String">CLUH</Data></Cell>
   </Row>
   <Row ss:AutoFitHeight="0">
    <Cell><Data ss:Type="String">novel_chr24_22303</Data></Cell>
    <Cell><Data ss:Type="String">ENSBTAT00000018248</Data></Cell>
    <Cell><Data ss:Type="String">UMPS</Data></Cell>
   </Row>
   <Row ss:AutoFitHeight="0">
    <Cell><Data ss:Type="String">novel_chr24_22303</Data></Cell>
    <Cell><Data ss:Type="String">ENSBTAT00000022045</Data></Cell>
    <Cell><Data ss:Type="String">-</Data></Cell>
   </Row>
   <Row ss:AutoFitHeight="0">
    <Cell><Data ss:Type="String">novel_chr24_22303</Data></Cell>
    <Cell><Data ss:Type="String">ENSBTAT00000061236</Data></Cell>
    <Cell><Data ss:Type="String">RNFT2</Data></Cell>
   </Row>
   <Row ss:AutoFitHeight="0">
    <Cell><Data ss:Type="String">novel_chr24_22303</Data></Cell>
    <Cell><Data ss:Type="String">ENSBTAT00000053939</Data></Cell>
    <Cell><Data ss:Type="String">ANKRD35</Data></Cell>
   </Row>
   <Row ss:AutoFitHeight="0">
    <Cell><Data ss:Type="String">novel_chr24_22303</Data></Cell>
    <Cell><Data ss:Type="String">ENSBTAT00000061635</Data></Cell>
    <Cell><Data ss:Type="String">CAMTA1</Data></Cell>
   </Row>
   <Row ss:AutoFitHeight="0">
    <Cell><Data ss:Type="String">novel_chr24_22303</Data></Cell>
    <Cell><Data ss:Type="String">ENSBTAT00000035335</Data></Cell>
    <Cell><Data ss:Type="String">COL4A1</Data></Cell>
   </Row>
   <Row ss:AutoFitHeight="0">
    <Cell><Data ss:Type="String">novel_chr24_22303</Data></Cell>
    <Cell><Data ss:Type="String">ENSBTAT00000006144</Data></Cell>
    <Cell><Data ss:Type="String">SLC13A5</Data></Cell>
   </Row>
   <Row ss:AutoFitHeight="0">
    <Cell><Data ss:Type="String">novel_chr24_22303</Data></Cell>
    <Cell><Data ss:Type="String">ENSBTAT00000066121</Data></Cell>
    <Cell><Data ss:Type="String">SLC13A5</Data></Cell>
   </Row>
   <Row ss:AutoFitHeight="0">
    <Cell><Data ss:Type="String">novel_chr24_22303</Data></Cell>
    <Cell><Data ss:Type="String">ENSBTAT00000053555</Data></Cell>
    <Cell><Data ss:Type="String">TRMT10B</Data></Cell>
   </Row>
   <Row ss:AutoFitHeight="0">
    <Cell><Data ss:Type="String">novel_chr24_22303</Data></Cell>
    <Cell><Data ss:Type="String">ENSBTAT00000056227</Data></Cell>
    <Cell><Data ss:Type="String">TXLNB</Data></Cell>
   </Row>
   <Row ss:AutoFitHeight="0">
    <Cell><Data ss:Type="String">novel_chr24_22303</Data></Cell>
    <Cell><Data ss:Type="String">ENSBTAT00000022254</Data></Cell>
    <Cell><Data ss:Type="String">RASAL1</Data></Cell>
   </Row>
   <Row ss:AutoFitHeight="0">
    <Cell><Data ss:Type="String">novel_chr24_22303</Data></Cell>
    <Cell><Data ss:Type="String">ENSBTAT00000035815</Data></Cell>
    <Cell><Data ss:Type="String">TNF</Data></Cell>
   </Row>
   <Row ss:AutoFitHeight="0">
    <Cell><Data ss:Type="String">novel_chr24_22303</Data></Cell>
    <Cell><Data ss:Type="String">ENSBTAT00000009545</Data></Cell>
    <Cell><Data ss:Type="String">DYRK2</Data></Cell>
   </Row>
   <Row ss:AutoFitHeight="0">
    <Cell><Data ss:Type="String">novel_chr24_22303</Data></Cell>
    <Cell><Data ss:Type="String">ENSBTAT00000061036</Data></Cell>
    <Cell><Data ss:Type="String">NPC1L1</Data></Cell>
   </Row>
   <Row ss:AutoFitHeight="0">
    <Cell><Data ss:Type="String">novel_chr24_22303</Data></Cell>
    <Cell><Data ss:Type="String">ENSBTAT00000016545</Data></Cell>
    <Cell><Data ss:Type="String">MASP1</Data></Cell>
   </Row>
   <Row ss:AutoFitHeight="0">
    <Cell><Data ss:Type="String">novel_chr24_22303</Data></Cell>
    <Cell><Data ss:Type="String">ENSBTAT00000018241</Data></Cell>
    <Cell><Data ss:Type="String">GPR37</Data></Cell>
   </Row>
   <Row ss:AutoFitHeight="0">
    <Cell><Data ss:Type="String">novel_chr24_22303</Data></Cell>
    <Cell><Data ss:Type="String">ENSBTAT00000004270</Data></Cell>
    <Cell><Data ss:Type="String">OASL</Data></Cell>
   </Row>
   <Row ss:AutoFitHeight="0">
    <Cell><Data ss:Type="String">novel_chr24_22303</Data></Cell>
    <Cell><Data ss:Type="String">ENSBTAT00000044838</Data></Cell>
    <Cell><Data ss:Type="String">DTX3</Data></Cell>
   </Row>
   <Row ss:AutoFitHeight="0">
    <Cell><Data ss:Type="String">novel_chr24_22303</Data></Cell>
    <Cell><Data ss:Type="String">ENSBTAT00000036539</Data></Cell>
    <Cell><Data ss:Type="String">R3HCC1</Data></Cell>
   </Row>
   <Row ss:AutoFitHeight="0">
    <Cell><Data ss:Type="String">novel_chr24_22303</Data></Cell>
    <Cell><Data ss:Type="String">ENSBTAT00000036540</Data></Cell>
    <Cell><Data ss:Type="String">R3HCC1</Data></Cell>
   </Row>
   <Row ss:AutoFitHeight="0">
    <Cell><Data ss:Type="String">novel_chr24_22303</Data></Cell>
    <Cell><Data ss:Type="String">ENSBTAT00000030590</Data></Cell>
    <Cell><Data ss:Type="String">FAM212B</Data></Cell>
   </Row>
   <Row ss:AutoFitHeight="0">
    <Cell><Data ss:Type="String">novel_chr24_22303</Data></Cell>
    <Cell><Data ss:Type="String">ENSBTAT00000025375</Data></Cell>
    <Cell><Data ss:Type="String">ATG16L2</Data></Cell>
   </Row>
   <Row ss:AutoFitHeight="0">
    <Cell><Data ss:Type="String">novel_chr24_22303</Data></Cell>
    <Cell><Data ss:Type="String">ENSBTAT00000033567</Data></Cell>
    <Cell><Data ss:Type="String">KCP</Data></Cell>
   </Row>
   <Row ss:AutoFitHeight="0">
    <Cell><Data ss:Type="String">novel_chr24_22303</Data></Cell>
    <Cell><Data ss:Type="String">ENSBTAT00000065857</Data></Cell>
    <Cell><Data ss:Type="String">KCP</Data></Cell>
   </Row>
   <Row ss:AutoFitHeight="0">
    <Cell><Data ss:Type="String">novel_chr24_22303</Data></Cell>
    <Cell><Data ss:Type="String">ENSBTAT00000019555</Data></Cell>
    <Cell><Data ss:Type="String">TMEM88</Data></Cell>
   </Row>
   <Row ss:AutoFitHeight="0">
    <Cell><Data ss:Type="String">novel_chr24_22303</Data></Cell>
    <Cell><Data ss:Type="String">ENSBTAT00000017556</Data></Cell>
    <Cell><Data ss:Type="String">LRP1</Data></Cell>
   </Row>
   <Row ss:AutoFitHeight="0">
    <Cell><Data ss:Type="String">novel_chr24_22303</Data></Cell>
    <Cell><Data ss:Type="String">ENSBTAT00000052221</Data></Cell>
    <Cell><Data ss:Type="String">VWA5B2</Data></Cell>
   </Row>
   <Row ss:AutoFitHeight="0">
    <Cell><Data ss:Type="String">novel_chr24_22303</Data></Cell>
    <Cell><Data ss:Type="String">ENSBTAT00000037678</Data></Cell>
    <Cell><Data ss:Type="String">IGF2R</Data></Cell>
   </Row>
   <Row ss:AutoFitHeight="0">
    <Cell><Data ss:Type="String">novel_chr24_22303</Data></Cell>
    <Cell><Data ss:Type="String">ENSBTAT00000008893</Data></Cell>
    <Cell><Data ss:Type="String">OTX1</Data></Cell>
   </Row>
   <Row ss:AutoFitHeight="0">
    <Cell><Data ss:Type="String">novel_chr24_22303</Data></Cell>
    <Cell><Data ss:Type="String">ENSBTAT00000055261</Data></Cell>
    <Cell><Data ss:Type="String">MAG</Data></Cell>
   </Row>
   <Row ss:AutoFitHeight="0">
    <Cell><Data ss:Type="String">novel_chr24_22303</Data></Cell>
    <Cell><Data ss:Type="String">ENSBTAT00000056677</Data></Cell>
    <Cell><Data ss:Type="String">MAG</Data></Cell>
   </Row>
   <Row ss:AutoFitHeight="0">
    <Cell><Data ss:Type="String">novel_chr24_22303</Data></Cell>
    <Cell><Data ss:Type="String">ENSBTAT00000015781</Data></Cell>
    <Cell><Data ss:Type="String">CD22</Data></Cell>
   </Row>
   <Row ss:AutoFitHeight="0">
    <Cell><Data ss:Type="String">novel_chr24_22303</Data></Cell>
    <Cell><Data ss:Type="String">ENSBTAT00000008311</Data></Cell>
    <Cell><Data ss:Type="String">STAT6</Data></Cell>
   </Row>
   <Row ss:AutoFitHeight="0">
    <Cell><Data ss:Type="String">novel_chr24_22303</Data></Cell>
    <Cell><Data ss:Type="String">ENSBTAT00000006662</Data></Cell>
    <Cell><Data ss:Type="String">GLP2R</Data></Cell>
   </Row>
   <Row ss:AutoFitHeight="0">
    <Cell><Data ss:Type="String">novel_chr24_22303</Data></Cell>
    <Cell><Data ss:Type="String">ENSBTAT00000010649</Data></Cell>
    <Cell><Data ss:Type="String">EDN1</Data></Cell>
   </Row>
   <Row ss:AutoFitHeight="0">
    <Cell><Data ss:Type="String">novel_chr24_22303</Data></Cell>
    <Cell><Data ss:Type="String">ENSBTAT00000037513</Data></Cell>
    <Cell><Data ss:Type="String">C16orf5</Data></Cell>
   </Row>
   <Row ss:AutoFitHeight="0">
    <Cell><Data ss:Type="String">novel_chr24_22303</Data></Cell>
    <Cell><Data ss:Type="String">ENSBTAT00000012550</Data></Cell>
    <Cell><Data ss:Type="String">ZC3H10</Data></Cell>
   </Row>
   <Row ss:AutoFitHeight="0">
    <Cell><Data ss:Type="String">novel_chr24_22303</Data></Cell>
    <Cell><Data ss:Type="String">ENSBTAT00000021722</Data></Cell>
    <Cell ss:StyleID="s66"><Data ss:Type="DateTime">2016-09-12T00:00:00.000</Data></Cell>
   </Row>
   <Row ss:AutoFitHeight="0">
    <Cell><Data ss:Type="String">novel_chr24_22303</Data></Cell>
    <Cell><Data ss:Type="String">ENSBTAT00000008367</Data></Cell>
    <Cell><Data ss:Type="String">RIPK1</Data></Cell>
   </Row>
   <Row ss:AutoFitHeight="0">
    <Cell><Data ss:Type="String">novel_chr24_22303</Data></Cell>
    <Cell><Data ss:Type="String">ENSBTAT00000013170</Data></Cell>
    <Cell><Data ss:Type="String">SMARCB1</Data></Cell>
   </Row>
   <Row ss:AutoFitHeight="0">
    <Cell><Data ss:Type="String">novel_chr24_22303</Data></Cell>
    <Cell><Data ss:Type="String">ENSBTAT00000003318</Data></Cell>
    <Cell><Data ss:Type="String">PRAF2</Data></Cell>
   </Row>
   <Row ss:AutoFitHeight="0">
    <Cell><Data ss:Type="String">novel_chr24_22303</Data></Cell>
    <Cell><Data ss:Type="String">ENSBTAT00000014894</Data></Cell>
    <Cell><Data ss:Type="String">ACTN4</Data></Cell>
   </Row>
   <Row ss:AutoFitHeight="0">
    <Cell><Data ss:Type="String">novel_chr24_22303</Data></Cell>
    <Cell><Data ss:Type="String">ENSBTAT00000026153</Data></Cell>
    <Cell><Data ss:Type="String">RGL1</Data></Cell>
   </Row>
   <Row ss:AutoFitHeight="0">
    <Cell><Data ss:Type="String">novel_chr24_22303</Data></Cell>
    <Cell><Data ss:Type="String">ENSBTAT00000065106</Data></Cell>
    <Cell><Data ss:Type="String">OTUD1</Data></Cell>
   </Row>
   <Row ss:AutoFitHeight="0">
    <Cell><Data ss:Type="String">novel_chr24_22303</Data></Cell>
    <Cell><Data ss:Type="String">ENSBTAT00000010183</Data></Cell>
    <Cell><Data ss:Type="String">PRX</Data></Cell>
   </Row>
   <Row ss:AutoFitHeight="0">
    <Cell><Data ss:Type="String">novel_chr24_22303</Data></Cell>
    <Cell><Data ss:Type="String">ENSBTAT00000004808</Data></Cell>
    <Cell><Data ss:Type="String">NTSR2</Data></Cell>
   </Row>
   <Row ss:AutoFitHeight="0">
    <Cell><Data ss:Type="String">novel_chr24_22303</Data></Cell>
    <Cell><Data ss:Type="String">ENSBTAT00000021747</Data></Cell>
    <Cell><Data ss:Type="String">IL2RB</Data></Cell>
   </Row>
   <Row ss:AutoFitHeight="0">
    <Cell><Data ss:Type="String">novel_chr24_22303</Data></Cell>
    <Cell><Data ss:Type="String">ENSBTAT00000018923</Data></Cell>
    <Cell><Data ss:Type="String">CYTH4</Data></Cell>
   </Row>
   <Row ss:AutoFitHeight="0">
    <Cell><Data ss:Type="String">novel_chr24_22303</Data></Cell>
    <Cell><Data ss:Type="String">ENSBTAT00000030432</Data></Cell>
    <Cell><Data ss:Type="String">CYTH4</Data></Cell>
   </Row>
   <Row ss:AutoFitHeight="0">
    <Cell><Data ss:Type="String">novel_chr24_22303</Data></Cell>
    <Cell><Data ss:Type="String">ENSBTAT00000043572</Data></Cell>
    <Cell><Data ss:Type="String">NOM1</Data></Cell>
   </Row>
   <Row ss:AutoFitHeight="0">
    <Cell><Data ss:Type="String">novel_chr24_22303</Data></Cell>
    <Cell><Data ss:Type="String">ENSBTAT00000045908</Data></Cell>
    <Cell><Data ss:Type="String">POLR3E</Data></Cell>
   </Row>
   <Row ss:AutoFitHeight="0">
    <Cell><Data ss:Type="String">novel_chr24_22303</Data></Cell>
    <Cell><Data ss:Type="String">ENSBTAT00000032849</Data></Cell>
    <Cell><Data ss:Type="String">IAH1</Data></Cell>
   </Row>
   <Row ss:AutoFitHeight="0">
    <Cell><Data ss:Type="String">novel_chr24_22303</Data></Cell>
    <Cell><Data ss:Type="String">ENSBTAT00000003691</Data></Cell>
    <Cell><Data ss:Type="String">TRAF3IP3</Data></Cell>
   </Row>
   <Row ss:AutoFitHeight="0">
    <Cell><Data ss:Type="String">novel_chr24_22303</Data></Cell>
    <Cell><Data ss:Type="String">ENSBTAT00000036452</Data></Cell>
    <Cell><Data ss:Type="String">TNFSF15</Data></Cell>
   </Row>
   <Row ss:AutoFitHeight="0">
    <Cell><Data ss:Type="String">novel_chr24_22303</Data></Cell>
    <Cell><Data ss:Type="String">ENSBTAT00000026072</Data></Cell>
    <Cell><Data ss:Type="String">IL21R</Data></Cell>
   </Row>
   <Row ss:AutoFitHeight="0">
    <Cell><Data ss:Type="String">novel_chr24_22303</Data></Cell>
    <Cell><Data ss:Type="String">ENSBTAT00000007660</Data></Cell>
    <Cell><Data ss:Type="String">SPOP</Data></Cell>
   </Row>
   <Row ss:AutoFitHeight="0">
    <Cell><Data ss:Type="String">novel_chr24_22303</Data></Cell>
    <Cell><Data ss:Type="String">ENSBTAT00000063330</Data></Cell>
    <Cell><Data ss:Type="String">KIF21B</Data></Cell>
   </Row>
   <Row ss:AutoFitHeight="0">
    <Cell><Data ss:Type="String">novel_chr24_22303</Data></Cell>
    <Cell><Data ss:Type="String">ENSBTAT00000043659</Data></Cell>
    <Cell><Data ss:Type="String">TRAF1</Data></Cell>
   </Row>
   <Row ss:AutoFitHeight="0">
    <Cell><Data ss:Type="String">novel_chr24_22303</Data></Cell>
    <Cell><Data ss:Type="String">ENSBTAT00000064099</Data></Cell>
    <Cell><Data ss:Type="String">TMEM9</Data></Cell>
   </Row>
   <Row ss:AutoFitHeight="0">
    <Cell><Data ss:Type="String">novel_chr24_22303</Data></Cell>
    <Cell><Data ss:Type="String">ENSBTAT00000010060</Data></Cell>
    <Cell><Data ss:Type="String">PIGA</Data></Cell>
   </Row>
   <Row ss:AutoFitHeight="0">
    <Cell><Data ss:Type="String">novel_chr24_22303</Data></Cell>
    <Cell><Data ss:Type="String">ENSBTAT00000021742</Data></Cell>
    <Cell><Data ss:Type="String">KCNIP2</Data></Cell>
   </Row>
   <Row ss:AutoFitHeight="0">
    <Cell><Data ss:Type="String">novel_chr24_22303</Data></Cell>
    <Cell><Data ss:Type="String">ENSBTAT00000014658</Data></Cell>
    <Cell><Data ss:Type="String">CEACAM20</Data></Cell>
   </Row>
   <Row ss:AutoFitHeight="0">
    <Cell><Data ss:Type="String">novel_chr24_22303</Data></Cell>
    <Cell><Data ss:Type="String">ENSBTAT00000007571</Data></Cell>
    <Cell><Data ss:Type="String">FUS</Data></Cell>
   </Row>
   <Row ss:AutoFitHeight="0">
    <Cell><Data ss:Type="String">novel_chr24_22303</Data></Cell>
    <Cell><Data ss:Type="String">ENSBTAT00000017759</Data></Cell>
    <Cell><Data ss:Type="String">DMPK</Data></Cell>
   </Row>
   <Row ss:AutoFitHeight="0">
    <Cell><Data ss:Type="String">novel_chr24_22303</Data></Cell>
    <Cell><Data ss:Type="String">ENSBTAT00000014479</Data></Cell>
    <Cell><Data ss:Type="String">PDE5A</Data></Cell>
   </Row>
   <Row ss:AutoFitHeight="0">
    <Cell><Data ss:Type="String">novel_chr24_22303</Data></Cell>
    <Cell><Data ss:Type="String">ENSBTAT00000024208</Data></Cell>
    <Cell><Data ss:Type="String">-</Data></Cell>
   </Row>
   <Row ss:AutoFitHeight="0">
    <Cell><Data ss:Type="String">novel_chr24_22303</Data></Cell>
    <Cell><Data ss:Type="String">ENSBTAT00000028127</Data></Cell>
    <Cell><Data ss:Type="String">-</Data></Cell>
   </Row>
   <Row ss:AutoFitHeight="0">
    <Cell><Data ss:Type="String">novel_chr24_22303</Data></Cell>
    <Cell><Data ss:Type="String">ENSBTAT00000023489</Data></Cell>
    <Cell><Data ss:Type="String">GAST</Data></Cell>
   </Row>
   <Row ss:AutoFitHeight="0">
    <Cell><Data ss:Type="String">novel_chr24_22303</Data></Cell>
    <Cell><Data ss:Type="String">ENSBTAT00000031920</Data></Cell>
    <Cell><Data ss:Type="String">LIG1</Data></Cell>
   </Row>
   <Row ss:AutoFitHeight="0">
    <Cell><Data ss:Type="String">novel_chr24_22303</Data></Cell>
    <Cell><Data ss:Type="String">ENSBTAT00000015761</Data></Cell>
    <Cell><Data ss:Type="String">B4GALT2</Data></Cell>
   </Row>
   <Row ss:AutoFitHeight="0">
    <Cell><Data ss:Type="String">novel_chr24_22303</Data></Cell>
    <Cell><Data ss:Type="String">ENSBTAT00000043065</Data></Cell>
    <Cell><Data ss:Type="String">HRC</Data></Cell>
   </Row>
   <Row ss:AutoFitHeight="0">
    <Cell><Data ss:Type="String">novel_chr24_22303</Data></Cell>
    <Cell><Data ss:Type="String">ENSBTAT00000000201</Data></Cell>
    <Cell><Data ss:Type="String">SP3</Data></Cell>
   </Row>
   <Row ss:AutoFitHeight="0">
    <Cell><Data ss:Type="String">novel_chr24_22303</Data></Cell>
    <Cell><Data ss:Type="String">ENSBTAT00000052120</Data></Cell>
    <Cell><Data ss:Type="String">RTEL1</Data></Cell>
   </Row>
   <Row ss:AutoFitHeight="0">
    <Cell><Data ss:Type="String">novel_chr24_22303</Data></Cell>
    <Cell><Data ss:Type="String">ENSBTAT00000026757</Data></Cell>
    <Cell><Data ss:Type="String">FAM71E1</Data></Cell>
   </Row>
   <Row ss:AutoFitHeight="0">
    <Cell><Data ss:Type="String">novel_chr24_22303</Data></Cell>
    <Cell><Data ss:Type="String">ENSBTAT00000007326</Data></Cell>
    <Cell><Data ss:Type="String">CLEC11A</Data></Cell>
   </Row>
   <Row ss:AutoFitHeight="0">
    <Cell><Data ss:Type="String">novel_chr24_22303</Data></Cell>
    <Cell><Data ss:Type="String">ENSBTAT00000039310</Data></Cell>
    <Cell><Data ss:Type="String">SDCBP2</Data></Cell>
   </Row>
   <Row ss:AutoFitHeight="0">
    <Cell><Data ss:Type="String">novel_chr24_22303</Data></Cell>
    <Cell><Data ss:Type="String">ENSBTAT00000008477</Data></Cell>
    <Cell><Data ss:Type="String">GGA1</Data></Cell>
   </Row>
   <Row ss:AutoFitHeight="0">
    <Cell><Data ss:Type="String">novel_chr24_22303</Data></Cell>
    <Cell><Data ss:Type="String">ENSBTAT00000020051</Data></Cell>
    <Cell><Data ss:Type="String">-</Data></Cell>
   </Row>
   <Row ss:AutoFitHeight="0">
    <Cell><Data ss:Type="String">novel_chr24_22303</Data></Cell>
    <Cell><Data ss:Type="String">ENSBTAT00000037697</Data></Cell>
    <Cell><Data ss:Type="String">PLA2G6</Data></Cell>
   </Row>
   <Row ss:AutoFitHeight="0">
    <Cell><Data ss:Type="String">novel_chr24_22303</Data></Cell>
    <Cell><Data ss:Type="String">ENSBTAT00000007609</Data></Cell>
    <Cell><Data ss:Type="String">CSMD2</Data></Cell>
   </Row>
   <Row ss:AutoFitHeight="0">
    <Cell><Data ss:Type="String">novel_chr24_22303</Data></Cell>
    <Cell><Data ss:Type="String">ENSBTAT00000003320</Data></Cell>
    <Cell><Data ss:Type="String">PGPEP1</Data></Cell>
   </Row>
   <Row ss:AutoFitHeight="0">
    <Cell><Data ss:Type="String">novel_chr24_22303</Data></Cell>
    <Cell><Data ss:Type="String">ENSBTAT00000052445</Data></Cell>
    <Cell><Data ss:Type="String">PTPRH</Data></Cell>
   </Row>
   <Row ss:AutoFitHeight="0">
    <Cell><Data ss:Type="String">novel_chr24_22303</Data></Cell>
    <Cell><Data ss:Type="String">ENSBTAT00000002271</Data></Cell>
    <Cell><Data ss:Type="String">ODF3</Data></Cell>
   </Row>
   <Row ss:AutoFitHeight="0">
    <Cell><Data ss:Type="String">novel_chr24_22303</Data></Cell>
    <Cell><Data ss:Type="String">ENSBTAT00000010544</Data></Cell>
    <Cell><Data ss:Type="String">-</Data></Cell>
   </Row>
   <Row ss:AutoFitHeight="0">
    <Cell><Data ss:Type="String">novel_chr24_22303</Data></Cell>
    <Cell><Data ss:Type="String">ENSBTAT00000010606</Data></Cell>
    <Cell><Data ss:Type="String">PPARA</Data></Cell>
   </Row>
   <Row ss:AutoFitHeight="0">
    <Cell><Data ss:Type="String">novel_chr24_22303</Data></Cell>
    <Cell><Data ss:Type="String">ENSBTAT00000034734</Data></Cell>
    <Cell><Data ss:Type="String">CCDC137</Data></Cell>
   </Row>
   <Row ss:AutoFitHeight="0">
    <Cell><Data ss:Type="String">novel_chr24_22303</Data></Cell>
    <Cell><Data ss:Type="String">ENSBTAT00000022652</Data></Cell>
    <Cell><Data ss:Type="String">PKN1</Data></Cell>
   </Row>
   <Row ss:AutoFitHeight="0">
    <Cell><Data ss:Type="String">novel_chr24_22303</Data></Cell>
    <Cell><Data ss:Type="String">ENSBTAT00000008228</Data></Cell>
    <Cell><Data ss:Type="String">C1QTNF1</Data></Cell>
   </Row>
   <Row ss:AutoFitHeight="0">
    <Cell><Data ss:Type="String">novel_chr24_22303</Data></Cell>
    <Cell><Data ss:Type="String">ENSBTAT00000003269</Data></Cell>
    <Cell><Data ss:Type="String">CCDC130</Data></Cell>
   </Row>
   <Row ss:AutoFitHeight="0">
    <Cell><Data ss:Type="String">novel_chr24_22303</Data></Cell>
    <Cell><Data ss:Type="String">ENSBTAT00000017226</Data></Cell>
    <Cell><Data ss:Type="String">CCDC130</Data></Cell>
   </Row>
   <Row ss:AutoFitHeight="0">
    <Cell><Data ss:Type="String">novel_chr24_22303</Data></Cell>
    <Cell><Data ss:Type="String">ENSBTAT00000014986</Data></Cell>
    <Cell><Data ss:Type="String">MATN4</Data></Cell>
   </Row>
   <Row ss:AutoFitHeight="0">
    <Cell><Data ss:Type="String">novel_chr24_22303</Data></Cell>
    <Cell><Data ss:Type="String">ENSBTAT00000061369</Data></Cell>
    <Cell><Data ss:Type="String">TNRC6C</Data></Cell>
   </Row>
   <Row ss:AutoFitHeight="0">
    <Cell><Data ss:Type="String">novel_chr24_22303</Data></Cell>
    <Cell><Data ss:Type="String">ENSBTAT00000019878</Data></Cell>
    <Cell><Data ss:Type="String">TRAK2</Data></Cell>
   </Row>
   <Row ss:AutoFitHeight="0">
    <Cell><Data ss:Type="String">novel_chr24_22303</Data></Cell>
    <Cell><Data ss:Type="String">ENSBTAT00000063565</Data></Cell>
    <Cell><Data ss:Type="String">TRAK2</Data></Cell>
   </Row>
   <Row ss:AutoFitHeight="0">
    <Cell><Data ss:Type="String">novel_chr24_22303</Data></Cell>
    <Cell><Data ss:Type="String">ENSBTAT00000013608</Data></Cell>
    <Cell><Data ss:Type="String">ICAM1</Data></Cell>
   </Row>
   <Row ss:AutoFitHeight="0">
    <Cell><Data ss:Type="String">novel_chr24_22303</Data></Cell>
    <Cell><Data ss:Type="String">ENSBTAT00000036123</Data></Cell>
    <Cell><Data ss:Type="String">DNM2</Data></Cell>
   </Row>
   <Row ss:AutoFitHeight="0">
    <Cell><Data ss:Type="String">novel_chr24_22303</Data></Cell>
    <Cell><Data ss:Type="String">ENSBTAT00000000859</Data></Cell>
    <Cell><Data ss:Type="String">NFATC1</Data></Cell>
   </Row>
   <Row ss:AutoFitHeight="0">
    <Cell><Data ss:Type="String">novel_chr24_22303</Data></Cell>
    <Cell><Data ss:Type="String">ENSBTAT00000019735</Data></Cell>
    <Cell><Data ss:Type="String">CRYBA2</Data></Cell>
   </Row>
   <Row ss:AutoFitHeight="0">
    <Cell><Data ss:Type="String">novel_chr24_22303</Data></Cell>
    <Cell><Data ss:Type="String">ENSBTAT00000037345</Data></Cell>
    <Cell><Data ss:Type="String">-</Data></Cell>
   </Row>
   <Row ss:AutoFitHeight="0">
    <Cell><Data ss:Type="String">novel_chr24_22303</Data></Cell>
    <Cell><Data ss:Type="String">ENSBTAT00000028766</Data></Cell>
    <Cell><Data ss:Type="String">SCG2</Data></Cell>
   </Row>
   <Row ss:AutoFitHeight="0">
    <Cell><Data ss:Type="String">novel_chr24_22303</Data></Cell>
    <Cell><Data ss:Type="String">ENSBTAT00000005378</Data></Cell>
    <Cell><Data ss:Type="String">MAP3K11</Data></Cell>
   </Row>
   <Row ss:AutoFitHeight="0">
    <Cell><Data ss:Type="String">novel_chr24_22303</Data></Cell>
    <Cell><Data ss:Type="String">ENSBTAT00000018435</Data></Cell>
    <Cell><Data ss:Type="String">SIPA1</Data></Cell>
   </Row>
   <Row ss:AutoFitHeight="0">
    <Cell><Data ss:Type="String">novel_chr24_22303</Data></Cell>
    <Cell><Data ss:Type="String">ENSBTAT00000028421</Data></Cell>
    <Cell><Data ss:Type="String">-</Data></Cell>
   </Row>
   <Row ss:AutoFitHeight="0">
    <Cell><Data ss:Type="String">novel_chr24_22303</Data></Cell>
    <Cell><Data ss:Type="String">ENSBTAT00000054977</Data></Cell>
    <Cell><Data ss:Type="String">-</Data></Cell>
   </Row>
   <Row ss:AutoFitHeight="0">
    <Cell><Data ss:Type="String">novel_chr24_22303</Data></Cell>
    <Cell><Data ss:Type="String">ENSBTAT00000025752</Data></Cell>
    <Cell><Data ss:Type="String">KLC2</Data></Cell>
   </Row>
   <Row ss:AutoFitHeight="0">
    <Cell><Data ss:Type="String">novel_chr24_22303</Data></Cell>
    <Cell><Data ss:Type="String">ENSBTAT00000002749</Data></Cell>
    <Cell><Data ss:Type="String">MPPE1</Data></Cell>
   </Row>
   <Row ss:AutoFitHeight="0">
    <Cell><Data ss:Type="String">novel_chr24_22303</Data></Cell>
    <Cell><Data ss:Type="String">ENSBTAT00000012409</Data></Cell>
    <Cell><Data ss:Type="String">MYRIP</Data></Cell>
   </Row>
   <Row ss:AutoFitHeight="0">
    <Cell><Data ss:Type="String">novel_chr24_22303</Data></Cell>
    <Cell><Data ss:Type="String">ENSBTAT00000006478</Data></Cell>
    <Cell><Data ss:Type="String">PENK</Data></Cell>
   </Row>
   <Row ss:AutoFitHeight="0">
    <Cell><Data ss:Type="String">novel_chr24_22303</Data></Cell>
    <Cell><Data ss:Type="String">ENSBTAT00000065626</Data></Cell>
    <Cell><Data ss:Type="String">ZNF445</Data></Cell>
   </Row>
   <Row ss:AutoFitHeight="0">
    <Cell><Data ss:Type="String">novel_chr24_22303</Data></Cell>
    <Cell><Data ss:Type="String">ENSBTAT00000044861</Data></Cell>
    <Cell><Data ss:Type="String">RCE1</Data></Cell>
   </Row>
   <Row ss:AutoFitHeight="0">
    <Cell><Data ss:Type="String">novel_chr24_22303</Data></Cell>
    <Cell><Data ss:Type="String">ENSBTAT00000010479</Data></Cell>
    <Cell><Data ss:Type="String">CIDEC</Data></Cell>
   </Row>
   <Row ss:AutoFitHeight="0">
    <Cell><Data ss:Type="String">novel_chr24_22303</Data></Cell>
    <Cell><Data ss:Type="String">ENSBTAT00000050603</Data></Cell>
    <Cell><Data ss:Type="String">C11orf24</Data></Cell>
   </Row>
   <Row ss:AutoFitHeight="0">
    <Cell><Data ss:Type="String">novel_chr24_22303</Data></Cell>
    <Cell><Data ss:Type="String">ENSBTAT00000000434</Data></Cell>
    <Cell><Data ss:Type="String">MEGF10</Data></Cell>
   </Row>
   <Row ss:AutoFitHeight="0">
    <Cell><Data ss:Type="String">novel_chr24_22303</Data></Cell>
    <Cell><Data ss:Type="String">ENSBTAT00000013549</Data></Cell>
    <Cell><Data ss:Type="String">MAP3K6</Data></Cell>
   </Row>
   <Row ss:AutoFitHeight="0">
    <Cell><Data ss:Type="String">novel_chr24_22303</Data></Cell>
    <Cell><Data ss:Type="String">ENSBTAT00000014711</Data></Cell>
    <Cell><Data ss:Type="String">KBTBD8</Data></Cell>
   </Row>
   <Row ss:AutoFitHeight="0">
    <Cell><Data ss:Type="String">novel_chr24_22303</Data></Cell>
    <Cell><Data ss:Type="String">ENSBTAT00000025631</Data></Cell>
    <Cell><Data ss:Type="String">KDF1</Data></Cell>
   </Row>
   <Row ss:AutoFitHeight="0">
    <Cell><Data ss:Type="String">novel_chr24_22303</Data></Cell>
    <Cell><Data ss:Type="String">ENSBTAT00000024347</Data></Cell>
    <Cell><Data ss:Type="String">DNASE1L3</Data></Cell>
   </Row>
   <Row ss:AutoFitHeight="0">
    <Cell><Data ss:Type="String">novel_chr24_22303</Data></Cell>
    <Cell><Data ss:Type="String">ENSBTAT00000004929</Data></Cell>
    <Cell><Data ss:Type="String">KIAA1429</Data></Cell>
   </Row>
   <Row ss:AutoFitHeight="0">
    <Cell><Data ss:Type="String">novel_chr24_22303</Data></Cell>
    <Cell><Data ss:Type="String">ENSBTAT00000026185</Data></Cell>
    <Cell><Data ss:Type="String">TRIM52</Data></Cell>
   </Row>
   <Row ss:AutoFitHeight="0">
    <Cell><Data ss:Type="String">novel_chr24_22303</Data></Cell>
    <Cell><Data ss:Type="String">ENSBTAT00000002707</Data></Cell>
    <Cell><Data ss:Type="String">CDC34</Data></Cell>
   </Row>
   <Row ss:AutoFitHeight="0">
    <Cell><Data ss:Type="String">novel_chr24_22303</Data></Cell>
    <Cell><Data ss:Type="String">ENSBTAT00000002065</Data></Cell>
    <Cell><Data ss:Type="String">ADPGK</Data></Cell>
   </Row>
   <Row ss:AutoFitHeight="0">
    <Cell><Data ss:Type="String">novel_chr24_22303</Data></Cell>
    <Cell><Data ss:Type="String">ENSBTAT00000045795</Data></Cell>
    <Cell><Data ss:Type="String">PARP3</Data></Cell>
   </Row>
   <Row ss:AutoFitHeight="0">
    <Cell><Data ss:Type="String">novel_chr24_22303</Data></Cell>
    <Cell><Data ss:Type="String">ENSBTAT00000061091</Data></Cell>
    <Cell><Data ss:Type="String">LRRC16B</Data></Cell>
   </Row>
   <Row ss:AutoFitHeight="0">
    <Cell><Data ss:Type="String">novel_chr24_22303</Data></Cell>
    <Cell><Data ss:Type="String">ENSBTAT00000011314</Data></Cell>
    <Cell><Data ss:Type="String">RCC2</Data></Cell>
   </Row>
   <Row ss:AutoFitHeight="0">
    <Cell><Data ss:Type="String">novel_chr24_22303</Data></Cell>
    <Cell><Data ss:Type="String">ENSBTAT00000015991</Data></Cell>
    <Cell><Data ss:Type="String">PADI4</Data></Cell>
   </Row>
   <Row ss:AutoFitHeight="0">
    <Cell><Data ss:Type="String">novel_chr24_22303</Data></Cell>
    <Cell><Data ss:Type="String">ENSBTAT00000023876</Data></Cell>
    <Cell><Data ss:Type="String">SPATA24</Data></Cell>
   </Row>
   <Row ss:AutoFitHeight="0">
    <Cell><Data ss:Type="String">novel_chr24_22303</Data></Cell>
    <Cell><Data ss:Type="String">ENSBTAT00000064341</Data></Cell>
    <Cell><Data ss:Type="String">C15orf52</Data></Cell>
   </Row>
   <Row ss:AutoFitHeight="0">
    <Cell><Data ss:Type="String">novel_chr24_22303</Data></Cell>
    <Cell><Data ss:Type="String">ENSBTAT00000018299</Data></Cell>
    <Cell><Data ss:Type="String">C15orf52</Data></Cell>
   </Row>
   <Row ss:AutoFitHeight="0">
    <Cell><Data ss:Type="String">novel_chr24_22303</Data></Cell>
    <Cell><Data ss:Type="String">ENSBTAT00000015368</Data></Cell>
    <Cell><Data ss:Type="String">VPS18</Data></Cell>
   </Row>
   <Row ss:AutoFitHeight="0">
    <Cell><Data ss:Type="String">novel_chr24_22303</Data></Cell>
    <Cell><Data ss:Type="String">ENSBTAT00000002222</Data></Cell>
    <Cell><Data ss:Type="String">TYRO3</Data></Cell>
   </Row>
   <Row ss:AutoFitHeight="0">
    <Cell><Data ss:Type="String">novel_chr24_22303</Data></Cell>
    <Cell><Data ss:Type="String">ENSBTAT00000019472</Data></Cell>
    <Cell><Data ss:Type="String">WWC1</Data></Cell>
   </Row>
   <Row ss:AutoFitHeight="0">
    <Cell><Data ss:Type="String">novel_chr24_22303</Data></Cell>
    <Cell><Data ss:Type="String">ENSBTAT00000061231</Data></Cell>
    <Cell><Data ss:Type="String">WDR72</Data></Cell>
   </Row>
   <Row ss:AutoFitHeight="0">
    <Cell><Data ss:Type="String">novel_chr24_22303</Data></Cell>
    <Cell><Data ss:Type="String">ENSBTAT00000025453</Data></Cell>
    <Cell><Data ss:Type="String">WDHD1</Data></Cell>
   </Row>
   <Row ss:AutoFitHeight="0">
    <Cell><Data ss:Type="String">novel_chr24_22303</Data></Cell>
    <Cell><Data ss:Type="String">ENSBTAT00000024301</Data></Cell>
    <Cell><Data ss:Type="String">ACTN1</Data></Cell>
   </Row>
   <Row ss:AutoFitHeight="0">
    <Cell><Data ss:Type="String">novel_chr24_22303</Data></Cell>
    <Cell><Data ss:Type="String">ENSBTAT00000000378</Data></Cell>
    <Cell><Data ss:Type="String">-</Data></Cell>
   </Row>
   <Row ss:AutoFitHeight="0">
    <Cell><Data ss:Type="String">novel_chr24_22303</Data></Cell>
    <Cell><Data ss:Type="String">ENSBTAT00000065621</Data></Cell>
    <Cell><Data ss:Type="String">LRRC10B</Data></Cell>
   </Row>
   <Row ss:AutoFitHeight="0">
    <Cell><Data ss:Type="String">novel_chr24_22303</Data></Cell>
    <Cell><Data ss:Type="String">ENSBTAT00000046644</Data></Cell>
    <Cell><Data ss:Type="String">GK2</Data></Cell>
   </Row>
   <Row ss:AutoFitHeight="0">
    <Cell><Data ss:Type="String">novel_chr24_22303</Data></Cell>
    <Cell><Data ss:Type="String">ENSBTAT00000064709</Data></Cell>
    <Cell><Data ss:Type="String">KCNA3</Data></Cell>
   </Row>
   <Row ss:AutoFitHeight="0">
    <Cell><Data ss:Type="String">novel_chr24_22303</Data></Cell>
    <Cell><Data ss:Type="String">ENSBTAT00000017819</Data></Cell>
    <Cell><Data ss:Type="String">GEMIN4</Data></Cell>
   </Row>
   <Row ss:AutoFitHeight="0">
    <Cell><Data ss:Type="String">novel_chr24_22303</Data></Cell>
    <Cell><Data ss:Type="String">ENSBTAT00000054548</Data></Cell>
    <Cell><Data ss:Type="String">-</Data></Cell>
   </Row>
   <Row ss:AutoFitHeight="0">
    <Cell><Data ss:Type="String">novel_chr24_22303</Data></Cell>
    <Cell><Data ss:Type="String">ENSBTAT00000051955</Data></Cell>
    <Cell><Data ss:Type="String">-</Data></Cell>
   </Row>
   <Row ss:AutoFitHeight="0">
    <Cell><Data ss:Type="String">novel_chr4_29707</Data></Cell>
    <Cell><Data ss:Type="String">ENSBTAT00000036044</Data></Cell>
    <Cell><Data ss:Type="String">LIPH</Data></Cell>
   </Row>
   <Row ss:AutoFitHeight="0">
    <Cell><Data ss:Type="String">novel_chr4_29929</Data></Cell>
    <Cell><Data ss:Type="String">ENSBTAT00000012345</Data></Cell>
    <Cell><Data ss:Type="String">LCP2</Data></Cell>
   </Row>
   <Row ss:AutoFitHeight="0">
    <Cell><Data ss:Type="String">novel_chr4_29929</Data></Cell>
    <Cell><Data ss:Type="String">ENSBTAT00000049545</Data></Cell>
    <Cell><Data ss:Type="String">-</Data></Cell>
   </Row>
   <Row ss:AutoFitHeight="0">
    <Cell><Data ss:Type="String">novel_chr4_29929</Data></Cell>
    <Cell><Data ss:Type="String">ENSBTAT00000000733</Data></Cell>
    <Cell><Data ss:Type="String">TOMM20</Data></Cell>
   </Row>
   <Row ss:AutoFitHeight="0">
    <Cell><Data ss:Type="String">novel_chr4_29929</Data></Cell>
    <Cell><Data ss:Type="String">ENSBTAT00000015230</Data></Cell>
    <Cell><Data ss:Type="String">ADORA1</Data></Cell>
   </Row>
   <Row ss:AutoFitHeight="0">
    <Cell><Data ss:Type="String">novel_chr4_29929</Data></Cell>
    <Cell><Data ss:Type="String">ENSBTAT00000015235</Data></Cell>
    <Cell><Data ss:Type="String">MYBPH</Data></Cell>
   </Row>
   <Row ss:AutoFitHeight="0">
    <Cell><Data ss:Type="String">novel_chr4_29929</Data></Cell>
    <Cell><Data ss:Type="String">ENSBTAT00000010434</Data></Cell>
    <Cell><Data ss:Type="String">PRIM2</Data></Cell>
   </Row>
   <Row ss:AutoFitHeight="0">
    <Cell><Data ss:Type="String">novel_chr4_29929</Data></Cell>
    <Cell><Data ss:Type="String">ENSBTAT00000024190</Data></Cell>
    <Cell><Data ss:Type="String">PCDH8</Data></Cell>
   </Row>
   <Row ss:AutoFitHeight="0">
    <Cell><Data ss:Type="String">novel_chr4_29929</Data></Cell>
    <Cell><Data ss:Type="String">ENSBTAT00000064846</Data></Cell>
    <Cell><Data ss:Type="String">ZNF768</Data></Cell>
   </Row>
   <Row ss:AutoFitHeight="0">
    <Cell><Data ss:Type="String">novel_chr4_29929</Data></Cell>
    <Cell><Data ss:Type="String">ENSBTAT00000014074</Data></Cell>
    <Cell><Data ss:Type="String">MEF2A</Data></Cell>
   </Row>
   <Row ss:AutoFitHeight="0">
    <Cell><Data ss:Type="String">novel_chr4_29929</Data></Cell>
    <Cell><Data ss:Type="String">ENSBTAT00000063387</Data></Cell>
    <Cell><Data ss:Type="String">NFASC</Data></Cell>
   </Row>
   <Row ss:AutoFitHeight="0">
    <Cell><Data ss:Type="String">novel_chr4_29929</Data></Cell>
    <Cell><Data ss:Type="String">ENSBTAT00000000463</Data></Cell>
    <Cell><Data ss:Type="String">-</Data></Cell>
   </Row>
   <Row ss:AutoFitHeight="0">
    <Cell><Data ss:Type="String">novel_chr4_29929</Data></Cell>
    <Cell><Data ss:Type="String">ENSBTAT00000001917</Data></Cell>
    <Cell><Data ss:Type="String">TNKS</Data></Cell>
   </Row>
   <Row ss:AutoFitHeight="0">
    <Cell><Data ss:Type="String">novel_chr4_29929</Data></Cell>
    <Cell><Data ss:Type="String">ENSBTAT00000031362</Data></Cell>
    <Cell><Data ss:Type="String">PHYHIPL</Data></Cell>
   </Row>
   <Row ss:AutoFitHeight="0">
    <Cell><Data ss:Type="String">novel_chr4_29929</Data></Cell>
    <Cell><Data ss:Type="String">ENSBTAT00000054608</Data></Cell>
    <Cell><Data ss:Type="String">TSC22D1</Data></Cell>
   </Row>
   <Row ss:AutoFitHeight="0">
    <Cell><Data ss:Type="String">novel_chr4_29929</Data></Cell>
    <Cell><Data ss:Type="String">ENSBTAT00000007664</Data></Cell>
    <Cell><Data ss:Type="String">MERTK</Data></Cell>
   </Row>
   <Row ss:AutoFitHeight="0">
    <Cell><Data ss:Type="String">novel_chr4_29929</Data></Cell>
    <Cell><Data ss:Type="String">ENSBTAT00000028793</Data></Cell>
    <Cell><Data ss:Type="String">NDUFAF2</Data></Cell>
   </Row>
   <Row ss:AutoFitHeight="0">
    <Cell><Data ss:Type="String">novel_chr4_29929</Data></Cell>
    <Cell><Data ss:Type="String">ENSBTAT00000029830</Data></Cell>
    <Cell><Data ss:Type="String">FGB</Data></Cell>
   </Row>
   <Row ss:AutoFitHeight="0">
    <Cell><Data ss:Type="String">novel_chr4_29929</Data></Cell>
    <Cell><Data ss:Type="String">ENSBTAT00000038859</Data></Cell>
    <Cell><Data ss:Type="String">KCNU1</Data></Cell>
   </Row>
   <Row ss:AutoFitHeight="0">
    <Cell><Data ss:Type="String">novel_chr4_29929</Data></Cell>
    <Cell><Data ss:Type="String">ENSBTAT00000027936</Data></Cell>
    <Cell><Data ss:Type="String">SYNGAP1</Data></Cell>
   </Row>
   <Row ss:AutoFitHeight="0">
    <Cell><Data ss:Type="String">novel_chr4_29929</Data></Cell>
    <Cell><Data ss:Type="String">ENSBTAT00000015513</Data></Cell>
    <Cell><Data ss:Type="String">RAB11FIP1</Data></Cell>
   </Row>
   <Row ss:AutoFitHeight="0">
    <Cell><Data ss:Type="String">novel_chr4_29929</Data></Cell>
    <Cell><Data ss:Type="String">ENSBTAT00000061625</Data></Cell>
    <Cell><Data ss:Type="String">FHDC1</Data></Cell>
   </Row>
   <Row ss:AutoFitHeight="0">
    <Cell><Data ss:Type="String">novel_chr4_29929</Data></Cell>
    <Cell><Data ss:Type="String">ENSBTAT00000023201</Data></Cell>
    <Cell><Data ss:Type="String">CALCR</Data></Cell>
   </Row>
   <Row ss:AutoFitHeight="0">
    <Cell><Data ss:Type="String">novel_chr4_29929</Data></Cell>
    <Cell><Data ss:Type="String">ENSBTAT00000004044</Data></Cell>
    <Cell><Data ss:Type="String">ITM2B</Data></Cell>
   </Row>
   <Row ss:AutoFitHeight="0">
    <Cell><Data ss:Type="String">novel_chr4_29929</Data></Cell>
    <Cell><Data ss:Type="String">ENSBTAT00000052725</Data></Cell>
    <Cell><Data ss:Type="String">REEP3</Data></Cell>
   </Row>
   <Row ss:AutoFitHeight="0">
    <Cell><Data ss:Type="String">novel_chr4_29929</Data></Cell>
    <Cell><Data ss:Type="String">ENSBTAT00000017468</Data></Cell>
    <Cell><Data ss:Type="String">BAG4</Data></Cell>
   </Row>
   <Row ss:AutoFitHeight="0">
    <Cell><Data ss:Type="String">novel_chr4_29929</Data></Cell>
    <Cell><Data ss:Type="String">ENSBTAT00000027120</Data></Cell>
    <Cell><Data ss:Type="String">DUSP2</Data></Cell>
   </Row>
   <Row ss:AutoFitHeight="0">
    <Cell><Data ss:Type="String">novel_chr4_29929</Data></Cell>
    <Cell><Data ss:Type="String">ENSBTAT00000053586</Data></Cell>
    <Cell><Data ss:Type="String">PEG10</Data></Cell>
   </Row>
   <Row ss:AutoFitHeight="0">
    <Cell><Data ss:Type="String">novel_chr4_29929</Data></Cell>
    <Cell><Data ss:Type="String">ENSBTAT00000003395</Data></Cell>
    <Cell><Data ss:Type="String">DNA2</Data></Cell>
   </Row>
   <Row ss:AutoFitHeight="0">
    <Cell><Data ss:Type="String">novel_chr4_29929</Data></Cell>
    <Cell><Data ss:Type="String">ENSBTAT00000049437</Data></Cell>
    <Cell><Data ss:Type="String">MKS1</Data></Cell>
   </Row>
   <Row ss:AutoFitHeight="0">
    <Cell><Data ss:Type="String">novel_chr4_29929</Data></Cell>
    <Cell><Data ss:Type="String">ENSBTAT00000016933</Data></Cell>
    <Cell><Data ss:Type="String">ZNF827</Data></Cell>
   </Row>
   <Row ss:AutoFitHeight="0">
    <Cell><Data ss:Type="String">novel_chr4_29929</Data></Cell>
    <Cell><Data ss:Type="String">ENSBTAT00000007134</Data></Cell>
    <Cell><Data ss:Type="String">GATA4</Data></Cell>
   </Row>
   <Row ss:AutoFitHeight="0">
    <Cell><Data ss:Type="String">novel_chr4_29929</Data></Cell>
    <Cell><Data ss:Type="String">ENSBTAT00000027930</Data></Cell>
    <Cell><Data ss:Type="String">DCAF6</Data></Cell>
   </Row>
   <Row ss:AutoFitHeight="0">
    <Cell><Data ss:Type="String">novel_chr4_29929</Data></Cell>
    <Cell><Data ss:Type="String">ENSBTAT00000025212</Data></Cell>
    <Cell><Data ss:Type="String">AMOTL1</Data></Cell>
   </Row>
   <Row ss:AutoFitHeight="0">
    <Cell><Data ss:Type="String">novel_chr4_29929</Data></Cell>
    <Cell><Data ss:Type="String">ENSBTAT00000017983</Data></Cell>
    <Cell><Data ss:Type="String">CMIP</Data></Cell>
   </Row>
   <Row ss:AutoFitHeight="0">
    <Cell><Data ss:Type="String">novel_chr4_29929</Data></Cell>
    <Cell><Data ss:Type="String">ENSBTAT00000021390</Data></Cell>
    <Cell><Data ss:Type="String">HHIP</Data></Cell>
   </Row>
   <Row ss:AutoFitHeight="0">
    <Cell><Data ss:Type="String">novel_chr4_29929</Data></Cell>
    <Cell><Data ss:Type="String">ENSBTAT00000004408</Data></Cell>
    <Cell><Data ss:Type="String">SMARCA5</Data></Cell>
   </Row>
   <Row ss:AutoFitHeight="0">
    <Cell><Data ss:Type="String">novel_chr4_29929</Data></Cell>
    <Cell><Data ss:Type="String">ENSBTAT00000028890</Data></Cell>
    <Cell><Data ss:Type="String">PRR11</Data></Cell>
   </Row>
   <Row ss:AutoFitHeight="0">
    <Cell><Data ss:Type="String">novel_chr4_29929</Data></Cell>
    <Cell><Data ss:Type="String">ENSBTAT00000054165</Data></Cell>
    <Cell><Data ss:Type="String">CDH13</Data></Cell>
   </Row>
   <Row ss:AutoFitHeight="0">
    <Cell><Data ss:Type="String">novel_chr4_29929</Data></Cell>
    <Cell><Data ss:Type="String">ENSBTAT00000014539</Data></Cell>
    <Cell><Data ss:Type="String">PROSER1</Data></Cell>
   </Row>
   <Row ss:AutoFitHeight="0">
    <Cell><Data ss:Type="String">novel_chr4_29929</Data></Cell>
    <Cell><Data ss:Type="String">ENSBTAT00000064396</Data></Cell>
    <Cell><Data ss:Type="String">PROSER1</Data></Cell>
   </Row>
   <Row ss:AutoFitHeight="0">
    <Cell><Data ss:Type="String">novel_chr4_29929</Data></Cell>
    <Cell><Data ss:Type="String">ENSBTAT00000055672</Data></Cell>
    <Cell><Data ss:Type="String">OSGIN1</Data></Cell>
   </Row>
   <Row ss:AutoFitHeight="0">
    <Cell><Data ss:Type="String">novel_chr4_29929</Data></Cell>
    <Cell><Data ss:Type="String">ENSBTAT00000022350</Data></Cell>
    <Cell><Data ss:Type="String">RXRG</Data></Cell>
   </Row>
   <Row ss:AutoFitHeight="0">
    <Cell><Data ss:Type="String">novel_chr4_29929</Data></Cell>
    <Cell><Data ss:Type="String">ENSBTAT00000036655</Data></Cell>
    <Cell><Data ss:Type="String">TBATA</Data></Cell>
   </Row>
   <Row ss:AutoFitHeight="0">
    <Cell><Data ss:Type="String">novel_chr4_29929</Data></Cell>
    <Cell><Data ss:Type="String">ENSBTAT00000029225</Data></Cell>
    <Cell><Data ss:Type="String">SEMA4C</Data></Cell>
   </Row>
   <Row ss:AutoFitHeight="0">
    <Cell><Data ss:Type="String">novel_chr4_29929</Data></Cell>
    <Cell><Data ss:Type="String">ENSBTAT00000024713</Data></Cell>
    <Cell><Data ss:Type="String">CUL4B</Data></Cell>
   </Row>
   <Row ss:AutoFitHeight="0">
    <Cell><Data ss:Type="String">novel_chr4_29929</Data></Cell>
    <Cell><Data ss:Type="String">ENSBTAT00000055845</Data></Cell>
    <Cell><Data ss:Type="String">CDKN2A</Data></Cell>
   </Row>
   <Row ss:AutoFitHeight="0">
    <Cell><Data ss:Type="String">novel_chr4_29929</Data></Cell>
    <Cell><Data ss:Type="String">ENSBTAT00000029081</Data></Cell>
    <Cell><Data ss:Type="String">STARD13</Data></Cell>
   </Row>
   <Row ss:AutoFitHeight="0">
    <Cell><Data ss:Type="String">novel_chr4_29929</Data></Cell>
    <Cell><Data ss:Type="String">ENSBTAT00000018586</Data></Cell>
    <Cell><Data ss:Type="String">KL</Data></Cell>
   </Row>
   <Row ss:AutoFitHeight="0">
    <Cell><Data ss:Type="String">novel_chr4_29929</Data></Cell>
    <Cell><Data ss:Type="String">ENSBTAT00000006052</Data></Cell>
    <Cell><Data ss:Type="String">CSGALNACT1</Data></Cell>
   </Row>
   <Row ss:AutoFitHeight="0">
    <Cell><Data ss:Type="String">novel_chr4_29929</Data></Cell>
    <Cell><Data ss:Type="String">ENSBTAT00000013088</Data></Cell>
    <Cell><Data ss:Type="String">GSE1</Data></Cell>
   </Row>
   <Row ss:AutoFitHeight="0">
    <Cell><Data ss:Type="String">novel_chr4_29929</Data></Cell>
    <Cell><Data ss:Type="String">ENSBTAT00000013808</Data></Cell>
    <Cell><Data ss:Type="String">MARK1</Data></Cell>
   </Row>
   <Row ss:AutoFitHeight="0">
    <Cell><Data ss:Type="String">novel_chr4_29929</Data></Cell>
    <Cell><Data ss:Type="String">ENSBTAT00000001315</Data></Cell>
    <Cell><Data ss:Type="String">N4BP2L1</Data></Cell>
   </Row>
   <Row ss:AutoFitHeight="0">
    <Cell><Data ss:Type="String">novel_chr4_29929</Data></Cell>
    <Cell><Data ss:Type="String">ENSBTAT00000036973</Data></Cell>
    <Cell><Data ss:Type="String">TENM1</Data></Cell>
   </Row>
   <Row ss:AutoFitHeight="0">
    <Cell><Data ss:Type="String">novel_chr4_29929</Data></Cell>
    <Cell><Data ss:Type="String">ENSBTAT00000057265</Data></Cell>
    <Cell><Data ss:Type="String">TENM1</Data></Cell>
   </Row>
   <Row ss:AutoFitHeight="0">
    <Cell><Data ss:Type="String">novel_chr4_29929</Data></Cell>
    <Cell><Data ss:Type="String">ENSBTAT00000018772</Data></Cell>
    <Cell><Data ss:Type="String">MLLT3</Data></Cell>
   </Row>
   <Row ss:AutoFitHeight="0">
    <Cell><Data ss:Type="String">novel_chr4_29929</Data></Cell>
    <Cell><Data ss:Type="String">ENSBTAT00000047590</Data></Cell>
    <Cell><Data ss:Type="String">C6orf89</Data></Cell>
   </Row>
   <Row ss:AutoFitHeight="0">
    <Cell><Data ss:Type="String">novel_chr4_29929</Data></Cell>
    <Cell><Data ss:Type="String">ENSBTAT00000019352</Data></Cell>
    <Cell><Data ss:Type="String">HLX</Data></Cell>
   </Row>
   <Row ss:AutoFitHeight="0">
    <Cell><Data ss:Type="String">novel_chr4_29929</Data></Cell>
    <Cell><Data ss:Type="String">ENSBTAT00000037484</Data></Cell>
    <Cell><Data ss:Type="String">-</Data></Cell>
   </Row>
   <Row ss:AutoFitHeight="0">
    <Cell><Data ss:Type="String">novel_chr4_29929</Data></Cell>
    <Cell><Data ss:Type="String">ENSBTAT00000000944</Data></Cell>
    <Cell><Data ss:Type="String">ADAMTS1</Data></Cell>
   </Row>
   <Row ss:AutoFitHeight="0">
    <Cell><Data ss:Type="String">novel_chr4_29929</Data></Cell>
    <Cell><Data ss:Type="String">ENSBTAT00000014556</Data></Cell>
    <Cell><Data ss:Type="String">IL16</Data></Cell>
   </Row>
   <Row ss:AutoFitHeight="0">
    <Cell><Data ss:Type="String">novel_chr4_29929</Data></Cell>
    <Cell><Data ss:Type="String">ENSBTAT00000066049</Data></Cell>
    <Cell><Data ss:Type="String">-</Data></Cell>
   </Row>
   <Row ss:AutoFitHeight="0">
    <Cell><Data ss:Type="String">novel_chr4_29929</Data></Cell>
    <Cell><Data ss:Type="String">ENSBTAT00000047968</Data></Cell>
    <Cell><Data ss:Type="String">ZFPM1</Data></Cell>
   </Row>
   <Row ss:AutoFitHeight="0">
    <Cell><Data ss:Type="String">novel_chr4_29929</Data></Cell>
    <Cell><Data ss:Type="String">ENSBTAT00000063705</Data></Cell>
    <Cell><Data ss:Type="String">ZFPM1</Data></Cell>
   </Row>
   <Row ss:AutoFitHeight="0">
    <Cell><Data ss:Type="String">novel_chr4_29929</Data></Cell>
    <Cell><Data ss:Type="String">ENSBTAT00000048459</Data></Cell>
    <Cell><Data ss:Type="String">-</Data></Cell>
   </Row>
   <Row ss:AutoFitHeight="0">
    <Cell><Data ss:Type="String">novel_chr4_29929</Data></Cell>
    <Cell><Data ss:Type="String">ENSBTAT00000032535</Data></Cell>
    <Cell><Data ss:Type="String">CTU2</Data></Cell>
   </Row>
   <Row ss:AutoFitHeight="0">
    <Cell><Data ss:Type="String">novel_chr4_29929</Data></Cell>
    <Cell><Data ss:Type="String">ENSBTAT00000001832</Data></Cell>
    <Cell><Data ss:Type="String">C21orf91</Data></Cell>
   </Row>
   <Row ss:AutoFitHeight="0">
    <Cell><Data ss:Type="String">novel_chr4_29929</Data></Cell>
    <Cell><Data ss:Type="String">ENSBTAT00000001214</Data></Cell>
    <Cell><Data ss:Type="String">HEY2</Data></Cell>
   </Row>
   <Row ss:AutoFitHeight="0">
    <Cell><Data ss:Type="String">novel_chr4_29929</Data></Cell>
    <Cell><Data ss:Type="String">ENSBTAT00000004332</Data></Cell>
    <Cell><Data ss:Type="String">TPD52L1</Data></Cell>
   </Row>
   <Row ss:AutoFitHeight="0">
    <Cell><Data ss:Type="String">novel_chr4_29929</Data></Cell>
    <Cell><Data ss:Type="String">ENSBTAT00000063280</Data></Cell>
    <Cell><Data ss:Type="String">MTUS2</Data></Cell>
   </Row>
   <Row ss:AutoFitHeight="0">
    <Cell><Data ss:Type="String">novel_chr4_29929</Data></Cell>
    <Cell><Data ss:Type="String">ENSBTAT00000014515</Data></Cell>
    <Cell><Data ss:Type="String">CBFA2T3</Data></Cell>
   </Row>
   <Row ss:AutoFitHeight="0">
    <Cell><Data ss:Type="String">novel_chr4_29929</Data></Cell>
    <Cell><Data ss:Type="String">ENSBTAT00000007997</Data></Cell>
    <Cell><Data ss:Type="String">MMP28</Data></Cell>
   </Row>
   <Row ss:AutoFitHeight="0">
    <Cell><Data ss:Type="String">novel_chr4_29929</Data></Cell>
    <Cell><Data ss:Type="String">ENSBTAT00000014292</Data></Cell>
    <Cell><Data ss:Type="String">HTR3A</Data></Cell>
   </Row>
   <Row ss:AutoFitHeight="0">
    <Cell><Data ss:Type="String">novel_chr4_29929</Data></Cell>
    <Cell><Data ss:Type="String">ENSBTAT00000014968</Data></Cell>
    <Cell><Data ss:Type="String">ZBTB16</Data></Cell>
   </Row>
   <Row ss:AutoFitHeight="0">
    <Cell><Data ss:Type="String">novel_chr4_29929</Data></Cell>
    <Cell><Data ss:Type="String">ENSBTAT00000032542</Data></Cell>
    <Cell><Data ss:Type="String">CDH15</Data></Cell>
   </Row>
   <Row ss:AutoFitHeight="0">
    <Cell><Data ss:Type="String">novel_chr4_29929</Data></Cell>
    <Cell><Data ss:Type="String">ENSBTAT00000007680</Data></Cell>
    <Cell><Data ss:Type="String">REXO2</Data></Cell>
   </Row>
   <Row ss:AutoFitHeight="0">
    <Cell><Data ss:Type="String">novel_chr4_29929</Data></Cell>
    <Cell><Data ss:Type="String">ENSBTAT00000014141</Data></Cell>
    <Cell><Data ss:Type="String">PDX1</Data></Cell>
   </Row>
   <Row ss:AutoFitHeight="0">
    <Cell><Data ss:Type="String">novel_chr4_29929</Data></Cell>
    <Cell><Data ss:Type="String">ENSBTAT00000025789</Data></Cell>
    <Cell><Data ss:Type="String">RNF214</Data></Cell>
   </Row>
   <Row ss:AutoFitHeight="0">
    <Cell><Data ss:Type="String">novel_chr4_29929</Data></Cell>
    <Cell><Data ss:Type="String">ENSBTAT00000036062</Data></Cell>
    <Cell><Data ss:Type="String">TFEB</Data></Cell>
   </Row>
   <Row ss:AutoFitHeight="0">
    <Cell><Data ss:Type="String">novel_chr4_29929</Data></Cell>
    <Cell><Data ss:Type="String">ENSBTAT00000021544</Data></Cell>
    <Cell><Data ss:Type="String">ENAH</Data></Cell>
   </Row>
   <Row ss:AutoFitHeight="0">
    <Cell><Data ss:Type="String">novel_chr4_29929</Data></Cell>
    <Cell><Data ss:Type="String">ENSBTAT00000013006</Data></Cell>
    <Cell><Data ss:Type="String">FRS3</Data></Cell>
   </Row>
   <Row ss:AutoFitHeight="0">
    <Cell><Data ss:Type="String">novel_chr4_29929</Data></Cell>
    <Cell><Data ss:Type="String">ENSBTAT00000064870</Data></Cell>
    <Cell><Data ss:Type="String">-</Data></Cell>
   </Row>
   <Row ss:AutoFitHeight="0">
    <Cell><Data ss:Type="String">novel_chr4_29929</Data></Cell>
    <Cell><Data ss:Type="String">ENSBTAT00000036067</Data></Cell>
    <Cell><Data ss:Type="String">TAF8</Data></Cell>
   </Row>
   <Row ss:AutoFitHeight="0">
    <Cell><Data ss:Type="String">novel_chr4_29929</Data></Cell>
    <Cell><Data ss:Type="String">ENSBTAT00000017158</Data></Cell>
    <Cell><Data ss:Type="String">CRABP1</Data></Cell>
   </Row>
   <Row ss:AutoFitHeight="0">
    <Cell><Data ss:Type="String">novel_chr4_29929</Data></Cell>
    <Cell><Data ss:Type="String">ENSBTAT00000027954</Data></Cell>
    <Cell><Data ss:Type="String">RHBDL3</Data></Cell>
   </Row>
   <Row ss:AutoFitHeight="0">
    <Cell><Data ss:Type="String">novel_chr4_29929</Data></Cell>
    <Cell><Data ss:Type="String">ENSBTAT00000018261</Data></Cell>
    <Cell><Data ss:Type="String">ITGA5</Data></Cell>
   </Row>
   <Row ss:AutoFitHeight="0">
    <Cell><Data ss:Type="String">novel_chr4_29929</Data></Cell>
    <Cell><Data ss:Type="String">ENSBTAT00000019161</Data></Cell>
    <Cell><Data ss:Type="String">LATS2</Data></Cell>
   </Row>
   <Row ss:AutoFitHeight="0">
    <Cell><Data ss:Type="String">novel_chr4_29929</Data></Cell>
    <Cell><Data ss:Type="String">ENSBTAT00000018034</Data></Cell>
    <Cell ss:StyleID="s66"><Data ss:Type="DateTime">2016-03-11T00:00:00.000</Data></Cell>
   </Row>
   <Row ss:AutoFitHeight="0">
    <Cell><Data ss:Type="String">novel_chr4_29929</Data></Cell>
    <Cell><Data ss:Type="String">ENSBTAT00000017818</Data></Cell>
    <Cell><Data ss:Type="String">ANKH</Data></Cell>
   </Row>
   <Row ss:AutoFitHeight="0">
    <Cell><Data ss:Type="String">novel_chr4_29929</Data></Cell>
    <Cell><Data ss:Type="String">ENSBTAT00000004555</Data></Cell>
    <Cell><Data ss:Type="String">C16orf87</Data></Cell>
   </Row>
   <Row ss:AutoFitHeight="0">
    <Cell><Data ss:Type="String">novel_chr4_29929</Data></Cell>
    <Cell><Data ss:Type="String">ENSBTAT00000026142</Data></Cell>
    <Cell><Data ss:Type="String">GRID1</Data></Cell>
   </Row>
   <Row ss:AutoFitHeight="0">
    <Cell><Data ss:Type="String">novel_chr4_29929</Data></Cell>
    <Cell><Data ss:Type="String">ENSBTAT00000022083</Data></Cell>
    <Cell><Data ss:Type="String">CCDC142</Data></Cell>
   </Row>
   <Row ss:AutoFitHeight="0">
    <Cell><Data ss:Type="String">novel_chr4_29929</Data></Cell>
    <Cell><Data ss:Type="String">ENSBTAT00000063266</Data></Cell>
    <Cell><Data ss:Type="String">CCDC142</Data></Cell>
   </Row>
   <Row ss:AutoFitHeight="0">
    <Cell><Data ss:Type="String">novel_chr4_29929</Data></Cell>
    <Cell><Data ss:Type="String">ENSBTAT00000015575</Data></Cell>
    <Cell><Data ss:Type="String">CRYL1</Data></Cell>
   </Row>
   <Row ss:AutoFitHeight="0">
    <Cell><Data ss:Type="String">novel_chr4_29929</Data></Cell>
    <Cell><Data ss:Type="String">ENSBTAT00000048333</Data></Cell>
    <Cell><Data ss:Type="String">FGF13</Data></Cell>
   </Row>
   <Row ss:AutoFitHeight="0">
    <Cell><Data ss:Type="String">novel_chr4_29929</Data></Cell>
    <Cell><Data ss:Type="String">ENSBTAT00000065403</Data></Cell>
    <Cell><Data ss:Type="String">LDB3</Data></Cell>
   </Row>
   <Row ss:AutoFitHeight="0">
    <Cell><Data ss:Type="String">novel_chr4_29929</Data></Cell>
    <Cell><Data ss:Type="String">ENSBTAT00000047352</Data></Cell>
    <Cell><Data ss:Type="String">TET3</Data></Cell>
   </Row>
   <Row ss:AutoFitHeight="0">
    <Cell><Data ss:Type="String">novel_chr4_29929</Data></Cell>
    <Cell><Data ss:Type="String">ENSBTAT00000033161</Data></Cell>
    <Cell><Data ss:Type="String">EGR4</Data></Cell>
   </Row>
   <Row ss:AutoFitHeight="0">
    <Cell><Data ss:Type="String">novel_chr4_29929</Data></Cell>
    <Cell><Data ss:Type="String">ENSBTAT00000016959</Data></Cell>
    <Cell><Data ss:Type="String">FBXO41</Data></Cell>
   </Row>
   <Row ss:AutoFitHeight="0">
    <Cell><Data ss:Type="String">novel_chr4_29929</Data></Cell>
    <Cell><Data ss:Type="String">ENSBTAT00000046914</Data></Cell>
    <Cell><Data ss:Type="String">ATP1B1</Data></Cell>
   </Row>
   <Row ss:AutoFitHeight="0">
    <Cell><Data ss:Type="String">novel_chr4_29929</Data></Cell>
    <Cell><Data ss:Type="String">ENSBTAT00000063162</Data></Cell>
    <Cell><Data ss:Type="String">ATP1B1</Data></Cell>
   </Row>
   <Row ss:AutoFitHeight="0">
    <Cell><Data ss:Type="String">novel_chr4_29929</Data></Cell>
    <Cell><Data ss:Type="String">ENSBTAT00000023130</Data></Cell>
    <Cell><Data ss:Type="String">ZNF423</Data></Cell>
   </Row>
   <Row ss:AutoFitHeight="0">
    <Cell><Data ss:Type="String">novel_chr4_29929</Data></Cell>
    <Cell><Data ss:Type="String">ENSBTAT00000066030</Data></Cell>
    <Cell><Data ss:Type="String">MEF2D</Data></Cell>
   </Row>
   <Row ss:AutoFitHeight="0">
    <Cell><Data ss:Type="String">novel_chr4_29929</Data></Cell>
    <Cell><Data ss:Type="String">ENSBTAT00000006585</Data></Cell>
    <Cell><Data ss:Type="String">RBP3</Data></Cell>
   </Row>
   <Row ss:AutoFitHeight="0">
    <Cell><Data ss:Type="String">novel_chr4_29929</Data></Cell>
    <Cell><Data ss:Type="String">ENSBTAT00000050191</Data></Cell>
    <Cell><Data ss:Type="String">RHBG</Data></Cell>
   </Row>
   <Row ss:AutoFitHeight="0">
    <Cell><Data ss:Type="String">novel_chr4_29929</Data></Cell>
    <Cell><Data ss:Type="String">ENSBTAT00000016227</Data></Cell>
    <Cell><Data ss:Type="String">RHBG</Data></Cell>
   </Row>
   <Row ss:AutoFitHeight="0">
    <Cell><Data ss:Type="String">novel_chr4_29929</Data></Cell>
    <Cell><Data ss:Type="String">ENSBTAT00000012411</Data></Cell>
    <Cell><Data ss:Type="String">PMF1</Data></Cell>
   </Row>
   <Row ss:AutoFitHeight="0">
    <Cell><Data ss:Type="String">novel_chr4_29929</Data></Cell>
    <Cell><Data ss:Type="String">ENSBTAT00000023667</Data></Cell>
    <Cell><Data ss:Type="String">DMRT1</Data></Cell>
   </Row>
   <Row ss:AutoFitHeight="0">
    <Cell><Data ss:Type="String">novel_chr4_29929</Data></Cell>
    <Cell><Data ss:Type="String">ENSBTAT00000010714</Data></Cell>
    <Cell><Data ss:Type="String">MICAL1</Data></Cell>
   </Row>
   <Row ss:AutoFitHeight="0">
    <Cell><Data ss:Type="String">novel_chr4_29929</Data></Cell>
    <Cell><Data ss:Type="String">ENSBTAT00000063442</Data></Cell>
    <Cell><Data ss:Type="String">-</Data></Cell>
   </Row>
   <Row ss:AutoFitHeight="0">
    <Cell><Data ss:Type="String">novel_chr4_29929</Data></Cell>
    <Cell><Data ss:Type="String">ENSBTAT00000008961</Data></Cell>
    <Cell><Data ss:Type="String">CBL</Data></Cell>
   </Row>
   <Row ss:AutoFitHeight="0">
    <Cell><Data ss:Type="String">novel_chr4_29929</Data></Cell>
    <Cell><Data ss:Type="String">ENSBTAT00000007685</Data></Cell>
    <Cell><Data ss:Type="String">ABCC10</Data></Cell>
   </Row>
   <Row ss:AutoFitHeight="0">
    <Cell><Data ss:Type="String">novel_chr4_29929</Data></Cell>
    <Cell><Data ss:Type="String">ENSBTAT00000028946</Data></Cell>
    <Cell><Data ss:Type="String">MAMLD1</Data></Cell>
   </Row>
   <Row ss:AutoFitHeight="0">
    <Cell><Data ss:Type="String">novel_chr4_29929</Data></Cell>
    <Cell><Data ss:Type="String">ENSBTAT00000046966</Data></Cell>
    <Cell><Data ss:Type="String">SOBP</Data></Cell>
   </Row>
   <Row ss:AutoFitHeight="0">
    <Cell><Data ss:Type="String">novel_chr4_29929</Data></Cell>
    <Cell><Data ss:Type="String">ENSBTAT00000025519</Data></Cell>
    <Cell><Data ss:Type="String">SOBP</Data></Cell>
   </Row>
   <Row ss:AutoFitHeight="0">
    <Cell><Data ss:Type="String">novel_chr4_29929</Data></Cell>
    <Cell><Data ss:Type="String">ENSBTAT00000015900</Data></Cell>
    <Cell><Data ss:Type="String">-</Data></Cell>
   </Row>
   <Row ss:AutoFitHeight="0">
    <Cell><Data ss:Type="String">novel_chr4_29929</Data></Cell>
    <Cell><Data ss:Type="String">ENSBTAT00000023304</Data></Cell>
    <Cell><Data ss:Type="String">AIM1</Data></Cell>
   </Row>
   <Row ss:AutoFitHeight="0">
    <Cell><Data ss:Type="String">novel_chr4_29929</Data></Cell>
    <Cell><Data ss:Type="String">ENSBTAT00000007903</Data></Cell>
    <Cell><Data ss:Type="String">GTPBP2</Data></Cell>
   </Row>
   <Row ss:AutoFitHeight="0">
    <Cell><Data ss:Type="String">novel_chr4_29929</Data></Cell>
    <Cell><Data ss:Type="String">ENSBTAT00000065013</Data></Cell>
    <Cell><Data ss:Type="String">-</Data></Cell>
   </Row>
   <Row ss:AutoFitHeight="0">
    <Cell><Data ss:Type="String">novel_chr4_29929</Data></Cell>
    <Cell><Data ss:Type="String">ENSBTAT00000064760</Data></Cell>
    <Cell><Data ss:Type="String">-</Data></Cell>
   </Row>
   <Row ss:AutoFitHeight="0">
    <Cell><Data ss:Type="String">novel_chr4_29929</Data></Cell>
    <Cell><Data ss:Type="String">ENSBTAT00000046700</Data></Cell>
    <Cell><Data ss:Type="String">-</Data></Cell>
   </Row>
   <Row ss:AutoFitHeight="0">
    <Cell><Data ss:Type="String">novel_chr4_29929</Data></Cell>
    <Cell><Data ss:Type="String">ENSBTAT00000034273</Data></Cell>
    <Cell><Data ss:Type="String">NCOR2</Data></Cell>
   </Row>
   <Row ss:AutoFitHeight="0">
    <Cell><Data ss:Type="String">novel_chr4_29929</Data></Cell>
    <Cell><Data ss:Type="String">ENSBTAT00000026146</Data></Cell>
    <Cell><Data ss:Type="String">THY1</Data></Cell>
   </Row>
   <Row ss:AutoFitHeight="0">
    <Cell><Data ss:Type="String">novel_chr4_29929</Data></Cell>
    <Cell><Data ss:Type="String">ENSBTAT00000012396</Data></Cell>
    <Cell><Data ss:Type="String">TRIM29</Data></Cell>
   </Row>
   <Row ss:AutoFitHeight="0">
    <Cell><Data ss:Type="String">novel_chr4_29929</Data></Cell>
    <Cell><Data ss:Type="String">ENSBTAT00000029664</Data></Cell>
    <Cell><Data ss:Type="String">DNAH10</Data></Cell>
   </Row>
   <Row ss:AutoFitHeight="0">
    <Cell><Data ss:Type="String">novel_chr4_29929</Data></Cell>
    <Cell><Data ss:Type="String">ENSBTAT00000001070</Data></Cell>
    <Cell><Data ss:Type="String">IRX1</Data></Cell>
   </Row>
   <Row ss:AutoFitHeight="0">
    <Cell><Data ss:Type="String">novel_chr4_29929</Data></Cell>
    <Cell><Data ss:Type="String">ENSBTAT00000020643</Data></Cell>
    <Cell><Data ss:Type="String">NEK8</Data></Cell>
   </Row>
   <Row ss:AutoFitHeight="0">
    <Cell><Data ss:Type="String">novel_chr4_29929</Data></Cell>
    <Cell><Data ss:Type="String">ENSBTAT00000016995</Data></Cell>
    <Cell><Data ss:Type="String">PRKD1</Data></Cell>
   </Row>
   <Row ss:AutoFitHeight="0">
    <Cell><Data ss:Type="String">novel_chr4_29929</Data></Cell>
    <Cell><Data ss:Type="String">ENSBTAT00000066098</Data></Cell>
    <Cell><Data ss:Type="String">FAM189B</Data></Cell>
   </Row>
   <Row ss:AutoFitHeight="0">
    <Cell><Data ss:Type="String">novel_chr4_29929</Data></Cell>
    <Cell><Data ss:Type="String">ENSBTAT00000001599</Data></Cell>
    <Cell><Data ss:Type="String">PHLDB2</Data></Cell>
   </Row>
   <Row ss:AutoFitHeight="0">
    <Cell><Data ss:Type="String">novel_chr4_29929</Data></Cell>
    <Cell><Data ss:Type="String">ENSBTAT00000026710</Data></Cell>
    <Cell><Data ss:Type="String">CLMP</Data></Cell>
   </Row>
   <Row ss:AutoFitHeight="0">
    <Cell><Data ss:Type="String">novel_chr4_29929</Data></Cell>
    <Cell><Data ss:Type="String">ENSBTAT00000000677</Data></Cell>
    <Cell><Data ss:Type="String">ATP2B3</Data></Cell>
   </Row>
   <Row ss:AutoFitHeight="0">
    <Cell><Data ss:Type="String">novel_chr4_29929</Data></Cell>
    <Cell><Data ss:Type="String">ENSBTAT00000047025</Data></Cell>
    <Cell><Data ss:Type="String">BIN2</Data></Cell>
   </Row>
   <Row ss:AutoFitHeight="0">
    <Cell><Data ss:Type="String">novel_chr4_29929</Data></Cell>
    <Cell><Data ss:Type="String">ENSBTAT00000046575</Data></Cell>
    <Cell><Data ss:Type="String">FASLG</Data></Cell>
   </Row>
   <Row ss:AutoFitHeight="0">
    <Cell><Data ss:Type="String">novel_chr4_29929</Data></Cell>
    <Cell><Data ss:Type="String">ENSBTAT00000014083</Data></Cell>
    <Cell><Data ss:Type="String">DCST1</Data></Cell>
   </Row>
   <Row ss:AutoFitHeight="0">
    <Cell><Data ss:Type="String">novel_chr4_29929</Data></Cell>
    <Cell><Data ss:Type="String">ENSBTAT00000028669</Data></Cell>
    <Cell><Data ss:Type="String">ZBTB7B</Data></Cell>
   </Row>
   <Row ss:AutoFitHeight="0">
    <Cell><Data ss:Type="String">novel_chr4_29929</Data></Cell>
    <Cell><Data ss:Type="String">ENSBTAT00000040264</Data></Cell>
    <Cell><Data ss:Type="String">SHC1</Data></Cell>
   </Row>
   <Row ss:AutoFitHeight="0">
    <Cell><Data ss:Type="String">novel_chr4_29929</Data></Cell>
    <Cell><Data ss:Type="String">ENSBTAT00000026432</Data></Cell>
    <Cell><Data ss:Type="String">SHC1</Data></Cell>
   </Row>
   <Row ss:AutoFitHeight="0">
    <Cell><Data ss:Type="String">novel_chr4_29929</Data></Cell>
    <Cell><Data ss:Type="String">ENSBTAT00000017678</Data></Cell>
    <Cell><Data ss:Type="String">SIDT1</Data></Cell>
   </Row>
   <Row ss:AutoFitHeight="0">
    <Cell><Data ss:Type="String">novel_chr4_29929</Data></Cell>
    <Cell><Data ss:Type="String">ENSBTAT00000065266</Data></Cell>
    <Cell><Data ss:Type="String">SIDT1</Data></Cell>
   </Row>
   <Row ss:AutoFitHeight="0">
    <Cell><Data ss:Type="String">novel_chr4_29929</Data></Cell>
    <Cell><Data ss:Type="String">ENSBTAT00000065624</Data></Cell>
    <Cell><Data ss:Type="String">ANKRD6</Data></Cell>
   </Row>
   <Row ss:AutoFitHeight="0">
    <Cell><Data ss:Type="String">novel_chr4_29929</Data></Cell>
    <Cell><Data ss:Type="String">ENSBTAT00000011024</Data></Cell>
    <Cell><Data ss:Type="String">AQP2</Data></Cell>
   </Row>
   <Row ss:AutoFitHeight="0">
    <Cell><Data ss:Type="String">novel_chr4_29929</Data></Cell>
    <Cell><Data ss:Type="String">ENSBTAT00000050515</Data></Cell>
    <Cell><Data ss:Type="String">GABRR2</Data></Cell>
   </Row>
   <Row ss:AutoFitHeight="0">
    <Cell><Data ss:Type="String">novel_chr4_29929</Data></Cell>
    <Cell><Data ss:Type="String">ENSBTAT00000024526</Data></Cell>
    <Cell><Data ss:Type="String">GABRR2</Data></Cell>
   </Row>
   <Row ss:AutoFitHeight="0">
    <Cell><Data ss:Type="String">novel_chr4_29929</Data></Cell>
    <Cell><Data ss:Type="String">ENSBTAT00000000588</Data></Cell>
    <Cell><Data ss:Type="String">CCDC102A</Data></Cell>
   </Row>
   <Row ss:AutoFitHeight="0">
    <Cell><Data ss:Type="String">novel_chr4_29929</Data></Cell>
    <Cell><Data ss:Type="String">ENSBTAT00000064306</Data></Cell>
    <Cell><Data ss:Type="String">NAA10</Data></Cell>
   </Row>
   <Row ss:AutoFitHeight="0">
    <Cell><Data ss:Type="String">novel_chr4_29929</Data></Cell>
    <Cell><Data ss:Type="String">ENSBTAT00000015496</Data></Cell>
    <Cell><Data ss:Type="String">GABRR1</Data></Cell>
   </Row>
   <Row ss:AutoFitHeight="0">
    <Cell><Data ss:Type="String">novel_chr4_29929</Data></Cell>
    <Cell><Data ss:Type="String">ENSBTAT00000027405</Data></Cell>
    <Cell><Data ss:Type="String">HNRNPLL</Data></Cell>
   </Row>
   <Row ss:AutoFitHeight="0">
    <Cell><Data ss:Type="String">novel_chr4_29929</Data></Cell>
    <Cell><Data ss:Type="String">ENSBTAT00000056382</Data></Cell>
    <Cell><Data ss:Type="String">-</Data></Cell>
   </Row>
   <Row ss:AutoFitHeight="0">
    <Cell><Data ss:Type="String">novel_chr4_29929</Data></Cell>
    <Cell><Data ss:Type="String">ENSBTAT00000008460</Data></Cell>
    <Cell><Data ss:Type="String">GAP43</Data></Cell>
   </Row>
   <Row ss:AutoFitHeight="0">
    <Cell><Data ss:Type="String">novel_chr4_29929</Data></Cell>
    <Cell><Data ss:Type="String">ENSBTAT00000008666</Data></Cell>
    <Cell><Data ss:Type="String">FAM101B</Data></Cell>
   </Row>
   <Row ss:AutoFitHeight="0">
    <Cell><Data ss:Type="String">novel_chr4_29929</Data></Cell>
    <Cell><Data ss:Type="String">ENSBTAT00000019193</Data></Cell>
    <Cell><Data ss:Type="String">KMT2D</Data></Cell>
   </Row>
   <Row ss:AutoFitHeight="0">
    <Cell><Data ss:Type="String">novel_chr4_29929</Data></Cell>
    <Cell><Data ss:Type="String">ENSBTAT00000063707</Data></Cell>
    <Cell><Data ss:Type="String">KMT2D</Data></Cell>
   </Row>
   <Row ss:AutoFitHeight="0">
    <Cell><Data ss:Type="String">novel_chr4_29929</Data></Cell>
    <Cell><Data ss:Type="String">ENSBTAT00000029554</Data></Cell>
    <Cell><Data ss:Type="String">MYO1C</Data></Cell>
   </Row>
   <Row ss:AutoFitHeight="0">
    <Cell><Data ss:Type="String">novel_chr4_29929</Data></Cell>
    <Cell><Data ss:Type="String">ENSBTAT00000062936</Data></Cell>
    <Cell><Data ss:Type="String">PTCHD2</Data></Cell>
   </Row>
   <Row ss:AutoFitHeight="0">
    <Cell><Data ss:Type="String">novel_chr4_29929</Data></Cell>
    <Cell><Data ss:Type="String">ENSBTAT00000046272</Data></Cell>
    <Cell><Data ss:Type="String">PTCHD2</Data></Cell>
   </Row>
   <Row ss:AutoFitHeight="0">
    <Cell><Data ss:Type="String">novel_chr4_29929</Data></Cell>
    <Cell><Data ss:Type="String">ENSBTAT00000029069</Data></Cell>
    <Cell><Data ss:Type="String">CACNB3</Data></Cell>
   </Row>
   <Row ss:AutoFitHeight="0">
    <Cell><Data ss:Type="String">novel_chr4_29929</Data></Cell>
    <Cell><Data ss:Type="String">ENSBTAT00000005486</Data></Cell>
    <Cell><Data ss:Type="String">MLXIP</Data></Cell>
   </Row>
   <Row ss:AutoFitHeight="0">
    <Cell><Data ss:Type="String">novel_chr4_29929</Data></Cell>
    <Cell><Data ss:Type="String">ENSBTAT00000022553</Data></Cell>
    <Cell><Data ss:Type="String">SETD1B</Data></Cell>
   </Row>
   <Row ss:AutoFitHeight="0">
    <Cell><Data ss:Type="String">novel_chr4_29929</Data></Cell>
    <Cell><Data ss:Type="String">ENSBTAT00000008976</Data></Cell>
    <Cell><Data ss:Type="String">RAPGEF3</Data></Cell>
   </Row>
   <Row ss:AutoFitHeight="0">
    <Cell><Data ss:Type="String">novel_chr4_29929</Data></Cell>
    <Cell><Data ss:Type="String">ENSBTAT00000065570</Data></Cell>
    <Cell><Data ss:Type="String">SGSM2</Data></Cell>
   </Row>
   <Row ss:AutoFitHeight="0">
    <Cell><Data ss:Type="String">novel_chr4_29929</Data></Cell>
    <Cell><Data ss:Type="String">ENSBTAT00000033848</Data></Cell>
    <Cell><Data ss:Type="String">CELF3</Data></Cell>
   </Row>
   <Row ss:AutoFitHeight="0">
    <Cell><Data ss:Type="String">novel_chr4_29929</Data></Cell>
    <Cell><Data ss:Type="String">ENSBTAT00000064369</Data></Cell>
    <Cell><Data ss:Type="String">BEAN1</Data></Cell>
   </Row>
   <Row ss:AutoFitHeight="0">
    <Cell><Data ss:Type="String">novel_chr4_29929</Data></Cell>
    <Cell><Data ss:Type="String">ENSBTAT00000012871</Data></Cell>
    <Cell><Data ss:Type="String">BEAN1</Data></Cell>
   </Row>
   <Row ss:AutoFitHeight="0">
    <Cell><Data ss:Type="String">novel_chr4_29929</Data></Cell>
    <Cell><Data ss:Type="String">ENSBTAT00000035154</Data></Cell>
    <Cell><Data ss:Type="String">MNT</Data></Cell>
   </Row>
   <Row ss:AutoFitHeight="0">
    <Cell><Data ss:Type="String">novel_chr4_29929</Data></Cell>
    <Cell><Data ss:Type="String">ENSBTAT00000005821</Data></Cell>
    <Cell><Data ss:Type="String">AGPAT1</Data></Cell>
   </Row>
   <Row ss:AutoFitHeight="0">
    <Cell><Data ss:Type="String">novel_chr4_29929</Data></Cell>
    <Cell><Data ss:Type="String">ENSBTAT00000010290</Data></Cell>
    <Cell><Data ss:Type="String">PRRT1</Data></Cell>
   </Row>
   <Row ss:AutoFitHeight="0">
    <Cell><Data ss:Type="String">novel_chr4_29929</Data></Cell>
    <Cell><Data ss:Type="String">ENSBTAT00000036631</Data></Cell>
    <Cell><Data ss:Type="String">TLN1</Data></Cell>
   </Row>
   <Row ss:AutoFitHeight="0">
    <Cell><Data ss:Type="String">novel_chr4_29929</Data></Cell>
    <Cell><Data ss:Type="String">ENSBTAT00000057594</Data></Cell>
    <Cell><Data ss:Type="String">PPP1CC</Data></Cell>
   </Row>
   <Row ss:AutoFitHeight="0">
    <Cell><Data ss:Type="String">novel_chr4_29929</Data></Cell>
    <Cell><Data ss:Type="String">ENSBTAT00000029615</Data></Cell>
    <Cell><Data ss:Type="String">CUX2</Data></Cell>
   </Row>
   <Row ss:AutoFitHeight="0">
    <Cell><Data ss:Type="String">novel_chr4_29929</Data></Cell>
    <Cell><Data ss:Type="String">ENSBTAT00000029618</Data></Cell>
    <Cell><Data ss:Type="String">SH2B3</Data></Cell>
   </Row>
   <Row ss:AutoFitHeight="0">
    <Cell><Data ss:Type="String">novel_chr4_29929</Data></Cell>
    <Cell><Data ss:Type="String">ENSBTAT00000064715</Data></Cell>
    <Cell><Data ss:Type="String">ZIC5</Data></Cell>
   </Row>
   <Row ss:AutoFitHeight="0">
    <Cell><Data ss:Type="String">novel_chr4_29929</Data></Cell>
    <Cell><Data ss:Type="String">ENSBTAT00000002564</Data></Cell>
    <Cell><Data ss:Type="String">DRP2</Data></Cell>
   </Row>
   <Row ss:AutoFitHeight="0">
    <Cell><Data ss:Type="String">novel_chr4_29929</Data></Cell>
    <Cell><Data ss:Type="String">ENSBTAT00000018533</Data></Cell>
    <Cell><Data ss:Type="String">PRPF3</Data></Cell>
   </Row>
   <Row ss:AutoFitHeight="0">
    <Cell><Data ss:Type="String">novel_chr4_29929</Data></Cell>
    <Cell><Data ss:Type="String">ENSBTAT00000021588</Data></Cell>
    <Cell><Data ss:Type="String">SCRN1</Data></Cell>
   </Row>
   <Row ss:AutoFitHeight="0">
    <Cell><Data ss:Type="String">novel_chr4_29929</Data></Cell>
    <Cell><Data ss:Type="String">ENSBTAT00000021581</Data></Cell>
    <Cell><Data ss:Type="String">WIPF3</Data></Cell>
   </Row>
   <Row ss:AutoFitHeight="0">
    <Cell><Data ss:Type="String">novel_chr4_29929</Data></Cell>
    <Cell><Data ss:Type="String">ENSBTAT00000015196</Data></Cell>
    <Cell><Data ss:Type="String">RGP1</Data></Cell>
   </Row>
   <Row ss:AutoFitHeight="0">
    <Cell><Data ss:Type="String">novel_chr4_29929</Data></Cell>
    <Cell><Data ss:Type="String">ENSBTAT00000022032</Data></Cell>
    <Cell><Data ss:Type="String">NPRL3</Data></Cell>
   </Row>
   <Row ss:AutoFitHeight="0">
    <Cell><Data ss:Type="String">novel_chr4_29929</Data></Cell>
    <Cell><Data ss:Type="String">ENSBTAT00000011690</Data></Cell>
    <Cell><Data ss:Type="String">NOS1</Data></Cell>
   </Row>
   <Row ss:AutoFitHeight="0">
    <Cell><Data ss:Type="String">novel_chr4_29929</Data></Cell>
    <Cell><Data ss:Type="String">ENSBTAT00000007340</Data></Cell>
    <Cell><Data ss:Type="String">DXO</Data></Cell>
   </Row>
   <Row ss:AutoFitHeight="0">
    <Cell><Data ss:Type="String">novel_chr4_29929</Data></Cell>
    <Cell><Data ss:Type="String">ENSBTAT00000064096</Data></Cell>
    <Cell><Data ss:Type="String">DXO</Data></Cell>
   </Row>
   <Row ss:AutoFitHeight="0">
    <Cell><Data ss:Type="String">novel_chr4_29929</Data></Cell>
    <Cell><Data ss:Type="String">ENSBTAT00000063132</Data></Cell>
    <Cell><Data ss:Type="String">HOXA10</Data></Cell>
   </Row>
   <Row ss:AutoFitHeight="0">
    <Cell><Data ss:Type="String">novel_chr4_29929</Data></Cell>
    <Cell><Data ss:Type="String">ENSBTAT00000056468</Data></Cell>
    <Cell><Data ss:Type="String">HOXA10</Data></Cell>
   </Row>
   <Row ss:AutoFitHeight="0">
    <Cell><Data ss:Type="String">novel_chr4_29929</Data></Cell>
    <Cell><Data ss:Type="String">ENSBTAT00000024320</Data></Cell>
    <Cell><Data ss:Type="String">RERE</Data></Cell>
   </Row>
   <Row ss:AutoFitHeight="0">
    <Cell><Data ss:Type="String">novel_chr4_29929</Data></Cell>
    <Cell><Data ss:Type="String">ENSBTAT00000022048</Data></Cell>
    <Cell><Data ss:Type="String">RGS11</Data></Cell>
   </Row>
   <Row ss:AutoFitHeight="0">
    <Cell><Data ss:Type="String">novel_chr4_29929</Data></Cell>
    <Cell><Data ss:Type="String">ENSBTAT00000010700</Data></Cell>
    <Cell><Data ss:Type="String">HOXA3</Data></Cell>
   </Row>
   <Row ss:AutoFitHeight="0">
    <Cell><Data ss:Type="String">novel_chr4_29929</Data></Cell>
    <Cell><Data ss:Type="String">ENSBTAT00000010699</Data></Cell>
    <Cell><Data ss:Type="String">HOXA2</Data></Cell>
   </Row>
   <Row ss:AutoFitHeight="0">
    <Cell><Data ss:Type="String">novel_chr4_29929</Data></Cell>
    <Cell><Data ss:Type="String">ENSBTAT00000022053</Data></Cell>
    <Cell><Data ss:Type="String">AXIN1</Data></Cell>
   </Row>
   <Row ss:AutoFitHeight="0">
    <Cell><Data ss:Type="String">novel_chr4_29929</Data></Cell>
    <Cell><Data ss:Type="String">ENSBTAT00000061635</Data></Cell>
    <Cell><Data ss:Type="String">CAMTA1</Data></Cell>
   </Row>
   <Row ss:AutoFitHeight="0">
    <Cell><Data ss:Type="String">novel_chr4_29929</Data></Cell>
    <Cell><Data ss:Type="String">ENSBTAT00000015938</Data></Cell>
    <Cell><Data ss:Type="String">IRS2</Data></Cell>
   </Row>
   <Row ss:AutoFitHeight="0">
    <Cell><Data ss:Type="String">novel_chr4_29929</Data></Cell>
    <Cell><Data ss:Type="String">ENSBTAT00000049219</Data></Cell>
    <Cell><Data ss:Type="String">-</Data></Cell>
   </Row>
   <Row ss:AutoFitHeight="0">
    <Cell><Data ss:Type="String">novel_chr4_29929</Data></Cell>
    <Cell><Data ss:Type="String">ENSBTAT00000000305</Data></Cell>
    <Cell><Data ss:Type="String">NHSL1</Data></Cell>
   </Row>
   <Row ss:AutoFitHeight="0">
    <Cell><Data ss:Type="String">novel_chr4_29929</Data></Cell>
    <Cell><Data ss:Type="String">ENSBTAT00000004042</Data></Cell>
    <Cell><Data ss:Type="String">LHX5</Data></Cell>
   </Row>
   <Row ss:AutoFitHeight="0">
    <Cell><Data ss:Type="String">novel_chr4_29929</Data></Cell>
    <Cell><Data ss:Type="String">ENSBTAT00000028482</Data></Cell>
    <Cell><Data ss:Type="String">TNK2</Data></Cell>
   </Row>
   <Row ss:AutoFitHeight="0">
    <Cell><Data ss:Type="String">novel_chr4_29929</Data></Cell>
    <Cell><Data ss:Type="String">ENSBTAT00000046471</Data></Cell>
    <Cell><Data ss:Type="String">TNK2</Data></Cell>
   </Row>
   <Row ss:AutoFitHeight="0">
    <Cell><Data ss:Type="String">novel_chr4_29929</Data></Cell>
    <Cell><Data ss:Type="String">ENSBTAT00000045529</Data></Cell>
    <Cell><Data ss:Type="String">ESPN</Data></Cell>
   </Row>
   <Row ss:AutoFitHeight="0">
    <Cell><Data ss:Type="String">novel_chr4_29929</Data></Cell>
    <Cell><Data ss:Type="String">ENSBTAT00000004845</Data></Cell>
    <Cell><Data ss:Type="String">TDRD7</Data></Cell>
   </Row>
   <Row ss:AutoFitHeight="0">
    <Cell><Data ss:Type="String">novel_chr4_29929</Data></Cell>
    <Cell><Data ss:Type="String">ENSBTAT00000022975</Data></Cell>
    <Cell><Data ss:Type="String">RHBDL1</Data></Cell>
   </Row>
   <Row ss:AutoFitHeight="0">
    <Cell><Data ss:Type="String">novel_chr4_29929</Data></Cell>
    <Cell><Data ss:Type="String">ENSBTAT00000028254</Data></Cell>
    <Cell><Data ss:Type="String">ACOT7</Data></Cell>
   </Row>
   <Row ss:AutoFitHeight="0">
    <Cell><Data ss:Type="String">novel_chr4_29929</Data></Cell>
    <Cell><Data ss:Type="String">ENSBTAT00000034110</Data></Cell>
    <Cell><Data ss:Type="String">HES3</Data></Cell>
   </Row>
   <Row ss:AutoFitHeight="0">
    <Cell><Data ss:Type="String">novel_chr4_29929</Data></Cell>
    <Cell><Data ss:Type="String">ENSBTAT00000038558</Data></Cell>
    <Cell><Data ss:Type="String">ASB2</Data></Cell>
   </Row>
   <Row ss:AutoFitHeight="0">
    <Cell><Data ss:Type="String">novel_chr4_29929</Data></Cell>
    <Cell><Data ss:Type="String">ENSBTAT00000052368</Data></Cell>
    <Cell><Data ss:Type="String">FBXL16</Data></Cell>
   </Row>
   <Row ss:AutoFitHeight="0">
    <Cell><Data ss:Type="String">novel_chr4_29929</Data></Cell>
    <Cell><Data ss:Type="String">ENSBTAT00000036144</Data></Cell>
    <Cell><Data ss:Type="String">RTN4</Data></Cell>
   </Row>
   <Row ss:AutoFitHeight="0">
    <Cell><Data ss:Type="String">novel_chr4_29929</Data></Cell>
    <Cell><Data ss:Type="String">ENSBTAT00000014745</Data></Cell>
    <Cell><Data ss:Type="String">RTN4</Data></Cell>
   </Row>
   <Row ss:AutoFitHeight="0">
    <Cell><Data ss:Type="String">novel_chr4_29929</Data></Cell>
    <Cell><Data ss:Type="String">ENSBTAT00000016014</Data></Cell>
    <Cell><Data ss:Type="String">CORO2A</Data></Cell>
   </Row>
   <Row ss:AutoFitHeight="0">
    <Cell><Data ss:Type="String">novel_chr4_29929</Data></Cell>
    <Cell><Data ss:Type="String">ENSBTAT00000000204</Data></Cell>
    <Cell><Data ss:Type="String">RPUSD1</Data></Cell>
   </Row>
   <Row ss:AutoFitHeight="0">
    <Cell><Data ss:Type="String">novel_chr4_29929</Data></Cell>
    <Cell><Data ss:Type="String">ENSBTAT00000005736</Data></Cell>
    <Cell><Data ss:Type="String">ESRP2</Data></Cell>
   </Row>
   <Row ss:AutoFitHeight="0">
    <Cell><Data ss:Type="String">novel_chr4_29929</Data></Cell>
    <Cell><Data ss:Type="String">ENSBTAT00000000573</Data></Cell>
    <Cell><Data ss:Type="String">BDH1</Data></Cell>
   </Row>
   <Row ss:AutoFitHeight="0">
    <Cell><Data ss:Type="String">novel_chr4_29929</Data></Cell>
    <Cell><Data ss:Type="String">ENSBTAT00000065070</Data></Cell>
    <Cell><Data ss:Type="String">CCDC85A</Data></Cell>
   </Row>
   <Row ss:AutoFitHeight="0">
    <Cell><Data ss:Type="String">novel_chr4_29929</Data></Cell>
    <Cell><Data ss:Type="String">ENSBTAT00000016446</Data></Cell>
    <Cell><Data ss:Type="String">CCDC85A</Data></Cell>
   </Row>
   <Row ss:AutoFitHeight="0">
    <Cell><Data ss:Type="String">novel_chr4_29929</Data></Cell>
    <Cell><Data ss:Type="String">ENSBTAT00000010992</Data></Cell>
    <Cell><Data ss:Type="String">-</Data></Cell>
   </Row>
   <Row ss:AutoFitHeight="0">
    <Cell><Data ss:Type="String">novel_chr4_29929</Data></Cell>
    <Cell><Data ss:Type="String">ENSBTAT00000011545</Data></Cell>
    <Cell><Data ss:Type="String">-</Data></Cell>
   </Row>
   <Row ss:AutoFitHeight="0">
    <Cell><Data ss:Type="String">novel_chr4_29929</Data></Cell>
    <Cell><Data ss:Type="String">ENSBTAT00000019198</Data></Cell>
    <Cell><Data ss:Type="String">CCHCR1</Data></Cell>
   </Row>
   <Row ss:AutoFitHeight="0">
    <Cell><Data ss:Type="String">novel_chr4_29929</Data></Cell>
    <Cell><Data ss:Type="String">ENSBTAT00000006917</Data></Cell>
    <Cell><Data ss:Type="String">PEX13</Data></Cell>
   </Row>
   <Row ss:AutoFitHeight="0">
    <Cell><Data ss:Type="String">novel_chr4_29929</Data></Cell>
    <Cell><Data ss:Type="String">ENSBTAT00000061005</Data></Cell>
    <Cell><Data ss:Type="String">HMGA2</Data></Cell>
   </Row>
   <Row ss:AutoFitHeight="0">
    <Cell><Data ss:Type="String">novel_chr4_29929</Data></Cell>
    <Cell><Data ss:Type="String">ENSBTAT00000053178</Data></Cell>
    <Cell><Data ss:Type="String">LEMD3</Data></Cell>
   </Row>
   <Row ss:AutoFitHeight="0">
    <Cell><Data ss:Type="String">novel_chr4_29929</Data></Cell>
    <Cell><Data ss:Type="String">ENSBTAT00000023987</Data></Cell>
    <Cell><Data ss:Type="String">BCL11B</Data></Cell>
   </Row>
   <Row ss:AutoFitHeight="0">
    <Cell><Data ss:Type="String">novel_chr4_29929</Data></Cell>
    <Cell><Data ss:Type="String">ENSBTAT00000026148</Data></Cell>
    <Cell><Data ss:Type="String">EDAR</Data></Cell>
   </Row>
   <Row ss:AutoFitHeight="0">
    <Cell><Data ss:Type="String">novel_chr4_29929</Data></Cell>
    <Cell><Data ss:Type="String">ENSBTAT00000034094</Data></Cell>
    <Cell><Data ss:Type="String">CEP104</Data></Cell>
   </Row>
   <Row ss:AutoFitHeight="0">
    <Cell><Data ss:Type="String">novel_chr4_29929</Data></Cell>
    <Cell><Data ss:Type="String">ENSBTAT00000004815</Data></Cell>
    <Cell><Data ss:Type="String">CCDC64</Data></Cell>
   </Row>
   <Row ss:AutoFitHeight="0">
    <Cell><Data ss:Type="String">novel_chr4_29929</Data></Cell>
    <Cell><Data ss:Type="String">ENSBTAT00000007643</Data></Cell>
    <Cell><Data ss:Type="String">TP73</Data></Cell>
   </Row>
   <Row ss:AutoFitHeight="0">
    <Cell><Data ss:Type="String">novel_chr4_29929</Data></Cell>
    <Cell><Data ss:Type="String">ENSBTAT00000027999</Data></Cell>
    <Cell><Data ss:Type="String">P3H2</Data></Cell>
   </Row>
   <Row ss:AutoFitHeight="0">
    <Cell><Data ss:Type="String">novel_chr4_29929</Data></Cell>
    <Cell><Data ss:Type="String">ENSBTAT00000019489</Data></Cell>
    <Cell><Data ss:Type="String">ZFHX3</Data></Cell>
   </Row>
   <Row ss:AutoFitHeight="0">
    <Cell><Data ss:Type="String">novel_chr4_29929</Data></Cell>
    <Cell><Data ss:Type="String">ENSBTAT00000023562</Data></Cell>
    <Cell><Data ss:Type="String">BEGAIN</Data></Cell>
   </Row>
   <Row ss:AutoFitHeight="0">
    <Cell><Data ss:Type="String">novel_chr4_29929</Data></Cell>
    <Cell><Data ss:Type="String">ENSBTAT00000009443</Data></Cell>
    <Cell><Data ss:Type="String">AVPR1A</Data></Cell>
   </Row>
   <Row ss:AutoFitHeight="0">
    <Cell><Data ss:Type="String">novel_chr4_29929</Data></Cell>
    <Cell><Data ss:Type="String">ENSBTAT00000026209</Data></Cell>
    <Cell><Data ss:Type="String">IL1RN</Data></Cell>
   </Row>
   <Row ss:AutoFitHeight="0">
    <Cell><Data ss:Type="String">novel_chr4_29929</Data></Cell>
    <Cell><Data ss:Type="String">ENSBTAT00000027769</Data></Cell>
    <Cell><Data ss:Type="String">ARHGEF16</Data></Cell>
   </Row>
   <Row ss:AutoFitHeight="0">
    <Cell><Data ss:Type="String">novel_chr4_29929</Data></Cell>
    <Cell><Data ss:Type="String">ENSBTAT00000009534</Data></Cell>
    <Cell><Data ss:Type="String">TMEM204</Data></Cell>
   </Row>
   <Row ss:AutoFitHeight="0">
    <Cell><Data ss:Type="String">novel_chr4_29929</Data></Cell>
    <Cell><Data ss:Type="String">ENSBTAT00000002854</Data></Cell>
    <Cell><Data ss:Type="String">CRAMP1L</Data></Cell>
   </Row>
   <Row ss:AutoFitHeight="0">
    <Cell><Data ss:Type="String">novel_chr4_29929</Data></Cell>
    <Cell><Data ss:Type="String">ENSBTAT00000024101</Data></Cell>
    <Cell><Data ss:Type="String">PXN</Data></Cell>
   </Row>
   <Row ss:AutoFitHeight="0">
    <Cell><Data ss:Type="String">novel_chr4_29929</Data></Cell>
    <Cell><Data ss:Type="String">ENSBTAT00000019858</Data></Cell>
    <Cell><Data ss:Type="String">ETV5</Data></Cell>
   </Row>
   <Row ss:AutoFitHeight="0">
    <Cell><Data ss:Type="String">novel_chr4_29929</Data></Cell>
    <Cell><Data ss:Type="String">ENSBTAT00000025245</Data></Cell>
    <Cell><Data ss:Type="String">PRDM16</Data></Cell>
   </Row>
   <Row ss:AutoFitHeight="0">
    <Cell><Data ss:Type="String">novel_chr4_29929</Data></Cell>
    <Cell><Data ss:Type="String">ENSBTAT00000054707</Data></Cell>
    <Cell><Data ss:Type="String">FOXI3</Data></Cell>
   </Row>
   <Row ss:AutoFitHeight="0">
    <Cell><Data ss:Type="String">novel_chr4_29929</Data></Cell>
    <Cell><Data ss:Type="String">ENSBTAT00000063344</Data></Cell>
    <Cell><Data ss:Type="String">PLCH2</Data></Cell>
   </Row>
   <Row ss:AutoFitHeight="0">
    <Cell><Data ss:Type="String">novel_chr4_29929</Data></Cell>
    <Cell><Data ss:Type="String">ENSBTAT00000006865</Data></Cell>
    <Cell><Data ss:Type="String">C3orf70</Data></Cell>
   </Row>
   <Row ss:AutoFitHeight="0">
    <Cell><Data ss:Type="String">novel_chr4_29929</Data></Cell>
    <Cell><Data ss:Type="String">ENSBTAT00000026987</Data></Cell>
    <Cell><Data ss:Type="String">NLGN2</Data></Cell>
   </Row>
   <Row ss:AutoFitHeight="0">
    <Cell><Data ss:Type="String">novel_chr4_29929</Data></Cell>
    <Cell><Data ss:Type="String">ENSBTAT00000039864</Data></Cell>
    <Cell><Data ss:Type="String">IL18BP</Data></Cell>
   </Row>
   <Row ss:AutoFitHeight="0">
    <Cell><Data ss:Type="String">novel_chr4_29929</Data></Cell>
    <Cell><Data ss:Type="String">ENSBTAT00000064052</Data></Cell>
    <Cell><Data ss:Type="String">IL18BP</Data></Cell>
   </Row>
   <Row ss:AutoFitHeight="0">
    <Cell><Data ss:Type="String">novel_chr4_29929</Data></Cell>
    <Cell><Data ss:Type="String">ENSBTAT00000029052</Data></Cell>
    <Cell><Data ss:Type="String">C12orf43</Data></Cell>
   </Row>
   <Row ss:AutoFitHeight="0">
    <Cell><Data ss:Type="String">novel_chr4_29929</Data></Cell>
    <Cell><Data ss:Type="String">ENSBTAT00000063175</Data></Cell>
    <Cell><Data ss:Type="String">LRRC4</Data></Cell>
   </Row>
   <Row ss:AutoFitHeight="0">
    <Cell><Data ss:Type="String">novel_chr4_29929</Data></Cell>
    <Cell><Data ss:Type="String">ENSBTAT00000014166</Data></Cell>
    <Cell><Data ss:Type="String">LRRC4</Data></Cell>
   </Row>
   <Row ss:AutoFitHeight="0">
    <Cell><Data ss:Type="String">novel_chr4_29929</Data></Cell>
    <Cell><Data ss:Type="String">ENSBTAT00000028787</Data></Cell>
    <Cell><Data ss:Type="String">CTTNBP2NL</Data></Cell>
   </Row>
   <Row ss:AutoFitHeight="0">
    <Cell><Data ss:Type="String">novel_chr4_29929</Data></Cell>
    <Cell><Data ss:Type="String">ENSBTAT00000000602</Data></Cell>
    <Cell><Data ss:Type="String">THPO</Data></Cell>
   </Row>
   <Row ss:AutoFitHeight="0">
    <Cell><Data ss:Type="String">novel_chr4_29929</Data></Cell>
    <Cell><Data ss:Type="String">ENSBTAT00000016291</Data></Cell>
    <Cell><Data ss:Type="String">CLCN2</Data></Cell>
   </Row>
   <Row ss:AutoFitHeight="0">
    <Cell><Data ss:Type="String">novel_chr4_29929</Data></Cell>
    <Cell><Data ss:Type="String">ENSBTAT00000009222</Data></Cell>
    <Cell><Data ss:Type="String">MOK</Data></Cell>
   </Row>
   <Row ss:AutoFitHeight="0">
    <Cell><Data ss:Type="String">novel_chr4_29929</Data></Cell>
    <Cell><Data ss:Type="String">ENSBTAT00000027480</Data></Cell>
    <Cell><Data ss:Type="String">PKD1</Data></Cell>
   </Row>
   <Row ss:AutoFitHeight="0">
    <Cell><Data ss:Type="String">novel_chr4_29929</Data></Cell>
    <Cell><Data ss:Type="String">ENSBTAT00000018610</Data></Cell>
    <Cell><Data ss:Type="String">NKX2-6</Data></Cell>
   </Row>
   <Row ss:AutoFitHeight="0">
    <Cell><Data ss:Type="String">novel_chr4_29929</Data></Cell>
    <Cell><Data ss:Type="String">ENSBTAT00000024486</Data></Cell>
    <Cell><Data ss:Type="String">ARHGAP9</Data></Cell>
   </Row>
   <Row ss:AutoFitHeight="0">
    <Cell><Data ss:Type="String">novel_chr4_29929</Data></Cell>
    <Cell><Data ss:Type="String">ENSBTAT00000065603</Data></Cell>
    <Cell><Data ss:Type="String">LRP3</Data></Cell>
   </Row>
   <Row ss:AutoFitHeight="0">
    <Cell><Data ss:Type="String">novel_chr4_29929</Data></Cell>
    <Cell><Data ss:Type="String">ENSBTAT00000014397</Data></Cell>
    <Cell><Data ss:Type="String">FOXN4</Data></Cell>
   </Row>
   <Row ss:AutoFitHeight="0">
    <Cell><Data ss:Type="String">novel_chr4_29929</Data></Cell>
    <Cell><Data ss:Type="String">ENSBTAT00000008663</Data></Cell>
    <Cell><Data ss:Type="String">INHBE</Data></Cell>
   </Row>
   <Row ss:AutoFitHeight="0">
    <Cell><Data ss:Type="String">novel_chr4_29929</Data></Cell>
    <Cell><Data ss:Type="String">ENSBTAT00000014382</Data></Cell>
    <Cell><Data ss:Type="String">TMEM181</Data></Cell>
   </Row>
   <Row ss:AutoFitHeight="0">
    <Cell><Data ss:Type="String">novel_chr4_29929</Data></Cell>
    <Cell><Data ss:Type="String">ENSBTAT00000006573</Data></Cell>
    <Cell><Data ss:Type="String">TNPO3</Data></Cell>
   </Row>
   <Row ss:AutoFitHeight="0">
    <Cell><Data ss:Type="String">novel_chr4_29929</Data></Cell>
    <Cell><Data ss:Type="String">ENSBTAT00000013136</Data></Cell>
    <Cell><Data ss:Type="String">E4F1</Data></Cell>
   </Row>
   <Row ss:AutoFitHeight="0">
    <Cell><Data ss:Type="String">novel_chr4_29929</Data></Cell>
    <Cell><Data ss:Type="String">ENSBTAT00000013142</Data></Cell>
    <Cell><Data ss:Type="String">DNASE1L2</Data></Cell>
   </Row>
   <Row ss:AutoFitHeight="0">
    <Cell><Data ss:Type="String">novel_chr4_29929</Data></Cell>
    <Cell><Data ss:Type="String">ENSBTAT00000025757</Data></Cell>
    <Cell><Data ss:Type="String">DVL3</Data></Cell>
   </Row>
   <Row ss:AutoFitHeight="0">
    <Cell><Data ss:Type="String">novel_chr4_29929</Data></Cell>
    <Cell><Data ss:Type="String">ENSBTAT00000050490</Data></Cell>
    <Cell><Data ss:Type="String">CKB</Data></Cell>
   </Row>
   <Row ss:AutoFitHeight="0">
    <Cell><Data ss:Type="String">novel_chr4_29929</Data></Cell>
    <Cell><Data ss:Type="String">ENSBTAT00000044388</Data></Cell>
    <Cell><Data ss:Type="String">TRMT61A</Data></Cell>
   </Row>
   <Row ss:AutoFitHeight="0">
    <Cell><Data ss:Type="String">novel_chr4_29929</Data></Cell>
    <Cell><Data ss:Type="String">ENSBTAT00000010558</Data></Cell>
    <Cell><Data ss:Type="String">TRMT61A</Data></Cell>
   </Row>
   <Row ss:AutoFitHeight="0">
    <Cell><Data ss:Type="String">novel_chr4_29929</Data></Cell>
    <Cell><Data ss:Type="String">ENSBTAT00000025035</Data></Cell>
    <Cell><Data ss:Type="String">MYBPHL</Data></Cell>
   </Row>
   <Row ss:AutoFitHeight="0">
    <Cell><Data ss:Type="String">novel_chr4_29929</Data></Cell>
    <Cell><Data ss:Type="String">ENSBTAT00000025062</Data></Cell>
    <Cell><Data ss:Type="String">SSH1</Data></Cell>
   </Row>
   <Row ss:AutoFitHeight="0">
    <Cell><Data ss:Type="String">novel_chr4_29929</Data></Cell>
    <Cell><Data ss:Type="String">ENSBTAT00000045168</Data></Cell>
    <Cell><Data ss:Type="String">TMEM119</Data></Cell>
   </Row>
   <Row ss:AutoFitHeight="0">
    <Cell><Data ss:Type="String">novel_chr4_29929</Data></Cell>
    <Cell><Data ss:Type="String">ENSBTAT00000045157</Data></Cell>
    <Cell><Data ss:Type="String">SART3</Data></Cell>
   </Row>
   <Row ss:AutoFitHeight="0">
    <Cell><Data ss:Type="String">novel_chr4_29929</Data></Cell>
    <Cell><Data ss:Type="String">ENSBTAT00000044849</Data></Cell>
    <Cell><Data ss:Type="String">ADRA1A</Data></Cell>
   </Row>
   <Row ss:AutoFitHeight="0">
    <Cell><Data ss:Type="String">novel_chr4_29929</Data></Cell>
    <Cell><Data ss:Type="String">ENSBTAT00000001847</Data></Cell>
    <Cell><Data ss:Type="String">CNRIP1</Data></Cell>
   </Row>
   <Row ss:AutoFitHeight="0">
    <Cell><Data ss:Type="String">novel_chr4_29929</Data></Cell>
    <Cell><Data ss:Type="String">ENSBTAT00000026036</Data></Cell>
    <Cell><Data ss:Type="String">-</Data></Cell>
   </Row>
   <Row ss:AutoFitHeight="0">
    <Cell><Data ss:Type="String">novel_chr4_29929</Data></Cell>
    <Cell><Data ss:Type="String">ENSBTAT00000000829</Data></Cell>
    <Cell><Data ss:Type="String">-</Data></Cell>
   </Row>
   <Row ss:AutoFitHeight="0">
    <Cell><Data ss:Type="String">novel_chr4_29929</Data></Cell>
    <Cell><Data ss:Type="String">ENSBTAT00000000932</Data></Cell>
    <Cell><Data ss:Type="String">MYO18B</Data></Cell>
   </Row>
   <Row ss:AutoFitHeight="0">
    <Cell><Data ss:Type="String">novel_chr4_29929</Data></Cell>
    <Cell><Data ss:Type="String">ENSBTAT00000006203</Data></Cell>
    <Cell><Data ss:Type="String">PAQR4</Data></Cell>
   </Row>
   <Row ss:AutoFitHeight="0">
    <Cell><Data ss:Type="String">novel_chr4_29929</Data></Cell>
    <Cell><Data ss:Type="String">ENSBTAT00000005040</Data></Cell>
    <Cell><Data ss:Type="String">SLC13A4</Data></Cell>
   </Row>
   <Row ss:AutoFitHeight="0">
    <Cell><Data ss:Type="String">novel_chr4_29929</Data></Cell>
    <Cell><Data ss:Type="String">ENSBTAT00000006206</Data></Cell>
    <Cell><Data ss:Type="String">PKMYT1</Data></Cell>
   </Row>
   <Row ss:AutoFitHeight="0">
    <Cell><Data ss:Type="String">novel_chr4_29929</Data></Cell>
    <Cell><Data ss:Type="String">ENSBTAT00000037528</Data></Cell>
    <Cell><Data ss:Type="String">ZSCAN10</Data></Cell>
   </Row>
   <Row ss:AutoFitHeight="0">
    <Cell><Data ss:Type="String">novel_chr4_29929</Data></Cell>
    <Cell><Data ss:Type="String">ENSBTAT00000063337</Data></Cell>
    <Cell><Data ss:Type="String">NONO</Data></Cell>
   </Row>
   <Row ss:AutoFitHeight="0">
    <Cell><Data ss:Type="String">novel_chr4_29929</Data></Cell>
    <Cell><Data ss:Type="String">ENSBTAT00000016122</Data></Cell>
    <Cell><Data ss:Type="String">NONO</Data></Cell>
   </Row>
   <Row ss:AutoFitHeight="0">
    <Cell><Data ss:Type="String">novel_chr4_29929</Data></Cell>
    <Cell><Data ss:Type="String">ENSBTAT00000064272</Data></Cell>
    <Cell><Data ss:Type="String">PROSER3</Data></Cell>
   </Row>
   <Row ss:AutoFitHeight="0">
    <Cell><Data ss:Type="String">novel_chr4_29929</Data></Cell>
    <Cell><Data ss:Type="String">ENSBTAT00000032278</Data></Cell>
    <Cell><Data ss:Type="String">PROSER3</Data></Cell>
   </Row>
   <Row ss:AutoFitHeight="0">
    <Cell><Data ss:Type="String">novel_chr4_29929</Data></Cell>
    <Cell><Data ss:Type="String">ENSBTAT00000063505</Data></Cell>
    <Cell><Data ss:Type="String">PROSER3</Data></Cell>
   </Row>
   <Row ss:AutoFitHeight="0">
    <Cell><Data ss:Type="String">novel_chr4_29929</Data></Cell>
    <Cell><Data ss:Type="String">ENSBTAT00000007309</Data></Cell>
    <Cell><Data ss:Type="String">MLLT4</Data></Cell>
   </Row>
   <Row ss:AutoFitHeight="0">
    <Cell><Data ss:Type="String">novel_chr4_29929</Data></Cell>
    <Cell><Data ss:Type="String">ENSBTAT00000016949</Data></Cell>
    <Cell><Data ss:Type="String">BTBD6</Data></Cell>
   </Row>
   <Row ss:AutoFitHeight="0">
    <Cell><Data ss:Type="String">novel_chr4_29929</Data></Cell>
    <Cell><Data ss:Type="String">ENSBTAT00000063724</Data></Cell>
    <Cell><Data ss:Type="String">PIK3R5</Data></Cell>
   </Row>
   <Row ss:AutoFitHeight="0">
    <Cell><Data ss:Type="String">novel_chr4_29929</Data></Cell>
    <Cell><Data ss:Type="String">ENSBTAT00000007845</Data></Cell>
    <Cell><Data ss:Type="String">PIK3R5</Data></Cell>
   </Row>
   <Row ss:AutoFitHeight="0">
    <Cell><Data ss:Type="String">novel_chr4_29929</Data></Cell>
    <Cell><Data ss:Type="String">ENSBTAT00000065956</Data></Cell>
    <Cell><Data ss:Type="String">PIK3R5</Data></Cell>
   </Row>
   <Row ss:AutoFitHeight="0">
    <Cell><Data ss:Type="String">novel_chr4_29929</Data></Cell>
    <Cell><Data ss:Type="String">ENSBTAT00000052340</Data></Cell>
    <Cell><Data ss:Type="String">MN1</Data></Cell>
   </Row>
   <Row ss:AutoFitHeight="0">
    <Cell><Data ss:Type="String">novel_chr4_29929</Data></Cell>
    <Cell><Data ss:Type="String">ENSBTAT00000044692</Data></Cell>
    <Cell><Data ss:Type="String">ATXN1</Data></Cell>
   </Row>
   <Row ss:AutoFitHeight="0">
    <Cell><Data ss:Type="String">novel_chr4_29929</Data></Cell>
    <Cell><Data ss:Type="String">ENSBTAT00000064416</Data></Cell>
    <Cell><Data ss:Type="String">MTA1</Data></Cell>
   </Row>
   <Row ss:AutoFitHeight="0">
    <Cell><Data ss:Type="String">novel_chr4_29929</Data></Cell>
    <Cell><Data ss:Type="String">ENSBTAT00000063557</Data></Cell>
    <Cell><Data ss:Type="String">MTA1</Data></Cell>
   </Row>
   <Row ss:AutoFitHeight="0">
    <Cell><Data ss:Type="String">novel_chr4_29929</Data></Cell>
    <Cell><Data ss:Type="String">ENSBTAT00000028464</Data></Cell>
    <Cell><Data ss:Type="String">MED12</Data></Cell>
   </Row>
   <Row ss:AutoFitHeight="0">
    <Cell><Data ss:Type="String">novel_chr4_29929</Data></Cell>
    <Cell><Data ss:Type="String">ENSBTAT00000063218</Data></Cell>
    <Cell><Data ss:Type="String">MED12</Data></Cell>
   </Row>
   <Row ss:AutoFitHeight="0">
    <Cell><Data ss:Type="String">novel_chr4_29929</Data></Cell>
    <Cell><Data ss:Type="String">ENSBTAT00000065972</Data></Cell>
    <Cell><Data ss:Type="String">MED12</Data></Cell>
   </Row>
   <Row ss:AutoFitHeight="0">
    <Cell><Data ss:Type="String">novel_chr4_29929</Data></Cell>
    <Cell><Data ss:Type="String">ENSBTAT00000005889</Data></Cell>
    <Cell><Data ss:Type="String">UBN2</Data></Cell>
   </Row>
   <Row ss:AutoFitHeight="0">
    <Cell><Data ss:Type="String">novel_chr4_29929</Data></Cell>
    <Cell><Data ss:Type="String">ENSBTAT00000027710</Data></Cell>
    <Cell><Data ss:Type="String">KCNA4</Data></Cell>
   </Row>
   <Row ss:AutoFitHeight="0">
    <Cell><Data ss:Type="String">novel_chr4_29929</Data></Cell>
    <Cell><Data ss:Type="String">ENSBTAT00000023659</Data></Cell>
    <Cell><Data ss:Type="String">KLRG2</Data></Cell>
   </Row>
   <Row ss:AutoFitHeight="0">
    <Cell><Data ss:Type="String">novel_chr4_29929</Data></Cell>
    <Cell><Data ss:Type="String">ENSBTAT00000063930</Data></Cell>
    <Cell><Data ss:Type="String">-</Data></Cell>
   </Row>
   <Row ss:AutoFitHeight="0">
    <Cell><Data ss:Type="String">novel_chr4_29929</Data></Cell>
    <Cell><Data ss:Type="String">ENSBTAT00000025290</Data></Cell>
    <Cell><Data ss:Type="String">-</Data></Cell>
   </Row>
   <Row ss:AutoFitHeight="0">
    <Cell><Data ss:Type="String">novel_chr4_29929</Data></Cell>
    <Cell><Data ss:Type="String">ENSBTAT00000066205</Data></Cell>
    <Cell><Data ss:Type="String">-</Data></Cell>
   </Row>
   <Row ss:AutoFitHeight="0">
    <Cell><Data ss:Type="String">novel_chr4_29929</Data></Cell>
    <Cell><Data ss:Type="String">ENSBTAT00000002776</Data></Cell>
    <Cell><Data ss:Type="String">CCDC157</Data></Cell>
   </Row>
   <Row ss:AutoFitHeight="0">
    <Cell><Data ss:Type="String">novel_chr4_29929</Data></Cell>
    <Cell><Data ss:Type="String">ENSBTAT00000011369</Data></Cell>
    <Cell><Data ss:Type="String">CSTF3</Data></Cell>
   </Row>
   <Row ss:AutoFitHeight="0">
    <Cell><Data ss:Type="String">novel_chr4_29929</Data></Cell>
    <Cell><Data ss:Type="String">ENSBTAT00000021723</Data></Cell>
    <Cell><Data ss:Type="String">ROGDI</Data></Cell>
   </Row>
   <Row ss:AutoFitHeight="0">
    <Cell><Data ss:Type="String">novel_chr4_29929</Data></Cell>
    <Cell><Data ss:Type="String">ENSBTAT00000015545</Data></Cell>
    <Cell><Data ss:Type="String">TNR</Data></Cell>
   </Row>
   <Row ss:AutoFitHeight="0">
    <Cell><Data ss:Type="String">novel_chr4_29929</Data></Cell>
    <Cell><Data ss:Type="String">ENSBTAT00000039684</Data></Cell>
    <Cell><Data ss:Type="String">C11orf91</Data></Cell>
   </Row>
   <Row ss:AutoFitHeight="0">
    <Cell><Data ss:Type="String">novel_chr4_29929</Data></Cell>
    <Cell><Data ss:Type="String">ENSBTAT00000025374</Data></Cell>
    <Cell><Data ss:Type="String">CLDN11</Data></Cell>
   </Row>
   <Row ss:AutoFitHeight="0">
    <Cell><Data ss:Type="String">novel_chr4_29929</Data></Cell>
    <Cell><Data ss:Type="String">ENSBTAT00000022266</Data></Cell>
    <Cell><Data ss:Type="String">CAPRIN1</Data></Cell>
   </Row>
   <Row ss:AutoFitHeight="0">
    <Cell><Data ss:Type="String">novel_chr4_29929</Data></Cell>
    <Cell><Data ss:Type="String">ENSBTAT00000050797</Data></Cell>
    <Cell><Data ss:Type="String">AGK</Data></Cell>
   </Row>
   <Row ss:AutoFitHeight="0">
    <Cell><Data ss:Type="String">novel_chr4_29929</Data></Cell>
    <Cell><Data ss:Type="String">ENSBTAT00000025652</Data></Cell>
    <Cell><Data ss:Type="String">AGK</Data></Cell>
   </Row>
   <Row ss:AutoFitHeight="0">
    <Cell><Data ss:Type="String">novel_chr4_29929</Data></Cell>
    <Cell><Data ss:Type="String">ENSBTAT00000000821</Data></Cell>
    <Cell><Data ss:Type="String">CATSPERG</Data></Cell>
   </Row>
   <Row ss:AutoFitHeight="0">
    <Cell><Data ss:Type="String">novel_chr4_29929</Data></Cell>
    <Cell><Data ss:Type="String">ENSBTAT00000056871</Data></Cell>
    <Cell><Data ss:Type="String">CATSPERG</Data></Cell>
   </Row>
   <Row ss:AutoFitHeight="0">
    <Cell><Data ss:Type="String">novel_chr4_29929</Data></Cell>
    <Cell><Data ss:Type="String">ENSBTAT00000027941</Data></Cell>
    <Cell><Data ss:Type="String">CAT</Data></Cell>
   </Row>
   <Row ss:AutoFitHeight="0">
    <Cell><Data ss:Type="String">novel_chr4_29929</Data></Cell>
    <Cell><Data ss:Type="String">ENSBTAT00000017141</Data></Cell>
    <Cell><Data ss:Type="String">METTL7B</Data></Cell>
   </Row>
   <Row ss:AutoFitHeight="0">
    <Cell><Data ss:Type="String">novel_chr4_29929</Data></Cell>
    <Cell><Data ss:Type="String">ENSBTAT00000024059</Data></Cell>
    <Cell><Data ss:Type="String">FARS2</Data></Cell>
   </Row>
   <Row ss:AutoFitHeight="0">
    <Cell><Data ss:Type="String">novel_chr4_29929</Data></Cell>
    <Cell><Data ss:Type="String">ENSBTAT00000064817</Data></Cell>
    <Cell><Data ss:Type="String">-</Data></Cell>
   </Row>
   <Row ss:AutoFitHeight="0">
    <Cell><Data ss:Type="String">novel_chr4_29929</Data></Cell>
    <Cell><Data ss:Type="String">ENSBTAT00000018519</Data></Cell>
    <Cell><Data ss:Type="String">PHC3</Data></Cell>
   </Row>
   <Row ss:AutoFitHeight="0">
    <Cell><Data ss:Type="String">novel_chr4_29929</Data></Cell>
    <Cell><Data ss:Type="String">ENSBTAT00000044856</Data></Cell>
    <Cell><Data ss:Type="String">GGN</Data></Cell>
   </Row>
   <Row ss:AutoFitHeight="0">
    <Cell><Data ss:Type="String">novel_chr4_29929</Data></Cell>
    <Cell><Data ss:Type="String">ENSBTAT00000001242</Data></Cell>
    <Cell><Data ss:Type="String">KIF16B</Data></Cell>
   </Row>
   <Row ss:AutoFitHeight="0">
    <Cell><Data ss:Type="String">novel_chr4_29929</Data></Cell>
    <Cell><Data ss:Type="String">ENSBTAT00000007633</Data></Cell>
    <Cell><Data ss:Type="String">EPHX4</Data></Cell>
   </Row>
   <Row ss:AutoFitHeight="0">
    <Cell><Data ss:Type="String">novel_chr4_29929</Data></Cell>
    <Cell><Data ss:Type="String">ENSBTAT00000044247</Data></Cell>
    <Cell><Data ss:Type="String">EPHX4</Data></Cell>
   </Row>
   <Row ss:AutoFitHeight="0">
    <Cell><Data ss:Type="String">novel_chr4_29929</Data></Cell>
    <Cell><Data ss:Type="String">ENSBTAT00000061639</Data></Cell>
    <Cell><Data ss:Type="String">LDLRAD3</Data></Cell>
   </Row>
   <Row ss:AutoFitHeight="0">
    <Cell><Data ss:Type="String">novel_chr4_29929</Data></Cell>
    <Cell><Data ss:Type="String">ENSBTAT00000018406</Data></Cell>
    <Cell><Data ss:Type="String">C16orf72</Data></Cell>
   </Row>
   <Row ss:AutoFitHeight="0">
    <Cell><Data ss:Type="String">novel_chr4_29929</Data></Cell>
    <Cell><Data ss:Type="String">ENSBTAT00000012234</Data></Cell>
    <Cell><Data ss:Type="String">EBP</Data></Cell>
   </Row>
   <Row ss:AutoFitHeight="0">
    <Cell><Data ss:Type="String">novel_chr4_29929</Data></Cell>
    <Cell><Data ss:Type="String">ENSBTAT00000044315</Data></Cell>
    <Cell><Data ss:Type="String">MYLK4</Data></Cell>
   </Row>
   <Row ss:AutoFitHeight="0">
    <Cell><Data ss:Type="String">novel_chr4_29929</Data></Cell>
    <Cell><Data ss:Type="String">ENSBTAT00000015049</Data></Cell>
    <Cell><Data ss:Type="String">EMILIN1</Data></Cell>
   </Row>
   <Row ss:AutoFitHeight="0">
    <Cell><Data ss:Type="String">novel_chr4_29929</Data></Cell>
    <Cell><Data ss:Type="String">ENSBTAT00000028636</Data></Cell>
    <Cell><Data ss:Type="String">TSPAN18</Data></Cell>
   </Row>
   <Row ss:AutoFitHeight="0">
    <Cell><Data ss:Type="String">novel_chr4_29929</Data></Cell>
    <Cell><Data ss:Type="String">ENSBTAT00000061031</Data></Cell>
    <Cell><Data ss:Type="String">CACNA1E</Data></Cell>
   </Row>
   <Row ss:AutoFitHeight="0">
    <Cell><Data ss:Type="String">novel_chr4_29929</Data></Cell>
    <Cell><Data ss:Type="String">ENSBTAT00000003812</Data></Cell>
    <Cell><Data ss:Type="String">IRF4</Data></Cell>
   </Row>
   <Row ss:AutoFitHeight="0">
    <Cell><Data ss:Type="String">novel_chr4_29929</Data></Cell>
    <Cell><Data ss:Type="String">ENSBTAT00000006035</Data></Cell>
    <Cell><Data ss:Type="String">OTUD5</Data></Cell>
   </Row>
   <Row ss:AutoFitHeight="0">
    <Cell><Data ss:Type="String">novel_chr4_29929</Data></Cell>
    <Cell><Data ss:Type="String">ENSBTAT00000061589</Data></Cell>
    <Cell><Data ss:Type="String">ROR2</Data></Cell>
   </Row>
   <Row ss:AutoFitHeight="0">
    <Cell><Data ss:Type="String">novel_chr4_29929</Data></Cell>
    <Cell><Data ss:Type="String">ENSBTAT00000052693</Data></Cell>
    <Cell><Data ss:Type="String">ROR2</Data></Cell>
   </Row>
   <Row ss:AutoFitHeight="0">
    <Cell><Data ss:Type="String">novel_chr4_29929</Data></Cell>
    <Cell><Data ss:Type="String">ENSBTAT00000008025</Data></Cell>
    <Cell><Data ss:Type="String">MMP11</Data></Cell>
   </Row>
   <Row ss:AutoFitHeight="0">
    <Cell><Data ss:Type="String">novel_chr4_29929</Data></Cell>
    <Cell><Data ss:Type="String">ENSBTAT00000012643</Data></Cell>
    <Cell><Data ss:Type="String">GYLTL1B</Data></Cell>
   </Row>
   <Row ss:AutoFitHeight="0">
    <Cell><Data ss:Type="String">novel_chr4_29929</Data></Cell>
    <Cell><Data ss:Type="String">ENSBTAT00000000195</Data></Cell>
    <Cell><Data ss:Type="String">-</Data></Cell>
   </Row>
   <Row ss:AutoFitHeight="0">
    <Cell><Data ss:Type="String">novel_chr4_29929</Data></Cell>
    <Cell><Data ss:Type="String">ENSBTAT00000011499</Data></Cell>
    <Cell><Data ss:Type="String">MKL2</Data></Cell>
   </Row>
   <Row ss:AutoFitHeight="0">
    <Cell><Data ss:Type="String">novel_chr4_29929</Data></Cell>
    <Cell><Data ss:Type="String">ENSBTAT00000001303</Data></Cell>
    <Cell><Data ss:Type="String">RAB10</Data></Cell>
   </Row>
   <Row ss:AutoFitHeight="0">
    <Cell><Data ss:Type="String">novel_chr4_29929</Data></Cell>
    <Cell><Data ss:Type="String">ENSBTAT00000044128</Data></Cell>
    <Cell><Data ss:Type="String">SH3GLB1</Data></Cell>
   </Row>
   <Row ss:AutoFitHeight="0">
    <Cell><Data ss:Type="String">novel_chr4_29929</Data></Cell>
    <Cell><Data ss:Type="String">ENSBTAT00000039490</Data></Cell>
    <Cell><Data ss:Type="String">ABI1</Data></Cell>
   </Row>
   <Row ss:AutoFitHeight="0">
    <Cell><Data ss:Type="String">novel_chr4_29929</Data></Cell>
    <Cell><Data ss:Type="String">ENSBTAT00000017660</Data></Cell>
    <Cell><Data ss:Type="String">FOXP3</Data></Cell>
   </Row>
   <Row ss:AutoFitHeight="0">
    <Cell><Data ss:Type="String">novel_chr4_29929</Data></Cell>
    <Cell><Data ss:Type="String">ENSBTAT00000027245</Data></Cell>
    <Cell><Data ss:Type="String">ZNF398</Data></Cell>
   </Row>
   <Row ss:AutoFitHeight="0">
    <Cell><Data ss:Type="String">novel_chr4_29929</Data></Cell>
    <Cell><Data ss:Type="String">ENSBTAT00000032941</Data></Cell>
    <Cell><Data ss:Type="String">EFR3B</Data></Cell>
   </Row>
   <Row ss:AutoFitHeight="0">
    <Cell><Data ss:Type="String">novel_chr4_29929</Data></Cell>
    <Cell><Data ss:Type="String">ENSBTAT00000027249</Data></Cell>
    <Cell><Data ss:Type="String">ZNF282</Data></Cell>
   </Row>
   <Row ss:AutoFitHeight="0">
    <Cell><Data ss:Type="String">novel_chr4_29929</Data></Cell>
    <Cell><Data ss:Type="String">ENSBTAT00000064183</Data></Cell>
    <Cell><Data ss:Type="String">ZNF282</Data></Cell>
   </Row>
   <Row ss:AutoFitHeight="0">
    <Cell><Data ss:Type="String">novel_chr4_29929</Data></Cell>
    <Cell><Data ss:Type="String">ENSBTAT00000063667</Data></Cell>
    <Cell><Data ss:Type="String">ZNF282</Data></Cell>
   </Row>
   <Row ss:AutoFitHeight="0">
    <Cell><Data ss:Type="String">novel_chr4_29929</Data></Cell>
    <Cell><Data ss:Type="String">ENSBTAT00000044705</Data></Cell>
    <Cell><Data ss:Type="String">CAPN12</Data></Cell>
   </Row>
   <Row ss:AutoFitHeight="0">
    <Cell><Data ss:Type="String">novel_chr4_29929</Data></Cell>
    <Cell><Data ss:Type="String">ENSBTAT00000023036</Data></Cell>
    <Cell><Data ss:Type="String">ATG13</Data></Cell>
   </Row>
   <Row ss:AutoFitHeight="0">
    <Cell><Data ss:Type="String">novel_chr4_29929</Data></Cell>
    <Cell><Data ss:Type="String">ENSBTAT00000013482</Data></Cell>
    <Cell><Data ss:Type="String">KRBA1</Data></Cell>
   </Row>
   <Row ss:AutoFitHeight="0">
    <Cell><Data ss:Type="String">novel_chr4_29929</Data></Cell>
    <Cell><Data ss:Type="String">ENSBTAT00000027175</Data></Cell>
    <Cell><Data ss:Type="String">KIAA0430</Data></Cell>
   </Row>
   <Row ss:AutoFitHeight="0">
    <Cell><Data ss:Type="String">novel_chr4_29929</Data></Cell>
    <Cell><Data ss:Type="String">ENSBTAT00000044085</Data></Cell>
    <Cell><Data ss:Type="String">MAP2K4</Data></Cell>
   </Row>
   <Row ss:AutoFitHeight="0">
    <Cell><Data ss:Type="String">novel_chr4_29929</Data></Cell>
    <Cell><Data ss:Type="String">ENSBTAT00000013598</Data></Cell>
    <Cell><Data ss:Type="String">MYOCD</Data></Cell>
   </Row>
   <Row ss:AutoFitHeight="0">
    <Cell><Data ss:Type="String">novel_chr4_29929</Data></Cell>
    <Cell><Data ss:Type="String">ENSBTAT00000029424</Data></Cell>
    <Cell><Data ss:Type="String">GUCD1</Data></Cell>
   </Row>
   <Row ss:AutoFitHeight="0">
    <Cell><Data ss:Type="String">novel_chr4_29929</Data></Cell>
    <Cell><Data ss:Type="String">ENSBTAT00000023648</Data></Cell>
    <Cell><Data ss:Type="String">TSPYL2</Data></Cell>
   </Row>
   <Row ss:AutoFitHeight="0">
    <Cell><Data ss:Type="String">novel_chr4_29929</Data></Cell>
    <Cell><Data ss:Type="String">ENSBTAT00000025536</Data></Cell>
    <Cell><Data ss:Type="String">ZNF462</Data></Cell>
   </Row>
   <Row ss:AutoFitHeight="0">
    <Cell><Data ss:Type="String">novel_chr4_29929</Data></Cell>
    <Cell><Data ss:Type="String">ENSBTAT00000033361</Data></Cell>
    <Cell><Data ss:Type="String">ZNF775</Data></Cell>
   </Row>
   <Row ss:AutoFitHeight="0">
    <Cell><Data ss:Type="String">novel_chr4_29929</Data></Cell>
    <Cell><Data ss:Type="String">ENSBTAT00000005328</Data></Cell>
    <Cell><Data ss:Type="String">KCNH2</Data></Cell>
   </Row>
   <Row ss:AutoFitHeight="0">
    <Cell><Data ss:Type="String">novel_chr4_29929</Data></Cell>
    <Cell><Data ss:Type="String">ENSBTAT00000018545</Data></Cell>
    <Cell><Data ss:Type="String">PAK4</Data></Cell>
   </Row>
   <Row ss:AutoFitHeight="0">
    <Cell><Data ss:Type="String">novel_chr4_29929</Data></Cell>
    <Cell><Data ss:Type="String">ENSBTAT00000063750</Data></Cell>
    <Cell><Data ss:Type="String">LRFN1</Data></Cell>
   </Row>
   <Row ss:AutoFitHeight="0">
    <Cell><Data ss:Type="String">novel_chr4_29929</Data></Cell>
    <Cell><Data ss:Type="String">ENSBTAT00000026299</Data></Cell>
    <Cell><Data ss:Type="String">ADGRL4</Data></Cell>
   </Row>
   <Row ss:AutoFitHeight="0">
    <Cell><Data ss:Type="String">novel_chr4_29929</Data></Cell>
    <Cell><Data ss:Type="String">ENSBTAT00000052029</Data></Cell>
    <Cell><Data ss:Type="String">CCDC116</Data></Cell>
   </Row>
   <Row ss:AutoFitHeight="0">
    <Cell><Data ss:Type="String">novel_chr4_29929</Data></Cell>
    <Cell><Data ss:Type="String">ENSBTAT00000064964</Data></Cell>
    <Cell><Data ss:Type="String">-</Data></Cell>
   </Row>
   <Row ss:AutoFitHeight="0">
    <Cell><Data ss:Type="String">novel_chr4_29929</Data></Cell>
    <Cell><Data ss:Type="String">ENSBTAT00000007264</Data></Cell>
    <Cell><Data ss:Type="String">XYLT1</Data></Cell>
   </Row>
   <Row ss:AutoFitHeight="0">
    <Cell><Data ss:Type="String">novel_chr4_29929</Data></Cell>
    <Cell><Data ss:Type="String">ENSBTAT00000014810</Data></Cell>
    <Cell><Data ss:Type="String">SDC1</Data></Cell>
   </Row>
   <Row ss:AutoFitHeight="0">
    <Cell><Data ss:Type="String">novel_chr4_29929</Data></Cell>
    <Cell><Data ss:Type="String">ENSBTAT00000017503</Data></Cell>
    <Cell><Data ss:Type="String">MSN</Data></Cell>
   </Row>
   <Row ss:AutoFitHeight="0">
    <Cell><Data ss:Type="String">novel_chr4_29929</Data></Cell>
    <Cell><Data ss:Type="String">ENSBTAT00000014915</Data></Cell>
    <Cell><Data ss:Type="String">TMUB1</Data></Cell>
   </Row>
   <Row ss:AutoFitHeight="0">
    <Cell><Data ss:Type="String">novel_chr4_29929</Data></Cell>
    <Cell><Data ss:Type="String">ENSBTAT00000024485</Data></Cell>
    <Cell><Data ss:Type="String">TSC22D2</Data></Cell>
   </Row>
   <Row ss:AutoFitHeight="0">
    <Cell><Data ss:Type="String">novel_chr4_29929</Data></Cell>
    <Cell><Data ss:Type="String">ENSBTAT00000010277</Data></Cell>
    <Cell><Data ss:Type="String">WWTR1</Data></Cell>
   </Row>
   <Row ss:AutoFitHeight="0">
    <Cell><Data ss:Type="String">novel_chr4_29929</Data></Cell>
    <Cell><Data ss:Type="String">ENSBTAT00000014768</Data></Cell>
    <Cell><Data ss:Type="String">GBX1</Data></Cell>
   </Row>
   <Row ss:AutoFitHeight="0">
    <Cell><Data ss:Type="String">novel_chr4_29929</Data></Cell>
    <Cell><Data ss:Type="String">ENSBTAT00000001347</Data></Cell>
    <Cell><Data ss:Type="String">MAPK7</Data></Cell>
   </Row>
   <Row ss:AutoFitHeight="0">
    <Cell><Data ss:Type="String">novel_chr4_29929</Data></Cell>
    <Cell><Data ss:Type="String">ENSBTAT00000017284</Data></Cell>
    <Cell><Data ss:Type="String">PRDM4</Data></Cell>
   </Row>
   <Row ss:AutoFitHeight="0">
    <Cell><Data ss:Type="String">novel_chr4_29929</Data></Cell>
    <Cell><Data ss:Type="String">ENSBTAT00000043424</Data></Cell>
    <Cell><Data ss:Type="String">LPIN1</Data></Cell>
   </Row>
   <Row ss:AutoFitHeight="0">
    <Cell><Data ss:Type="String">novel_chr4_29929</Data></Cell>
    <Cell><Data ss:Type="String">ENSBTAT00000016755</Data></Cell>
    <Cell><Data ss:Type="String">RTN4RL2</Data></Cell>
   </Row>
   <Row ss:AutoFitHeight="0">
    <Cell><Data ss:Type="String">novel_chr4_29929</Data></Cell>
    <Cell><Data ss:Type="String">ENSBTAT00000052307</Data></Cell>
    <Cell><Data ss:Type="String">HIPK4</Data></Cell>
   </Row>
   <Row ss:AutoFitHeight="0">
    <Cell><Data ss:Type="String">novel_chr4_29929</Data></Cell>
    <Cell><Data ss:Type="String">ENSBTAT00000006288</Data></Cell>
    <Cell><Data ss:Type="String">LGR6</Data></Cell>
   </Row>
   <Row ss:AutoFitHeight="0">
    <Cell><Data ss:Type="String">novel_chr4_29929</Data></Cell>
    <Cell><Data ss:Type="String">ENSBTAT00000019626</Data></Cell>
    <Cell><Data ss:Type="String">ZIC1</Data></Cell>
   </Row>
   <Row ss:AutoFitHeight="0">
    <Cell><Data ss:Type="String">novel_chr4_29929</Data></Cell>
    <Cell><Data ss:Type="String">ENSBTAT00000025815</Data></Cell>
    <Cell><Data ss:Type="String">SCARF2</Data></Cell>
   </Row>
   <Row ss:AutoFitHeight="0">
    <Cell><Data ss:Type="String">novel_chr4_29929</Data></Cell>
    <Cell><Data ss:Type="String">ENSBTAT00000020468</Data></Cell>
    <Cell><Data ss:Type="String">GREB1</Data></Cell>
   </Row>
   <Row ss:AutoFitHeight="0">
    <Cell><Data ss:Type="String">novel_chr4_29929</Data></Cell>
    <Cell><Data ss:Type="String">ENSBTAT00000029411</Data></Cell>
    <Cell><Data ss:Type="String">DGCR2</Data></Cell>
   </Row>
   <Row ss:AutoFitHeight="0">
    <Cell><Data ss:Type="String">novel_chr4_29929</Data></Cell>
    <Cell><Data ss:Type="String">ENSBTAT00000024669</Data></Cell>
    <Cell><Data ss:Type="String">DGCR14</Data></Cell>
   </Row>
   <Row ss:AutoFitHeight="0">
    <Cell><Data ss:Type="String">novel_chr4_29929</Data></Cell>
    <Cell><Data ss:Type="String">ENSBTAT00000047864</Data></Cell>
    <Cell><Data ss:Type="String">ENTPD1</Data></Cell>
   </Row>
   <Row ss:AutoFitHeight="0">
    <Cell><Data ss:Type="String">novel_chr4_29929</Data></Cell>
    <Cell><Data ss:Type="String">ENSBTAT00000047862</Data></Cell>
    <Cell><Data ss:Type="String">ENTPD1</Data></Cell>
   </Row>
   <Row ss:AutoFitHeight="0">
    <Cell><Data ss:Type="String">novel_chr4_29929</Data></Cell>
    <Cell><Data ss:Type="String">ENSBTAT00000014573</Data></Cell>
    <Cell><Data ss:Type="String">PROX1</Data></Cell>
   </Row>
   <Row ss:AutoFitHeight="0">
    <Cell><Data ss:Type="String">novel_chr4_29929</Data></Cell>
    <Cell><Data ss:Type="String">ENSBTAT00000005289</Data></Cell>
    <Cell><Data ss:Type="String">DTX4</Data></Cell>
   </Row>
   <Row ss:AutoFitHeight="0">
    <Cell><Data ss:Type="String">novel_chr4_29929</Data></Cell>
    <Cell><Data ss:Type="String">ENSBTAT00000032523</Data></Cell>
    <Cell><Data ss:Type="String">FAM171A1</Data></Cell>
   </Row>
   <Row ss:AutoFitHeight="0">
    <Cell><Data ss:Type="String">novel_chr4_29929</Data></Cell>
    <Cell><Data ss:Type="String">ENSBTAT00000025925</Data></Cell>
    <Cell><Data ss:Type="String">NUMBL</Data></Cell>
   </Row>
   <Row ss:AutoFitHeight="0">
    <Cell><Data ss:Type="String">novel_chr4_29929</Data></Cell>
    <Cell><Data ss:Type="String">ENSBTAT00000003759</Data></Cell>
    <Cell><Data ss:Type="String">HTR5A</Data></Cell>
   </Row>
   <Row ss:AutoFitHeight="0">
    <Cell><Data ss:Type="String">novel_chr4_29929</Data></Cell>
    <Cell><Data ss:Type="String">ENSBTAT00000061101</Data></Cell>
    <Cell><Data ss:Type="String">ARVCF</Data></Cell>
   </Row>
   <Row ss:AutoFitHeight="0">
    <Cell><Data ss:Type="String">novel_chr4_29929</Data></Cell>
    <Cell><Data ss:Type="String">ENSBTAT00000013714</Data></Cell>
    <Cell><Data ss:Type="String">FAM188A</Data></Cell>
   </Row>
   <Row ss:AutoFitHeight="0">
    <Cell><Data ss:Type="String">novel_chr4_29929</Data></Cell>
    <Cell><Data ss:Type="String">ENSBTAT00000010372</Data></Cell>
    <Cell><Data ss:Type="String">SREBF1</Data></Cell>
   </Row>
   <Row ss:AutoFitHeight="0">
    <Cell><Data ss:Type="String">novel_chr4_29929</Data></Cell>
    <Cell><Data ss:Type="String">ENSBTAT00000022175</Data></Cell>
    <Cell><Data ss:Type="String">C1QL3</Data></Cell>
   </Row>
   <Row ss:AutoFitHeight="0">
    <Cell><Data ss:Type="String">novel_chr4_29929</Data></Cell>
    <Cell><Data ss:Type="String">ENSBTAT00000010553</Data></Cell>
    <Cell><Data ss:Type="String">UBE3C</Data></Cell>
   </Row>
   <Row ss:AutoFitHeight="0">
    <Cell><Data ss:Type="String">novel_chr4_29929</Data></Cell>
    <Cell><Data ss:Type="String">ENSBTAT00000021440</Data></Cell>
    <Cell><Data ss:Type="String">PCYT1B</Data></Cell>
   </Row>
   <Row ss:AutoFitHeight="0">
    <Cell><Data ss:Type="String">novel_chr4_29929</Data></Cell>
    <Cell><Data ss:Type="String">ENSBTAT00000004114</Data></Cell>
    <Cell><Data ss:Type="String">HNRNPUL1</Data></Cell>
   </Row>
   <Row ss:AutoFitHeight="0">
    <Cell><Data ss:Type="String">novel_chr4_29929</Data></Cell>
    <Cell><Data ss:Type="String">ENSBTAT00000016906</Data></Cell>
    <Cell><Data ss:Type="String">UBTD1</Data></Cell>
   </Row>
   <Row ss:AutoFitHeight="0">
    <Cell><Data ss:Type="String">novel_chr4_29929</Data></Cell>
    <Cell><Data ss:Type="String">ENSBTAT00000027261</Data></Cell>
    <Cell><Data ss:Type="String">TGFB1</Data></Cell>
   </Row>
   <Row ss:AutoFitHeight="0">
    <Cell><Data ss:Type="String">novel_chr4_29929</Data></Cell>
    <Cell><Data ss:Type="String">ENSBTAT00000029347</Data></Cell>
    <Cell><Data ss:Type="String">NSUN6</Data></Cell>
   </Row>
   <Row ss:AutoFitHeight="0">
    <Cell><Data ss:Type="String">novel_chr4_29929</Data></Cell>
    <Cell><Data ss:Type="String">ENSBTAT00000024709</Data></Cell>
    <Cell><Data ss:Type="String">SFRP5</Data></Cell>
   </Row>
   <Row ss:AutoFitHeight="0">
    <Cell><Data ss:Type="String">novel_chr4_29929</Data></Cell>
    <Cell><Data ss:Type="String">ENSBTAT00000043887</Data></Cell>
    <Cell><Data ss:Type="String">CNFN</Data></Cell>
   </Row>
   <Row ss:AutoFitHeight="0">
    <Cell><Data ss:Type="String">novel_chr4_29929</Data></Cell>
    <Cell><Data ss:Type="String">ENSBTAT00000026613</Data></Cell>
    <Cell><Data ss:Type="String">CMPK2</Data></Cell>
   </Row>
   <Row ss:AutoFitHeight="0">
    <Cell><Data ss:Type="String">novel_chr4_29929</Data></Cell>
    <Cell><Data ss:Type="String">ENSBTAT00000032823</Data></Cell>
    <Cell><Data ss:Type="String">DAB2IP</Data></Cell>
   </Row>
   <Row ss:AutoFitHeight="0">
    <Cell><Data ss:Type="String">novel_chr4_29929</Data></Cell>
    <Cell><Data ss:Type="String">ENSBTAT00000021674</Data></Cell>
    <Cell><Data ss:Type="String">ZNF438</Data></Cell>
   </Row>
   <Row ss:AutoFitHeight="0">
    <Cell><Data ss:Type="String">novel_chr4_29929</Data></Cell>
    <Cell><Data ss:Type="String">ENSBTAT00000008359</Data></Cell>
    <Cell><Data ss:Type="String">KLHL42</Data></Cell>
   </Row>
   <Row ss:AutoFitHeight="0">
    <Cell><Data ss:Type="String">novel_chr4_29929</Data></Cell>
    <Cell><Data ss:Type="String">ENSBTAT00000016647</Data></Cell>
    <Cell><Data ss:Type="String">CHP2</Data></Cell>
   </Row>
   <Row ss:AutoFitHeight="0">
    <Cell><Data ss:Type="String">novel_chr4_29929</Data></Cell>
    <Cell><Data ss:Type="String">ENSBTAT00000013333</Data></Cell>
    <Cell><Data ss:Type="String">DFNB31</Data></Cell>
   </Row>
   <Row ss:AutoFitHeight="0">
    <Cell><Data ss:Type="String">novel_chr4_29929</Data></Cell>
    <Cell><Data ss:Type="String">ENSBTAT00000023142</Data></Cell>
    <Cell><Data ss:Type="String">DLX3</Data></Cell>
   </Row>
   <Row ss:AutoFitHeight="0">
    <Cell><Data ss:Type="String">novel_chr4_29929</Data></Cell>
    <Cell><Data ss:Type="String">ENSBTAT00000007545</Data></Cell>
    <Cell><Data ss:Type="String">DLX3</Data></Cell>
   </Row>
   <Row ss:AutoFitHeight="0">
    <Cell><Data ss:Type="String">novel_chr4_29929</Data></Cell>
    <Cell><Data ss:Type="String">ENSBTAT00000063330</Data></Cell>
    <Cell><Data ss:Type="String">KIF21B</Data></Cell>
   </Row>
   <Row ss:AutoFitHeight="0">
    <Cell><Data ss:Type="String">novel_chr4_29929</Data></Cell>
    <Cell><Data ss:Type="String">ENSBTAT00000024759</Data></Cell>
    <Cell><Data ss:Type="String">SEMA4G</Data></Cell>
   </Row>
   <Row ss:AutoFitHeight="0">
    <Cell><Data ss:Type="String">novel_chr4_29929</Data></Cell>
    <Cell><Data ss:Type="String">ENSBTAT00000000488</Data></Cell>
    <Cell><Data ss:Type="String">BMX</Data></Cell>
   </Row>
   <Row ss:AutoFitHeight="0">
    <Cell><Data ss:Type="String">novel_chr4_29929</Data></Cell>
    <Cell><Data ss:Type="String">ENSBTAT00000043402</Data></Cell>
    <Cell><Data ss:Type="String">HOXB4</Data></Cell>
   </Row>
   <Row ss:AutoFitHeight="0">
    <Cell><Data ss:Type="String">novel_chr4_29929</Data></Cell>
    <Cell><Data ss:Type="String">ENSBTAT00000061043</Data></Cell>
    <Cell><Data ss:Type="String">USP24</Data></Cell>
   </Row>
   <Row ss:AutoFitHeight="0">
    <Cell><Data ss:Type="String">novel_chr4_29929</Data></Cell>
    <Cell><Data ss:Type="String">ENSBTAT00000003875</Data></Cell>
    <Cell><Data ss:Type="String">CD177</Data></Cell>
   </Row>
   <Row ss:AutoFitHeight="0">
    <Cell><Data ss:Type="String">novel_chr4_29929</Data></Cell>
    <Cell><Data ss:Type="String">ENSBTAT00000025586</Data></Cell>
    <Cell><Data ss:Type="String">TUFM</Data></Cell>
   </Row>
   <Row ss:AutoFitHeight="0">
    <Cell><Data ss:Type="String">novel_chr4_29929</Data></Cell>
    <Cell><Data ss:Type="String">ENSBTAT00000008098</Data></Cell>
    <Cell><Data ss:Type="String">HS6ST1</Data></Cell>
   </Row>
   <Row ss:AutoFitHeight="0">
    <Cell><Data ss:Type="String">novel_chr4_29929</Data></Cell>
    <Cell><Data ss:Type="String">ENSBTAT00000005744</Data></Cell>
    <Cell><Data ss:Type="String">PHLDB3</Data></Cell>
   </Row>
   <Row ss:AutoFitHeight="0">
    <Cell><Data ss:Type="String">novel_chr4_29929</Data></Cell>
    <Cell><Data ss:Type="String">ENSBTAT00000016263</Data></Cell>
    <Cell><Data ss:Type="String">PNPO</Data></Cell>
   </Row>
   <Row ss:AutoFitHeight="0">
    <Cell><Data ss:Type="String">novel_chr4_29929</Data></Cell>
    <Cell><Data ss:Type="String">ENSBTAT00000043790</Data></Cell>
    <Cell><Data ss:Type="String">ZNF575</Data></Cell>
   </Row>
   <Row ss:AutoFitHeight="0">
    <Cell><Data ss:Type="String">novel_chr4_29929</Data></Cell>
    <Cell><Data ss:Type="String">ENSBTAT00000006162</Data></Cell>
    <Cell><Data ss:Type="String">CDK9</Data></Cell>
   </Row>
   <Row ss:AutoFitHeight="0">
    <Cell><Data ss:Type="String">novel_chr4_29929</Data></Cell>
    <Cell><Data ss:Type="String">ENSBTAT00000016123</Data></Cell>
    <Cell><Data ss:Type="String">NAIF1</Data></Cell>
   </Row>
   <Row ss:AutoFitHeight="0">
    <Cell><Data ss:Type="String">novel_chr4_29929</Data></Cell>
    <Cell><Data ss:Type="String">ENSBTAT00000008216</Data></Cell>
    <Cell><Data ss:Type="String">-</Data></Cell>
   </Row>
   <Row ss:AutoFitHeight="0">
    <Cell><Data ss:Type="String">novel_chr4_29929</Data></Cell>
    <Cell><Data ss:Type="String">ENSBTAT00000064917</Data></Cell>
    <Cell><Data ss:Type="String">CST8</Data></Cell>
   </Row>
   <Row ss:AutoFitHeight="0">
    <Cell><Data ss:Type="String">novel_chr4_29929</Data></Cell>
    <Cell><Data ss:Type="String">ENSBTAT00000039368</Data></Cell>
    <Cell><Data ss:Type="String">CST8</Data></Cell>
   </Row>
   <Row ss:AutoFitHeight="0">
    <Cell><Data ss:Type="String">novel_chr4_29929</Data></Cell>
    <Cell><Data ss:Type="String">ENSBTAT00000026689</Data></Cell>
    <Cell><Data ss:Type="String">CDCP2</Data></Cell>
   </Row>
   <Row ss:AutoFitHeight="0">
    <Cell><Data ss:Type="String">novel_chr4_29929</Data></Cell>
    <Cell><Data ss:Type="String">ENSBTAT00000062971</Data></Cell>
    <Cell><Data ss:Type="String">CDCP2</Data></Cell>
   </Row>
   <Row ss:AutoFitHeight="0">
    <Cell><Data ss:Type="String">novel_chr4_29929</Data></Cell>
    <Cell><Data ss:Type="String">ENSBTAT00000011384</Data></Cell>
    <Cell><Data ss:Type="String">-</Data></Cell>
   </Row>
   <Row ss:AutoFitHeight="0">
    <Cell><Data ss:Type="String">novel_chr4_29929</Data></Cell>
    <Cell><Data ss:Type="String">ENSBTAT00000006024</Data></Cell>
    <Cell><Data ss:Type="String">KCNN4</Data></Cell>
   </Row>
   <Row ss:AutoFitHeight="0">
    <Cell><Data ss:Type="String">novel_chr4_29929</Data></Cell>
    <Cell><Data ss:Type="String">ENSBTAT00000054964</Data></Cell>
    <Cell><Data ss:Type="String">KCNN4</Data></Cell>
   </Row>
   <Row ss:AutoFitHeight="0">
    <Cell><Data ss:Type="String">novel_chr4_29929</Data></Cell>
    <Cell><Data ss:Type="String">ENSBTAT00000021258</Data></Cell>
    <Cell><Data ss:Type="String">KCTD13</Data></Cell>
   </Row>
   <Row ss:AutoFitHeight="0">
    <Cell><Data ss:Type="String">novel_chr4_29929</Data></Cell>
    <Cell><Data ss:Type="String">ENSBTAT00000061093</Data></Cell>
    <Cell><Data ss:Type="String">BIN1</Data></Cell>
   </Row>
   <Row ss:AutoFitHeight="0">
    <Cell><Data ss:Type="String">novel_chr4_29929</Data></Cell>
    <Cell><Data ss:Type="String">ENSBTAT00000025522</Data></Cell>
    <Cell><Data ss:Type="String">BIN1</Data></Cell>
   </Row>
   <Row ss:AutoFitHeight="0">
    <Cell><Data ss:Type="String">novel_chr4_29929</Data></Cell>
    <Cell><Data ss:Type="String">ENSBTAT00000012495</Data></Cell>
    <Cell><Data ss:Type="String">BCAM</Data></Cell>
   </Row>
   <Row ss:AutoFitHeight="0">
    <Cell><Data ss:Type="String">novel_chr4_29929</Data></Cell>
    <Cell><Data ss:Type="String">ENSBTAT00000032251</Data></Cell>
    <Cell><Data ss:Type="String">Tom40A</Data></Cell>
   </Row>
   <Row ss:AutoFitHeight="0">
    <Cell><Data ss:Type="String">novel_chr4_29929</Data></Cell>
    <Cell><Data ss:Type="String">ENSBTAT00000018207</Data></Cell>
    <Cell><Data ss:Type="String">ZNF296</Data></Cell>
   </Row>
   <Row ss:AutoFitHeight="0">
    <Cell><Data ss:Type="String">novel_chr4_29929</Data></Cell>
    <Cell><Data ss:Type="String">ENSBTAT00000028273</Data></Cell>
    <Cell><Data ss:Type="String">ZNF48</Data></Cell>
   </Row>
   <Row ss:AutoFitHeight="0">
    <Cell><Data ss:Type="String">novel_chr4_29929</Data></Cell>
    <Cell><Data ss:Type="String">ENSBTAT00000002792</Data></Cell>
    <Cell><Data ss:Type="String">ZNF771</Data></Cell>
   </Row>
   <Row ss:AutoFitHeight="0">
    <Cell><Data ss:Type="String">novel_chr4_29929</Data></Cell>
    <Cell><Data ss:Type="String">ENSBTAT00000015578</Data></Cell>
    <Cell><Data ss:Type="String">STARD3</Data></Cell>
   </Row>
   <Row ss:AutoFitHeight="0">
    <Cell><Data ss:Type="String">novel_chr4_29929</Data></Cell>
    <Cell><Data ss:Type="String">ENSBTAT00000061583</Data></Cell>
    <Cell><Data ss:Type="String">-</Data></Cell>
   </Row>
   <Row ss:AutoFitHeight="0">
    <Cell><Data ss:Type="String">novel_chr4_29929</Data></Cell>
    <Cell><Data ss:Type="String">ENSBTAT00000011996</Data></Cell>
    <Cell><Data ss:Type="String">FBRS</Data></Cell>
   </Row>
   <Row ss:AutoFitHeight="0">
    <Cell><Data ss:Type="String">novel_chr4_29929</Data></Cell>
    <Cell><Data ss:Type="String">ENSBTAT00000003476</Data></Cell>
    <Cell><Data ss:Type="String">MARK4</Data></Cell>
   </Row>
   <Row ss:AutoFitHeight="0">
    <Cell><Data ss:Type="String">novel_chr4_29929</Data></Cell>
    <Cell><Data ss:Type="String">ENSBTAT00000000929</Data></Cell>
    <Cell><Data ss:Type="String">DUSP16</Data></Cell>
   </Row>
   <Row ss:AutoFitHeight="0">
    <Cell><Data ss:Type="String">novel_chr4_29929</Data></Cell>
    <Cell><Data ss:Type="String">ENSBTAT00000045037</Data></Cell>
    <Cell><Data ss:Type="String">C16orf93</Data></Cell>
   </Row>
   <Row ss:AutoFitHeight="0">
    <Cell><Data ss:Type="String">novel_chr4_29929</Data></Cell>
    <Cell><Data ss:Type="String">ENSBTAT00000000256</Data></Cell>
    <Cell><Data ss:Type="String">-</Data></Cell>
   </Row>
   <Row ss:AutoFitHeight="0">
    <Cell><Data ss:Type="String">novel_chr4_29929</Data></Cell>
    <Cell><Data ss:Type="String">ENSBTAT00000037326</Data></Cell>
    <Cell><Data ss:Type="String">ZNF629</Data></Cell>
   </Row>
   <Row ss:AutoFitHeight="0">
    <Cell><Data ss:Type="String">novel_chr4_29929</Data></Cell>
    <Cell><Data ss:Type="String">ENSBTAT00000065680</Data></Cell>
    <Cell><Data ss:Type="String">ZNF629</Data></Cell>
   </Row>
   <Row ss:AutoFitHeight="0">
    <Cell><Data ss:Type="String">novel_chr4_29929</Data></Cell>
    <Cell><Data ss:Type="String">ENSBTAT00000010762</Data></Cell>
    <Cell><Data ss:Type="String">FOSB</Data></Cell>
   </Row>
   <Row ss:AutoFitHeight="0">
    <Cell><Data ss:Type="String">novel_chr4_29929</Data></Cell>
    <Cell><Data ss:Type="String">ENSBTAT00000014617</Data></Cell>
    <Cell><Data ss:Type="String">IKZF3</Data></Cell>
   </Row>
   <Row ss:AutoFitHeight="0">
    <Cell><Data ss:Type="String">novel_chr4_29929</Data></Cell>
    <Cell><Data ss:Type="String">ENSBTAT00000003027</Data></Cell>
    <Cell><Data ss:Type="String">SETD1A</Data></Cell>
   </Row>
   <Row ss:AutoFitHeight="0">
    <Cell><Data ss:Type="String">novel_chr4_29929</Data></Cell>
    <Cell><Data ss:Type="String">ENSBTAT00000024381</Data></Cell>
    <Cell><Data ss:Type="String">PAOX</Data></Cell>
   </Row>
   <Row ss:AutoFitHeight="0">
    <Cell><Data ss:Type="String">novel_chr4_29929</Data></Cell>
    <Cell><Data ss:Type="String">ENSBTAT00000024380</Data></Cell>
    <Cell><Data ss:Type="String">PAOX</Data></Cell>
   </Row>
   <Row ss:AutoFitHeight="0">
    <Cell><Data ss:Type="String">novel_chr4_29929</Data></Cell>
    <Cell><Data ss:Type="String">ENSBTAT00000057083</Data></Cell>
    <Cell><Data ss:Type="String">PAOX</Data></Cell>
   </Row>
   <Row ss:AutoFitHeight="0">
    <Cell><Data ss:Type="String">novel_chr4_29929</Data></Cell>
    <Cell><Data ss:Type="String">ENSBTAT00000063985</Data></Cell>
    <Cell><Data ss:Type="String">PAOX</Data></Cell>
   </Row>
   <Row ss:AutoFitHeight="0">
    <Cell><Data ss:Type="String">novel_chr4_29929</Data></Cell>
    <Cell><Data ss:Type="String">ENSBTAT00000063908</Data></Cell>
    <Cell><Data ss:Type="String">ANOS1</Data></Cell>
   </Row>
   <Row ss:AutoFitHeight="0">
    <Cell><Data ss:Type="String">novel_chr4_29929</Data></Cell>
    <Cell><Data ss:Type="String">ENSBTAT00000026119</Data></Cell>
    <Cell><Data ss:Type="String">VASP</Data></Cell>
   </Row>
   <Row ss:AutoFitHeight="0">
    <Cell><Data ss:Type="String">novel_chr4_29929</Data></Cell>
    <Cell><Data ss:Type="String">ENSBTAT00000028645</Data></Cell>
    <Cell><Data ss:Type="String">NDUFV3</Data></Cell>
   </Row>
   <Row ss:AutoFitHeight="0">
    <Cell><Data ss:Type="String">novel_chr4_29929</Data></Cell>
    <Cell><Data ss:Type="String">ENSBTAT00000043714</Data></Cell>
    <Cell><Data ss:Type="String">NDUFV3</Data></Cell>
   </Row>
   <Row ss:AutoFitHeight="0">
    <Cell><Data ss:Type="String">novel_chr4_29929</Data></Cell>
    <Cell><Data ss:Type="String">ENSBTAT00000034863</Data></Cell>
    <Cell><Data ss:Type="String">UTF1</Data></Cell>
   </Row>
[truncated: 14,899,211 more chars]
