# Supplementary material for: Using RNA sequencing to identify putative competing endogenous RNAs (ceRNAs) potentially regulating fat metabolism in bovine liver
Source: Sci Rep. 2017 Jul 25;7:6396. doi: 10.1038/s41598-017-06634-w (PMC5527063; doi:10.1038/s41598-017-06634-w)
Supplement: Supplementary file 4 — Supplementary Table S5 [file 41598_2017_6634_MOESM4_ESM.xml]

<?xml version="1.0" encoding="UTF-8"?>
<?mso-application progid="Excel.Sheet"?><Workbook xmlns:o="urn:schemas-microsoft-com:office:office" xmlns:x="urn:schemas-microsoft-com:office:excel" xmlns:html="http://www.w3.org/TR/REC-html40" xmlns:ss="urn:schemas-microsoft-com:office:spreadsheet">
 <DocumentProperties xmlns="urn:schemas-microsoft-com:office:office">
  <Author>Dong Tian</Author>
  <LastAuthor>Dong Tian</LastAuthor>
  <Created>2017-04-14T09:52:23Z</Created>
  <LastSaved>2017-05-27T13:51:43Z</LastSaved>
  <Version>14.00</Version>
 </DocumentProperties>
 <OfficeDocumentSettings xmlns="urn:schemas-microsoft-com:office:office">
  <AllowPNG/>
 </OfficeDocumentSettings>
 <ExcelWorkbook xmlns="urn:schemas-microsoft-com:office:excel">
  <WindowHeight>8055</WindowHeight>
  <WindowWidth>20475</WindowWidth>
  <WindowTopX>600</WindowTopX>
  <WindowTopY>60</WindowTopY>
  <ActiveSheet>7</ActiveSheet>
  <FirstVisibleSheet>6</FirstVisibleSheet>
  <ProtectStructure>False</ProtectStructure>
  <ProtectWindows>False</ProtectWindows>
 </ExcelWorkbook>
 <Styles>
  <Style ss:ID="Default" ss:Name="Normal">
   <Alignment ss:Vertical="Center"/>
   <Borders/>
   <Font ss:FontName="宋体" x:CharSet="134" ss:Size="11" ss:Color="#000000"/>
   <Interior/>
   <NumberFormat/>
   <Protection/>
  </Style>
  <Style ss:ID="s62">
   <Alignment ss:Horizontal="Center" ss:Vertical="Center"/>
  </Style>
  <Style ss:ID="s63">
   <Alignment ss:Horizontal="Left" ss:Vertical="Center"/>
   <Font ss:FontName="Times New Roman" x:Family="Roman" ss:Size="11" ss:Color="#000000" ss:Bold="1"/>
   <Interior/>
  </Style>
  <Style ss:ID="s65">
   <Font ss:FontName="Times New Roman" x:Family="Roman" ss:Size="11" ss:Color="#000000"/>
  </Style>
  <Style ss:ID="s66">
   <Alignment ss:Horizontal="Center" ss:Vertical="Center"/>
   <Font ss:FontName="Times New Roman" x:Family="Roman" ss:Size="11" ss:Color="#000000"/>
  </Style>
  <Style ss:ID="s67">
   <Alignment ss:Horizontal="Center" ss:Vertical="Center"/>
   <Font ss:FontName="Times New Roman" x:Family="Roman" ss:Size="11" ss:Color="#000000"/>
   <NumberFormat ss:Format="Scientific"/>
  </Style>
  <Style ss:ID="s68">
   <Alignment ss:Horizontal="Left" ss:Vertical="Center"/>
   <Font ss:FontName="Times New Roman" x:Family="Roman" ss:Size="11" ss:Color="#000000"/>
  </Style>
 </Styles>
 <Worksheet ss:Name="DEGs_GO">
  <Table ss:ExpandedColumnCount="5" ss:ExpandedRowCount="890" x:FullColumns="1" x:FullRows="1" ss:DefaultColumnWidth="54" ss:DefaultRowHeight="13.5">
   <Column ss:AutoFitWidth="0" ss:Width="225.75"/>
   <Column ss:StyleID="s62" ss:AutoFitWidth="0" ss:Width="75"/>
   <Column ss:StyleID="s62" ss:AutoFitWidth="0"/>
   <Column ss:StyleID="s62" ss:AutoFitWidth="0" ss:Width="89.25"/>
   <Column ss:AutoFitWidth="0" ss:Width="93.75"/>
   <Row ss:AutoFitHeight="0" ss:Height="14.25">
    <Cell ss:MergeAcross="4" ss:StyleID="s63"><Data ss:Type="String">GO categories for differentially expressed genes in bovine liver.</Data></Cell>
   </Row>
   <Row ss:AutoFitHeight="0" ss:Height="15">
    <Cell ss:StyleID="s65"><Data ss:Type="String">Term</Data></Cell>
    <Cell ss:StyleID="s66"><Data ss:Type="String">Input number</Data></Cell>
    <Cell ss:StyleID="s66"><Data ss:Type="String">P-Value</Data></Cell>
    <Cell ss:StyleID="s66"><Data ss:Type="String">Corrected P-Value</Data></Cell>
    <Cell ss:StyleID="s65"><Data ss:Type="String">Input</Data></Cell>
   </Row>
   <Row ss:AutoFitHeight="0" ss:Height="15">
    <Cell ss:StyleID="s65"><Data ss:Type="String">cellular response to chemical stimulus</Data></Cell>
    <Cell ss:StyleID="s66"><Data ss:Type="Number">79</Data></Cell>
    <Cell ss:StyleID="s67"><Data ss:Type="Number">2.11192020524E-12</Data></Cell>
    <Cell ss:StyleID="s67"><Data ss:Type="Number">5.3221496034000003E-9</Data></Cell>
    <Cell ss:StyleID="s65"><Data ss:Type="String">ENSBTAG00000012771|ENSBTAG00000011986|ENSBTAG00000020647|ENSBTAG00000020406|ENSBTAG00000000396|ENSBTAG00000013029|ENSBTAG00000000163|ENSBTAG00000000067|ENSBTAG00000017680|ENSBTAG00000002650|ENSBTAG00000010543|ENSBTAG00000010866|ENSBTAG00000038067|ENSBTAG00000017685|ENSBTAG00000022394|ENSBTAG00000025035|ENSBTAG00000006934|ENSBTAG00000008909|ENSBTAG00000010989|ENSBTAG00000009104|ENSBTAG00000019665|ENSBTAG00000014113|ENSBTAG00000008688|ENSBTAG00000013103|ENSBTAG00000006642|ENSBTAG00000013472|ENSBTAG00000009050|ENSBTAG00000017866|ENSBTAG00000011802|ENSBTAG00000010531|ENSBTAG00000009768|ENSBTAG00000001815|ENSBTAG00000001292|ENSBTAG00000020979|ENSBTAG00000017970|ENSBTAG00000001595|ENSBTAG00000005287|ENSBTAG00000002258|ENSBTAG00000015228|ENSBTAG00000016864|ENSBTAG00000014318|ENSBTAG00000010069|ENSBTAG00000019979|ENSBTAG00000005970|ENSBTAG00000046470|ENSBTAG00000034323|ENSBTAG00000038639|ENSBTAG00000008703|ENSBTAG00000010812|ENSBTAG00000005419|ENSBTAG00000017514|ENSBTAG00000039513|ENSBTAG00000018563|ENSBTAG00000016229|ENSBTAG00000006694|ENSBTAG00000010361|ENSBTAG00000015032|ENSBTAG00000027182|ENSBTAG00000013732|ENSBTAG00000016683|ENSBTAG00000010215|ENSBTAG00000046010|ENSBTAG00000010498|ENSBTAG00000002963|ENSBTAG00000011116|ENSBTAG00000009997|ENSBTAG00000023659|ENSBTAG00000018049|ENSBTAG00000001052|ENSBTAG00000022255|ENSBTAG00000048062|ENSBTAG00000004344|ENSBTAG00000003177|ENSBTAG00000009520|ENSBTAG00000013980|ENSBTAG00000016801|ENSBTAG00000018059|ENSBTAG00000047412|ENSBTAG00000014848</Data></Cell>
   </Row>
   <Row ss:AutoFitHeight="0" ss:Height="15">
    <Cell ss:StyleID="s65"><Data ss:Type="String">single-organism metabolic process</Data></Cell>
    <Cell ss:StyleID="s66"><Data ss:Type="Number">123</Data></Cell>
    <Cell ss:StyleID="s67"><Data ss:Type="Number">3.05153941433E-12</Data></Cell>
    <Cell ss:StyleID="s67"><Data ss:Type="Number">5.3221496034000003E-9</Data></Cell>
    <Cell ss:StyleID="s65"><Data ss:Type="String">ENSBTAG00000013303|ENSBTAG00000017680|ENSBTAG00000002457|ENSBTAG00000017056|ENSBTAG00000003994|ENSBTAG00000000123|ENSBTAG00000014831|ENSBTAG00000009104|ENSBTAG00000006136|ENSBTAG00000034776|ENSBTAG00000018531|ENSBTAG00000010991|ENSBTAG00000032996|ENSBTAG00000014093|ENSBTAG00000014313|ENSBTAG00000015228|ENSBTAG00000019979|ENSBTAG00000012403|ENSBTAG00000043553|ENSBTAG00000004344|ENSBTAG00000020558|ENSBTAG00000019603|ENSBTAG00000010606|ENSBTAG00000048090|ENSBTAG00000012972|ENSBTAG00000016069|ENSBTAG00000006234|ENSBTAG00000008703|ENSBTAG00000045989|ENSBTAG00000011082|ENSBTAG00000009911|ENSBTAG00000001626|ENSBTAG00000008172|ENSBTAG00000012771|ENSBTAG00000000067|ENSBTAG00000010866|ENSBTAG00000008683|ENSBTAG00000006934|ENSBTAG00000031814|ENSBTAG00000019665|ENSBTAG00000015505|ENSBTAG00000010543|ENSBTAG00000008039|ENSBTAG00000037795|ENSBTAG00000048062|ENSBTAG00000022613|ENSBTAG00000005287|ENSBTAG00000011883|ENSBTAG00000038639|ENSBTAG00000004248|ENSBTAG00000021527|ENSBTAG00000015980|ENSBTAG00000006599|ENSBTAG00000015094|ENSBTAG00000018563|ENSBTAG00000007584|ENSBTAG00000003072|ENSBTAG00000006928|ENSBTAG00000007829|ENSBTAG00000019460|ENSBTAG00000031679|ENSBTAG00000016048|ENSBTAG00000045728|ENSBTAG00000001815|ENSBTAG00000003177|ENSBTAG00000009520|ENSBTAG00000013980|ENSBTAG00000014113|ENSBTAG00000000163|ENSBTAG00000004256|ENSBTAG00000008909|ENSBTAG00000003809|ENSBTAG00000013103|ENSBTAG00000006349|ENSBTAG00000001675|ENSBTAG00000002258|ENSBTAG00000030674|ENSBTAG00000019770|ENSBTAG00000044179|ENSBTAG00000002255|ENSBTAG00000046588|ENSBTAG00000039808|ENSBTAG00000046470|ENSBTAG00000017442|ENSBTAG00000005419|ENSBTAG00000008833|ENSBTAG00000021118|ENSBTAG00000031295|ENSBTAG00000006904|ENSBTAG00000011832|ENSBTAG00000017866|ENSBTAG00000021853|ENSBTAG00000020371|ENSBTAG00000013333|ENSBTAG00000008124|ENSBTAG00000010989|ENSBTAG00000021048|ENSBTAG00000013732|ENSBTAG00000010531|ENSBTAG00000020873|ENSBTAG00000020979|ENSBTAG00000025462|ENSBTAG00000001592|ENSBTAG00000027879|ENSBTAG00000019956|ENSBTAG00000017162|ENSBTAG00000039513|ENSBTAG00000015314|ENSBTAG00000003033|ENSBTAG00000017042|ENSBTAG00000019554|ENSBTAG00000007700|ENSBTAG00000004510|ENSBTAG00000000186|ENSBTAG00000016275|ENSBTAG00000016276|ENSBTAG00000019700|ENSBTAG00000001052|ENSBTAG00000005002|ENSBTAG00000022255|ENSBTAG00000008409|ENSBTAG00000024700|ENSBTAG00000019023</Data></Cell>
   </Row>
   <Row ss:AutoFitHeight="0" ss:Height="15">
    <Cell ss:StyleID="s65"><Data ss:Type="String">response to organic substance</Data></Cell>
    <Cell ss:StyleID="s66"><Data ss:Type="Number">80</Data></Cell>
    <Cell ss:StyleID="s67"><Data ss:Type="Number">3.3677386227E-12</Data></Cell>
    <Cell ss:StyleID="s67"><Data ss:Type="Number">5.3221496034000003E-9</Data></Cell>
    <Cell ss:StyleID="s65"><Data ss:Type="String">ENSBTAG00000012771|ENSBTAG00000011986|ENSBTAG00000020647|ENSBTAG00000020406|ENSBTAG00000000396|ENSBTAG00000013029|ENSBTAG00000000163|ENSBTAG00000000067|ENSBTAG00000017680|ENSBTAG00000002650|ENSBTAG00000010543|ENSBTAG00000005998|ENSBTAG00000002457|ENSBTAG00000017685|ENSBTAG00000025035|ENSBTAG00000006934|ENSBTAG00000003994|ENSBTAG00000008909|ENSBTAG00000010989|ENSBTAG00000009104|ENSBTAG00000019665|ENSBTAG00000014113|ENSBTAG00000008688|ENSBTAG00000010215|ENSBTAG00000013103|ENSBTAG00000006642|ENSBTAG00000013472|ENSBTAG00000009050|ENSBTAG00000017866|ENSBTAG00000011802|ENSBTAG00000010531|ENSBTAG00000030913|ENSBTAG00000001292|ENSBTAG00000020979|ENSBTAG00000017970|ENSBTAG00000005287|ENSBTAG00000002258|ENSBTAG00000015228|ENSBTAG00000014318|ENSBTAG00000010069|ENSBTAG00000019979|ENSBTAG00000005970|ENSBTAG00000046588|ENSBTAG00000046470|ENSBTAG00000034323|ENSBTAG00000038639|ENSBTAG00000046010|ENSBTAG00000008703|ENSBTAG00000010812|ENSBTAG00000005419|ENSBTAG00000017514|ENSBTAG00000010866|ENSBTAG00000018563|ENSBTAG00000016229|ENSBTAG00000004344|ENSBTAG00000010361|ENSBTAG00000016864|ENSBTAG00000027182|ENSBTAG00000031797|ENSBTAG00000016227|ENSBTAG00000016683|ENSBTAG00000005596|ENSBTAG00000013900|ENSBTAG00000014707|ENSBTAG00000009768|ENSBTAG00000009997|ENSBTAG00000023659|ENSBTAG00000039513|ENSBTAG00000048090|ENSBTAG00000045728|ENSBTAG00000022255|ENSBTAG00000011082|ENSBTAG00000003177|ENSBTAG00000011116|ENSBTAG00000009520|ENSBTAG00000015032|ENSBTAG00000016801|ENSBTAG00000018059|ENSBTAG00000047412|ENSBTAG00000014848</Data></Cell>
   </Row>
   <Row ss:AutoFitHeight="0" ss:Height="15">
    <Cell ss:StyleID="s65"><Data ss:Type="String">carboxylic acid metabolic process</Data></Cell>
    <Cell ss:StyleID="s66"><Data ss:Type="Number">45</Data></Cell>
    <Cell ss:StyleID="s67"><Data ss:Type="Number">6.1695034710400003E-12</Data></Cell>
    <Cell ss:StyleID="s67"><Data ss:Type="Number">6.3034455434800003E-9</Data></Cell>
    <Cell ss:StyleID="s65"><Data ss:Type="String">ENSBTAG00000000163|ENSBTAG00000017680|ENSBTAG00000004256|ENSBTAG00000017056|ENSBTAG00000031814|ENSBTAG00000000123|ENSBTAG00000020371|ENSBTAG00000015505|ENSBTAG00000037795|ENSBTAG00000003072|ENSBTAG00000010543|ENSBTAG00000034776|ENSBTAG00000010531|ENSBTAG00000008683|ENSBTAG00000006928|ENSBTAG00000014093|ENSBTAG00000005287|ENSBTAG00000002258|ENSBTAG00000017442|ENSBTAG00000001592|ENSBTAG00000019770|ENSBTAG00000002255|ENSBTAG00000027879|ENSBTAG00000015228|ENSBTAG00000004248|ENSBTAG00000012403|ENSBTAG00000015980|ENSBTAG00000015094|ENSBTAG00000015314|ENSBTAG00000045728|ENSBTAG00000021118|ENSBTAG00000020558|ENSBTAG00000007700|ENSBTAG00000011832|ENSBTAG00000007829|ENSBTAG00000019603|ENSBTAG00000016275|ENSBTAG00000016276|ENSBTAG00000016048|ENSBTAG00000019700|ENSBTAG00000008039|ENSBTAG00000004344|ENSBTAG00000024700|ENSBTAG00000009911|ENSBTAG00000001626</Data></Cell>
   </Row>
   <Row ss:AutoFitHeight="0" ss:Height="15">
    <Cell ss:StyleID="s65"><Data ss:Type="String">oxoacid metabolic process</Data></Cell>
    <Cell ss:StyleID="s66"><Data ss:Type="Number">45</Data></Cell>
    <Cell ss:StyleID="s67"><Data ss:Type="Number">6.6478016699899998E-12</Data></Cell>
    <Cell ss:StyleID="s67"><Data ss:Type="Number">6.3034455434800003E-9</Data></Cell>
    <Cell ss:StyleID="s65"><Data ss:Type="String">ENSBTAG00000000163|ENSBTAG00000017680|ENSBTAG00000004256|ENSBTAG00000017056|ENSBTAG00000031814|ENSBTAG00000000123|ENSBTAG00000020371|ENSBTAG00000015505|ENSBTAG00000037795|ENSBTAG00000003072|ENSBTAG00000010543|ENSBTAG00000034776|ENSBTAG00000010531|ENSBTAG00000008683|ENSBTAG00000006928|ENSBTAG00000014093|ENSBTAG00000005287|ENSBTAG00000002258|ENSBTAG00000017442|ENSBTAG00000001592|ENSBTAG00000019770|ENSBTAG00000002255|ENSBTAG00000027879|ENSBTAG00000015228|ENSBTAG00000004248|ENSBTAG00000012403|ENSBTAG00000015980|ENSBTAG00000015094|ENSBTAG00000015314|ENSBTAG00000045728|ENSBTAG00000021118|ENSBTAG00000020558|ENSBTAG00000007700|ENSBTAG00000011832|ENSBTAG00000007829|ENSBTAG00000019603|ENSBTAG00000016275|ENSBTAG00000016276|ENSBTAG00000016048|ENSBTAG00000019700|ENSBTAG00000008039|ENSBTAG00000004344|ENSBTAG00000024700|ENSBTAG00000009911|ENSBTAG00000001626</Data></Cell>
   </Row>
   <Row ss:AutoFitHeight="0" ss:Height="15">
    <Cell ss:StyleID="s65"><Data ss:Type="String">small molecule metabolic process</Data></Cell>
    <Cell ss:StyleID="s66"><Data ss:Type="Number">71</Data></Cell>
    <Cell ss:StyleID="s67"><Data ss:Type="Number">2.7526662976800001E-11</Data></Cell>
    <Cell ss:StyleID="s67"><Data ss:Type="Number">2.17506515289E-8</Data></Cell>
    <Cell ss:StyleID="s65"><Data ss:Type="String">ENSBTAG00000003994|ENSBTAG00000004344|ENSBTAG00000000163|ENSBTAG00000017680|ENSBTAG00000004256|ENSBTAG00000010543|ENSBTAG00000005002|ENSBTAG00000017056|ENSBTAG00000006934|ENSBTAG00000031814|ENSBTAG00000000123|ENSBTAG00000020371|ENSBTAG00000009104|ENSBTAG00000006136|ENSBTAG00000021048|ENSBTAG00000015505|ENSBTAG00000034776|ENSBTAG00000003072|ENSBTAG00000038639|ENSBTAG00000010991|ENSBTAG00000037795|ENSBTAG00000010531|ENSBTAG00000020873|ENSBTAG00000001675|ENSBTAG00000008683|ENSBTAG00000019956|ENSBTAG00000022613|ENSBTAG00000006928|ENSBTAG00000014093|ENSBTAG00000005287|ENSBTAG00000002258|ENSBTAG00000030674|ENSBTAG00000017442|ENSBTAG00000001592|ENSBTAG00000019770|ENSBTAG00000019979|ENSBTAG00000002255|ENSBTAG00000027879|ENSBTAG00000046470|ENSBTAG00000015228|ENSBTAG00000004248|ENSBTAG00000012403|ENSBTAG00000015980|ENSBTAG00000015094|ENSBTAG00000015314|ENSBTAG00000009911|ENSBTAG00000045728|ENSBTAG00000000186|ENSBTAG00000007584|ENSBTAG00000020558|ENSBTAG00000019554|ENSBTAG00000007700|ENSBTAG00000008124|ENSBTAG00000011832|ENSBTAG00000007829|ENSBTAG00000010606|ENSBTAG00000019603|ENSBTAG00000016275|ENSBTAG00000016276|ENSBTAG00000016048|ENSBTAG00000019700|ENSBTAG00000001052|ENSBTAG00000006234|ENSBTAG00000008039|ENSBTAG00000021118|ENSBTAG00000011082|ENSBTAG00000024700|ENSBTAG00000003177|ENSBTAG00000009520|ENSBTAG00000001626|ENSBTAG00000008172</Data></Cell>
   </Row>
   <Row ss:AutoFitHeight="0" ss:Height="15">
    <Cell ss:StyleID="s65"><Data ss:Type="String">cellular response to organic substance</Data></Cell>
    <Cell ss:StyleID="s66"><Data ss:Type="Number">67</Data></Cell>
    <Cell ss:StyleID="s67"><Data ss:Type="Number">4.8663503707699998E-11</Data></Cell>
    <Cell ss:StyleID="s67"><Data ss:Type="Number">3.2528802968500002E-8</Data></Cell>
    <Cell ss:StyleID="s65"><Data ss:Type="String">ENSBTAG00000012771|ENSBTAG00000011986|ENSBTAG00000020647|ENSBTAG00000020406|ENSBTAG00000000396|ENSBTAG00000013029|ENSBTAG00000000163|ENSBTAG00000000067|ENSBTAG00000017680|ENSBTAG00000002650|ENSBTAG00000010543|ENSBTAG00000010866|ENSBTAG00000017685|ENSBTAG00000025035|ENSBTAG00000006934|ENSBTAG00000008909|ENSBTAG00000010989|ENSBTAG00000009104|ENSBTAG00000019665|ENSBTAG00000014113|ENSBTAG00000008688|ENSBTAG00000013103|ENSBTAG00000006642|ENSBTAG00000013472|ENSBTAG00000009050|ENSBTAG00000017866|ENSBTAG00000011802|ENSBTAG00000010531|ENSBTAG00000009768|ENSBTAG00000001292|ENSBTAG00000020979|ENSBTAG00000017970|ENSBTAG00000005287|ENSBTAG00000002258|ENSBTAG00000015228|ENSBTAG00000014318|ENSBTAG00000010069|ENSBTAG00000019979|ENSBTAG00000005970|ENSBTAG00000046470|ENSBTAG00000034323|ENSBTAG00000038639|ENSBTAG00000008703|ENSBTAG00000010812|ENSBTAG00000039513|ENSBTAG00000017514|ENSBTAG00000005419|ENSBTAG00000018563|ENSBTAG00000016229|ENSBTAG00000004344|ENSBTAG00000010361|ENSBTAG00000016864|ENSBTAG00000027182|ENSBTAG00000016683|ENSBTAG00000010215|ENSBTAG00000046010|ENSBTAG00000011116|ENSBTAG00000009997|ENSBTAG00000023659|ENSBTAG00000022255|ENSBTAG00000003177|ENSBTAG00000009520|ENSBTAG00000015032|ENSBTAG00000016801|ENSBTAG00000018059|ENSBTAG00000047412|ENSBTAG00000014848</Data></Cell>
   </Row>
   <Row ss:AutoFitHeight="0" ss:Height="15">
    <Cell ss:StyleID="s65"><Data ss:Type="String">organic acid metabolic process</Data></Cell>
    <Cell ss:StyleID="s66"><Data ss:Type="Number">46</Data></Cell>
    <Cell ss:StyleID="s67"><Data ss:Type="Number">5.48893532478E-11</Data></Cell>
    <Cell ss:StyleID="s67"><Data ss:Type="Number">3.2528802968500002E-8</Data></Cell>
    <Cell ss:StyleID="s65"><Data ss:Type="String">ENSBTAG00000000163|ENSBTAG00000017680|ENSBTAG00000004256|ENSBTAG00000017056|ENSBTAG00000031814|ENSBTAG00000000123|ENSBTAG00000020371|ENSBTAG00000015505|ENSBTAG00000037795|ENSBTAG00000003072|ENSBTAG00000010543|ENSBTAG00000034776|ENSBTAG00000010531|ENSBTAG00000008683|ENSBTAG00000006928|ENSBTAG00000014093|ENSBTAG00000005287|ENSBTAG00000002258|ENSBTAG00000017442|ENSBTAG00000001592|ENSBTAG00000019770|ENSBTAG00000002255|ENSBTAG00000027879|ENSBTAG00000015228|ENSBTAG00000004248|ENSBTAG00000012403|ENSBTAG00000015980|ENSBTAG00000015094|ENSBTAG00000015314|ENSBTAG00000045728|ENSBTAG00000021118|ENSBTAG00000020558|ENSBTAG00000007700|ENSBTAG00000011832|ENSBTAG00000007829|ENSBTAG00000019603|ENSBTAG00000016275|ENSBTAG00000016276|ENSBTAG00000016048|ENSBTAG00000019700|ENSBTAG00000008039|ENSBTAG00000004344|ENSBTAG00000024700|ENSBTAG00000009911|ENSBTAG00000001626|ENSBTAG00000008172</Data></Cell>
   </Row>
   <Row ss:AutoFitHeight="0" ss:Height="15">
    <Cell ss:StyleID="s65"><Data ss:Type="String">response to chemical</Data></Cell>
    <Cell ss:StyleID="s66"><Data ss:Type="Number">101</Data></Cell>
    <Cell ss:StyleID="s67"><Data ss:Type="Number">2.7519923755400001E-9</Data></Cell>
    <Cell ss:StyleID="s67"><Data ss:Type="Number">1.44968842805E-6</Data></Cell>
    <Cell ss:StyleID="s65"><Data ss:Type="String">ENSBTAG00000011986|ENSBTAG00000020647|ENSBTAG00000020406|ENSBTAG00000005990|ENSBTAG00000017680|ENSBTAG00000005998|ENSBTAG00000002457|ENSBTAG00000017685|ENSBTAG00000025035|ENSBTAG00000003749|ENSBTAG00000009104|ENSBTAG00000005425|ENSBTAG00000013472|ENSBTAG00000030913|ENSBTAG00000015228|ENSBTAG00000014318|ENSBTAG00000019979|ENSBTAG00000017514|ENSBTAG00000031797|ENSBTAG00000043553|ENSBTAG00000004344|ENSBTAG00000038067|ENSBTAG00000016683|ENSBTAG00000005596|ENSBTAG00000009997|ENSBTAG00000048090|ENSBTAG00000008703|ENSBTAG00000003994|ENSBTAG00000011082|ENSBTAG00000016864|ENSBTAG00000012771|ENSBTAG00000000396|ENSBTAG00000000067|ENSBTAG00000010866|ENSBTAG00000006934|ENSBTAG00000011802|ENSBTAG00000019665|ENSBTAG00000008688|ENSBTAG00000010543|ENSBTAG00000009050|ENSBTAG00000048062|ENSBTAG00000018059|ENSBTAG00000005287|ENSBTAG00000010069|ENSBTAG00000005970|ENSBTAG00000038639|ENSBTAG00000010812|ENSBTAG00000018563|ENSBTAG00000016229|ENSBTAG00000006694|ENSBTAG00000014848|ENSBTAG00000015032|ENSBTAG00000016227|ENSBTAG00000013900|ENSBTAG00000010498|ENSBTAG00000002963|ENSBTAG00000018049|ENSBTAG00000045728|ENSBTAG00000006354|ENSBTAG00000001815|ENSBTAG00000003177|ENSBTAG00000009520|ENSBTAG00000013980|ENSBTAG00000014113|ENSBTAG00000013029|ENSBTAG00000000163|ENSBTAG00000002650|ENSBTAG00000034323|ENSBTAG00000008909|ENSBTAG00000013103|ENSBTAG00000002258|ENSBTAG00000046588|ENSBTAG00000046470|ENSBTAG00000005419|ENSBTAG00000008833|ENSBTAG00000017866|ENSBTAG00000047412|ENSBTAG00000022394|ENSBTAG00000010989|ENSBTAG00000009768|ENSBTAG00000006642|ENSBTAG00000010531|ENSBTAG00000011116|ENSBTAG00000001292|ENSBTAG00000020979|ENSBTAG00000017970|ENSBTAG00000001595|ENSBTAG00000001013|ENSBTAG00000039513|ENSBTAG00000014707|ENSBTAG00000017042|ENSBTAG00000010361|ENSBTAG00000027182|ENSBTAG00000013732|ENSBTAG00000046010|ENSBTAG00000010215|ENSBTAG00000023659|ENSBTAG00000001052|ENSBTAG00000022255|ENSBTAG00000008409|ENSBTAG00000016801</Data></Cell>
   </Row>
   <Row ss:AutoFitHeight="0" ss:Height="15">
    <Cell ss:StyleID="s65"><Data ss:Type="String">monocarboxylic acid metabolic process</Data></Cell>
    <Cell ss:StyleID="s66"><Data ss:Type="Number">30</Data></Cell>
    <Cell ss:StyleID="s67"><Data ss:Type="Number">6.3476615357399998E-9</Data></Cell>
    <Cell ss:StyleID="s67"><Data ss:Type="Number">3.0094263340900002E-6</Data></Cell>
    <Cell ss:StyleID="s65"><Data ss:Type="String">ENSBTAG00000000163|ENSBTAG00000017056|ENSBTAG00000031814|ENSBTAG00000000123|ENSBTAG00000015505|ENSBTAG00000037795|ENSBTAG00000003072|ENSBTAG00000010543|ENSBTAG00000010531|ENSBTAG00000014093|ENSBTAG00000005287|ENSBTAG00000002258|ENSBTAG00000017442|ENSBTAG00000001592|ENSBTAG00000019770|ENSBTAG00000027879|ENSBTAG00000015228|ENSBTAG00000004248|ENSBTAG00000015980|ENSBTAG00000015094|ENSBTAG00000045728|ENSBTAG00000004344|ENSBTAG00000020558|ENSBTAG00000007700|ENSBTAG00000016275|ENSBTAG00000016276|ENSBTAG00000016048|ENSBTAG00000019700|ENSBTAG00000021118|ENSBTAG00000024700</Data></Cell>
   </Row>
   <Row ss:AutoFitHeight="0" ss:Height="15">
    <Cell ss:StyleID="s65"><Data ss:Type="String">ion binding</Data></Cell>
    <Cell ss:StyleID="s66"><Data ss:Type="Number">107</Data></Cell>
    <Cell ss:StyleID="s67"><Data ss:Type="Number">3.5970062981399998E-8</Data></Cell>
    <Cell ss:StyleID="s67"><Data ss:Type="Number">1.5503097145000002E-5</Data></Cell>
    <Cell ss:StyleID="s65"><Data ss:Type="String">ENSBTAG00000017680|ENSBTAG00000038067|ENSBTAG00000017056|ENSBTAG00000008945|ENSBTAG00000006136|ENSBTAG00000034776|ENSBTAG00000018531|ENSBTAG00000020166|ENSBTAG00000008544|ENSBTAG00000021204|ENSBTAG00000032996|ENSBTAG00000014093|ENSBTAG00000017442|ENSBTAG00000018322|ENSBTAG00000008142|ENSBTAG00000038748|ENSBTAG00000003113|ENSBTAG00000012403|ENSBTAG00000003619|ENSBTAG00000009991|ENSBTAG00000016061|ENSBTAG00000025035|ENSBTAG00000012972|ENSBTAG00000020391|ENSBTAG00000009911|ENSBTAG00000014088|ENSBTAG00000025434|ENSBTAG00000008172|ENSBTAG00000015991|ENSBTAG00000000396|ENSBTAG00000000061|ENSBTAG00000006934|ENSBTAG00000031814|ENSBTAG00000000313|ENSBTAG00000006751|ENSBTAG00000001146|ENSBTAG00000037795|ENSBTAG00000048062|ENSBTAG00000022613|ENSBTAG00000005287|ENSBTAG00000010069|ENSBTAG00000013472|ENSBTAG00000011883|ENSBTAG00000009933|ENSBTAG00000007909|ENSBTAG00000016229|ENSBTAG00000016546|ENSBTAG00000002650|ENSBTAG00000006928|ENSBTAG00000007829|ENSBTAG00000019460|ENSBTAG00000013900|ENSBTAG00000037651|ENSBTAG00000009520|ENSBTAG00000007584|ENSBTAG00000021323|ENSBTAG00000005425|ENSBTAG00000038706|ENSBTAG00000026266|ENSBTAG00000003809|ENSBTAG00000013103|ENSBTAG00000003708|ENSBTAG00000022227|ENSBTAG00000002258|ENSBTAG00000046580|ENSBTAG00000019770|ENSBTAG00000002255|ENSBTAG00000047801|ENSBTAG00000018036|ENSBTAG00000005419|ENSBTAG00000000111|ENSBTAG00000021118|ENSBTAG00000010345|ENSBTAG00000006904|ENSBTAG00000010284|ENSBTAG00000008625|ENSBTAG00000008039|ENSBTAG00000011343|ENSBTAG00000021964|ENSBTAG00000015405|ENSBTAG00000001785|ENSBTAG00000010531|ENSBTAG00000001292|ENSBTAG00000017970|ENSBTAG00000005658|ENSBTAG00000001595|ENSBTAG00000017468|ENSBTAG00000016481|ENSBTAG00000001854|ENSBTAG00000002615|ENSBTAG00000045728|ENSBTAG00000010361|ENSBTAG00000013980|ENSBTAG00000027182|ENSBTAG00000019554|ENSBTAG00000007700|ENSBTAG00000008816|ENSBTAG00000016275|ENSBTAG00000023659|ENSBTAG00000019700|ENSBTAG00000001052|ENSBTAG00000008726|ENSBTAG00000022255|ENSBTAG00000020873|ENSBTAG00000024700|ENSBTAG00000016801|ENSBTAG00000014782</Data></Cell>
   </Row>
   <Row ss:AutoFitHeight="0" ss:Height="15">
    <Cell ss:StyleID="s65"><Data ss:Type="String">metabolic process</Data></Cell>
    <Cell ss:StyleID="s66"><Data ss:Type="Number">242</Data></Cell>
    <Cell ss:StyleID="s67"><Data ss:Type="Number">4.6674121135600003E-8</Data></Cell>
    <Cell ss:StyleID="s67"><Data ss:Type="Number">1.7021692946500001E-5</Data></Cell>
    <Cell ss:StyleID="s65"><Data ss:Type="String">ENSBTAG00000005970|ENSBTAG00000020406|ENSBTAG00000020641|ENSBTAG00000013303|ENSBTAG00000017680|ENSBTAG00000005998|ENSBTAG00000002457|ENSBTAG00000017685|ENSBTAG00000045728|ENSBTAG00000017056|ENSBTAG00000003994|ENSBTAG00000000123|ENSBTAG00000045588|ENSBTAG00000009104|ENSBTAG00000006136|ENSBTAG00000005425|ENSBTAG00000034776|ENSBTAG00000018531|ENSBTAG00000020166|ENSBTAG00000032026|ENSBTAG00000010991|ENSBTAG00000005344|ENSBTAG00000018137|ENSBTAG00000008544|ENSBTAG00000032996|ENSBTAG00000014093|ENSBTAG00000014313|ENSBTAG00000017442|ENSBTAG00000001626|ENSBTAG00000017765|ENSBTAG00000014318|ENSBTAG00000018322|ENSBTAG00000008142|ENSBTAG00000013168|ENSBTAG00000021048|ENSBTAG00000003113|ENSBTAG00000012403|ENSBTAG00000017514|ENSBTAG00000043553|ENSBTAG00000004344|ENSBTAG00000019511|ENSBTAG00000020558|ENSBTAG00000015505|ENSBTAG00000016683|ENSBTAG00000009991|ENSBTAG00000019603|ENSBTAG00000001785|ENSBTAG00000010606|ENSBTAG00000019554|ENSBTAG00000048090|ENSBTAG00000031679|ENSBTAG00000007554|ENSBTAG00000016069|ENSBTAG00000006234|ENSBTAG00000008703|ENSBTAG00000007041|ENSBTAG00000045989|ENSBTAG00000011082|ENSBTAG00000020391|ENSBTAG00000009911|ENSBTAG00000014088|ENSBTAG00000027879|ENSBTAG00000025434|ENSBTAG00000008172|ENSBTAG00000014831|ENSBTAG00000012771|ENSBTAG00000007909|ENSBTAG00000007934|ENSBTAG00000047739|ENSBTAG00000031788|ENSBTAG00000046037|ENSBTAG00000013208|ENSBTAG00000010866|ENSBTAG00000012989|ENSBTAG00000008683|ENSBTAG00000006934|ENSBTAG00000031814|ENSBTAG00000019665|ENSBTAG00000001854|ENSBTAG00000008688|ENSBTAG00000005002|ENSBTAG00000026088|ENSBTAG00000004131|ENSBTAG00000006751|ENSBTAG00000001146|ENSBTAG00000017866|ENSBTAG00000037795|ENSBTAG00000004248|ENSBTAG00000048062|ENSBTAG00000018059|ENSBTAG00000012972|ENSBTAG00000022613|ENSBTAG00000005287|ENSBTAG00000000074|ENSBTAG00000010069|ENSBTAG00000011883|ENSBTAG00000009933|ENSBTAG00000038639|ENSBTAG00000021487|ENSBTAG00000011771|ENSBTAG00000004246|ENSBTAG00000021527|ENSBTAG00000015980|ENSBTAG00000017531|ENSBTAG00000015094|ENSBTAG00000018563|ENSBTAG00000019672|ENSBTAG00000007584|ENSBTAG00000002615|ENSBTAG00000002650|ENSBTAG00000003072|ENSBTAG00000000072|ENSBTAG00000016227|ENSBTAG00000006928|ENSBTAG00000007829|ENSBTAG00000019460|ENSBTAG00000006609|ENSBTAG00000001405|ENSBTAG00000016048|ENSBTAG00000018049|ENSBTAG00000006353|ENSBTAG00000017042|ENSBTAG00000001815|ENSBTAG00000020873|ENSBTAG00000003177|ENSBTAG00000009520|ENSBTAG00000013980|ENSBTAG00000018036|ENSBTAG00000014848|ENSBTAG00000000259|ENSBTAG00000018653|ENSBTAG00000014113|ENSBTAG00000013029|ENSBTAG00000000163|ENSBTAG00000004256|ENSBTAG00000008909|ENSBTAG00000003809|ENSBTAG00000013103|ENSBTAG00000000995|ENSBTAG00000005145|ENSBTAG00000006349|ENSBTAG00000012104|ENSBTAG00000000396|ENSBTAG00000001675|ENSBTAG00000008816|ENSBTAG00000014215|ENSBTAG00000002258|ENSBTAG00000030674|ENSBTAG00000005816|ENSBTAG00000000067|ENSBTAG00000019770|ENSBTAG00000044179|ENSBTAG00000002255|ENSBTAG00000046588|ENSBTAG00000039808|ENSBTAG00000046470|ENSBTAG00000015228|ENSBTAG00000013900|ENSBTAG00000005419|ENSBTAG00000039662|ENSBTAG00000000111|ENSBTAG00000008833|ENSBTAG00000021118|ENSBTAG00000012335|ENSBTAG00000026375|ENSBTAG00000000565|ENSBTAG00000006904|ENSBTAG00000003719|ENSBTAG00000011832|ENSBTAG00000010215|ENSBTAG00000017091|ENSBTAG00000019979|ENSBTAG00000006374|ENSBTAG00000008353|ENSBTAG00000012119|ENSBTAG00000019933|ENSBTAG00000008039|ENSBTAG00000030744|ENSBTAG00000013333|ENSBTAG00000016716|ENSBTAG00000047367|ENSBTAG00000021853|ENSBTAG00000003151|ENSBTAG00000047412|ENSBTAG00000020371|ENSBTAG00000002606|ENSBTAG00000009760|ENSBTAG00000017077|ENSBTAG00000047502|ENSBTAG00000002333|ENSBTAG00000016472|ENSBTAG00000001448|ENSBTAG00000010989|ENSBTAG00000018718|ENSBTAG00000021695|ENSBTAG00000013732|ENSBTAG00000006642|ENSBTAG00000023929|ENSBTAG00000006599|ENSBTAG00000010531|ENSBTAG00000001292|ENSBTAG00000020979|ENSBTAG00000005658|ENSBTAG00000025462|ENSBTAG00000046010|ENSBTAG00000001592|ENSBTAG00000010543|ENSBTAG00000001862|ENSBTAG00000007786|ENSBTAG00000019956|ENSBTAG00000017162|ENSBTAG00000039513|ENSBTAG00000015314|ENSBTAG00000003033|ENSBTAG00000014707|ENSBTAG00000000132|ENSBTAG00000015828|ENSBTAG00000010361|ENSBTAG00000008792|ENSBTAG00000018723|ENSBTAG00000027182|ENSBTAG00000010498|ENSBTAG00000007700|ENSBTAG00000016801|ENSBTAG00000004510|ENSBTAG00000008124|ENSBTAG00000011951|ENSBTAG00000000186|ENSBTAG00000016275|ENSBTAG00000016276|ENSBTAG00000019700|ENSBTAG00000001052|ENSBTAG00000018417|ENSBTAG00000002849|ENSBTAG00000022255|ENSBTAG00000008409|ENSBTAG00000024700|ENSBTAG00000037673|ENSBTAG00000031295|ENSBTAG00000008150|ENSBTAG00000019023|ENSBTAG00000018994</Data></Cell>
   </Row>
   <Row ss:AutoFitHeight="0" ss:Height="15">
    <Cell ss:StyleID="s65"><Data ss:Type="String">single-organism process</Data></Cell>
    <Cell ss:StyleID="s66"><Data ss:Type="Number">272</Data></Cell>
    <Cell ss:StyleID="s67"><Data ss:Type="Number">6.4348234037000004E-8</Data></Cell>
    <Cell ss:StyleID="s67"><Data ss:Type="Number">2.1791069826400001E-5</Data></Cell>
    <Cell ss:StyleID="s65"><Data ss:Type="String">ENSBTAG00000003994|ENSBTAG00000011986|ENSBTAG00000020647|ENSBTAG00000020406|ENSBTAG00000005990|ENSBTAG00000013303|ENSBTAG00000017680|ENSBTAG00000021672|ENSBTAG00000005998|ENSBTAG00000002457|ENSBTAG00000017685|ENSBTAG00000017056|ENSBTAG00000003749|ENSBTAG00000000123|ENSBTAG00000009760|ENSBTAG00000017200|ENSBTAG00000006136|ENSBTAG00000017566|ENSBTAG00000034776|ENSBTAG00000018531|ENSBTAG00000013472|ENSBTAG00000007665|ENSBTAG00000010991|ENSBTAG00000006904|ENSBTAG00000018137|ENSBTAG00000008544|ENSBTAG00000021204|ENSBTAG00000016864|ENSBTAG00000032996|ENSBTAG00000014093|ENSBTAG00000014313|ENSBTAG00000015228|ENSBTAG00000001626|ENSBTAG00000014318|ENSBTAG00000018322|ENSBTAG00000008142|ENSBTAG00000038748|ENSBTAG00000013168|ENSBTAG00000000153|ENSBTAG00000012403|ENSBTAG00000008703|ENSBTAG00000009104|ENSBTAG00000009997|ENSBTAG00000017514|ENSBTAG00000034323|ENSBTAG00000043553|ENSBTAG00000003619|ENSBTAG00000004344|ENSBTAG00000019511|ENSBTAG00000020558|ENSBTAG00000015505|ENSBTAG00000020495|ENSBTAG00000002348|ENSBTAG00000016683|ENSBTAG00000005596|ENSBTAG00000009991|ENSBTAG00000011765|ENSBTAG00000019603|ENSBTAG00000016061|ENSBTAG00000010606|ENSBTAG00000019554|ENSBTAG00000048090|ENSBTAG00000000067|ENSBTAG00000031679|ENSBTAG00000007554|ENSBTAG00000016069|ENSBTAG00000002417|ENSBTAG00000019125|ENSBTAG00000045989|ENSBTAG00000025035|ENSBTAG00000011116|ENSBTAG00000009911|ENSBTAG00000014088|ENSBTAG00000025434|ENSBTAG00000008172|ENSBTAG00000014831|ENSBTAG00000012771|ENSBTAG00000007909|ENSBTAG00000014713|ENSBTAG00000000396|ENSBTAG00000046037|ENSBTAG00000013208|ENSBTAG00000010866|ENSBTAG00000006234|ENSBTAG00000002473|ENSBTAG00000003809|ENSBTAG00000006934|ENSBTAG00000031814|ENSBTAG00000011802|ENSBTAG00000019665|ENSBTAG00000020873|ENSBTAG00000000312|ENSBTAG00000026088|ENSBTAG00000004131|ENSBTAG00000012265|ENSBTAG00000006751|ENSBTAG00000009050|ENSBTAG00000000948|ENSBTAG00000037795|ENSBTAG00000004248|ENSBTAG00000048062|ENSBTAG00000018059|ENSBTAG00000012972|ENSBTAG00000022613|ENSBTAG00000001498|ENSBTAG00000005287|ENSBTAG00000000074|ENSBTAG00000001829|ENSBTAG00000011082|ENSBTAG00000010069|ENSBTAG00000011883|ENSBTAG00000031863|ENSBTAG00000038639|ENSBTAG00000021487|ENSBTAG00000004246|ENSBTAG00000021527|ENSBTAG00000015980|ENSBTAG00000010812|ENSBTAG00000017531|ENSBTAG00000039513|ENSBTAG00000018563|ENSBTAG00000016229|ENSBTAG00000006694|ENSBTAG00000007584|ENSBTAG00000014848|ENSBTAG00000015032|ENSBTAG00000003072|ENSBTAG00000013054|ENSBTAG00000016227|ENSBTAG00000006928|ENSBTAG00000007829|ENSBTAG00000019460|ENSBTAG00000013900|ENSBTAG00000027625|ENSBTAG00000002963|ENSBTAG00000016048|ENSBTAG00000018049|ENSBTAG00000045728|ENSBTAG00000000973|ENSBTAG00000001815|ENSBTAG00000012805|ENSBTAG00000037651|ENSBTAG00000003177|ENSBTAG00000009520|ENSBTAG00000013980|ENSBTAG00000018036|ENSBTAG00000000259|ENSBTAG00000018653|ENSBTAG00000021323|ENSBTAG00000014113|ENSBTAG00000013029|ENSBTAG00000000163|ENSBTAG00000004256|ENSBTAG00000017866|ENSBTAG00000021964|ENSBTAG00000026266|ENSBTAG00000008909|ENSBTAG00000016388|ENSBTAG00000013103|ENSBTAG00000000995|ENSBTAG00000005145|ENSBTAG00000006349|ENSBTAG00000012104|ENSBTAG00000001675|ENSBTAG00000016139|ENSBTAG00000022227|ENSBTAG00000006690|ENSBTAG00000021325|ENSBTAG00000008816|ENSBTAG00000002258|ENSBTAG00000030674|ENSBTAG00000006189|ENSBTAG00000006881|ENSBTAG00000019770|ENSBTAG00000044179|ENSBTAG00000002255|ENSBTAG00000046588|ENSBTAG00000039808|ENSBTAG00000046470|ENSBTAG00000017442|ENSBTAG00000006609|ENSBTAG00000046580|ENSBTAG00000005419|ENSBTAG00000004305|ENSBTAG00000008833|ENSBTAG00000021118|ENSBTAG00000031295|ENSBTAG00000000986|ENSBTAG00000003719|ENSBTAG00000011832|ENSBTAG00000010215|ENSBTAG00000019979|ENSBTAG00000008683|ENSBTAG00000008625|ENSBTAG00000008353|ENSBTAG00000012119|ENSBTAG00000019933|ENSBTAG00000008039|ENSBTAG00000016716|ENSBTAG00000005425|ENSBTAG00000021853|ENSBTAG00000047766|ENSBTAG00000000854|ENSBTAG00000047412|ENSBTAG00000011343|ENSBTAG00000020371|ENSBTAG00000001013|ENSBTAG00000002606|ENSBTAG00000013333|ENSBTAG00000017077|ENSBTAG00000008124|ENSBTAG00000008122|ENSBTAG00000002333|ENSBTAG00000022394|ENSBTAG00000015405|ENSBTAG00000024096|ENSBTAG00000010989|ENSBTAG00000001785|ENSBTAG00000021048|ENSBTAG00000013732|ENSBTAG00000008726|ENSBTAG00000008688|ENSBTAG00000006642|ENSBTAG00000002650|ENSBTAG00000023929|ENSBTAG00000006599|ENSBTAG00000010531|ENSBTAG00000009768|ENSBTAG00000001292|ENSBTAG00000020979|ENSBTAG00000017970|ENSBTAG00000009886|ENSBTAG00000005658|ENSBTAG00000018471|ENSBTAG00000001595|ENSBTAG00000025462|ENSBTAG00000046768|ENSBTAG00000001592|ENSBTAG00000010543|ENSBTAG00000027879|ENSBTAG00000001146|ENSBTAG00000001854|ENSBTAG00000019956|ENSBTAG00000017162|ENSBTAG00000046419|ENSBTAG00000015094|ENSBTAG00000015314|ENSBTAG00000003033|ENSBTAG00000014707|ENSBTAG00000017042|ENSBTAG00000010361|ENSBTAG00000027182|ENSBTAG00000010498|ENSBTAG00000007700|ENSBTAG00000016801|ENSBTAG00000004510|ENSBTAG00000046010|ENSBTAG00000005970|ENSBTAG00000000186|ENSBTAG00000016275|ENSBTAG00000016276|ENSBTAG00000019700|ENSBTAG00000001052|ENSBTAG00000005002|ENSBTAG00000002849|ENSBTAG00000022255|ENSBTAG00000008409|ENSBTAG00000024700|ENSBTAG00000008150|ENSBTAG00000019023|ENSBTAG00000014782|ENSBTAG00000018994</Data></Cell>
   </Row>
   <Row ss:AutoFitHeight="0" ss:Height="15">
    <Cell ss:StyleID="s65"><Data ss:Type="String">response to oxygen-containing compound</Data></Cell>
    <Cell ss:StyleID="s66"><Data ss:Type="Number">39</Data></Cell>
    <Cell ss:StyleID="s67"><Data ss:Type="Number">1.3123114452900001E-7</Data></Cell>
    <Cell ss:StyleID="s67"><Data ss:Type="Number">3.9668370144999998E-5</Data></Cell>
    <Cell ss:StyleID="s65"><Data ss:Type="String">ENSBTAG00000011986|ENSBTAG00000018059|ENSBTAG00000000396|ENSBTAG00000017680|ENSBTAG00000005998|ENSBTAG00000017685|ENSBTAG00000006934|ENSBTAG00000003994|ENSBTAG00000011802|ENSBTAG00000010989|ENSBTAG00000013103|ENSBTAG00000006642|ENSBTAG00000013472|ENSBTAG00000010531|ENSBTAG00000001292|ENSBTAG00000020979|ENSBTAG00000001595|ENSBTAG00000005287|ENSBTAG00000016864|ENSBTAG00000010069|ENSBTAG00000019979|ENSBTAG00000005970|ENSBTAG00000038639|ENSBTAG00000010812|ENSBTAG00000034323|ENSBTAG00000016229|ENSBTAG00000013980|ENSBTAG00000013732|ENSBTAG00000016227|ENSBTAG00000016683|ENSBTAG00000005596|ENSBTAG00000009997|ENSBTAG00000045728|ENSBTAG00000017866|ENSBTAG00000048062|ENSBTAG00000011082|ENSBTAG00000003177|ENSBTAG00000009520|ENSBTAG00000015032</Data></Cell>
   </Row>
   <Row ss:AutoFitHeight="0" ss:Height="15">
    <Cell ss:StyleID="s65"><Data ss:Type="String">binding</Data></Cell>
    <Cell ss:StyleID="s66"><Data ss:Type="Number">254</Data></Cell>
    <Cell ss:StyleID="s67"><Data ss:Type="Number">1.33873428036E-7</Data></Cell>
    <Cell ss:StyleID="s67"><Data ss:Type="Number">3.9668370144999998E-5</Data></Cell>
    <Cell ss:StyleID="s65"><Data ss:Type="String">ENSBTAG00000011986|ENSBTAG00000020647|ENSBTAG00000020406|ENSBTAG00000005990|ENSBTAG00000017680|ENSBTAG00000014529|ENSBTAG00000005998|ENSBTAG00000002457|ENSBTAG00000017685|ENSBTAG00000045728|ENSBTAG00000017056|ENSBTAG00000003994|ENSBTAG00000008945|ENSBTAG00000016217|ENSBTAG00000017200|ENSBTAG00000006136|ENSBTAG00000017566|ENSBTAG00000034776|ENSBTAG00000018531|ENSBTAG00000013472|ENSBTAG00000032026|ENSBTAG00000010991|ENSBTAG00000006904|ENSBTAG00000005344|ENSBTAG00000030913|ENSBTAG00000006536|ENSBTAG00000017367|ENSBTAG00000021204|ENSBTAG00000032996|ENSBTAG00000014093|ENSBTAG00000015228|ENSBTAG00000001626|ENSBTAG00000018322|ENSBTAG00000008142|ENSBTAG00000038748|ENSBTAG00000004598|ENSBTAG00000003113|ENSBTAG00000012403|ENSBTAG00000017514|ENSBTAG00000031797|ENSBTAG00000043553|ENSBTAG00000003619|ENSBTAG00000038067|ENSBTAG00000020495|ENSBTAG00000002348|ENSBTAG00000016683|ENSBTAG00000005596|ENSBTAG00000009991|ENSBTAG00000011765|ENSBTAG00000016061|ENSBTAG00000009997|ENSBTAG00000019554|ENSBTAG00000048090|ENSBTAG00000005970|ENSBTAG00000016069|ENSBTAG00000002417|ENSBTAG00000008703|ENSBTAG00000045989|ENSBTAG00000025035|ENSBTAG00000020391|ENSBTAG00000009911|ENSBTAG00000014088|ENSBTAG00000025434|ENSBTAG00000008172|ENSBTAG00000014831|ENSBTAG00000012771|ENSBTAG00000007909|ENSBTAG00000005145|ENSBTAG00000007934|ENSBTAG00000000396|ENSBTAG00000011116|ENSBTAG00000000061|ENSBTAG00000006934|ENSBTAG00000031814|ENSBTAG00000011802|ENSBTAG00000019665|ENSBTAG00000020873|ENSBTAG00000000312|ENSBTAG00000000313|ENSBTAG00000004131|ENSBTAG00000012265|ENSBTAG00000006751|ENSBTAG00000009050|ENSBTAG00000000948|ENSBTAG00000037795|ENSBTAG00000008471|ENSBTAG00000012972|ENSBTAG00000022613|ENSBTAG00000001498|ENSBTAG00000005287|ENSBTAG00000000074|ENSBTAG00000011082|ENSBTAG00000010069|ENSBTAG00000020166|ENSBTAG00000011883|ENSBTAG00000009933|ENSBTAG00000038639|ENSBTAG00000021487|ENSBTAG00000021527|ENSBTAG00000015980|ENSBTAG00000010812|ENSBTAG00000011951|ENSBTAG00000005002|ENSBTAG00000000072|ENSBTAG00000018563|ENSBTAG00000016229|ENSBTAG00000006694|ENSBTAG00000007584|ENSBTAG00000014848|ENSBTAG00000016864|ENSBTAG00000003072|ENSBTAG00000016227|ENSBTAG00000006928|ENSBTAG00000007829|ENSBTAG00000019460|ENSBTAG00000006609|ENSBTAG00000027625|ENSBTAG00000018137|ENSBTAG00000008353|ENSBTAG00000018049|ENSBTAG00000047412|ENSBTAG00000017042|ENSBTAG00000006354|ENSBTAG00000046768|ENSBTAG00000037651|ENSBTAG00000008544|ENSBTAG00000009520|ENSBTAG00000013980|ENSBTAG00000018036|ENSBTAG00000000259|ENSBTAG00000018653|ENSBTAG00000021323|ENSBTAG00000014113|ENSBTAG00000038706|ENSBTAG00000013029|ENSBTAG00000000163|ENSBTAG00000008909|ENSBTAG00000004256|ENSBTAG00000034323|ENSBTAG00000026266|ENSBTAG00000016546|ENSBTAG00000003809|ENSBTAG00000006072|ENSBTAG00000013103|ENSBTAG00000000995|ENSBTAG00000003708|ENSBTAG00000015991|ENSBTAG00000012104|ENSBTAG00000022227|ENSBTAG00000008816|ENSBTAG00000002258|ENSBTAG00000030674|ENSBTAG00000005816|ENSBTAG00000046580|ENSBTAG00000019770|ENSBTAG00000044179|ENSBTAG00000002255|ENSBTAG00000046588|ENSBTAG00000047801|ENSBTAG00000039808|ENSBTAG00000046470|ENSBTAG00000017442|ENSBTAG00000013900|ENSBTAG00000005419|ENSBTAG00000000111|ENSBTAG00000008833|ENSBTAG00000021118|ENSBTAG00000026375|ENSBTAG00000000565|ENSBTAG00000000986|ENSBTAG00000003719|ENSBTAG00000011832|ENSBTAG00000010215|ENSBTAG00000006189|ENSBTAG00000017091|ENSBTAG00000010284|ENSBTAG00000000123|ENSBTAG00000006374|ENSBTAG00000008625|ENSBTAG00000013168|ENSBTAG00000019933|ENSBTAG00000008039|ENSBTAG00000030744|ENSBTAG00000005425|ENSBTAG00000003151|ENSBTAG00000048062|ENSBTAG00000012989|ENSBTAG00000011343|ENSBTAG00000020371|ENSBTAG00000021964|ENSBTAG00000024096|ENSBTAG00000008127|ENSBTAG00000017077|ENSBTAG00000047502|ENSBTAG00000002333|ENSBTAG00000015405|ENSBTAG00000010989|ENSBTAG00000021048|ENSBTAG00000001785|ENSBTAG00000021695|ENSBTAG00000013732|ENSBTAG00000008726|ENSBTAG00000018823|ENSBTAG00000008688|ENSBTAG00000006642|ENSBTAG00000002650|ENSBTAG00000023929|ENSBTAG00000006599|ENSBTAG00000020755|ENSBTAG00000010531|ENSBTAG00000009495|ENSBTAG00000009768|ENSBTAG00000001292|ENSBTAG00000020979|ENSBTAG00000017970|ENSBTAG00000009886|ENSBTAG00000005658|ENSBTAG00000001595|ENSBTAG00000010345|ENSBTAG00000046010|ENSBTAG00000017468|ENSBTAG00000010543|ENSBTAG00000016481|ENSBTAG00000001146|ENSBTAG00000001854|ENSBTAG00000045886|ENSBTAG00000019956|ENSBTAG00000017162|ENSBTAG00000002615|ENSBTAG00000006234|ENSBTAG00000000132|ENSBTAG00000015828|ENSBTAG00000010361|ENSBTAG00000008792|ENSBTAG00000027182|ENSBTAG00000010498|ENSBTAG00000007700|ENSBTAG00000011913|ENSBTAG00000016801|ENSBTAG00000006690|ENSBTAG00000008124|ENSBTAG00000002485|ENSBTAG00000016275|ENSBTAG00000023659|ENSBTAG00000019700|ENSBTAG00000001052|ENSBTAG00000018417|ENSBTAG00000002849|ENSBTAG00000022255|ENSBTAG00000008409|ENSBTAG00000024700|ENSBTAG00000008150|ENSBTAG00000014782|ENSBTAG00000018994</Data></Cell>
   </Row>
   <Row ss:AutoFitHeight="0" ss:Height="15">
    <Cell ss:StyleID="s65"><Data ss:Type="String">single-organism cellular process</Data></Cell>
    <Cell ss:StyleID="s66"><Data ss:Type="Number">242</Data></Cell>
    <Cell ss:StyleID="s67"><Data ss:Type="Number">1.65862080408E-7</Data></Cell>
    <Cell ss:StyleID="s67"><Data ss:Type="Number">4.6256007247899999E-5</Data></Cell>
    <Cell ss:StyleID="s65"><Data ss:Type="String">ENSBTAG00000003994|ENSBTAG00000011986|ENSBTAG00000020647|ENSBTAG00000020406|ENSBTAG00000005990|ENSBTAG00000017680|ENSBTAG00000021672|ENSBTAG00000005998|ENSBTAG00000002457|ENSBTAG00000017685|ENSBTAG00000017056|ENSBTAG00000003749|ENSBTAG00000000123|ENSBTAG00000009760|ENSBTAG00000017200|ENSBTAG00000006136|ENSBTAG00000017566|ENSBTAG00000034776|ENSBTAG00000013472|ENSBTAG00000007665|ENSBTAG00000010991|ENSBTAG00000006904|ENSBTAG00000018137|ENSBTAG00000008544|ENSBTAG00000019956|ENSBTAG00000014093|ENSBTAG00000012805|ENSBTAG00000015228|ENSBTAG00000001626|ENSBTAG00000014318|ENSBTAG00000018322|ENSBTAG00000008142|ENSBTAG00000013168|ENSBTAG00000000153|ENSBTAG00000012403|ENSBTAG00000017514|ENSBTAG00000004344|ENSBTAG00000019511|ENSBTAG00000020558|ENSBTAG00000020495|ENSBTAG00000002348|ENSBTAG00000016683|ENSBTAG00000005596|ENSBTAG00000009991|ENSBTAG00000011765|ENSBTAG00000019603|ENSBTAG00000016061|ENSBTAG00000010606|ENSBTAG00000009997|ENSBTAG00000048090|ENSBTAG00000000067|ENSBTAG00000005970|ENSBTAG00000007554|ENSBTAG00000016069|ENSBTAG00000002417|ENSBTAG00000008703|ENSBTAG00000045989|ENSBTAG00000025035|ENSBTAG00000011116|ENSBTAG00000009911|ENSBTAG00000014088|ENSBTAG00000025434|ENSBTAG00000008172|ENSBTAG00000014831|ENSBTAG00000012771|ENSBTAG00000007909|ENSBTAG00000009104|ENSBTAG00000000396|ENSBTAG00000046037|ENSBTAG00000013208|ENSBTAG00000010866|ENSBTAG00000006234|ENSBTAG00000002473|ENSBTAG00000008683|ENSBTAG00000006934|ENSBTAG00000031814|ENSBTAG00000011802|ENSBTAG00000019665|ENSBTAG00000020873|ENSBTAG00000000312|ENSBTAG00000004131|ENSBTAG00000012265|ENSBTAG00000006751|ENSBTAG00000009050|ENSBTAG00000000948|ENSBTAG00000037795|ENSBTAG00000048062|ENSBTAG00000018059|ENSBTAG00000022613|ENSBTAG00000001498|ENSBTAG00000005287|ENSBTAG00000000074|ENSBTAG00000001829|ENSBTAG00000011082|ENSBTAG00000015505|ENSBTAG00000011883|ENSBTAG00000031863|ENSBTAG00000038639|ENSBTAG00000004248|ENSBTAG00000004246|ENSBTAG00000021527|ENSBTAG00000015980|ENSBTAG00000010812|ENSBTAG00000017531|ENSBTAG00000015094|ENSBTAG00000018563|ENSBTAG00000006694|ENSBTAG00000007584|ENSBTAG00000014848|ENSBTAG00000015032|ENSBTAG00000003072|ENSBTAG00000013054|ENSBTAG00000016227|ENSBTAG00000006928|ENSBTAG00000007829|ENSBTAG00000006609|ENSBTAG00000027625|ENSBTAG00000002963|ENSBTAG00000016048|ENSBTAG00000018049|ENSBTAG00000045728|ENSBTAG00000000973|ENSBTAG00000001815|ENSBTAG00000046768|ENSBTAG00000037651|ENSBTAG00000003177|ENSBTAG00000009520|ENSBTAG00000018036|ENSBTAG00000000259|ENSBTAG00000018653|ENSBTAG00000021323|ENSBTAG00000014113|ENSBTAG00000013029|ENSBTAG00000000163|ENSBTAG00000004256|ENSBTAG00000017866|ENSBTAG00000021964|ENSBTAG00000026266|ENSBTAG00000008909|ENSBTAG00000003809|ENSBTAG00000013103|ENSBTAG00000005145|ENSBTAG00000006349|ENSBTAG00000012104|ENSBTAG00000001675|ENSBTAG00000016139|ENSBTAG00000022227|ENSBTAG00000001013|ENSBTAG00000008816|ENSBTAG00000002258|ENSBTAG00000030674|ENSBTAG00000006189|ENSBTAG00000016864|ENSBTAG00000019770|ENSBTAG00000044179|ENSBTAG00000002255|ENSBTAG00000046588|ENSBTAG00000013333|ENSBTAG00000046470|ENSBTAG00000017442|ENSBTAG00000013900|ENSBTAG00000046580|ENSBTAG00000005419|ENSBTAG00000004305|ENSBTAG00000008833|ENSBTAG00000021118|ENSBTAG00000000986|ENSBTAG00000003719|ENSBTAG00000011832|ENSBTAG00000010215|ENSBTAG00000019979|ENSBTAG00000008625|ENSBTAG00000008353|ENSBTAG00000012119|ENSBTAG00000019933|ENSBTAG00000008039|ENSBTAG00000016716|ENSBTAG00000005425|ENSBTAG00000021853|ENSBTAG00000047766|ENSBTAG00000000854|ENSBTAG00000047412|ENSBTAG00000011343|ENSBTAG00000020371|ENSBTAG00000002606|ENSBTAG00000024096|ENSBTAG00000017077|ENSBTAG00000008124|ENSBTAG00000008122|ENSBTAG00000002333|ENSBTAG00000022394|ENSBTAG00000015405|ENSBTAG00000010989|ENSBTAG00000001785|ENSBTAG00000021048|ENSBTAG00000013732|ENSBTAG00000008726|ENSBTAG00000008688|ENSBTAG00000006642|ENSBTAG00000002650|ENSBTAG00000023929|ENSBTAG00000006599|ENSBTAG00000010531|ENSBTAG00000009768|ENSBTAG00000001292|ENSBTAG00000020979|ENSBTAG00000017970|ENSBTAG00000009886|ENSBTAG00000005658|ENSBTAG00000018471|ENSBTAG00000001595|ENSBTAG00000025462|ENSBTAG00000001592|ENSBTAG00000010543|ENSBTAG00000027879|ENSBTAG00000001146|ENSBTAG00000001854|ENSBTAG00000017162|ENSBTAG00000046419|ENSBTAG00000039513|ENSBTAG00000015314|ENSBTAG00000003033|ENSBTAG00000014707|ENSBTAG00000017042|ENSBTAG00000010361|ENSBTAG00000027182|ENSBTAG00000010498|ENSBTAG00000007700|ENSBTAG00000016801|ENSBTAG00000046010|ENSBTAG00000000186|ENSBTAG00000016275|ENSBTAG00000016276|ENSBTAG00000019700|ENSBTAG00000001052|ENSBTAG00000002849|ENSBTAG00000022255|ENSBTAG00000008409|ENSBTAG00000024700|ENSBTAG00000008150|ENSBTAG00000014782|ENSBTAG00000018994</Data></Cell>
   </Row>
   <Row ss:AutoFitHeight="0" ss:Height="15">
    <Cell ss:StyleID="s65"><Data ss:Type="String">cellular response to oxygen-containing compound</Data></Cell>
    <Cell ss:StyleID="s66"><Data ss:Type="Number">30</Data></Cell>
    <Cell ss:StyleID="s67"><Data ss:Type="Number">3.1505328701300001E-7</Data></Cell>
    <Cell ss:StyleID="s67"><Data ss:Type="Number">8.2981535207199994E-5</Data></Cell>
    <Cell ss:StyleID="s65"><Data ss:Type="String">ENSBTAG00000011986|ENSBTAG00000005970|ENSBTAG00000000396|ENSBTAG00000017680|ENSBTAG00000034323|ENSBTAG00000017685|ENSBTAG00000006934|ENSBTAG00000011802|ENSBTAG00000010989|ENSBTAG00000013103|ENSBTAG00000006642|ENSBTAG00000013472|ENSBTAG00000010531|ENSBTAG00000001292|ENSBTAG00000018059|ENSBTAG00000001595|ENSBTAG00000005287|ENSBTAG00000016864|ENSBTAG00000010069|ENSBTAG00000019979|ENSBTAG00000010812|ENSBTAG00000016229|ENSBTAG00000013980|ENSBTAG00000013732|ENSBTAG00000016683|ENSBTAG00000009997|ENSBTAG00000048062|ENSBTAG00000003177|ENSBTAG00000009520|ENSBTAG00000015032</Data></Cell>
   </Row>
   <Row ss:AutoFitHeight="0" ss:Height="15">
    <Cell ss:StyleID="s65"><Data ss:Type="String">cation binding</Data></Cell>
    <Cell ss:StyleID="s66"><Data ss:Type="Number">100</Data></Cell>
    <Cell ss:StyleID="s67"><Data ss:Type="Number">3.5071106046400002E-7</Data></Cell>
    <Cell ss:StyleID="s67"><Data ss:Type="Number">8.7511638824300001E-5</Data></Cell>
    <Cell ss:StyleID="s65"><Data ss:Type="String">ENSBTAG00000017680|ENSBTAG00000038067|ENSBTAG00000017056|ENSBTAG00000006136|ENSBTAG00000034776|ENSBTAG00000018531|ENSBTAG00000020166|ENSBTAG00000008544|ENSBTAG00000021204|ENSBTAG00000032996|ENSBTAG00000014093|ENSBTAG00000017442|ENSBTAG00000018322|ENSBTAG00000008142|ENSBTAG00000038748|ENSBTAG00000003113|ENSBTAG00000012403|ENSBTAG00000003619|ENSBTAG00000009991|ENSBTAG00000016061|ENSBTAG00000025035|ENSBTAG00000012972|ENSBTAG00000020391|ENSBTAG00000014088|ENSBTAG00000025434|ENSBTAG00000008172|ENSBTAG00000015991|ENSBTAG00000000396|ENSBTAG00000000061|ENSBTAG00000006934|ENSBTAG00000000313|ENSBTAG00000006751|ENSBTAG00000001146|ENSBTAG00000037795|ENSBTAG00000048062|ENSBTAG00000022613|ENSBTAG00000005287|ENSBTAG00000010069|ENSBTAG00000013472|ENSBTAG00000011883|ENSBTAG00000009933|ENSBTAG00000007909|ENSBTAG00000016229|ENSBTAG00000016546|ENSBTAG00000002650|ENSBTAG00000019460|ENSBTAG00000013900|ENSBTAG00000037651|ENSBTAG00000009520|ENSBTAG00000007584|ENSBTAG00000021323|ENSBTAG00000005425|ENSBTAG00000038706|ENSBTAG00000026266|ENSBTAG00000003809|ENSBTAG00000013103|ENSBTAG00000003708|ENSBTAG00000022227|ENSBTAG00000002258|ENSBTAG00000046580|ENSBTAG00000019770|ENSBTAG00000002255|ENSBTAG00000047801|ENSBTAG00000018036|ENSBTAG00000005419|ENSBTAG00000000111|ENSBTAG00000021118|ENSBTAG00000010345|ENSBTAG00000006904|ENSBTAG00000008625|ENSBTAG00000008039|ENSBTAG00000021964|ENSBTAG00000015405|ENSBTAG00000001785|ENSBTAG00000010531|ENSBTAG00000001292|ENSBTAG00000017970|ENSBTAG00000005658|ENSBTAG00000001595|ENSBTAG00000017468|ENSBTAG00000016481|ENSBTAG00000001854|ENSBTAG00000002615|ENSBTAG00000045728|ENSBTAG00000010361|ENSBTAG00000013980|ENSBTAG00000027182|ENSBTAG00000019554|ENSBTAG00000007700|ENSBTAG00000008816|ENSBTAG00000016275|ENSBTAG00000023659|ENSBTAG00000019700|ENSBTAG00000011343|ENSBTAG00000008726|ENSBTAG00000022255|ENSBTAG00000020873|ENSBTAG00000024700|ENSBTAG00000016801|ENSBTAG00000014782</Data></Cell>
   </Row>
   <Row ss:AutoFitHeight="0" ss:Height="15">
    <Cell ss:StyleID="s65"><Data ss:Type="String">cytoplasm</Data></Cell>
    <Cell ss:StyleID="s66"><Data ss:Type="Number">224</Data></Cell>
    <Cell ss:StyleID="s67"><Data ss:Type="Number">3.9114422157900002E-7</Data></Cell>
    <Cell ss:StyleID="s67"><Data ss:Type="Number">9.2720737725399995E-5</Data></Cell>
    <Cell ss:StyleID="s65"><Data ss:Type="String">ENSBTAG00000014522|ENSBTAG00000017866|ENSBTAG00000020406|ENSBTAG00000005990|ENSBTAG00000013303|ENSBTAG00000017680|ENSBTAG00000021672|ENSBTAG00000005998|ENSBTAG00000002457|ENSBTAG00000017685|ENSBTAG00000008945|ENSBTAG00000009760|ENSBTAG00000009104|ENSBTAG00000006136|ENSBTAG00000034776|ENSBTAG00000020641|ENSBTAG00000032026|ENSBTAG00000005344|ENSBTAG00000030913|ENSBTAG00000008544|ENSBTAG00000021204|ENSBTAG00000032996|ENSBTAG00000006556|ENSBTAG00000014093|ENSBTAG00000017442|ENSBTAG00000002485|ENSBTAG00000017765|ENSBTAG00000014318|ENSBTAG00000018322|ENSBTAG00000008142|ENSBTAG00000038748|ENSBTAG00000004598|ENSBTAG00000021048|ENSBTAG00000012403|ENSBTAG00000017514|ENSBTAG00000003619|ENSBTAG00000004344|ENSBTAG00000019511|ENSBTAG00000001258|ENSBTAG00000015505|ENSBTAG00000016683|ENSBTAG00000011765|ENSBTAG00000019603|ENSBTAG00000016061|ENSBTAG00000048090|ENSBTAG00000012972|ENSBTAG00000007554|ENSBTAG00000016069|ENSBTAG00000002417|ENSBTAG00000008703|ENSBTAG00000045989|ENSBTAG00000011082|ENSBTAG00000015032|ENSBTAG00000027879|ENSBTAG00000025434|ENSBTAG00000008172|ENSBTAG00000004829|ENSBTAG00000000259|ENSBTAG00000007934|ENSBTAG00000047739|ENSBTAG00000046037|ENSBTAG00000013208|ENSBTAG00000006234|ENSBTAG00000008683|ENSBTAG00000006934|ENSBTAG00000031814|ENSBTAG00000011802|ENSBTAG00000001854|ENSBTAG00000000312|ENSBTAG00000000313|ENSBTAG00000004131|ENSBTAG00000012265|ENSBTAG00000006751|ENSBTAG00000000948|ENSBTAG00000008471|ENSBTAG00000022613|ENSBTAG00000001498|ENSBTAG00000005287|ENSBTAG00000010069|ENSBTAG00000005145|ENSBTAG00000011883|ENSBTAG00000009933|ENSBTAG00000004248|ENSBTAG00000004246|ENSBTAG00000021527|ENSBTAG00000015980|ENSBTAG00000010812|ENSBTAG00000013054|ENSBTAG00000016229|ENSBTAG00000006694|ENSBTAG00000007584|ENSBTAG00000000786|ENSBTAG00000006690|ENSBTAG00000003072|ENSBTAG00000000072|ENSBTAG00000003151|ENSBTAG00000019460|ENSBTAG00000006609|ENSBTAG00000001405|ENSBTAG00000016048|ENSBTAG00000018049|ENSBTAG00000045728|ENSBTAG00000001815|ENSBTAG00000003177|ENSBTAG00000009520|ENSBTAG00000013980|ENSBTAG00000018036|ENSBTAG00000014848|ENSBTAG00000013029|ENSBTAG00000000163|ENSBTAG00000004256|ENSBTAG00000026266|ENSBTAG00000008909|ENSBTAG00000003809|ENSBTAG00000006072|ENSBTAG00000010234|ENSBTAG00000003708|ENSBTAG00000015991|ENSBTAG00000000396|ENSBTAG00000021323|ENSBTAG00000001013|ENSBTAG00000006928|ENSBTAG00000002258|ENSBTAG00000030674|ENSBTAG00000005816|ENSBTAG00000000067|ENSBTAG00000044179|ENSBTAG00000002255|ENSBTAG00000046588|ENSBTAG00000047801|ENSBTAG00000008124|ENSBTAG00000015228|ENSBTAG00000013900|ENSBTAG00000046580|ENSBTAG00000010498|ENSBTAG00000039662|ENSBTAG00000000111|ENSBTAG00000018653|ENSBTAG00000012335|ENSBTAG00000014971|ENSBTAG00000000986|ENSBTAG00000003719|ENSBTAG00000011832|ENSBTAG00000010215|ENSBTAG00000006189|ENSBTAG00000017091|ENSBTAG00000019979|ENSBTAG00000000123|ENSBTAG00000007041|ENSBTAG00000008625|ENSBTAG00000008353|ENSBTAG00000019933|ENSBTAG00000008039|ENSBTAG00000012936|ENSBTAG00000011805|ENSBTAG00000047367|ENSBTAG00000018471|ENSBTAG00000047766|ENSBTAG00000000854|ENSBTAG00000038067|ENSBTAG00000011343|ENSBTAG00000020371|ENSBTAG00000010284|ENSBTAG00000008127|ENSBTAG00000017077|ENSBTAG00000047502|ENSBTAG00000002333|ENSBTAG00000001448|ENSBTAG00000010989|ENSBTAG00000018718|ENSBTAG00000021695|ENSBTAG00000013732|ENSBTAG00000008726|ENSBTAG00000008688|ENSBTAG00000006642|ENSBTAG00000010626|ENSBTAG00000002650|ENSBTAG00000010531|ENSBTAG00000009768|ENSBTAG00000001292|ENSBTAG00000005970|ENSBTAG00000017970|ENSBTAG00000009886|ENSBTAG00000005658|ENSBTAG00000001595|ENSBTAG00000025462|ENSBTAG00000001592|ENSBTAG00000017468|ENSBTAG00000010543|ENSBTAG00000016481|ENSBTAG00000001862|ENSBTAG00000007616|ENSBTAG00000007786|ENSBTAG00000045886|ENSBTAG00000019956|ENSBTAG00000013103|ENSBTAG00000015314|ENSBTAG00000003033|ENSBTAG00000014707|ENSBTAG00000000132|ENSBTAG00000015828|ENSBTAG00000004305|ENSBTAG00000008792|ENSBTAG00000018723|ENSBTAG00000019554|ENSBTAG00000007700|ENSBTAG00000011913|ENSBTAG00000008816|ENSBTAG00000004510|ENSBTAG00000000186|ENSBTAG00000016275|ENSBTAG00000016276|ENSBTAG00000023659|ENSBTAG00000019700|ENSBTAG00000001052|ENSBTAG00000018417|ENSBTAG00000002849|ENSBTAG00000022255|ENSBTAG00000020873|ENSBTAG00000006676|ENSBTAG00000031295|ENSBTAG00000008150|ENSBTAG00000019023|ENSBTAG00000006881</Data></Cell>
   </Row>
   <Row ss:AutoFitHeight="0" ss:Height="15">
    <Cell ss:StyleID="s65"><Data ss:Type="String">regulation of cell proliferation</Data></Cell>
    <Cell ss:StyleID="s66"><Data ss:Type="Number">46</Data></Cell>
    <Cell ss:StyleID="s67"><Data ss:Type="Number">5.8252593043399996E-7</Data></Cell>
    <Cell ss:StyleID="s66"><Data ss:Type="Number">1.3151216362800001E-4</Data></Cell>
    <Cell ss:StyleID="s65"><Data ss:Type="String">ENSBTAG00000012771|ENSBTAG00000021204|ENSBTAG00000020406|ENSBTAG00000005990|ENSBTAG00000012119|ENSBTAG00000017077|ENSBTAG00000017685|ENSBTAG00000003994|ENSBTAG00000014713|ENSBTAG00000005970|ENSBTAG00000021048|ENSBTAG00000010543|ENSBTAG00000007665|ENSBTAG00000023929|ENSBTAG00000010531|ENSBTAG00000009768|ENSBTAG00000001292|ENSBTAG00000018059|ENSBTAG00000020979|ENSBTAG00000015228|ENSBTAG00000010069|ENSBTAG00000017680|ENSBTAG00000031863|ENSBTAG00000038639|ENSBTAG00000008703|ENSBTAG00000039513|ENSBTAG00000017514|ENSBTAG00000007909|ENSBTAG00000018563|ENSBTAG00000016229|ENSBTAG00000010361|ENSBTAG00000006904|ENSBTAG00000016227|ENSBTAG00000016683|ENSBTAG00000005596|ENSBTAG00000008353|ENSBTAG00000013168|ENSBTAG00000046037|ENSBTAG00000002849|ENSBTAG00000022255|ENSBTAG00000008409|ENSBTAG00000011082|ENSBTAG00000003177|ENSBTAG00000018036|ENSBTAG00000047412|ENSBTAG00000008172</Data></Cell>
   </Row>
   <Row ss:AutoFitHeight="0" ss:Height="15">
    <Cell ss:StyleID="s65"><Data ss:Type="String">organic substance metabolic process</Data></Cell>
    <Cell ss:StyleID="s66"><Data ss:Type="Number">224</Data></Cell>
    <Cell ss:StyleID="s67"><Data ss:Type="Number">8.3961919407100003E-7</Data></Cell>
    <Cell ss:StyleID="s66"><Data ss:Type="Number">1.7307106952600001E-4</Data></Cell>
    <Cell ss:StyleID="s65"><Data ss:Type="String">ENSBTAG00000005970|ENSBTAG00000020406|ENSBTAG00000020641|ENSBTAG00000013303|ENSBTAG00000017680|ENSBTAG00000005998|ENSBTAG00000002457|ENSBTAG00000017685|ENSBTAG00000045728|ENSBTAG00000017056|ENSBTAG00000003994|ENSBTAG00000000123|ENSBTAG00000045588|ENSBTAG00000009104|ENSBTAG00000006136|ENSBTAG00000005425|ENSBTAG00000034776|ENSBTAG00000020166|ENSBTAG00000032026|ENSBTAG00000010991|ENSBTAG00000005344|ENSBTAG00000018137|ENSBTAG00000008544|ENSBTAG00000032996|ENSBTAG00000014093|ENSBTAG00000017442|ENSBTAG00000001626|ENSBTAG00000014318|ENSBTAG00000018322|ENSBTAG00000008142|ENSBTAG00000013168|ENSBTAG00000021048|ENSBTAG00000003113|ENSBTAG00000012403|ENSBTAG00000017514|ENSBTAG00000004344|ENSBTAG00000019511|ENSBTAG00000020558|ENSBTAG00000016683|ENSBTAG00000009991|ENSBTAG00000019603|ENSBTAG00000001785|ENSBTAG00000010606|ENSBTAG00000019554|ENSBTAG00000048090|ENSBTAG00000031679|ENSBTAG00000007554|ENSBTAG00000016069|ENSBTAG00000006234|ENSBTAG00000008703|ENSBTAG00000007041|ENSBTAG00000045989|ENSBTAG00000011082|ENSBTAG00000020391|ENSBTAG00000009911|ENSBTAG00000014088|ENSBTAG00000027879|ENSBTAG00000025434|ENSBTAG00000008172|ENSBTAG00000014831|ENSBTAG00000012771|ENSBTAG00000007909|ENSBTAG00000007934|ENSBTAG00000047739|ENSBTAG00000046037|ENSBTAG00000013208|ENSBTAG00000010866|ENSBTAG00000012989|ENSBTAG00000008683|ENSBTAG00000006934|ENSBTAG00000031814|ENSBTAG00000019665|ENSBTAG00000008688|ENSBTAG00000005002|ENSBTAG00000004131|ENSBTAG00000006751|ENSBTAG00000001146|ENSBTAG00000017866|ENSBTAG00000037795|ENSBTAG00000004248|ENSBTAG00000048062|ENSBTAG00000018059|ENSBTAG00000022613|ENSBTAG00000005287|ENSBTAG00000000074|ENSBTAG00000010069|ENSBTAG00000009933|ENSBTAG00000038639|ENSBTAG00000021487|ENSBTAG00000011771|ENSBTAG00000004246|ENSBTAG00000021527|ENSBTAG00000015980|ENSBTAG00000017531|ENSBTAG00000015094|ENSBTAG00000018563|ENSBTAG00000015505|ENSBTAG00000007584|ENSBTAG00000002615|ENSBTAG00000002650|ENSBTAG00000003072|ENSBTAG00000000072|ENSBTAG00000016227|ENSBTAG00000006928|ENSBTAG00000007829|ENSBTAG00000039808|ENSBTAG00000006609|ENSBTAG00000001405|ENSBTAG00000016048|ENSBTAG00000018049|ENSBTAG00000006353|ENSBTAG00000017042|ENSBTAG00000001815|ENSBTAG00000003177|ENSBTAG00000009520|ENSBTAG00000018036|ENSBTAG00000014848|ENSBTAG00000000259|ENSBTAG00000018653|ENSBTAG00000014113|ENSBTAG00000013029|ENSBTAG00000000163|ENSBTAG00000004256|ENSBTAG00000008909|ENSBTAG00000003809|ENSBTAG00000013103|ENSBTAG00000000995|ENSBTAG00000005145|ENSBTAG00000006349|ENSBTAG00000012104|ENSBTAG00000000396|ENSBTAG00000001675|ENSBTAG00000008816|ENSBTAG00000014215|ENSBTAG00000002258|ENSBTAG00000030674|ENSBTAG00000005816|ENSBTAG00000000067|ENSBTAG00000019770|ENSBTAG00000044179|ENSBTAG00000002255|ENSBTAG00000046588|ENSBTAG00000013333|ENSBTAG00000046470|ENSBTAG00000015228|ENSBTAG00000013900|ENSBTAG00000005419|ENSBTAG00000039662|ENSBTAG00000000111|ENSBTAG00000008833|ENSBTAG00000021118|ENSBTAG00000012335|ENSBTAG00000026375|ENSBTAG00000000565|ENSBTAG00000006904|ENSBTAG00000003719|ENSBTAG00000011832|ENSBTAG00000010215|ENSBTAG00000017091|ENSBTAG00000019979|ENSBTAG00000006374|ENSBTAG00000008353|ENSBTAG00000012119|ENSBTAG00000019933|ENSBTAG00000008039|ENSBTAG00000030744|ENSBTAG00000016716|ENSBTAG00000047367|ENSBTAG00000021853|ENSBTAG00000003151|ENSBTAG00000047412|ENSBTAG00000020371|ENSBTAG00000002606|ENSBTAG00000009760|ENSBTAG00000017077|ENSBTAG00000047502|ENSBTAG00000002333|ENSBTAG00000010989|ENSBTAG00000018718|ENSBTAG00000021695|ENSBTAG00000013732|ENSBTAG00000006642|ENSBTAG00000023929|ENSBTAG00000006599|ENSBTAG00000010531|ENSBTAG00000001292|ENSBTAG00000020979|ENSBTAG00000005658|ENSBTAG00000025462|ENSBTAG00000046010|ENSBTAG00000001592|ENSBTAG00000010543|ENSBTAG00000001862|ENSBTAG00000007786|ENSBTAG00000019956|ENSBTAG00000017162|ENSBTAG00000039513|ENSBTAG00000015314|ENSBTAG00000003033|ENSBTAG00000014707|ENSBTAG00000000132|ENSBTAG00000015828|ENSBTAG00000010361|ENSBTAG00000008792|ENSBTAG00000018723|ENSBTAG00000027182|ENSBTAG00000010498|ENSBTAG00000007700|ENSBTAG00000016801|ENSBTAG00000008124|ENSBTAG00000011951|ENSBTAG00000000186|ENSBTAG00000016275|ENSBTAG00000016276|ENSBTAG00000019700|ENSBTAG00000001052|ENSBTAG00000018417|ENSBTAG00000002849|ENSBTAG00000022255|ENSBTAG00000008409|ENSBTAG00000024700|ENSBTAG00000008150|ENSBTAG00000019023|ENSBTAG00000018994</Data></Cell>
   </Row>
   <Row ss:AutoFitHeight="0" ss:Height="15">
    <Cell ss:StyleID="s65"><Data ss:Type="String">growth factor binding</Data></Cell>
    <Cell ss:StyleID="s66"><Data ss:Type="Number">12</Data></Cell>
    <Cell ss:StyleID="s67"><Data ss:Type="Number">1.13672153438E-6</Data></Cell>
    <Cell ss:StyleID="s66"><Data ss:Type="Number">2.1858462860600001E-4</Data></Cell>
    <Cell ss:StyleID="s65"><Data ss:Type="String">ENSBTAG00000003994|ENSBTAG00000018137|ENSBTAG00000021527|ENSBTAG00000020979|ENSBTAG00000010543|ENSBTAG00000002457|ENSBTAG00000046768|ENSBTAG00000011802|ENSBTAG00000019665|ENSBTAG00000013103|ENSBTAG00000005596|ENSBTAG00000013472</Data></Cell>
   </Row>
   <Row ss:AutoFitHeight="0" ss:Height="15">
    <Cell ss:StyleID="s65"><Data ss:Type="String">metal ion binding</Data></Cell>
    <Cell ss:StyleID="s66"><Data ss:Type="Number">97</Data></Cell>
    <Cell ss:StyleID="s67"><Data ss:Type="Number">1.16422449813E-6</Data></Cell>
    <Cell ss:StyleID="s66"><Data ss:Type="Number">2.1858462860600001E-4</Data></Cell>
    <Cell ss:StyleID="s65"><Data ss:Type="String">ENSBTAG00000017680|ENSBTAG00000038067|ENSBTAG00000017056|ENSBTAG00000006136|ENSBTAG00000034776|ENSBTAG00000020166|ENSBTAG00000008544|ENSBTAG00000021204|ENSBTAG00000032996|ENSBTAG00000014093|ENSBTAG00000017442|ENSBTAG00000018322|ENSBTAG00000008142|ENSBTAG00000038748|ENSBTAG00000003113|ENSBTAG00000012403|ENSBTAG00000003619|ENSBTAG00000009991|ENSBTAG00000016061|ENSBTAG00000025035|ENSBTAG00000012972|ENSBTAG00000020391|ENSBTAG00000014088|ENSBTAG00000025434|ENSBTAG00000008172|ENSBTAG00000015991|ENSBTAG00000000396|ENSBTAG00000000061|ENSBTAG00000006934|ENSBTAG00000000313|ENSBTAG00000006751|ENSBTAG00000001146|ENSBTAG00000037795|ENSBTAG00000048062|ENSBTAG00000022613|ENSBTAG00000005287|ENSBTAG00000010069|ENSBTAG00000013472|ENSBTAG00000011883|ENSBTAG00000009933|ENSBTAG00000007909|ENSBTAG00000016229|ENSBTAG00000016546|ENSBTAG00000002650|ENSBTAG00000019460|ENSBTAG00000013900|ENSBTAG00000037651|ENSBTAG00000009520|ENSBTAG00000007584|ENSBTAG00000021323|ENSBTAG00000005425|ENSBTAG00000038706|ENSBTAG00000026266|ENSBTAG00000003809|ENSBTAG00000013103|ENSBTAG00000003708|ENSBTAG00000022227|ENSBTAG00000046580|ENSBTAG00000002255|ENSBTAG00000047801|ENSBTAG00000018036|ENSBTAG00000005419|ENSBTAG00000000111|ENSBTAG00000021118|ENSBTAG00000010345|ENSBTAG00000006904|ENSBTAG00000008625|ENSBTAG00000008039|ENSBTAG00000021964|ENSBTAG00000015405|ENSBTAG00000001785|ENSBTAG00000010531|ENSBTAG00000001292|ENSBTAG00000017970|ENSBTAG00000005658|ENSBTAG00000001595|ENSBTAG00000017468|ENSBTAG00000016481|ENSBTAG00000001854|ENSBTAG00000002615|ENSBTAG00000045728|ENSBTAG00000010361|ENSBTAG00000013980|ENSBTAG00000027182|ENSBTAG00000019554|ENSBTAG00000007700|ENSBTAG00000008816|ENSBTAG00000016275|ENSBTAG00000023659|ENSBTAG00000019700|ENSBTAG00000011343|ENSBTAG00000008726|ENSBTAG00000022255|ENSBTAG00000020873|ENSBTAG00000024700|ENSBTAG00000016801|ENSBTAG00000014782</Data></Cell>
   </Row>
   <Row ss:AutoFitHeight="0" ss:Height="15">
    <Cell ss:StyleID="s65"><Data ss:Type="String">response to external stimulus</Data></Cell>
    <Cell ss:StyleID="s66"><Data ss:Type="Number">55</Data></Cell>
    <Cell ss:StyleID="s67"><Data ss:Type="Number">1.1987345167100001E-6</Data></Cell>
    <Cell ss:StyleID="s66"><Data ss:Type="Number">2.1858462860600001E-4</Data></Cell>
    <Cell ss:StyleID="s65"><Data ss:Type="String">ENSBTAG00000012771|ENSBTAG00000011986|ENSBTAG00000018059|ENSBTAG00000014113|ENSBTAG00000005990|ENSBTAG00000000396|ENSBTAG00000000163|ENSBTAG00000017680|ENSBTAG00000018137|ENSBTAG00000005998|ENSBTAG00000017367|ENSBTAG00000002333|ENSBTAG00000022394|ENSBTAG00000021048|ENSBTAG00000013103|ENSBTAG00000000995|ENSBTAG00000026088|ENSBTAG00000008703|ENSBTAG00000012104|ENSBTAG00000009768|ENSBTAG00000001815|ENSBTAG00000001292|ENSBTAG00000018531|ENSBTAG00000020979|ENSBTAG00000045588|ENSBTAG00000002258|ENSBTAG00000015228|ENSBTAG00000046580|ENSBTAG00000008142|ENSBTAG00000005970|ENSBTAG00000038639|ENSBTAG00000017162|ENSBTAG00000018563|ENSBTAG00000005419|ENSBTAG00000014707|ENSBTAG00000017042|ENSBTAG00000006694|ENSBTAG00000016864|ENSBTAG00000017685|ENSBTAG00000016227|ENSBTAG00000016683|ENSBTAG00000046010|ENSBTAG00000011765|ENSBTAG00000019979|ENSBTAG00000016061|ENSBTAG00000030913|ENSBTAG00000002963|ENSBTAG00000008353|ENSBTAG00000047412|ENSBTAG00000006354|ENSBTAG00000017866|ENSBTAG00000008471|ENSBTAG00000011082|ENSBTAG00000015032|ENSBTAG00000014782</Data></Cell>
   </Row>
   <Row ss:AutoFitHeight="0" ss:Height="15">
    <Cell ss:StyleID="s65"><Data ss:Type="String">response to endogenous stimulus</Data></Cell>
    <Cell ss:StyleID="s66"><Data ss:Type="Number">41</Data></Cell>
    <Cell ss:StyleID="s67"><Data ss:Type="Number">1.2701366414E-6</Data></Cell>
    <Cell ss:StyleID="s66"><Data ss:Type="Number">2.2128397424900001E-4</Data></Cell>
    <Cell ss:StyleID="s65"><Data ss:Type="String">ENSBTAG00000020647|ENSBTAG00000020406|ENSBTAG00000013029|ENSBTAG00000010866|ENSBTAG00000017685|ENSBTAG00000025035|ENSBTAG00000006934|ENSBTAG00000003994|ENSBTAG00000011802|ENSBTAG00000010989|ENSBTAG00000019665|ENSBTAG00000008688|ENSBTAG00000013103|ENSBTAG00000006642|ENSBTAG00000013472|ENSBTAG00000009050|ENSBTAG00000017866|ENSBTAG00000011116|ENSBTAG00000005970|ENSBTAG00000017970|ENSBTAG00000014318|ENSBTAG00000010069|ENSBTAG00000010543|ENSBTAG00000046470|ENSBTAG00000010812|ENSBTAG00000039513|ENSBTAG00000017514|ENSBTAG00000005419|ENSBTAG00000018563|ENSBTAG00000016229|ENSBTAG00000004344|ENSBTAG00000010361|ENSBTAG00000002650|ENSBTAG00000027182|ENSBTAG00000016683|ENSBTAG00000005596|ENSBTAG00000022255|ENSBTAG00000011082|ENSBTAG00000003177|ENSBTAG00000016801|ENSBTAG00000014848</Data></Cell>
   </Row>
   <Row ss:AutoFitHeight="0" ss:Height="15">
    <Cell ss:StyleID="s65"><Data ss:Type="String">cell proliferation</Data></Cell>
    <Cell ss:StyleID="s66"><Data ss:Type="Number">53</Data></Cell>
    <Cell ss:StyleID="s67"><Data ss:Type="Number">1.3463625455600001E-6</Data></Cell>
    <Cell ss:StyleID="s66"><Data ss:Type="Number">2.2128397424900001E-4</Data></Cell>
    <Cell ss:StyleID="s65"><Data ss:Type="String">ENSBTAG00000012771|ENSBTAG00000020979|ENSBTAG00000020406|ENSBTAG00000005990|ENSBTAG00000000396|ENSBTAG00000000163|ENSBTAG00000012119|ENSBTAG00000017077|ENSBTAG00000010866|ENSBTAG00000017685|ENSBTAG00000003994|ENSBTAG00000014713|ENSBTAG00000005970|ENSBTAG00000021048|ENSBTAG00000010543|ENSBTAG00000007665|ENSBTAG00000023929|ENSBTAG00000010531|ENSBTAG00000009768|ENSBTAG00000001292|ENSBTAG00000018059|ENSBTAG00000021204|ENSBTAG00000002258|ENSBTAG00000015228|ENSBTAG00000010069|ENSBTAG00000017680|ENSBTAG00000031863|ENSBTAG00000038639|ENSBTAG00000008703|ENSBTAG00000039513|ENSBTAG00000017514|ENSBTAG00000007909|ENSBTAG00000018563|ENSBTAG00000016229|ENSBTAG00000010361|ENSBTAG00000002650|ENSBTAG00000006904|ENSBTAG00000016227|ENSBTAG00000016683|ENSBTAG00000005596|ENSBTAG00000013168|ENSBTAG00000047412|ENSBTAG00000008353|ENSBTAG00000046037|ENSBTAG00000002849|ENSBTAG00000022255|ENSBTAG00000008409|ENSBTAG00000011082|ENSBTAG00000003177|ENSBTAG00000001626|ENSBTAG00000018036|ENSBTAG00000025434|ENSBTAG00000008172</Data></Cell>
   </Row>
   <Row ss:AutoFitHeight="0" ss:Height="15">
    <Cell ss:StyleID="s65"><Data ss:Type="String">endoplasmic reticulum</Data></Cell>
    <Cell ss:StyleID="s66"><Data ss:Type="Number">48</Data></Cell>
    <Cell ss:StyleID="s67"><Data ss:Type="Number">1.3535615383300001E-6</Data></Cell>
    <Cell ss:StyleID="s66"><Data ss:Type="Number">2.2128397424900001E-4</Data></Cell>
    <Cell ss:StyleID="s65"><Data ss:Type="String">ENSBTAG00000014522|ENSBTAG00000000067|ENSBTAG00000002457|ENSBTAG00000009886|ENSBTAG00000010989|ENSBTAG00000009104|ENSBTAG00000003809|ENSBTAG00000006072|ENSBTAG00000010234|ENSBTAG00000000312|ENSBTAG00000012265|ENSBTAG00000010543|ENSBTAG00000013732|ENSBTAG00000030913|ENSBTAG00000005970|ENSBTAG00000032996|ENSBTAG00000005287|ENSBTAG00000003708|ENSBTAG00000015228|ENSBTAG00000001592|ENSBTAG00000014318|ENSBTAG00000018322|ENSBTAG00000044179|ENSBTAG00000016481|ENSBTAG00000046588|ENSBTAG00000047801|ENSBTAG00000047502|ENSBTAG00000045728|ENSBTAG00000015828|ENSBTAG00000001258|ENSBTAG00000006690|ENSBTAG00000014971|ENSBTAG00000007616|ENSBTAG00000011913|ENSBTAG00000017468|ENSBTAG00000006676|ENSBTAG00000019460|ENSBTAG00000011765|ENSBTAG00000000854|ENSBTAG00000016061|ENSBTAG00000010215|ENSBTAG00000012972|ENSBTAG00000018417|ENSBTAG00000015505|ENSBTAG00000018471|ENSBTAG00000003151|ENSBTAG00000004829|ENSBTAG00000006881</Data></Cell>
   </Row>
   <Row ss:AutoFitHeight="0" ss:Height="15">
    <Cell ss:StyleID="s65"><Data ss:Type="String">organic substance catabolic process</Data></Cell>
    <Cell ss:StyleID="s66"><Data ss:Type="Number">53</Data></Cell>
    <Cell ss:StyleID="s67"><Data ss:Type="Number">1.44273097592E-6</Data></Cell>
    <Cell ss:StyleID="s66"><Data ss:Type="Number">2.2799958522800001E-4</Data></Cell>
    <Cell ss:StyleID="s65"><Data ss:Type="String">ENSBTAG00000000259|ENSBTAG00000020406|ENSBTAG00000020641|ENSBTAG00000013029|ENSBTAG00000000163|ENSBTAG00000017077|ENSBTAG00000004256|ENSBTAG00000005998|ENSBTAG00000002457|ENSBTAG00000012989|ENSBTAG00000017056|ENSBTAG00000031814|ENSBTAG00000008909|ENSBTAG00000020371|ENSBTAG00000006136|ENSBTAG00000007786|ENSBTAG00000034776|ENSBTAG00000003072|ENSBTAG00000006642|ENSBTAG00000006751|ENSBTAG00000010531|ENSBTAG00000005970|ENSBTAG00000005287|ENSBTAG00000002258|ENSBTAG00000017442|ENSBTAG00000019770|ENSBTAG00000017680|ENSBTAG00000002255|ENSBTAG00000046588|ENSBTAG00000008124|ENSBTAG00000003113|ENSBTAG00000018036|ENSBTAG00000004248|ENSBTAG00000011951|ENSBTAG00000005002|ENSBTAG00000014707|ENSBTAG00000017042|ENSBTAG00000021118|ENSBTAG00000012335|ENSBTAG00000003809|ENSBTAG00000002650|ENSBTAG00000020558|ENSBTAG00000007700|ENSBTAG00000006928|ENSBTAG00000010606|ENSBTAG00000016275|ENSBTAG00000016276|ENSBTAG00000016048|ENSBTAG00000048090|ENSBTAG00000018417|ENSBTAG00000009911|ENSBTAG00000007584|ENSBTAG00000025434</Data></Cell>
   </Row>
   <Row ss:AutoFitHeight="0" ss:Height="15">
    <Cell ss:StyleID="s65"><Data ss:Type="String">cellular metabolic process</Data></Cell>
    <Cell ss:StyleID="s66"><Data ss:Type="Number">214</Data></Cell>
    <Cell ss:StyleID="s67"><Data ss:Type="Number">1.75661145593E-6</Data></Cell>
    <Cell ss:StyleID="s66"><Data ss:Type="Number">2.6102575561399999E-4</Data></Cell>
    <Cell ss:StyleID="s65"><Data ss:Type="String">ENSBTAG00000005970|ENSBTAG00000020406|ENSBTAG00000020641|ENSBTAG00000013303|ENSBTAG00000017680|ENSBTAG00000005998|ENSBTAG00000002457|ENSBTAG00000017685|ENSBTAG00000045728|ENSBTAG00000017056|ENSBTAG00000003994|ENSBTAG00000000123|ENSBTAG00000045588|ENSBTAG00000009104|ENSBTAG00000006136|ENSBTAG00000005425|ENSBTAG00000034776|ENSBTAG00000020166|ENSBTAG00000032026|ENSBTAG00000010991|ENSBTAG00000005344|ENSBTAG00000018137|ENSBTAG00000008544|ENSBTAG00000032996|ENSBTAG00000014093|ENSBTAG00000017442|ENSBTAG00000001626|ENSBTAG00000014318|ENSBTAG00000018322|ENSBTAG00000008142|ENSBTAG00000013168|ENSBTAG00000003113|ENSBTAG00000012403|ENSBTAG00000017514|ENSBTAG00000004344|ENSBTAG00000019511|ENSBTAG00000020558|ENSBTAG00000015505|ENSBTAG00000016683|ENSBTAG00000009991|ENSBTAG00000019603|ENSBTAG00000001785|ENSBTAG00000010606|ENSBTAG00000048090|ENSBTAG00000007554|ENSBTAG00000016069|ENSBTAG00000006234|ENSBTAG00000008703|ENSBTAG00000007041|ENSBTAG00000045989|ENSBTAG00000011082|ENSBTAG00000009911|ENSBTAG00000014088|ENSBTAG00000027879|ENSBTAG00000025434|ENSBTAG00000008172|ENSBTAG00000014831|ENSBTAG00000012771|ENSBTAG00000007909|ENSBTAG00000007934|ENSBTAG00000047739|ENSBTAG00000046037|ENSBTAG00000013208|ENSBTAG00000010866|ENSBTAG00000012989|ENSBTAG00000008683|ENSBTAG00000006934|ENSBTAG00000031814|ENSBTAG00000001854|ENSBTAG00000008688|ENSBTAG00000004131|ENSBTAG00000006751|ENSBTAG00000001146|ENSBTAG00000017866|ENSBTAG00000037795|ENSBTAG00000021487|ENSBTAG00000048062|ENSBTAG00000018059|ENSBTAG00000022613|ENSBTAG00000005287|ENSBTAG00000000074|ENSBTAG00000010069|ENSBTAG00000011883|ENSBTAG00000009933|ENSBTAG00000038639|ENSBTAG00000004248|ENSBTAG00000011771|ENSBTAG00000004246|ENSBTAG00000021527|ENSBTAG00000015980|ENSBTAG00000017531|ENSBTAG00000015094|ENSBTAG00000018563|ENSBTAG00000019672|ENSBTAG00000007584|ENSBTAG00000014848|ENSBTAG00000002650|ENSBTAG00000003072|ENSBTAG00000000072|ENSBTAG00000016227|ENSBTAG00000006928|ENSBTAG00000007829|ENSBTAG00000039808|ENSBTAG00000006609|ENSBTAG00000001405|ENSBTAG00000016048|ENSBTAG00000018049|ENSBTAG00000006353|ENSBTAG00000017042|ENSBTAG00000001815|ENSBTAG00000020873|ENSBTAG00000003177|ENSBTAG00000009520|ENSBTAG00000013980|ENSBTAG00000018036|ENSBTAG00000018653|ENSBTAG00000014113|ENSBTAG00000013029|ENSBTAG00000000163|ENSBTAG00000004256|ENSBTAG00000008909|ENSBTAG00000003809|ENSBTAG00000013103|ENSBTAG00000005145|ENSBTAG00000006349|ENSBTAG00000012104|ENSBTAG00000000396|ENSBTAG00000001675|ENSBTAG00000008816|ENSBTAG00000014215|ENSBTAG00000002258|ENSBTAG00000030674|ENSBTAG00000005816|ENSBTAG00000000067|ENSBTAG00000019770|ENSBTAG00000044179|ENSBTAG00000002255|ENSBTAG00000046588|ENSBTAG00000013333|ENSBTAG00000046470|ENSBTAG00000015228|ENSBTAG00000013900|ENSBTAG00000010498|ENSBTAG00000000111|ENSBTAG00000008833|ENSBTAG00000021118|ENSBTAG00000012335|ENSBTAG00000026375|ENSBTAG00000000565|ENSBTAG00000011832|ENSBTAG00000010215|ENSBTAG00000017091|ENSBTAG00000019979|ENSBTAG00000006374|ENSBTAG00000008353|ENSBTAG00000012119|ENSBTAG00000019933|ENSBTAG00000008039|ENSBTAG00000030744|ENSBTAG00000016716|ENSBTAG00000047367|ENSBTAG00000021853|ENSBTAG00000003151|ENSBTAG00000047412|ENSBTAG00000020371|ENSBTAG00000017077|ENSBTAG00000047502|ENSBTAG00000002333|ENSBTAG00000010989|ENSBTAG00000021048|ENSBTAG00000021695|ENSBTAG00000013732|ENSBTAG00000006642|ENSBTAG00000023929|ENSBTAG00000006599|ENSBTAG00000010531|ENSBTAG00000001292|ENSBTAG00000020979|ENSBTAG00000005658|ENSBTAG00000025462|ENSBTAG00000046010|ENSBTAG00000001592|ENSBTAG00000010543|ENSBTAG00000001862|ENSBTAG00000007786|ENSBTAG00000019956|ENSBTAG00000017162|ENSBTAG00000039513|ENSBTAG00000015314|ENSBTAG00000003033|ENSBTAG00000014707|ENSBTAG00000000132|ENSBTAG00000015828|ENSBTAG00000010361|ENSBTAG00000008792|ENSBTAG00000018723|ENSBTAG00000027182|ENSBTAG00000019554|ENSBTAG00000007700|ENSBTAG00000016801|ENSBTAG00000008124|ENSBTAG00000011951|ENSBTAG00000000186|ENSBTAG00000016275|ENSBTAG00000016276|ENSBTAG00000019700|ENSBTAG00000001052|ENSBTAG00000018417|ENSBTAG00000002849|ENSBTAG00000022255|ENSBTAG00000008409|ENSBTAG00000024700|ENSBTAG00000008150|ENSBTAG00000018994</Data></Cell>
   </Row>
   <Row ss:AutoFitHeight="0" ss:Height="15">
    <Cell ss:StyleID="s65"><Data ss:Type="String">response to stimulus</Data></Cell>
    <Cell ss:StyleID="s66"><Data ss:Type="Number">169</Data></Cell>
    <Cell ss:StyleID="s67"><Data ss:Type="Number">1.76182750045E-6</Data></Cell>
    <Cell ss:StyleID="s66"><Data ss:Type="Number">2.6102575561399999E-4</Data></Cell>
    <Cell ss:StyleID="s65"><Data ss:Type="String">ENSBTAG00000003994|ENSBTAG00000011986|ENSBTAG00000020647|ENSBTAG00000020406|ENSBTAG00000005990|ENSBTAG00000017680|ENSBTAG00000021672|ENSBTAG00000005998|ENSBTAG00000002457|ENSBTAG00000017685|ENSBTAG00000025035|ENSBTAG00000003749|ENSBTAG00000045588|ENSBTAG00000017200|ENSBTAG00000017566|ENSBTAG00000018531|ENSBTAG00000013472|ENSBTAG00000007665|ENSBTAG00000001595|ENSBTAG00000030913|ENSBTAG00000008544|ENSBTAG00000017367|ENSBTAG00000012805|ENSBTAG00000015228|ENSBTAG00000014318|ENSBTAG00000008142|ENSBTAG00000017514|ENSBTAG00000031797|ENSBTAG00000043553|ENSBTAG00000004344|ENSBTAG00000038067|ENSBTAG00000016683|ENSBTAG00000005596|ENSBTAG00000009991|ENSBTAG00000011765|ENSBTAG00000016061|ENSBTAG00000009997|ENSBTAG00000048090|ENSBTAG00000007554|ENSBTAG00000046037|ENSBTAG00000006234|ENSBTAG00000008703|ENSBTAG00000045989|ENSBTAG00000011082|ENSBTAG00000016864|ENSBTAG00000008172|ENSBTAG00000012771|ENSBTAG00000009104|ENSBTAG00000000396|ENSBTAG00000016069|ENSBTAG00000010866|ENSBTAG00000006934|ENSBTAG00000011802|ENSBTAG00000019665|ENSBTAG00000000312|ENSBTAG00000026088|ENSBTAG00000004131|ENSBTAG00000012265|ENSBTAG00000010543|ENSBTAG00000009050|ENSBTAG00000000948|ENSBTAG00000008471|ENSBTAG00000018059|ENSBTAG00000001498|ENSBTAG00000005287|ENSBTAG00000010069|ENSBTAG00000011883|ENSBTAG00000009933|ENSBTAG00000038639|ENSBTAG00000004246|ENSBTAG00000021527|ENSBTAG00000010812|ENSBTAG00000007909|ENSBTAG00000006599|ENSBTAG00000018563|ENSBTAG00000016229|ENSBTAG00000006694|ENSBTAG00000007584|ENSBTAG00000014848|ENSBTAG00000015032|ENSBTAG00000016227|ENSBTAG00000006609|ENSBTAG00000027625|ENSBTAG00000018137|ENSBTAG00000002963|ENSBTAG00000008353|ENSBTAG00000018049|ENSBTAG00000045728|ENSBTAG00000006354|ENSBTAG00000001815|ENSBTAG00000046768|ENSBTAG00000003177|ENSBTAG00000009520|ENSBTAG00000013980|ENSBTAG00000000259|ENSBTAG00000014113|ENSBTAG00000013029|ENSBTAG00000000163|ENSBTAG00000002650|ENSBTAG00000021964|ENSBTAG00000002417|ENSBTAG00000008909|ENSBTAG00000003809|ENSBTAG00000013103|ENSBTAG00000000995|ENSBTAG00000012104|ENSBTAG00000005970|ENSBTAG00000002258|ENSBTAG00000006189|ENSBTAG00000000067|ENSBTAG00000019770|ENSBTAG00000019933|ENSBTAG00000046588|ENSBTAG00000046470|ENSBTAG00000013900|ENSBTAG00000046580|ENSBTAG00000005419|ENSBTAG00000004305|ENSBTAG00000008833|ENSBTAG00000006904|ENSBTAG00000010215|ENSBTAG00000019979|ENSBTAG00000008625|ENSBTAG00000013168|ENSBTAG00000017866|ENSBTAG00000005425|ENSBTAG00000047766|ENSBTAG00000048062|ENSBTAG00000047412|ENSBTAG00000002606|ENSBTAG00000008122|ENSBTAG00000002333|ENSBTAG00000022394|ENSBTAG00000015405|ENSBTAG00000010989|ENSBTAG00000021048|ENSBTAG00000013732|ENSBTAG00000008688|ENSBTAG00000006642|ENSBTAG00000010531|ENSBTAG00000009768|ENSBTAG00000001292|ENSBTAG00000020979|ENSBTAG00000017970|ENSBTAG00000005658|ENSBTAG00000019015|ENSBTAG00000025462|ENSBTAG00000001592|ENSBTAG00000001013|ENSBTAG00000001146|ENSBTAG00000034323|ENSBTAG00000017162|ENSBTAG00000039513|ENSBTAG00000003033|ENSBTAG00000014707|ENSBTAG00000017042|ENSBTAG00000010361|ENSBTAG00000027182|ENSBTAG00000010498|ENSBTAG00000046010|ENSBTAG00000018653|ENSBTAG00000011116|ENSBTAG00000023659|ENSBTAG00000001052|ENSBTAG00000022255|ENSBTAG00000008409|ENSBTAG00000016801|ENSBTAG00000014782|ENSBTAG00000018994</Data></Cell>
   </Row>
   <Row ss:AutoFitHeight="0" ss:Height="15">
    <Cell ss:StyleID="s65"><Data ss:Type="String">response to stress</Data></Cell>
    <Cell ss:StyleID="s66"><Data ss:Type="Number">81</Data></Cell>
    <Cell ss:StyleID="s67"><Data ss:Type="Number">2.4403669280300001E-6</Data></Cell>
    <Cell ss:StyleID="s66"><Data ss:Type="Number">3.50599381993E-4</Data></Cell>
    <Cell ss:StyleID="s65"><Data ss:Type="String">ENSBTAG00000000259|ENSBTAG00000002606|ENSBTAG00000005970|ENSBTAG00000014113|ENSBTAG00000013029|ENSBTAG00000000163|ENSBTAG00000000067|ENSBTAG00000017680|ENSBTAG00000018137|ENSBTAG00000002457|ENSBTAG00000002333|ENSBTAG00000022394|ENSBTAG00000006189|ENSBTAG00000008909|ENSBTAG00000010989|ENSBTAG00000009104|ENSBTAG00000019665|ENSBTAG00000021048|ENSBTAG00000000312|ENSBTAG00000000995|ENSBTAG00000018531|ENSBTAG00000012265|ENSBTAG00000038639|ENSBTAG00000009050|ENSBTAG00000012104|ENSBTAG00000010531|ENSBTAG00000030913|ENSBTAG00000001815|ENSBTAG00000001292|ENSBTAG00000026088|ENSBTAG00000021527|ENSBTAG00000020979|ENSBTAG00000045588|ENSBTAG00000001595|ENSBTAG00000025462|ENSBTAG00000002258|ENSBTAG00000001592|ENSBTAG00000015228|ENSBTAG00000016864|ENSBTAG00000019770|ENSBTAG00000008142|ENSBTAG00000046588|ENSBTAG00000009933|ENSBTAG00000046580|ENSBTAG00000008471|ENSBTAG00000046010|ENSBTAG00000017162|ENSBTAG00000048090|ENSBTAG00000010812|ENSBTAG00000005419|ENSBTAG00000017514|ENSBTAG00000003033|ENSBTAG00000043553|ENSBTAG00000018563|ENSBTAG00000017042|ENSBTAG00000017367|ENSBTAG00000015032|ENSBTAG00000013732|ENSBTAG00000031797|ENSBTAG00000016683|ENSBTAG00000010215|ENSBTAG00000013900|ENSBTAG00000011765|ENSBTAG00000018653|ENSBTAG00000016061|ENSBTAG00000009768|ENSBTAG00000009997|ENSBTAG00000008353|ENSBTAG00000047412|ENSBTAG00000013168|ENSBTAG00000006354|ENSBTAG00000008703|ENSBTAG00000008409|ENSBTAG00000045989|ENSBTAG00000011082|ENSBTAG00000002963|ENSBTAG00000013980|ENSBTAG00000048062|ENSBTAG00000014782|ENSBTAG00000014707|ENSBTAG00000008172</Data></Cell>
   </Row>
   <Row ss:AutoFitHeight="0" ss:Height="15">
    <Cell ss:StyleID="s65"><Data ss:Type="String">organic acid biosynthetic process</Data></Cell>
    <Cell ss:StyleID="s66"><Data ss:Type="Number">19</Data></Cell>
    <Cell ss:StyleID="s67"><Data ss:Type="Number">2.55358885836E-6</Data></Cell>
    <Cell ss:StyleID="s66"><Data ss:Type="Number">3.5607543463200001E-4</Data></Cell>
    <Cell ss:StyleID="s65"><Data ss:Type="String">ENSBTAG00000015228|ENSBTAG00000004248|ENSBTAG00000002258|ENSBTAG00000015980|ENSBTAG00000045728|ENSBTAG00000015314|ENSBTAG00000006928|ENSBTAG00000008039|ENSBTAG00000020558|ENSBTAG00000005287|ENSBTAG00000031814|ENSBTAG00000017442|ENSBTAG00000001592|ENSBTAG00000019770|ENSBTAG00000015505|ENSBTAG00000003072|ENSBTAG00000011832|ENSBTAG00000002255|ENSBTAG00000010543</Data></Cell>
   </Row>
   <Row ss:AutoFitHeight="0" ss:Height="15">
    <Cell ss:StyleID="s65"><Data ss:Type="String">carboxylic acid biosynthetic process</Data></Cell>
    <Cell ss:StyleID="s66"><Data ss:Type="Number">18</Data></Cell>
    <Cell ss:StyleID="s67"><Data ss:Type="Number">2.8767810711999999E-6</Data></Cell>
    <Cell ss:StyleID="s66"><Data ss:Type="Number">3.7518988332600002E-4</Data></Cell>
    <Cell ss:StyleID="s65"><Data ss:Type="String">ENSBTAG00000004248|ENSBTAG00000002258|ENSBTAG00000015980|ENSBTAG00000045728|ENSBTAG00000015314|ENSBTAG00000006928|ENSBTAG00000008039|ENSBTAG00000020558|ENSBTAG00000005287|ENSBTAG00000031814|ENSBTAG00000015228|ENSBTAG00000001592|ENSBTAG00000019770|ENSBTAG00000015505|ENSBTAG00000003072|ENSBTAG00000011832|ENSBTAG00000002255|ENSBTAG00000010543</Data></Cell>
   </Row>
   <Row ss:AutoFitHeight="0" ss:Height="15">
    <Cell ss:StyleID="s65"><Data ss:Type="String">primary metabolic process</Data></Cell>
    <Cell ss:StyleID="s66"><Data ss:Type="Number">213</Data></Cell>
    <Cell ss:StyleID="s67"><Data ss:Type="Number">2.91582749661E-6</Data></Cell>
    <Cell ss:StyleID="s66"><Data ss:Type="Number">3.7518988332600002E-4</Data></Cell>
    <Cell ss:StyleID="s65"><Data ss:Type="String">ENSBTAG00000005970|ENSBTAG00000020406|ENSBTAG00000020641|ENSBTAG00000013303|ENSBTAG00000017680|ENSBTAG00000005998|ENSBTAG00000002457|ENSBTAG00000017685|ENSBTAG00000045728|ENSBTAG00000017056|ENSBTAG00000003994|ENSBTAG00000000123|ENSBTAG00000045588|ENSBTAG00000009104|ENSBTAG00000006136|ENSBTAG00000005425|ENSBTAG00000034776|ENSBTAG00000020166|ENSBTAG00000032026|ENSBTAG00000010991|ENSBTAG00000005344|ENSBTAG00000018137|ENSBTAG00000008544|ENSBTAG00000032996|ENSBTAG00000014093|ENSBTAG00000017442|ENSBTAG00000001626|ENSBTAG00000014318|ENSBTAG00000018322|ENSBTAG00000008142|ENSBTAG00000013168|ENSBTAG00000021048|ENSBTAG00000003113|ENSBTAG00000012403|ENSBTAG00000017514|ENSBTAG00000004344|ENSBTAG00000019511|ENSBTAG00000020558|ENSBTAG00000016683|ENSBTAG00000019603|ENSBTAG00000001785|ENSBTAG00000010606|ENSBTAG00000048090|ENSBTAG00000007554|ENSBTAG00000016069|ENSBTAG00000006234|ENSBTAG00000008703|ENSBTAG00000007041|ENSBTAG00000045989|ENSBTAG00000011082|ENSBTAG00000020391|ENSBTAG00000009911|ENSBTAG00000014088|ENSBTAG00000027879|ENSBTAG00000025434|ENSBTAG00000008172|ENSBTAG00000014831|ENSBTAG00000012771|ENSBTAG00000007909|ENSBTAG00000007934|ENSBTAG00000047739|ENSBTAG00000046037|ENSBTAG00000013208|ENSBTAG00000010866|ENSBTAG00000012989|ENSBTAG00000008683|ENSBTAG00000006934|ENSBTAG00000031814|ENSBTAG00000019665|ENSBTAG00000008688|ENSBTAG00000005002|ENSBTAG00000004131|ENSBTAG00000006751|ENSBTAG00000001146|ENSBTAG00000037795|ENSBTAG00000021487|ENSBTAG00000048062|ENSBTAG00000018059|ENSBTAG00000022613|ENSBTAG00000005287|ENSBTAG00000000074|ENSBTAG00000010069|ENSBTAG00000009933|ENSBTAG00000038639|ENSBTAG00000004248|ENSBTAG00000011771|ENSBTAG00000004246|ENSBTAG00000021527|ENSBTAG00000015980|ENSBTAG00000017531|ENSBTAG00000011951|ENSBTAG00000018563|ENSBTAG00000015505|ENSBTAG00000007584|ENSBTAG00000002615|ENSBTAG00000002650|ENSBTAG00000003072|ENSBTAG00000000072|ENSBTAG00000016227|ENSBTAG00000006928|ENSBTAG00000039808|ENSBTAG00000006609|ENSBTAG00000010498|ENSBTAG00000016048|ENSBTAG00000018049|ENSBTAG00000006353|ENSBTAG00000017042|ENSBTAG00000001815|ENSBTAG00000003177|ENSBTAG00000009520|ENSBTAG00000018036|ENSBTAG00000014848|ENSBTAG00000000259|ENSBTAG00000018653|ENSBTAG00000014113|ENSBTAG00000013029|ENSBTAG00000000163|ENSBTAG00000004256|ENSBTAG00000008909|ENSBTAG00000003809|ENSBTAG00000013103|ENSBTAG00000005145|ENSBTAG00000006349|ENSBTAG00000012104|ENSBTAG00000000396|ENSBTAG00000001675|ENSBTAG00000008816|ENSBTAG00000014215|ENSBTAG00000002258|ENSBTAG00000030674|ENSBTAG00000005816|ENSBTAG00000000067|ENSBTAG00000019770|ENSBTAG00000044179|ENSBTAG00000002255|ENSBTAG00000046588|ENSBTAG00000013333|ENSBTAG00000046470|ENSBTAG00000015228|ENSBTAG00000013900|ENSBTAG00000031679|ENSBTAG00000039662|ENSBTAG00000000111|ENSBTAG00000021118|ENSBTAG00000012335|ENSBTAG00000026375|ENSBTAG00000000565|ENSBTAG00000011832|ENSBTAG00000010215|ENSBTAG00000017091|ENSBTAG00000019979|ENSBTAG00000006374|ENSBTAG00000008353|ENSBTAG00000012119|ENSBTAG00000019933|ENSBTAG00000017866|ENSBTAG00000030744|ENSBTAG00000016716|ENSBTAG00000047367|ENSBTAG00000021853|ENSBTAG00000003151|ENSBTAG00000047412|ENSBTAG00000020371|ENSBTAG00000009760|ENSBTAG00000017077|ENSBTAG00000047502|ENSBTAG00000002333|ENSBTAG00000010989|ENSBTAG00000018718|ENSBTAG00000021695|ENSBTAG00000013732|ENSBTAG00000006642|ENSBTAG00000023929|ENSBTAG00000006599|ENSBTAG00000010531|ENSBTAG00000001292|ENSBTAG00000020979|ENSBTAG00000005658|ENSBTAG00000025462|ENSBTAG00000046010|ENSBTAG00000001592|ENSBTAG00000010543|ENSBTAG00000001862|ENSBTAG00000007786|ENSBTAG00000019956|ENSBTAG00000017162|ENSBTAG00000039513|ENSBTAG00000015314|ENSBTAG00000003033|ENSBTAG00000014707|ENSBTAG00000000132|ENSBTAG00000015828|ENSBTAG00000010361|ENSBTAG00000008792|ENSBTAG00000018723|ENSBTAG00000027182|ENSBTAG00000019554|ENSBTAG00000007700|ENSBTAG00000008150|ENSBTAG00000008124|ENSBTAG00000000186|ENSBTAG00000016275|ENSBTAG00000016276|ENSBTAG00000019700|ENSBTAG00000001052|ENSBTAG00000018417|ENSBTAG00000002849|ENSBTAG00000022255|ENSBTAG00000008409|ENSBTAG00000024700|ENSBTAG00000016801|ENSBTAG00000019023|ENSBTAG00000018994</Data></Cell>
   </Row>
   <Row ss:AutoFitHeight="0" ss:Height="15">
    <Cell ss:StyleID="s65"><Data ss:Type="String">catabolic process</Data></Cell>
    <Cell ss:StyleID="s66"><Data ss:Type="Number">53</Data></Cell>
    <Cell ss:StyleID="s67"><Data ss:Type="Number">2.9280796631699999E-6</Data></Cell>
    <Cell ss:StyleID="s66"><Data ss:Type="Number">3.7518988332600002E-4</Data></Cell>
    <Cell ss:StyleID="s65"><Data ss:Type="String">ENSBTAG00000000259|ENSBTAG00000020406|ENSBTAG00000020641|ENSBTAG00000013029|ENSBTAG00000000163|ENSBTAG00000017077|ENSBTAG00000004256|ENSBTAG00000005998|ENSBTAG00000002457|ENSBTAG00000012989|ENSBTAG00000017056|ENSBTAG00000031814|ENSBTAG00000008909|ENSBTAG00000020371|ENSBTAG00000006136|ENSBTAG00000007786|ENSBTAG00000034776|ENSBTAG00000003072|ENSBTAG00000006642|ENSBTAG00000006751|ENSBTAG00000010531|ENSBTAG00000005970|ENSBTAG00000005287|ENSBTAG00000002258|ENSBTAG00000017442|ENSBTAG00000019770|ENSBTAG00000017680|ENSBTAG00000002255|ENSBTAG00000046588|ENSBTAG00000008124|ENSBTAG00000003113|ENSBTAG00000018036|ENSBTAG00000004248|ENSBTAG00000011951|ENSBTAG00000005002|ENSBTAG00000014707|ENSBTAG00000017042|ENSBTAG00000021118|ENSBTAG00000012335|ENSBTAG00000003809|ENSBTAG00000002650|ENSBTAG00000020558|ENSBTAG00000007700|ENSBTAG00000006928|ENSBTAG00000010606|ENSBTAG00000016275|ENSBTAG00000016276|ENSBTAG00000016048|ENSBTAG00000048090|ENSBTAG00000018417|ENSBTAG00000009911|ENSBTAG00000007584|ENSBTAG00000025434</Data></Cell>
   </Row>
   <Row ss:AutoFitHeight="0" ss:Height="15">
    <Cell ss:StyleID="s65"><Data ss:Type="String">small molecule catabolic process</Data></Cell>
    <Cell ss:StyleID="s66"><Data ss:Type="Number">17</Data></Cell>
    <Cell ss:StyleID="s67"><Data ss:Type="Number">3.1546093675000002E-6</Data></Cell>
    <Cell ss:StyleID="s66"><Data ss:Type="Number">3.9357902661399998E-4</Data></Cell>
    <Cell ss:StyleID="s65"><Data ss:Type="String">ENSBTAG00000016275|ENSBTAG00000016276|ENSBTAG00000016048|ENSBTAG00000017680|ENSBTAG00000008124|ENSBTAG00000005002|ENSBTAG00000006928|ENSBTAG00000021118|ENSBTAG00000005287|ENSBTAG00000031814|ENSBTAG00000007584|ENSBTAG00000020371|ENSBTAG00000017442|ENSBTAG00000009911|ENSBTAG00000007700|ENSBTAG00000034776|ENSBTAG00000003072</Data></Cell>
   </Row>
   <Row ss:AutoFitHeight="0" ss:Height="15">
    <Cell ss:StyleID="s65"><Data ss:Type="String">response to lipid</Data></Cell>
    <Cell ss:StyleID="s66"><Data ss:Type="Number">26</Data></Cell>
    <Cell ss:StyleID="s67"><Data ss:Type="Number">3.3244471539000002E-6</Data></Cell>
    <Cell ss:StyleID="s66"><Data ss:Type="Number">4.04133434786E-4</Data></Cell>
    <Cell ss:StyleID="s65"><Data ss:Type="String">ENSBTAG00000011986|ENSBTAG00000020979|ENSBTAG00000000396|ENSBTAG00000013029|ENSBTAG00000017680|ENSBTAG00000005998|ENSBTAG00000019665|ENSBTAG00000008688|ENSBTAG00000017866|ENSBTAG00000011116|ENSBTAG00000001292|ENSBTAG00000018059|ENSBTAG00000019979|ENSBTAG00000005970|ENSBTAG00000038639|ENSBTAG00000016229|ENSBTAG00000014848|ENSBTAG00000015032|ENSBTAG00000027182|ENSBTAG00000016227|ENSBTAG00000016683|ENSBTAG00000045728|ENSBTAG00000022255|ENSBTAG00000009520|ENSBTAG00000016864|ENSBTAG00000016801</Data></Cell>
   </Row>
   <Row ss:AutoFitHeight="0" ss:Height="15">
    <Cell ss:StyleID="s65"><Data ss:Type="String">oxidoreductase activity, acting on paired donors, with incorporation or reduction of molecular oxygen</Data></Cell>
    <Cell ss:StyleID="s66"><Data ss:Type="Number">14</Data></Cell>
    <Cell ss:StyleID="s67"><Data ss:Type="Number">6.3184371920099998E-6</Data></Cell>
    <Cell ss:StyleID="s66"><Data ss:Type="Number">7.3062709090999998E-4</Data></Cell>
    <Cell ss:StyleID="s65"><Data ss:Type="String">ENSBTAG00000019460|ENSBTAG00000010531|ENSBTAG00000012972|ENSBTAG00000017680|ENSBTAG00000032996|ENSBTAG00000045728|ENSBTAG00000005287|ENSBTAG00000021118|ENSBTAG00000024700|ENSBTAG00000006934|ENSBTAG00000007700|ENSBTAG00000037795|ENSBTAG00000015505|ENSBTAG00000008172</Data></Cell>
   </Row>
   <Row ss:AutoFitHeight="0" ss:Height="15">
    <Cell ss:StyleID="s65"><Data ss:Type="String">cellular response to endogenous stimulus</Data></Cell>
    <Cell ss:StyleID="s66"><Data ss:Type="Number">35</Data></Cell>
    <Cell ss:StyleID="s67"><Data ss:Type="Number">6.7617949352899997E-6</Data></Cell>
    <Cell ss:StyleID="s66"><Data ss:Type="Number">7.6327785209999997E-4</Data></Cell>
    <Cell ss:StyleID="s65"><Data ss:Type="String">ENSBTAG00000020647|ENSBTAG00000020406|ENSBTAG00000013029|ENSBTAG00000010866|ENSBTAG00000017685|ENSBTAG00000025035|ENSBTAG00000006934|ENSBTAG00000011802|ENSBTAG00000010989|ENSBTAG00000008688|ENSBTAG00000013103|ENSBTAG00000006642|ENSBTAG00000013472|ENSBTAG00000009050|ENSBTAG00000017866|ENSBTAG00000011116|ENSBTAG00000005970|ENSBTAG00000017970|ENSBTAG00000014318|ENSBTAG00000010069|ENSBTAG00000010543|ENSBTAG00000046470|ENSBTAG00000010812|ENSBTAG00000039513|ENSBTAG00000005419|ENSBTAG00000018563|ENSBTAG00000016229|ENSBTAG00000004344|ENSBTAG00000010361|ENSBTAG00000002650|ENSBTAG00000027182|ENSBTAG00000022255|ENSBTAG00000003177|ENSBTAG00000016801|ENSBTAG00000014848</Data></Cell>
   </Row>
   <Row ss:AutoFitHeight="0" ss:Height="15">
    <Cell ss:StyleID="s65"><Data ss:Type="String">single-organism biosynthetic process</Data></Cell>
    <Cell ss:StyleID="s66"><Data ss:Type="Number">43</Data></Cell>
    <Cell ss:StyleID="s67"><Data ss:Type="Number">7.3940127535100001E-6</Data></Cell>
    <Cell ss:StyleID="s66"><Data ss:Type="Number">8.1523289452099996E-4</Data></Cell>
    <Cell ss:StyleID="s65"><Data ss:Type="String">ENSBTAG00000013303|ENSBTAG00000004256|ENSBTAG00000006934|ENSBTAG00000031814|ENSBTAG00000014831|ENSBTAG00000021048|ENSBTAG00000013103|ENSBTAG00000015505|ENSBTAG00000010543|ENSBTAG00000019554|ENSBTAG00000019956|ENSBTAG00000006928|ENSBTAG00000005287|ENSBTAG00000002258|ENSBTAG00000030674|ENSBTAG00000017442|ENSBTAG00000001592|ENSBTAG00000019770|ENSBTAG00000019979|ENSBTAG00000044179|ENSBTAG00000002255|ENSBTAG00000027879|ENSBTAG00000013333|ENSBTAG00000015228|ENSBTAG00000004248|ENSBTAG00000012403|ENSBTAG00000015980|ENSBTAG00000015314|ENSBTAG00000045728|ENSBTAG00000004344|ENSBTAG00000020558|ENSBTAG00000003072|ENSBTAG00000011832|ENSBTAG00000031679|ENSBTAG00000000186|ENSBTAG00000019700|ENSBTAG00000001052|ENSBTAG00000006234|ENSBTAG00000008039|ENSBTAG00000011082|ENSBTAG00000009520|ENSBTAG00000001626|ENSBTAG00000019023</Data></Cell>
   </Row>
   <Row ss:AutoFitHeight="0" ss:Height="15">
    <Cell ss:StyleID="s65"><Data ss:Type="String">single-organism catabolic process</Data></Cell>
    <Cell ss:StyleID="s66"><Data ss:Type="Number">29</Data></Cell>
    <Cell ss:StyleID="s67"><Data ss:Type="Number">7.9163421115799998E-6</Data></Cell>
    <Cell ss:StyleID="s66"><Data ss:Type="Number">8.5298586252299997E-4</Data></Cell>
    <Cell ss:StyleID="s65"><Data ss:Type="String">ENSBTAG00000000163|ENSBTAG00000017680|ENSBTAG00000008124|ENSBTAG00000002457|ENSBTAG00000017056|ENSBTAG00000031814|ENSBTAG00000020371|ENSBTAG00000006136|ENSBTAG00000034776|ENSBTAG00000003072|ENSBTAG00000010531|ENSBTAG00000005287|ENSBTAG00000002258|ENSBTAG00000017442|ENSBTAG00000019770|ENSBTAG00000003809|ENSBTAG00000046588|ENSBTAG00000021118|ENSBTAG00000007584|ENSBTAG00000020558|ENSBTAG00000007700|ENSBTAG00000006928|ENSBTAG00000010606|ENSBTAG00000016275|ENSBTAG00000016276|ENSBTAG00000016048|ENSBTAG00000048090|ENSBTAG00000005002|ENSBTAG00000009911</Data></Cell>
   </Row>
   <Row ss:AutoFitHeight="0" ss:Height="15">
    <Cell ss:StyleID="s65"><Data ss:Type="String">negative regulation of biological process</Data></Cell>
    <Cell ss:StyleID="s66"><Data ss:Type="Number">99</Data></Cell>
    <Cell ss:StyleID="s67"><Data ss:Type="Number">9.1590832246100003E-6</Data></Cell>
    <Cell ss:StyleID="s66"><Data ss:Type="Number">9.6496030150800005E-4</Data></Cell>
    <Cell ss:StyleID="s65"><Data ss:Type="String">ENSBTAG00000020647|ENSBTAG00000020406|ENSBTAG00000017680|ENSBTAG00000005998|ENSBTAG00000038067|ENSBTAG00000003994|ENSBTAG00000014713|ENSBTAG00000006136|ENSBTAG00000018137|ENSBTAG00000008544|ENSBTAG00000021204|ENSBTAG00000015228|ENSBTAG00000017514|ENSBTAG00000019511|ENSBTAG00000016683|ENSBTAG00000016061|ENSBTAG00000007554|ENSBTAG00000046037|ENSBTAG00000008703|ENSBTAG00000011082|ENSBTAG00000014088|ENSBTAG00000012771|ENSBTAG00000000396|ENSBTAG00000016069|ENSBTAG00000013208|ENSBTAG00000010866|ENSBTAG00000002473|ENSBTAG00000019665|ENSBTAG00000000312|ENSBTAG00000004131|ENSBTAG00000000074|ENSBTAG00000005970|ENSBTAG00000038639|ENSBTAG00000021487|ENSBTAG00000021527|ENSBTAG00000010812|ENSBTAG00000007909|ENSBTAG00000017531|ENSBTAG00000018563|ENSBTAG00000016229|ENSBTAG00000006694|ENSBTAG00000014848|ENSBTAG00000002650|ENSBTAG00000003072|ENSBTAG00000016227|ENSBTAG00000039808|ENSBTAG00000006609|ENSBTAG00000010498|ENSBTAG00000030913|ENSBTAG00000008353|ENSBTAG00000003177|ENSBTAG00000013029|ENSBTAG00000000163|ENSBTAG00000008909|ENSBTAG00000013103|ENSBTAG00000002258|ENSBTAG00000046580|ENSBTAG00000046470|ENSBTAG00000018036|ENSBTAG00000013900|ENSBTAG00000004305|ENSBTAG00000008833|ENSBTAG00000006904|ENSBTAG00000007041|ENSBTAG00000021853|ENSBTAG00000047412|ENSBTAG00000020371|ENSBTAG00000002606|ENSBTAG00000017077|ENSBTAG00000002333|ENSBTAG00000010989|ENSBTAG00000021048|ENSBTAG00000008688|ENSBTAG00000006642|ENSBTAG00000010531|ENSBTAG00000009768|ENSBTAG00000001292|ENSBTAG00000020979|ENSBTAG00000045588|ENSBTAG00000001595|ENSBTAG00000025462|ENSBTAG00000001592|ENSBTAG00000001854|ENSBTAG00000017162|ENSBTAG00000046419|ENSBTAG00000014707|ENSBTAG00000017042|ENSBTAG00000010361|ENSBTAG00000013732|ENSBTAG00000046010|ENSBTAG00000018653|ENSBTAG00000023659|ENSBTAG00000019700|ENSBTAG00000018417|ENSBTAG00000002849|ENSBTAG00000022255|ENSBTAG00000008409|ENSBTAG00000008150|ENSBTAG00000014782</Data></Cell>
   </Row>
   <Row ss:AutoFitHeight="0" ss:Height="15">
    <Cell ss:StyleID="s65"><Data ss:Type="String">catalytic activity</Data></Cell>
    <Cell ss:StyleID="s66"><Data ss:Type="Number">144</Data></Cell>
    <Cell ss:StyleID="s67"><Data ss:Type="Number">1.25499427868E-5</Data></Cell>
    <Cell ss:StyleID="s66"><Data ss:Type="Number">1.2743377936799999E-3</Data></Cell>
    <Cell ss:StyleID="s65"><Data ss:Type="String">ENSBTAG00000020641|ENSBTAG00000013303|ENSBTAG00000017680|ENSBTAG00000014529|ENSBTAG00000005998|ENSBTAG00000017056|ENSBTAG00000000123|ENSBTAG00000009760|ENSBTAG00000006136|ENSBTAG00000034776|ENSBTAG00000032026|ENSBTAG00000005344|ENSBTAG00000030913|ENSBTAG00000032996|ENSBTAG00000014093|ENSBTAG00000014313|ENSBTAG00000017442|ENSBTAG00000017765|ENSBTAG00000008142|ENSBTAG00000003113|ENSBTAG00000012403|ENSBTAG00000017514|ENSBTAG00000043553|ENSBTAG00000004344|ENSBTAG00000009991|ENSBTAG00000019603|ENSBTAG00000016061|ENSBTAG00000048090|ENSBTAG00000012972|ENSBTAG00000006234|ENSBTAG00000008703|ENSBTAG00000020391|ENSBTAG00000009911|ENSBTAG00000001626|ENSBTAG00000008172|ENSBTAG00000012771|ENSBTAG00000009933|ENSBTAG00000000396|ENSBTAG00000031788|ENSBTAG00000000067|ENSBTAG00000012989|ENSBTAG00000008683|ENSBTAG00000006934|ENSBTAG00000031814|ENSBTAG00000000313|ENSBTAG00000026088|ENSBTAG00000006751|ENSBTAG00000000948|ENSBTAG00000037795|ENSBTAG00000008471|ENSBTAG00000005287|ENSBTAG00000011883|ENSBTAG00000021481|ENSBTAG00000004248|ENSBTAG00000011771|ENSBTAG00000021527|ENSBTAG00000015980|ENSBTAG00000015094|ENSBTAG00000019672|ENSBTAG00000016546|ENSBTAG00000015314|ENSBTAG00000003072|ENSBTAG00000000072|ENSBTAG00000006928|ENSBTAG00000007829|ENSBTAG00000019460|ENSBTAG00000013900|ENSBTAG00000001405|ENSBTAG00000008353|ENSBTAG00000018049|ENSBTAG00000045728|ENSBTAG00000020873|ENSBTAG00000009520|ENSBTAG00000007584|ENSBTAG00000018036|ENSBTAG00000000259|ENSBTAG00000014113|ENSBTAG00000004256|ENSBTAG00000008909|ENSBTAG00000003809|ENSBTAG00000015505|ENSBTAG00000005145|ENSBTAG00000001675|ENSBTAG00000030674|ENSBTAG00000046580|ENSBTAG00000044179|ENSBTAG00000002255|ENSBTAG00000013333|ENSBTAG00000047502|ENSBTAG00000005419|ENSBTAG00000039662|ENSBTAG00000000111|ENSBTAG00000021118|ENSBTAG00000012335|ENSBTAG00000010345|ENSBTAG00000011832|ENSBTAG00000017091|ENSBTAG00000004155|ENSBTAG00000016048|ENSBTAG00000012119|ENSBTAG00000019933|ENSBTAG00000008039|ENSBTAG00000047367|ENSBTAG00000021853|ENSBTAG00000010284|ENSBTAG00000017077|ENSBTAG00000008124|ENSBTAG00000016472|ENSBTAG00000001448|ENSBTAG00000020371|ENSBTAG00000021695|ENSBTAG00000001785|ENSBTAG00000018718|ENSBTAG00000006642|ENSBTAG00000010531|ENSBTAG00000001292|ENSBTAG00000005658|ENSBTAG00000019979|ENSBTAG00000010543|ENSBTAG00000001852|ENSBTAG00000007786|ENSBTAG00000019956|ENSBTAG00000017162|ENSBTAG00000039513|ENSBTAG00000002615|ENSBTAG00000000132|ENSBTAG00000015828|ENSBTAG00000008792|ENSBTAG00000013980|ENSBTAG00000019554|ENSBTAG00000007700|ENSBTAG00000008816|ENSBTAG00000004510|ENSBTAG00000000186|ENSBTAG00000016275|ENSBTAG00000016276|ENSBTAG00000019700|ENSBTAG00000001052|ENSBTAG00000005002|ENSBTAG00000048062|ENSBTAG00000024700|ENSBTAG00000037673|ENSBTAG00000031295|ENSBTAG00000019023</Data></Cell>
   </Row>
   <Row ss:AutoFitHeight="0" ss:Height="15">
    <Cell ss:StyleID="s65"><Data ss:Type="String">cellular catabolic process</Data></Cell>
    <Cell ss:StyleID="s66"><Data ss:Type="Number">44</Data></Cell>
    <Cell ss:StyleID="s67"><Data ss:Type="Number">1.3022621562600001E-5</Data></Cell>
    <Cell ss:StyleID="s66"><Data ss:Type="Number">1.2743377936799999E-3</Data></Cell>
    <Cell ss:StyleID="s65"><Data ss:Type="String">ENSBTAG00000020641|ENSBTAG00000013029|ENSBTAG00000017077|ENSBTAG00000008124|ENSBTAG00000005998|ENSBTAG00000002457|ENSBTAG00000012989|ENSBTAG00000031814|ENSBTAG00000008909|ENSBTAG00000020371|ENSBTAG00000006136|ENSBTAG00000003113|ENSBTAG00000034776|ENSBTAG00000003072|ENSBTAG00000006642|ENSBTAG00000006751|ENSBTAG00000010531|ENSBTAG00000005970|ENSBTAG00000002258|ENSBTAG00000017442|ENSBTAG00000019770|ENSBTAG00000017680|ENSBTAG00000002255|ENSBTAG00000046588|ENSBTAG00000007786|ENSBTAG00000018036|ENSBTAG00000004248|ENSBTAG00000011951|ENSBTAG00000014707|ENSBTAG00000017042|ENSBTAG00000021118|ENSBTAG00000012335|ENSBTAG00000002650|ENSBTAG00000020558|ENSBTAG00000007700|ENSBTAG00000006928|ENSBTAG00000010606|ENSBTAG00000016275|ENSBTAG00000016276|ENSBTAG00000016048|ENSBTAG00000048090|ENSBTAG00000018417|ENSBTAG00000009911|ENSBTAG00000025434</Data></Cell>
   </Row>
   <Row ss:AutoFitHeight="0" ss:Height="15">
    <Cell ss:StyleID="s65"><Data ss:Type="String">insulin-like growth factor receptor signaling pathway</Data></Cell>
    <Cell ss:StyleID="s66"><Data ss:Type="Number">7</Data></Cell>
    <Cell ss:StyleID="s67"><Data ss:Type="Number">1.30481834563E-5</Data></Cell>
    <Cell ss:StyleID="s66"><Data ss:Type="Number">1.2743377936799999E-3</Data></Cell>
    <Cell ss:StyleID="s65"><Data ss:Type="String">ENSBTAG00000003994|ENSBTAG00000021527|ENSBTAG00000022255|ENSBTAG00000046768|ENSBTAG00000011082|ENSBTAG00000010989|ENSBTAG00000005596</Data></Cell>
   </Row>
   <Row ss:AutoFitHeight="0" ss:Height="15">
    <Cell ss:StyleID="s65"><Data ss:Type="String">carboxylic acid catabolic process</Data></Cell>
    <Cell ss:StyleID="s66"><Data ss:Type="Number">13</Data></Cell>
    <Cell ss:StyleID="s67"><Data ss:Type="Number">1.31707555137E-5</Data></Cell>
    <Cell ss:StyleID="s66"><Data ss:Type="Number">1.2743377936799999E-3</Data></Cell>
    <Cell ss:StyleID="s65"><Data ss:Type="String">ENSBTAG00000016275|ENSBTAG00000016276|ENSBTAG00000016048|ENSBTAG00000017680|ENSBTAG00000006928|ENSBTAG00000021118|ENSBTAG00000031814|ENSBTAG00000020371|ENSBTAG00000017442|ENSBTAG00000009911|ENSBTAG00000007700|ENSBTAG00000034776|ENSBTAG00000003072</Data></Cell>
   </Row>
   <Row ss:AutoFitHeight="0" ss:Height="15">
    <Cell ss:StyleID="s65"><Data ss:Type="String">response to other organism</Data></Cell>
    <Cell ss:StyleID="s66"><Data ss:Type="Number">30</Data></Cell>
    <Cell ss:StyleID="s67"><Data ss:Type="Number">1.37193109517E-5</Data></Cell>
    <Cell ss:StyleID="s66"><Data ss:Type="Number">1.28637664905E-3</Data></Cell>
    <Cell ss:StyleID="s65"><Data ss:Type="String">ENSBTAG00000011986|ENSBTAG00000018059|ENSBTAG00000000163|ENSBTAG00000017680|ENSBTAG00000005998|ENSBTAG00000017367|ENSBTAG00000021048|ENSBTAG00000026088|ENSBTAG00000008703|ENSBTAG00000009768|ENSBTAG00000001292|ENSBTAG00000018531|ENSBTAG00000020979|ENSBTAG00000045588|ENSBTAG00000046580|ENSBTAG00000008142|ENSBTAG00000005970|ENSBTAG00000038639|ENSBTAG00000014707|ENSBTAG00000017042|ENSBTAG00000015032|ENSBTAG00000016683|ENSBTAG00000019979|ENSBTAG00000016061|ENSBTAG00000030913|ENSBTAG00000006354|ENSBTAG00000017866|ENSBTAG00000008471|ENSBTAG00000016864|ENSBTAG00000014782</Data></Cell>
   </Row>
   <Row ss:AutoFitHeight="0" ss:Height="15">
    <Cell ss:StyleID="s65"><Data ss:Type="String">negative regulation of cellular process</Data></Cell>
    <Cell ss:StyleID="s66"><Data ss:Type="Number">93</Data></Cell>
    <Cell ss:StyleID="s67"><Data ss:Type="Number">1.3837842037899999E-5</Data></Cell>
    <Cell ss:StyleID="s66"><Data ss:Type="Number">1.28637664905E-3</Data></Cell>
    <Cell ss:StyleID="s65"><Data ss:Type="String">ENSBTAG00000020647|ENSBTAG00000020406|ENSBTAG00000017680|ENSBTAG00000005998|ENSBTAG00000003994|ENSBTAG00000014713|ENSBTAG00000006136|ENSBTAG00000018137|ENSBTAG00000008544|ENSBTAG00000021204|ENSBTAG00000015228|ENSBTAG00000017514|ENSBTAG00000019511|ENSBTAG00000016683|ENSBTAG00000016061|ENSBTAG00000007554|ENSBTAG00000046037|ENSBTAG00000008703|ENSBTAG00000011082|ENSBTAG00000014088|ENSBTAG00000012771|ENSBTAG00000000396|ENSBTAG00000016069|ENSBTAG00000013208|ENSBTAG00000010866|ENSBTAG00000002473|ENSBTAG00000019665|ENSBTAG00000000312|ENSBTAG00000004131|ENSBTAG00000000074|ENSBTAG00000005970|ENSBTAG00000038639|ENSBTAG00000021487|ENSBTAG00000021527|ENSBTAG00000007909|ENSBTAG00000017531|ENSBTAG00000018563|ENSBTAG00000016229|ENSBTAG00000006694|ENSBTAG00000014848|ENSBTAG00000002650|ENSBTAG00000003072|ENSBTAG00000016227|ENSBTAG00000039808|ENSBTAG00000006609|ENSBTAG00000010498|ENSBTAG00000030913|ENSBTAG00000008353|ENSBTAG00000003177|ENSBTAG00000013029|ENSBTAG00000000163|ENSBTAG00000008909|ENSBTAG00000013103|ENSBTAG00000002258|ENSBTAG00000046580|ENSBTAG00000046470|ENSBTAG00000018036|ENSBTAG00000013900|ENSBTAG00000004305|ENSBTAG00000008833|ENSBTAG00000006904|ENSBTAG00000007041|ENSBTAG00000021853|ENSBTAG00000047412|ENSBTAG00000020371|ENSBTAG00000002606|ENSBTAG00000017077|ENSBTAG00000002333|ENSBTAG00000010989|ENSBTAG00000021048|ENSBTAG00000008688|ENSBTAG00000006642|ENSBTAG00000010531|ENSBTAG00000009768|ENSBTAG00000001292|ENSBTAG00000020979|ENSBTAG00000045588|ENSBTAG00000001595|ENSBTAG00000025462|ENSBTAG00000001592|ENSBTAG00000001854|ENSBTAG00000017162|ENSBTAG00000046419|ENSBTAG00000014707|ENSBTAG00000010361|ENSBTAG00000013732|ENSBTAG00000046010|ENSBTAG00000018653|ENSBTAG00000018417|ENSBTAG00000002849|ENSBTAG00000022255|ENSBTAG00000008409|ENSBTAG00000008150</Data></Cell>
   </Row>
   <Row ss:AutoFitHeight="0" ss:Height="15">
    <Cell ss:StyleID="s65"><Data ss:Type="String">response to biotic stimulus</Data></Cell>
    <Cell ss:StyleID="s66"><Data ss:Type="Number">31</Data></Cell>
    <Cell ss:StyleID="s67"><Data ss:Type="Number">1.5020120932400001E-5</Data></Cell>
    <Cell ss:StyleID="s66"><Data ss:Type="Number">1.3231157031900001E-3</Data></Cell>
    <Cell ss:StyleID="s65"><Data ss:Type="String">ENSBTAG00000011986|ENSBTAG00000018059|ENSBTAG00000000163|ENSBTAG00000017680|ENSBTAG00000005998|ENSBTAG00000017367|ENSBTAG00000021048|ENSBTAG00000026088|ENSBTAG00000008703|ENSBTAG00000009768|ENSBTAG00000001292|ENSBTAG00000018531|ENSBTAG00000020979|ENSBTAG00000045588|ENSBTAG00000019015|ENSBTAG00000046580|ENSBTAG00000008142|ENSBTAG00000005970|ENSBTAG00000038639|ENSBTAG00000014707|ENSBTAG00000017042|ENSBTAG00000015032|ENSBTAG00000016683|ENSBTAG00000019979|ENSBTAG00000016061|ENSBTAG00000030913|ENSBTAG00000006354|ENSBTAG00000017866|ENSBTAG00000008471|ENSBTAG00000016864|ENSBTAG00000014782</Data></Cell>
   </Row>
   <Row ss:AutoFitHeight="0" ss:Height="15">
    <Cell ss:StyleID="s65"><Data ss:Type="String">response to external biotic stimulus</Data></Cell>
    <Cell ss:StyleID="s66"><Data ss:Type="Number">30</Data></Cell>
    <Cell ss:StyleID="s67"><Data ss:Type="Number">1.5049152184E-5</Data></Cell>
    <Cell ss:StyleID="s66"><Data ss:Type="Number">1.3231157031900001E-3</Data></Cell>
    <Cell ss:StyleID="s65"><Data ss:Type="String">ENSBTAG00000011986|ENSBTAG00000018059|ENSBTAG00000000163|ENSBTAG00000017680|ENSBTAG00000005998|ENSBTAG00000017367|ENSBTAG00000021048|ENSBTAG00000026088|ENSBTAG00000008703|ENSBTAG00000009768|ENSBTAG00000001292|ENSBTAG00000018531|ENSBTAG00000020979|ENSBTAG00000045588|ENSBTAG00000046580|ENSBTAG00000008142|ENSBTAG00000005970|ENSBTAG00000038639|ENSBTAG00000014707|ENSBTAG00000017042|ENSBTAG00000015032|ENSBTAG00000016683|ENSBTAG00000019979|ENSBTAG00000016061|ENSBTAG00000030913|ENSBTAG00000006354|ENSBTAG00000017866|ENSBTAG00000008471|ENSBTAG00000016864|ENSBTAG00000014782</Data></Cell>
   </Row>
   <Row ss:AutoFitHeight="0" ss:Height="15">
    <Cell ss:StyleID="s65"><Data ss:Type="String">cellular process</Data></Cell>
    <Cell ss:StyleID="s66"><Data ss:Type="Number">300</Data></Cell>
    <Cell ss:StyleID="s67"><Data ss:Type="Number">1.50702906502E-5</Data></Cell>
    <Cell ss:StyleID="s66"><Data ss:Type="Number">1.3231157031900001E-3</Data></Cell>
    <Cell ss:StyleID="s65"><Data ss:Type="String">ENSBTAG00000003994|ENSBTAG00000011986|ENSBTAG00000020647|ENSBTAG00000020406|ENSBTAG00000005990|ENSBTAG00000013303|ENSBTAG00000017680|ENSBTAG00000021672|ENSBTAG00000005998|ENSBTAG00000002457|ENSBTAG00000017685|ENSBTAG00000045728|ENSBTAG00000017056|ENSBTAG00000003749|ENSBTAG00000000123|ENSBTAG00000005658|ENSBTAG00000017200|ENSBTAG00000006136|ENSBTAG00000017566|ENSBTAG00000034776|ENSBTAG00000018531|ENSBTAG00000013472|ENSBTAG00000007665|ENSBTAG00000032026|ENSBTAG00000010991|ENSBTAG00000006904|ENSBTAG00000005344|ENSBTAG00000030913|ENSBTAG00000008544|ENSBTAG00000017367|ENSBTAG00000021204|ENSBTAG00000032996|ENSBTAG00000014093|ENSBTAG00000012805|ENSBTAG00000015228|ENSBTAG00000001626|ENSBTAG00000014318|ENSBTAG00000018322|ENSBTAG00000008142|ENSBTAG00000004598|ENSBTAG00000013168|ENSBTAG00000000153|ENSBTAG00000003113|ENSBTAG00000012403|ENSBTAG00000009104|ENSBTAG00000017514|ENSBTAG00000034323|ENSBTAG00000043553|ENSBTAG00000006189|ENSBTAG00000004344|ENSBTAG00000019511|ENSBTAG00000020558|ENSBTAG00000015505|ENSBTAG00000008816|ENSBTAG00000020495|ENSBTAG00000002348|ENSBTAG00000016683|ENSBTAG00000005596|ENSBTAG00000009991|ENSBTAG00000011765|ENSBTAG00000019603|ENSBTAG00000016061|ENSBTAG00000010606|ENSBTAG00000009997|ENSBTAG00000048090|ENSBTAG00000000067|ENSBTAG00000005970|ENSBTAG00000007554|ENSBTAG00000016069|ENSBTAG00000002417|ENSBTAG00000008703|ENSBTAG00000007041|ENSBTAG00000045989|ENSBTAG00000025035|ENSBTAG00000011116|ENSBTAG00000009911|ENSBTAG00000014088|ENSBTAG00000027879|ENSBTAG00000025434|ENSBTAG00000037651|ENSBTAG00000014831|ENSBTAG00000012771|ENSBTAG00000007909|ENSBTAG00000007934|ENSBTAG00000047739|ENSBTAG00000046037|ENSBTAG00000013208|ENSBTAG00000010866|ENSBTAG00000012989|ENSBTAG00000002473|ENSBTAG00000008683|ENSBTAG00000006934|ENSBTAG00000031814|ENSBTAG00000011802|ENSBTAG00000019665|ENSBTAG00000001854|ENSBTAG00000000312|ENSBTAG00000026088|ENSBTAG00000004131|ENSBTAG00000012265|ENSBTAG00000006751|ENSBTAG00000009050|ENSBTAG00000000948|ENSBTAG00000037795|ENSBTAG00000004248|ENSBTAG00000008471|ENSBTAG00000018059|ENSBTAG00000022613|ENSBTAG00000001498|ENSBTAG00000005287|ENSBTAG00000000074|ENSBTAG00000001829|ENSBTAG00000011082|ENSBTAG00000010069|ENSBTAG00000020166|ENSBTAG00000011883|ENSBTAG00000009933|ENSBTAG00000031863|ENSBTAG00000038639|ENSBTAG00000021487|ENSBTAG00000011771|ENSBTAG00000004246|ENSBTAG00000021527|ENSBTAG00000015980|ENSBTAG00000010812|ENSBTAG00000017531|ENSBTAG00000039513|ENSBTAG00000018563|ENSBTAG00000016229|ENSBTAG00000006694|ENSBTAG00000007584|ENSBTAG00000014848|ENSBTAG00000015032|ENSBTAG00000003072|ENSBTAG00000013054|ENSBTAG00000016227|ENSBTAG00000003151|ENSBTAG00000007829|ENSBTAG00000039808|ENSBTAG00000013900|ENSBTAG00000001405|ENSBTAG00000000854|ENSBTAG00000018137|ENSBTAG00000002963|ENSBTAG00000016048|ENSBTAG00000018049|ENSBTAG00000006353|ENSBTAG00000000072|ENSBTAG00000020641|ENSBTAG00000017042|ENSBTAG00000006354|ENSBTAG00000000973|ENSBTAG00000001815|ENSBTAG00000019672|ENSBTAG00000008172|ENSBTAG00000003177|ENSBTAG00000009520|ENSBTAG00000013980|ENSBTAG00000018036|ENSBTAG00000000259|ENSBTAG00000018653|ENSBTAG00000021323|ENSBTAG00000014113|ENSBTAG00000013029|ENSBTAG00000000163|ENSBTAG00000014713|ENSBTAG00000004256|ENSBTAG00000017866|ENSBTAG00000021964|ENSBTAG00000026266|ENSBTAG00000008909|ENSBTAG00000003809|ENSBTAG00000013103|ENSBTAG00000019554|ENSBTAG00000005145|ENSBTAG00000006349|ENSBTAG00000012104|ENSBTAG00000000396|ENSBTAG00000001675|ENSBTAG00000016139|ENSBTAG00000022227|ENSBTAG00000001013|ENSBTAG00000006928|ENSBTAG00000014215|ENSBTAG00000002258|ENSBTAG00000030674|ENSBTAG00000005816|ENSBTAG00000016864|ENSBTAG00000019770|ENSBTAG00000020873|ENSBTAG00000044179|ENSBTAG00000002255|ENSBTAG00000046588|ENSBTAG00000013333|ENSBTAG00000046470|ENSBTAG00000017442|ENSBTAG00000006609|ENSBTAG00000046580|ENSBTAG00000005419|ENSBTAG00000004305|ENSBTAG00000000111|ENSBTAG00000008833|ENSBTAG00000021118|ENSBTAG00000012335|ENSBTAG00000026375|ENSBTAG00000000565|ENSBTAG00000000986|ENSBTAG00000003719|ENSBTAG00000011832|ENSBTAG00000010215|ENSBTAG00000017091|ENSBTAG00000019979|ENSBTAG00000006374|ENSBTAG00000008625|ENSBTAG00000008353|ENSBTAG00000012119|ENSBTAG00000019933|ENSBTAG00000008039|ENSBTAG00000030744|ENSBTAG00000016716|ENSBTAG00000005425|ENSBTAG00000047367|ENSBTAG00000021853|ENSBTAG00000047766|ENSBTAG00000048062|ENSBTAG00000047412|ENSBTAG00000011343|ENSBTAG00000020371|ENSBTAG00000002606|ENSBTAG00000009760|ENSBTAG00000017077|ENSBTAG00000047502|ENSBTAG00000008122|ENSBTAG00000002333|ENSBTAG00000022394|ENSBTAG00000015405|ENSBTAG00000024096|ENSBTAG00000010989|ENSBTAG00000021048|ENSBTAG00000001785|ENSBTAG00000021695|ENSBTAG00000013732|ENSBTAG00000008726|ENSBTAG00000008688|ENSBTAG00000006642|ENSBTAG00000002650|ENSBTAG00000023929|ENSBTAG00000006599|ENSBTAG00000010531|ENSBTAG00000009768|ENSBTAG00000001292|ENSBTAG00000020979|ENSBTAG00000017970|ENSBTAG00000009886|ENSBTAG00000045588|ENSBTAG00000018471|ENSBTAG00000001595|ENSBTAG00000025462|ENSBTAG00000046768|ENSBTAG00000001592|ENSBTAG00000010543|ENSBTAG00000001862|ENSBTAG00000001146|ENSBTAG00000007786|ENSBTAG00000019956|ENSBTAG00000017162|ENSBTAG00000046419|ENSBTAG00000015094|ENSBTAG00000015314|ENSBTAG00000003033|ENSBTAG00000006234|ENSBTAG00000014707|ENSBTAG00000000132|ENSBTAG00000015828|ENSBTAG00000010361|ENSBTAG00000008792|ENSBTAG00000018723|ENSBTAG00000027182|ENSBTAG00000010498|ENSBTAG00000007700|ENSBTAG00000038067|ENSBTAG00000016801|ENSBTAG00000046010|ENSBTAG00000008124|ENSBTAG00000011951|ENSBTAG00000000186|ENSBTAG00000016275|ENSBTAG00000016276|ENSBTAG00000023659|ENSBTAG00000019700|ENSBTAG00000001052|ENSBTAG00000018417|ENSBTAG00000002849|ENSBTAG00000022255|ENSBTAG00000008409|ENSBTAG00000024700|ENSBTAG00000027625|ENSBTAG00000008150|ENSBTAG00000014782|ENSBTAG00000018994</Data></Cell>
   </Row>
   <Row ss:AutoFitHeight="0" ss:Height="15">
    <Cell ss:StyleID="s65"><Data ss:Type="String">membrane-bounded organelle</Data></Cell>
    <Cell ss:StyleID="s66"><Data ss:Type="Number">239</Data></Cell>
    <Cell ss:StyleID="s67"><Data ss:Type="Number">1.5836738511899999E-5</Data></Cell>
    <Cell ss:StyleID="s66"><Data ss:Type="Number">1.36512685973E-3</Data></Cell>
    <Cell ss:StyleID="s65"><Data ss:Type="String">ENSBTAG00000014522|ENSBTAG00000011986|ENSBTAG00000005970|ENSBTAG00000020406|ENSBTAG00000005990|ENSBTAG00000013303|ENSBTAG00000017680|ENSBTAG00000010345|ENSBTAG00000005998|ENSBTAG00000002457|ENSBTAG00000017685|ENSBTAG00000017056|ENSBTAG00000008788|ENSBTAG00000008945|ENSBTAG00000017200|ENSBTAG00000034776|ENSBTAG00000018531|ENSBTAG00000013472|ENSBTAG00000010991|ENSBTAG00000005344|ENSBTAG00000030913|ENSBTAG00000008544|ENSBTAG00000017367|ENSBTAG00000021204|ENSBTAG00000032996|ENSBTAG00000006556|ENSBTAG00000009475|ENSBTAG00000014093|ENSBTAG00000015228|ENSBTAG00000014318|ENSBTAG00000018322|ENSBTAG00000019979|ENSBTAG00000004598|ENSBTAG00000013168|ENSBTAG00000012403|ENSBTAG00000009104|ENSBTAG00000017514|ENSBTAG00000003619|ENSBTAG00000004344|ENSBTAG00000038067|ENSBTAG00000001258|ENSBTAG00000015505|ENSBTAG00000016683|ENSBTAG00000009991|ENSBTAG00000011765|ENSBTAG00000019603|ENSBTAG00000016061|ENSBTAG00000009997|ENSBTAG00000007554|ENSBTAG00000000067|ENSBTAG00000012972|ENSBTAG00000016069|ENSBTAG00000002417|ENSBTAG00000007041|ENSBTAG00000003994|ENSBTAG00000011082|ENSBTAG00000015032|ENSBTAG00000025434|ENSBTAG00000008172|ENSBTAG00000004829|ENSBTAG00000007909|ENSBTAG00000005145|ENSBTAG00000007934|ENSBTAG00000047739|ENSBTAG00000046037|ENSBTAG00000013208|ENSBTAG00000008683|ENSBTAG00000006934|ENSBTAG00000011805|ENSBTAG00000011802|ENSBTAG00000024291|ENSBTAG00000019665|ENSBTAG00000001854|ENSBTAG00000000312|ENSBTAG00000000313|ENSBTAG00000004131|ENSBTAG00000012265|ENSBTAG00000006751|ENSBTAG00000001146|ENSBTAG00000000948|ENSBTAG00000004248|ENSBTAG00000008471|ENSBTAG00000030932|ENSBTAG00000022613|ENSBTAG00000005287|ENSBTAG00000010069|ENSBTAG00000020166|ENSBTAG00000011883|ENSBTAG00000009933|ENSBTAG00000021487|ENSBTAG00000000074|ENSBTAG00000015980|ENSBTAG00000010812|ENSBTAG00000017531|ENSBTAG00000005002|ENSBTAG00000011951|ENSBTAG00000016229|ENSBTAG00000006694|ENSBTAG00000000786|ENSBTAG00000018471|ENSBTAG00000003072|ENSBTAG00000000072|ENSBTAG00000016227|ENSBTAG00000003151|ENSBTAG00000019460|ENSBTAG00000013900|ENSBTAG00000001405|ENSBTAG00000000854|ENSBTAG00000018137|ENSBTAG00000016048|ENSBTAG00000018049|ENSBTAG00000006353|ENSBTAG00000020641|ENSBTAG00000045728|ENSBTAG00000001815|ENSBTAG00000003177|ENSBTAG00000013980|ENSBTAG00000018036|ENSBTAG00000014848|ENSBTAG00000005425|ENSBTAG00000013029|ENSBTAG00000000163|ENSBTAG00000014713|ENSBTAG00000006690|ENSBTAG00000017866|ENSBTAG00000026266|ENSBTAG00000008909|ENSBTAG00000003809|ENSBTAG00000006072|ENSBTAG00000010234|ENSBTAG00000019554|ENSBTAG00000003708|ENSBTAG00000015991|ENSBTAG00000012104|ENSBTAG00000000396|ENSBTAG00000016139|ENSBTAG00000021323|ENSBTAG00000001013|ENSBTAG00000006928|ENSBTAG00000014215|ENSBTAG00000002258|ENSBTAG00000030674|ENSBTAG00000006189|ENSBTAG00000018994|ENSBTAG00000020914|ENSBTAG00000044179|ENSBTAG00000002255|ENSBTAG00000046588|ENSBTAG00000047801|ENSBTAG00000039808|ENSBTAG00000046470|ENSBTAG00000047502|ENSBTAG00000005419|ENSBTAG00000039662|ENSBTAG00000000111|ENSBTAG00000008833|ENSBTAG00000012335|ENSBTAG00000026375|ENSBTAG00000014971|ENSBTAG00000000565|ENSBTAG00000014464|ENSBTAG00000011525|ENSBTAG00000011832|ENSBTAG00000006676|ENSBTAG00000017091|ENSBTAG00000010284|ENSBTAG00000000123|ENSBTAG00000006374|ENSBTAG00000008625|ENSBTAG00000008353|ENSBTAG00000019933|ENSBTAG00000008039|ENSBTAG00000030744|ENSBTAG00000016716|ENSBTAG00000047367|ENSBTAG00000021853|ENSBTAG00000047766|ENSBTAG00000048062|ENSBTAG00000011343|ENSBTAG00000020371|ENSBTAG00000024096|ENSBTAG00000008127|ENSBTAG00000017077|ENSBTAG00000008124|ENSBTAG00000002333|ENSBTAG00000010989|ENSBTAG00000018718|ENSBTAG00000013732|ENSBTAG00000008726|ENSBTAG00000018823|ENSBTAG00000008688|ENSBTAG00000006642|ENSBTAG00000010626|ENSBTAG00000002650|ENSBTAG00000023929|ENSBTAG00000010531|ENSBTAG00000009495|ENSBTAG00000009768|ENSBTAG00000001292|ENSBTAG00000020979|ENSBTAG00000017970|ENSBTAG00000009886|ENSBTAG00000005658|ENSBTAG00000001595|ENSBTAG00000025462|ENSBTAG00000001592|ENSBTAG00000017468|ENSBTAG00000010543|ENSBTAG00000016481|ENSBTAG00000027879|ENSBTAG00000007616|ENSBTAG00000007786|ENSBTAG00000045886|ENSBTAG00000019956|ENSBTAG00000003033|ENSBTAG00000000132|ENSBTAG00000015828|ENSBTAG00000008792|ENSBTAG00000018723|ENSBTAG00000027182|ENSBTAG00000010498|ENSBTAG00000007700|ENSBTAG00000011913|ENSBTAG00000016801|ENSBTAG00000004510|ENSBTAG00000046010|ENSBTAG00000018653|ENSBTAG00000010215|ENSBTAG00000023659|ENSBTAG00000019700|ENSBTAG00000001052|ENSBTAG00000018417|ENSBTAG00000002849|ENSBTAG00000022255|ENSBTAG00000008409|ENSBTAG00000031295|ENSBTAG00000008150|ENSBTAG00000019023|ENSBTAG00000006881</Data></Cell>
   </Row>
   <Row ss:AutoFitHeight="0" ss:Height="15">
    <Cell ss:StyleID="s65"><Data ss:Type="String">extracellular region part</Data></Cell>
    <Cell ss:StyleID="s66"><Data ss:Type="Number">90</Data></Cell>
    <Cell ss:StyleID="s67"><Data ss:Type="Number">1.8170263873800001E-5</Data></Cell>
    <Cell ss:StyleID="s66"><Data ss:Type="Number">1.53830751832E-3</Data></Cell>
    <Cell ss:StyleID="s65"><Data ss:Type="String">ENSBTAG00000011986|ENSBTAG00000020406|ENSBTAG00000020641|ENSBTAG00000017685|ENSBTAG00000017056|ENSBTAG00000008788|ENSBTAG00000008945|ENSBTAG00000014713|ENSBTAG00000034776|ENSBTAG00000018531|ENSBTAG00000013472|ENSBTAG00000010991|ENSBTAG00000018137|ENSBTAG00000009475|ENSBTAG00000014093|ENSBTAG00000047502|ENSBTAG00000012403|ENSBTAG00000043553|ENSBTAG00000020558|ENSBTAG00000005596|ENSBTAG00000009991|ENSBTAG00000019603|ENSBTAG00000009997|ENSBTAG00000016069|ENSBTAG00000003994|ENSBTAG00000011082|ENSBTAG00000016864|ENSBTAG00000000259|ENSBTAG00000017200|ENSBTAG00000010866|ENSBTAG00000002473|ENSBTAG00000008683|ENSBTAG00000011802|ENSBTAG00000019665|ENSBTAG00000004131|ENSBTAG00000012265|ENSBTAG00000000948|ENSBTAG00000019956|ENSBTAG00000011883|ENSBTAG00000038639|ENSBTAG00000010812|ENSBTAG00000006599|ENSBTAG00000017531|ENSBTAG00000018563|ENSBTAG00000000786|ENSBTAG00000039808|ENSBTAG00000027625|ENSBTAG00000002963|ENSBTAG00000017042|ENSBTAG00000006354|ENSBTAG00000046768|ENSBTAG00000013980|ENSBTAG00000014113|ENSBTAG00000026266|ENSBTAG00000013103|ENSBTAG00000002258|ENSBTAG00000030674|ENSBTAG00000006189|ENSBTAG00000019770|ENSBTAG00000020914|ENSBTAG00000002255|ENSBTAG00000046588|ENSBTAG00000047801|ENSBTAG00000015228|ENSBTAG00000005419|ENSBTAG00000000111|ENSBTAG00000008833|ENSBTAG00000010345|ENSBTAG00000011525|ENSBTAG00000007041|ENSBTAG00000012119|ENSBTAG00000008039|ENSBTAG00000008127|ENSBTAG00000017077|ENSBTAG00000014464|ENSBTAG00000022394|ENSBTAG00000021048|ENSBTAG00000018823|ENSBTAG00000006642|ENSBTAG00000019554|ENSBTAG00000009495|ENSBTAG00000001292|ENSBTAG00000001852|ENSBTAG00000000132|ENSBTAG00000008792|ENSBTAG00000011913|ENSBTAG00000005002|ENSBTAG00000000123|ENSBTAG00000019023|ENSBTAG00000018994</Data></Cell>
   </Row>
   <Row ss:AutoFitHeight="0" ss:Height="15">
    <Cell ss:StyleID="s65"><Data ss:Type="String">iron ion binding</Data></Cell>
    <Cell ss:StyleID="s66"><Data ss:Type="Number">14</Data></Cell>
    <Cell ss:StyleID="s67"><Data ss:Type="Number">2.3385525553099999E-5</Data></Cell>
    <Cell ss:StyleID="s66"><Data ss:Type="Number">1.9451013446899999E-3</Data></Cell>
    <Cell ss:StyleID="s65"><Data ss:Type="String">ENSBTAG00000006934|ENSBTAG00000010531|ENSBTAG00000001292|ENSBTAG00000012972|ENSBTAG00000017680|ENSBTAG00000032996|ENSBTAG00000045728|ENSBTAG00000005287|ENSBTAG00000021118|ENSBTAG00000024700|ENSBTAG00000017442|ENSBTAG00000037795|ENSBTAG00000038748|ENSBTAG00000008172</Data></Cell>
   </Row>
   <Row ss:AutoFitHeight="0" ss:Height="15">
    <Cell ss:StyleID="s65"><Data ss:Type="String">positive regulation of biological process</Data></Cell>
    <Cell ss:StyleID="s66"><Data ss:Type="Number">109</Data></Cell>
    <Cell ss:StyleID="s67"><Data ss:Type="Number">2.5767623433799999E-5</Data></Cell>
    <Cell ss:StyleID="s66"><Data ss:Type="Number">2.1007876455E-3</Data></Cell>
    <Cell ss:StyleID="s65"><Data ss:Type="String">ENSBTAG00000005970|ENSBTAG00000020406|ENSBTAG00000005990|ENSBTAG00000017680|ENSBTAG00000005998|ENSBTAG00000017685|ENSBTAG00000003994|ENSBTAG00000009104|ENSBTAG00000005425|ENSBTAG00000034776|ENSBTAG00000018531|ENSBTAG00000018137|ENSBTAG00000008544|ENSBTAG00000018036|ENSBTAG00000018322|ENSBTAG00000008142|ENSBTAG00000003113|ENSBTAG00000017514|ENSBTAG00000004344|ENSBTAG00000020558|ENSBTAG00000016683|ENSBTAG00000005596|ENSBTAG00000009991|ENSBTAG00000016061|ENSBTAG00000009997|ENSBTAG00000031679|ENSBTAG00000046037|ENSBTAG00000008703|ENSBTAG00000045989|ENSBTAG00000011082|ENSBTAG00000016864|ENSBTAG00000008172|ENSBTAG00000012771|ENSBTAG00000000396|ENSBTAG00000016069|ENSBTAG00000010866|ENSBTAG00000008688|ENSBTAG00000004131|ENSBTAG00000010543|ENSBTAG00000048062|ENSBTAG00000018059|ENSBTAG00000022613|ENSBTAG00000001829|ENSBTAG00000010069|ENSBTAG00000031863|ENSBTAG00000038639|ENSBTAG00000004248|ENSBTAG00000000074|ENSBTAG00000010812|ENSBTAG00000007909|ENSBTAG00000000072|ENSBTAG00000018563|ENSBTAG00000006694|ENSBTAG00000014848|ENSBTAG00000015032|ENSBTAG00000016227|ENSBTAG00000013900|ENSBTAG00000010498|ENSBTAG00000008353|ENSBTAG00000001815|ENSBTAG00000003177|ENSBTAG00000000259|ENSBTAG00000014113|ENSBTAG00000013029|ENSBTAG00000000163|ENSBTAG00000002650|ENSBTAG00000021964|ENSBTAG00000008909|ENSBTAG00000013103|ENSBTAG00000012104|ENSBTAG00000002258|ENSBTAG00000046580|ENSBTAG00000019770|ENSBTAG00000046470|ENSBTAG00000015228|ENSBTAG00000027625|ENSBTAG00000008625|ENSBTAG00000017866|ENSBTAG00000021853|ENSBTAG00000047766|ENSBTAG00000047412|ENSBTAG00000002606|ENSBTAG00000024096|ENSBTAG00000002333|ENSBTAG00000010989|ENSBTAG00000021048|ENSBTAG00000006642|ENSBTAG00000023929|ENSBTAG00000006599|ENSBTAG00000010531|ENSBTAG00000008409|ENSBTAG00000001292|ENSBTAG00000020979|ENSBTAG00000025462|ENSBTAG00000001592|ENSBTAG00000039513|ENSBTAG00000003033|ENSBTAG00000014707|ENSBTAG00000017042|ENSBTAG00000010361|ENSBTAG00000013732|ENSBTAG00000046010|ENSBTAG00000010215|ENSBTAG00000019700|ENSBTAG00000002849|ENSBTAG00000022255|ENSBTAG00000030744|ENSBTAG00000016801|ENSBTAG00000018994</Data></Cell>
   </Row>
   <Row ss:AutoFitHeight="0" ss:Height="15">
    <Cell ss:StyleID="s65"><Data ss:Type="String">glutamine family amino acid metabolic process</Data></Cell>
    <Cell ss:StyleID="s66"><Data ss:Type="Number">9</Data></Cell>
    <Cell ss:StyleID="s67"><Data ss:Type="Number">2.6143529020100001E-5</Data></Cell>
    <Cell ss:StyleID="s66"><Data ss:Type="Number">2.1007876455E-3</Data></Cell>
    <Cell ss:StyleID="s65"><Data ss:Type="String">ENSBTAG00000016275|ENSBTAG00000016276|ENSBTAG00000012403|ENSBTAG00000017680|ENSBTAG00000015314|ENSBTAG00000006928|ENSBTAG00000001626|ENSBTAG00000034776|ENSBTAG00000011832</Data></Cell>
   </Row>
   <Row ss:AutoFitHeight="0" ss:Height="15">
    <Cell ss:StyleID="s65"><Data ss:Type="String">organic acid catabolic process</Data></Cell>
    <Cell ss:StyleID="s66"><Data ss:Type="Number">13</Data></Cell>
    <Cell ss:StyleID="s67"><Data ss:Type="Number">2.7321601072900001E-5</Data></Cell>
    <Cell ss:StyleID="s66"><Data ss:Type="Number">2.1588618447699998E-3</Data></Cell>
    <Cell ss:StyleID="s65"><Data ss:Type="String">ENSBTAG00000016275|ENSBTAG00000016276|ENSBTAG00000016048|ENSBTAG00000017680|ENSBTAG00000006928|ENSBTAG00000021118|ENSBTAG00000031814|ENSBTAG00000020371|ENSBTAG00000017442|ENSBTAG00000009911|ENSBTAG00000007700|ENSBTAG00000034776|ENSBTAG00000003072</Data></Cell>
   </Row>
   <Row ss:AutoFitHeight="0" ss:Height="15">
    <Cell ss:StyleID="s65"><Data ss:Type="String">cellular response to stimulus</Data></Cell>
    <Cell ss:StyleID="s66"><Data ss:Type="Number">141</Data></Cell>
    <Cell ss:StyleID="s67"><Data ss:Type="Number">2.8708200958699998E-5</Data></Cell>
    <Cell ss:StyleID="s66"><Data ss:Type="Number">2.19883063471E-3</Data></Cell>
    <Cell ss:StyleID="s65"><Data ss:Type="String">ENSBTAG00000011986|ENSBTAG00000020647|ENSBTAG00000020406|ENSBTAG00000005990|ENSBTAG00000017680|ENSBTAG00000021672|ENSBTAG00000002457|ENSBTAG00000017685|ENSBTAG00000025035|ENSBTAG00000003994|ENSBTAG00000017200|ENSBTAG00000017566|ENSBTAG00000013472|ENSBTAG00000007665|ENSBTAG00000008544|ENSBTAG00000012805|ENSBTAG00000015228|ENSBTAG00000014318|ENSBTAG00000008142|ENSBTAG00000017514|ENSBTAG00000034323|ENSBTAG00000004344|ENSBTAG00000038067|ENSBTAG00000016683|ENSBTAG00000005596|ENSBTAG00000009991|ENSBTAG00000011765|ENSBTAG00000016061|ENSBTAG00000009997|ENSBTAG00000048090|ENSBTAG00000007554|ENSBTAG00000046037|ENSBTAG00000006234|ENSBTAG00000008703|ENSBTAG00000045989|ENSBTAG00000011082|ENSBTAG00000016864|ENSBTAG00000012771|ENSBTAG00000009104|ENSBTAG00000000396|ENSBTAG00000000067|ENSBTAG00000010866|ENSBTAG00000006934|ENSBTAG00000011802|ENSBTAG00000019665|ENSBTAG00000000312|ENSBTAG00000004131|ENSBTAG00000010543|ENSBTAG00000009050|ENSBTAG00000000948|ENSBTAG00000048062|ENSBTAG00000018059|ENSBTAG00000001498|ENSBTAG00000005287|ENSBTAG00000010069|ENSBTAG00000011883|ENSBTAG00000009933|ENSBTAG00000038639|ENSBTAG00000004246|ENSBTAG00000021527|ENSBTAG00000010812|ENSBTAG00000007909|ENSBTAG00000006599|ENSBTAG00000018563|ENSBTAG00000016229|ENSBTAG00000006694|ENSBTAG00000007584|ENSBTAG00000014848|ENSBTAG00000015032|ENSBTAG00000016227|ENSBTAG00000006609|ENSBTAG00000010498|ENSBTAG00000002963|ENSBTAG00000008353|ENSBTAG00000018049|ENSBTAG00000001815|ENSBTAG00000046768|ENSBTAG00000003177|ENSBTAG00000009520|ENSBTAG00000013980|ENSBTAG00000014113|ENSBTAG00000013029|ENSBTAG00000000163|ENSBTAG00000002650|ENSBTAG00000021964|ENSBTAG00000002417|ENSBTAG00000008909|ENSBTAG00000003809|ENSBTAG00000013103|ENSBTAG00000012104|ENSBTAG00000005970|ENSBTAG00000002258|ENSBTAG00000046580|ENSBTAG00000019770|ENSBTAG00000019933|ENSBTAG00000046588|ENSBTAG00000046470|ENSBTAG00000005419|ENSBTAG00000004305|ENSBTAG00000016069|ENSBTAG00000006904|ENSBTAG00000010215|ENSBTAG00000019979|ENSBTAG00000008625|ENSBTAG00000013168|ENSBTAG00000017866|ENSBTAG00000047766|ENSBTAG00000047412|ENSBTAG00000002606|ENSBTAG00000008122|ENSBTAG00000022394|ENSBTAG00000015405|ENSBTAG00000010989|ENSBTAG00000008688|ENSBTAG00000006642|ENSBTAG00000010531|ENSBTAG00000009768|ENSBTAG00000001292|ENSBTAG00000020979|ENSBTAG00000017970|ENSBTAG00000005658|ENSBTAG00000001595|ENSBTAG00000025462|ENSBTAG00000001592|ENSBTAG00000001146|ENSBTAG00000017162|ENSBTAG00000039513|ENSBTAG00000003033|ENSBTAG00000010361|ENSBTAG00000027182|ENSBTAG00000013732|ENSBTAG00000046010|ENSBTAG00000018653|ENSBTAG00000011116|ENSBTAG00000023659|ENSBTAG00000001052|ENSBTAG00000022255|ENSBTAG00000008409|ENSBTAG00000027625|ENSBTAG00000016801|ENSBTAG00000018994</Data></Cell>
   </Row>
   <Row ss:AutoFitHeight="0" ss:Height="15">
    <Cell ss:StyleID="s65"><Data ss:Type="String">positive regulation of cellular process</Data></Cell>
    <Cell ss:StyleID="s66"><Data ss:Type="Number">101</Data></Cell>
    <Cell ss:StyleID="s67"><Data ss:Type="Number">3.1319031677099999E-5</Data></Cell>
    <Cell ss:StyleID="s66"><Data ss:Type="Number">2.3403133506200002E-3</Data></Cell>
    <Cell ss:StyleID="s65"><Data ss:Type="String">ENSBTAG00000005970|ENSBTAG00000020406|ENSBTAG00000005990|ENSBTAG00000005998|ENSBTAG00000003994|ENSBTAG00000009104|ENSBTAG00000005425|ENSBTAG00000034776|ENSBTAG00000018531|ENSBTAG00000008544|ENSBTAG00000015228|ENSBTAG00000018322|ENSBTAG00000003113|ENSBTAG00000017514|ENSBTAG00000004344|ENSBTAG00000020558|ENSBTAG00000016683|ENSBTAG00000005596|ENSBTAG00000009991|ENSBTAG00000016061|ENSBTAG00000009997|ENSBTAG00000046037|ENSBTAG00000008703|ENSBTAG00000045989|ENSBTAG00000011082|ENSBTAG00000008172|ENSBTAG00000012771|ENSBTAG00000000396|ENSBTAG00000016069|ENSBTAG00000010866|ENSBTAG00000008688|ENSBTAG00000004131|ENSBTAG00000010543|ENSBTAG00000048062|ENSBTAG00000018059|ENSBTAG00000022613|ENSBTAG00000001829|ENSBTAG00000010069|ENSBTAG00000031863|ENSBTAG00000038639|ENSBTAG00000004248|ENSBTAG00000000074|ENSBTAG00000010812|ENSBTAG00000006599|ENSBTAG00000007909|ENSBTAG00000018563|ENSBTAG00000006694|ENSBTAG00000002650|ENSBTAG00000000072|ENSBTAG00000016227|ENSBTAG00000013900|ENSBTAG00000010498|ENSBTAG00000008353|ENSBTAG00000001815|ENSBTAG00000003177|ENSBTAG00000000259|ENSBTAG00000014113|ENSBTAG00000013029|ENSBTAG00000000163|ENSBTAG00000021964|ENSBTAG00000008909|ENSBTAG00000013103|ENSBTAG00000012104|ENSBTAG00000002258|ENSBTAG00000046580|ENSBTAG00000019770|ENSBTAG00000046470|ENSBTAG00000018036|ENSBTAG00000027625|ENSBTAG00000008625|ENSBTAG00000017866|ENSBTAG00000021853|ENSBTAG00000047766|ENSBTAG00000047412|ENSBTAG00000002606|ENSBTAG00000024096|ENSBTAG00000002333|ENSBTAG00000010989|ENSBTAG00000021048|ENSBTAG00000006642|ENSBTAG00000023929|ENSBTAG00000010531|ENSBTAG00000008409|ENSBTAG00000001292|ENSBTAG00000020979|ENSBTAG00000025462|ENSBTAG00000001592|ENSBTAG00000039513|ENSBTAG00000003033|ENSBTAG00000014707|ENSBTAG00000017042|ENSBTAG00000010361|ENSBTAG00000013732|ENSBTAG00000046010|ENSBTAG00000010215|ENSBTAG00000019700|ENSBTAG00000002849|ENSBTAG00000022255|ENSBTAG00000030744|ENSBTAG00000016801|ENSBTAG00000018994</Data></Cell>
   </Row>
   <Row ss:AutoFitHeight="0" ss:Height="15">
    <Cell ss:StyleID="s65"><Data ss:Type="String">cellular response to lipid</Data></Cell>
    <Cell ss:StyleID="s66"><Data ss:Type="Number">19</Data></Cell>
    <Cell ss:StyleID="s67"><Data ss:Type="Number">3.1707394787299998E-5</Data></Cell>
    <Cell ss:StyleID="s66"><Data ss:Type="Number">2.3403133506200002E-3</Data></Cell>
    <Cell ss:StyleID="s65"><Data ss:Type="String">ENSBTAG00000011986|ENSBTAG00000005970|ENSBTAG00000011116|ENSBTAG00000000396|ENSBTAG00000013029|ENSBTAG00000001292|ENSBTAG00000017680|ENSBTAG00000018059|ENSBTAG00000022255|ENSBTAG00000027182|ENSBTAG00000016229|ENSBTAG00000014848|ENSBTAG00000016864|ENSBTAG00000009520|ENSBTAG00000015032|ENSBTAG00000016801|ENSBTAG00000019979|ENSBTAG00000008688|ENSBTAG00000016683</Data></Cell>
   </Row>
   <Row ss:AutoFitHeight="0" ss:Height="15">
    <Cell ss:StyleID="s65"><Data ss:Type="String">nuclear outer membrane-endoplasmic reticulum membrane network</Data></Cell>
    <Cell ss:StyleID="s66"><Data ss:Type="Number">30</Data></Cell>
    <Cell ss:StyleID="s67"><Data ss:Type="Number">3.2086135370300002E-5</Data></Cell>
    <Cell ss:StyleID="s66"><Data ss:Type="Number">2.3403133506200002E-3</Data></Cell>
    <Cell ss:StyleID="s65"><Data ss:Type="String">ENSBTAG00000014522|ENSBTAG00000000067|ENSBTAG00000002457|ENSBTAG00000010989|ENSBTAG00000009104|ENSBTAG00000006072|ENSBTAG00000007616|ENSBTAG00000015505|ENSBTAG00000003708|ENSBTAG00000030913|ENSBTAG00000005970|ENSBTAG00000009886|ENSBTAG00000006881|ENSBTAG00000005287|ENSBTAG00000047502|ENSBTAG00000001592|ENSBTAG00000014318|ENSBTAG00000018322|ENSBTAG00000016481|ENSBTAG00000045728|ENSBTAG00000015828|ENSBTAG00000014971|ENSBTAG00000017468|ENSBTAG00000019460|ENSBTAG00000016061|ENSBTAG00000010215|ENSBTAG00000012972|ENSBTAG00000018471|ENSBTAG00000000854|ENSBTAG00000004829</Data></Cell>
   </Row>
   <Row ss:AutoFitHeight="0" ss:Height="15">
    <Cell ss:StyleID="s65"><Data ss:Type="String">extracellular space</Data></Cell>
    <Cell ss:StyleID="s66"><Data ss:Type="Number">40</Data></Cell>
    <Cell ss:StyleID="s67"><Data ss:Type="Number">3.79608723512E-5</Data></Cell>
    <Cell ss:StyleID="s66"><Data ss:Type="Number">2.7268559972299998E-3</Data></Cell>
    <Cell ss:StyleID="s65"><Data ss:Type="String">ENSBTAG00000000259|ENSBTAG00000014113|ENSBTAG00000017077|ENSBTAG00000010866|ENSBTAG00000002473|ENSBTAG00000003994|ENSBTAG00000019665|ENSBTAG00000021048|ENSBTAG00000013103|ENSBTAG00000018531|ENSBTAG00000013472|ENSBTAG00000010991|ENSBTAG00000018137|ENSBTAG00000001292|ENSBTAG00000002258|ENSBTAG00000006189|ENSBTAG00000006599|ENSBTAG00000019770|ENSBTAG00000047801|ENSBTAG00000001852|ENSBTAG00000038639|ENSBTAG00000017531|ENSBTAG00000005419|ENSBTAG00000043553|ENSBTAG00000018563|ENSBTAG00000008833|ENSBTAG00000013980|ENSBTAG00000020558|ENSBTAG00000005596|ENSBTAG00000039808|ENSBTAG00000022394|ENSBTAG00000027625|ENSBTAG00000002963|ENSBTAG00000007041|ENSBTAG00000017042|ENSBTAG00000006354|ENSBTAG00000046768|ENSBTAG00000011082|ENSBTAG00000016864|ENSBTAG00000018994</Data></Cell>
   </Row>
   <Row ss:AutoFitHeight="0" ss:Height="15">
    <Cell ss:StyleID="s65"><Data ss:Type="String">positive regulation of metabolic process</Data></Cell>
    <Cell ss:StyleID="s66"><Data ss:Type="Number">71</Data></Cell>
    <Cell ss:StyleID="s67"><Data ss:Type="Number">3.9011574732600002E-5</Data></Cell>
    <Cell ss:StyleID="s66"><Data ss:Type="Number">2.7605056090599998E-3</Data></Cell>
    <Cell ss:StyleID="s65"><Data ss:Type="String">ENSBTAG00000012771|ENSBTAG00000018059|ENSBTAG00000020406|ENSBTAG00000000396|ENSBTAG00000013029|ENSBTAG00000008703|ENSBTAG00000010866|ENSBTAG00000014848|ENSBTAG00000003994|ENSBTAG00000008909|ENSBTAG00000010989|ENSBTAG00000009104|ENSBTAG00000021048|ENSBTAG00000014113|ENSBTAG00000008688|ENSBTAG00000034776|ENSBTAG00000018531|ENSBTAG00000004131|ENSBTAG00000010543|ENSBTAG00000017866|ENSBTAG00000012104|ENSBTAG00000006599|ENSBTAG00000001815|ENSBTAG00000001292|ENSBTAG00000008544|ENSBTAG00000020979|ENSBTAG00000022613|ENSBTAG00000025462|ENSBTAG00000002258|ENSBTAG00000015228|ENSBTAG00000001592|ENSBTAG00000019770|ENSBTAG00000005970|ENSBTAG00000046470|ENSBTAG00000003113|ENSBTAG00000038639|ENSBTAG00000004248|ENSBTAG00000023929|ENSBTAG00000000074|ENSBTAG00000013103|ENSBTAG00000039513|ENSBTAG00000017514|ENSBTAG00000003033|ENSBTAG00000018563|ENSBTAG00000017042|ENSBTAG00000004344|ENSBTAG00000010361|ENSBTAG00000002650|ENSBTAG00000020558|ENSBTAG00000013732|ENSBTAG00000000072|ENSBTAG00000016227|ENSBTAG00000016683|ENSBTAG00000046010|ENSBTAG00000010498|ENSBTAG00000010215|ENSBTAG00000008353|ENSBTAG00000031679|ENSBTAG00000016069|ENSBTAG00000018036|ENSBTAG00000002849|ENSBTAG00000022255|ENSBTAG00000008409|ENSBTAG00000030744|ENSBTAG00000011082|ENSBTAG00000005425|ENSBTAG00000016801|ENSBTAG00000048062|ENSBTAG00000047412|ENSBTAG00000008172|ENSBTAG00000018994</Data></Cell>
   </Row>
   <Row ss:AutoFitHeight="0" ss:Height="15">
    <Cell ss:StyleID="s65"><Data ss:Type="String">monocarboxylic acid biosynthetic process</Data></Cell>
    <Cell ss:StyleID="s66"><Data ss:Type="Number">13</Data></Cell>
    <Cell ss:StyleID="s67"><Data ss:Type="Number">4.0307550903399998E-5</Data></Cell>
    <Cell ss:StyleID="s66"><Data ss:Type="Number">2.7734211398499999E-3</Data></Cell>
    <Cell ss:StyleID="s65"><Data ss:Type="String">ENSBTAG00000004248|ENSBTAG00000002258|ENSBTAG00000015980|ENSBTAG00000045728|ENSBTAG00000020558|ENSBTAG00000005287|ENSBTAG00000031814|ENSBTAG00000015228|ENSBTAG00000001592|ENSBTAG00000019770|ENSBTAG00000003072|ENSBTAG00000015505|ENSBTAG00000010543</Data></Cell>
   </Row>
   <Row ss:AutoFitHeight="0" ss:Height="15">
    <Cell ss:StyleID="s65"><Data ss:Type="String">membrane-bounded vesicle</Data></Cell>
    <Cell ss:StyleID="s66"><Data ss:Type="Number">81</Data></Cell>
    <Cell ss:StyleID="s67"><Data ss:Type="Number">4.0478183957999998E-5</Data></Cell>
    <Cell ss:StyleID="s66"><Data ss:Type="Number">2.7734211398499999E-3</Data></Cell>
    <Cell ss:StyleID="s65"><Data ss:Type="String">ENSBTAG00000011986|ENSBTAG00000020406|ENSBTAG00000014713|ENSBTAG00000008127|ENSBTAG00000017077|ENSBTAG00000047502|ENSBTAG00000017685|ENSBTAG00000017056|ENSBTAG00000026266|ENSBTAG00000008788|ENSBTAG00000008945|ENSBTAG00000005658|ENSBTAG00000017200|ENSBTAG00000019665|ENSBTAG00000011802|ENSBTAG00000034776|ENSBTAG00000018531|ENSBTAG00000004131|ENSBTAG00000006642|ENSBTAG00000013472|ENSBTAG00000000948|ENSBTAG00000010991|ENSBTAG00000011913|ENSBTAG00000020641|ENSBTAG00000009495|ENSBTAG00000018137|ENSBTAG00000001292|ENSBTAG00000018823|ENSBTAG00000021323|ENSBTAG00000001013|ENSBTAG00000006556|ENSBTAG00000045886|ENSBTAG00000014093|ENSBTAG00000019956|ENSBTAG00000002258|ENSBTAG00000030674|ENSBTAG00000003708|ENSBTAG00000015228|ENSBTAG00000011082|ENSBTAG00000018322|ENSBTAG00000010543|ENSBTAG00000011883|ENSBTAG00000016481|ENSBTAG00000046588|ENSBTAG00000009991|ENSBTAG00000006189|ENSBTAG00000020914|ENSBTAG00000012403|ENSBTAG00000015980|ENSBTAG00000010812|ENSBTAG00000017531|ENSBTAG00000005002|ENSBTAG00000005419|ENSBTAG00000003619|ENSBTAG00000008833|ENSBTAG00000000786|ENSBTAG00000008792|ENSBTAG00000010345|ENSBTAG00000010498|ENSBTAG00000000111|ENSBTAG00000011525|ENSBTAG00000006690|ENSBTAG00000039808|ENSBTAG00000011765|ENSBTAG00000019603|ENSBTAG00000009997|ENSBTAG00000019554|ENSBTAG00000008683|ENSBTAG00000007041|ENSBTAG00000014464|ENSBTAG00000016069|ENSBTAG00000000132|ENSBTAG00000008039|ENSBTAG00000000123|ENSBTAG00000003994|ENSBTAG00000012265|ENSBTAG00000002255|ENSBTAG00000013980|ENSBTAG00000019023|ENSBTAG00000009475|ENSBTAG00000018994</Data></Cell>
   </Row>
   <Row ss:AutoFitHeight="0" ss:Height="15">
    <Cell ss:StyleID="s65"><Data ss:Type="String">response to bacterium</Data></Cell>
    <Cell ss:StyleID="s66"><Data ss:Type="Number">20</Data></Cell>
    <Cell ss:StyleID="s67"><Data ss:Type="Number">4.1529732699799997E-5</Data></Cell>
    <Cell ss:StyleID="s66"><Data ss:Type="Number">2.7734211398499999E-3</Data></Cell>
    <Cell ss:StyleID="s65"><Data ss:Type="String">ENSBTAG00000021048|ENSBTAG00000011986|ENSBTAG00000026088|ENSBTAG00000018059|ENSBTAG00000038639|ENSBTAG00000001292|ENSBTAG00000018531|ENSBTAG00000017680|ENSBTAG00000020979|ENSBTAG00000005998|ENSBTAG00000006354|ENSBTAG00000017866|ENSBTAG00000014707|ENSBTAG00000017042|ENSBTAG00000016864|ENSBTAG00000015032|ENSBTAG00000019979|ENSBTAG00000014782|ENSBTAG00000005970|ENSBTAG00000016683</Data></Cell>
   </Row>
   <Row ss:AutoFitHeight="0" ss:Height="15">
    <Cell ss:StyleID="s65"><Data ss:Type="String">response to inorganic substance</Data></Cell>
    <Cell ss:StyleID="s66"><Data ss:Type="Number">15</Data></Cell>
    <Cell ss:StyleID="s67"><Data ss:Type="Number">4.15340436468E-5</Data></Cell>
    <Cell ss:StyleID="s66"><Data ss:Type="Number">2.7734211398499999E-3</Data></Cell>
    <Cell ss:StyleID="s65"><Data ss:Type="String">ENSBTAG00000010498|ENSBTAG00000003749|ENSBTAG00000010531|ENSBTAG00000023659|ENSBTAG00000048062|ENSBTAG00000001052|ENSBTAG00000005419|ENSBTAG00000038067|ENSBTAG00000001595|ENSBTAG00000017042|ENSBTAG00000009520|ENSBTAG00000013980|ENSBTAG00000013732|ENSBTAG00000017680|ENSBTAG00000001013</Data></Cell>
   </Row>
   <Row ss:AutoFitHeight="0" ss:Height="15">
    <Cell ss:StyleID="s65"><Data ss:Type="String">high-density lipoprotein particle</Data></Cell>
    <Cell ss:StyleID="s66"><Data ss:Type="Number">6</Data></Cell>
    <Cell ss:StyleID="s67"><Data ss:Type="Number">5.32839174435E-5</Data></Cell>
    <Cell ss:StyleID="s66"><Data ss:Type="Number">3.5085979527700001E-3</Data></Cell>
    <Cell ss:StyleID="s65"><Data ss:Type="String">ENSBTAG00000002963|ENSBTAG00000022394|ENSBTAG00000020558|ENSBTAG00000008833|ENSBTAG00000002258|ENSBTAG00000019770</Data></Cell>
   </Row>
   <Row ss:AutoFitHeight="0" ss:Height="15">
    <Cell ss:StyleID="s65"><Data ss:Type="String">cell</Data></Cell>
    <Cell ss:StyleID="s66"><Data ss:Type="Number">310</Data></Cell>
    <Cell ss:StyleID="s67"><Data ss:Type="Number">5.58561253498E-5</Data></Cell>
    <Cell ss:StyleID="s66"><Data ss:Type="Number">3.5785660849100001E-3</Data></Cell>
    <Cell ss:StyleID="s65"><Data ss:Type="String">ENSBTAG00000014522|ENSBTAG00000011986|ENSBTAG00000020647|ENSBTAG00000020406|ENSBTAG00000005990|ENSBTAG00000013303|ENSBTAG00000017680|ENSBTAG00000021672|ENSBTAG00000005998|ENSBTAG00000002457|ENSBTAG00000017685|ENSBTAG00000045728|ENSBTAG00000025035|ENSBTAG00000003749|ENSBTAG00000008945|ENSBTAG00000005658|ENSBTAG00000017200|ENSBTAG00000006136|ENSBTAG00000017566|ENSBTAG00000034776|ENSBTAG00000000565|ENSBTAG00000013472|ENSBTAG00000007665|ENSBTAG00000032026|ENSBTAG00000006904|ENSBTAG00000005344|ENSBTAG00000030913|ENSBTAG00000008544|ENSBTAG00000017367|ENSBTAG00000021204|ENSBTAG00000032996|ENSBTAG00000006556|ENSBTAG00000002348|ENSBTAG00000014093|ENSBTAG00000012805|ENSBTAG00000015228|ENSBTAG00000002485|ENSBTAG00000017765|ENSBTAG00000014318|ENSBTAG00000018322|ENSBTAG00000008142|ENSBTAG00000038748|ENSBTAG00000004598|ENSBTAG00000013168|ENSBTAG00000021048|ENSBTAG00000000153|ENSBTAG00000003113|ENSBTAG00000012403|ENSBTAG00000008703|ENSBTAG00000009104|ENSBTAG00000017514|ENSBTAG00000034323|ENSBTAG00000003619|ENSBTAG00000004344|ENSBTAG00000011525|ENSBTAG00000019511|ENSBTAG00000001258|ENSBTAG00000015505|ENSBTAG00000008816|ENSBTAG00000020495|ENSBTAG00000030744|ENSBTAG00000016683|ENSBTAG00000011765|ENSBTAG00000019603|ENSBTAG00000016061|ENSBTAG00000009997|ENSBTAG00000007554|ENSBTAG00000031679|ENSBTAG00000048090|ENSBTAG00000016069|ENSBTAG00000002417|ENSBTAG00000019125|ENSBTAG00000007041|ENSBTAG00000008788|ENSBTAG00000011082|ENSBTAG00000011116|ENSBTAG00000015032|ENSBTAG00000027879|ENSBTAG00000025434|ENSBTAG00000008172|ENSBTAG00000004829|ENSBTAG00000012771|ENSBTAG00000007909|ENSBTAG00000005145|ENSBTAG00000007934|ENSBTAG00000047739|ENSBTAG00000046037|ENSBTAG00000013208|ENSBTAG00000000061|ENSBTAG00000003809|ENSBTAG00000006934|ENSBTAG00000031814|ENSBTAG00000011802|ENSBTAG00000024291|ENSBTAG00000005970|ENSBTAG00000001854|ENSBTAG00000000312|ENSBTAG00000000313|ENSBTAG00000004131|ENSBTAG00000012265|ENSBTAG00000006751|ENSBTAG00000009050|ENSBTAG00000000948|ENSBTAG00000004248|ENSBTAG00000008471|ENSBTAG00000018059|ENSBTAG00000030932|ENSBTAG00000022613|ENSBTAG00000001498|ENSBTAG00000005287|ENSBTAG00000045989|ENSBTAG00000000074|ENSBTAG00000010069|ENSBTAG00000020166|ENSBTAG00000011883|ENSBTAG00000009933|ENSBTAG00000031863|ENSBTAG00000038639|ENSBTAG00000021487|ENSBTAG00000004246|ENSBTAG00000021527|ENSBTAG00000015980|ENSBTAG00000010812|ENSBTAG00000011951|ENSBTAG00000013054|ENSBTAG00000016229|ENSBTAG00000006694|ENSBTAG00000007584|ENSBTAG00000000786|ENSBTAG00000018471|ENSBTAG00000003072|ENSBTAG00000000072|ENSBTAG00000003074|ENSBTAG00000003151|ENSBTAG00000019460|ENSBTAG00000013900|ENSBTAG00000001405|ENSBTAG00000000854|ENSBTAG00000016048|ENSBTAG00000018049|ENSBTAG00000006353|ENSBTAG00000006350|ENSBTAG00000020641|ENSBTAG00000017042|ENSBTAG00000000973|ENSBTAG00000001815|ENSBTAG00000020873|ENSBTAG00000003177|ENSBTAG00000009520|ENSBTAG00000013980|ENSBTAG00000018036|ENSBTAG00000001448|ENSBTAG00000047412|ENSBTAG00000014848|ENSBTAG00000000259|ENSBTAG00000021323|ENSBTAG00000014113|ENSBTAG00000000345|ENSBTAG00000013029|ENSBTAG00000000163|ENSBTAG00000004256|ENSBTAG00000017866|ENSBTAG00000021964|ENSBTAG00000003994|ENSBTAG00000026266|ENSBTAG00000008909|ENSBTAG00000016388|ENSBTAG00000006072|ENSBTAG00000010234|ENSBTAG00000019554|ENSBTAG00000012972|ENSBTAG00000003708|ENSBTAG00000015991|ENSBTAG00000012104|ENSBTAG00000000396|ENSBTAG00000016227|ENSBTAG00000016139|ENSBTAG00000022227|ENSBTAG00000006690|ENSBTAG00000021325|ENSBTAG00000006928|ENSBTAG00000014215|ENSBTAG00000002258|ENSBTAG00000030674|ENSBTAG00000005816|ENSBTAG00000000067|ENSBTAG00000044179|ENSBTAG00000002255|ENSBTAG00000046588|ENSBTAG00000047801|ENSBTAG00000046470|ENSBTAG00000017442|ENSBTAG00000006609|ENSBTAG00000046580|ENSBTAG00000005419|ENSBTAG00000039662|ENSBTAG00000000111|ENSBTAG00000018653|ENSBTAG00000012335|ENSBTAG00000026375|ENSBTAG00000014971|ENSBTAG00000019798|ENSBTAG00000000986|ENSBTAG00000003719|ENSBTAG00000011832|ENSBTAG00000010215|ENSBTAG00000006189|ENSBTAG00000017091|ENSBTAG00000019979|ENSBTAG00000000123|ENSBTAG00000008683|ENSBTAG00000006374|ENSBTAG00000008625|ENSBTAG00000008353|ENSBTAG00000019933|ENSBTAG00000008039|ENSBTAG00000012936|ENSBTAG00000011805|ENSBTAG00000016716|ENSBTAG00000005425|ENSBTAG00000047367|ENSBTAG00000021853|ENSBTAG00000047766|ENSBTAG00000048062|ENSBTAG00000038067|ENSBTAG00000011343|ENSBTAG00000020371|ENSBTAG00000010284|ENSBTAG00000001013|ENSBTAG00000002606|ENSBTAG00000014464|ENSBTAG00000009760|ENSBTAG00000008127|ENSBTAG00000017077|ENSBTAG00000047502|ENSBTAG00000008122|ENSBTAG00000002333|ENSBTAG00000037570|ENSBTAG00000015405|ENSBTAG00000024096|ENSBTAG00000010989|ENSBTAG00000018718|ENSBTAG00000021695|ENSBTAG00000013732|ENSBTAG00000008726|ENSBTAG00000018823|ENSBTAG00000008688|ENSBTAG00000006642|ENSBTAG00000010626|ENSBTAG00000002650|ENSBTAG00000023929|ENSBTAG00000010531|ENSBTAG00000009495|ENSBTAG00000009768|ENSBTAG00000001292|ENSBTAG00000020979|ENSBTAG00000017970|ENSBTAG00000009886|ENSBTAG00000045588|ENSBTAG00000001595|ENSBTAG00000025462|ENSBTAG00000046010|ENSBTAG00000001117|ENSBTAG00000001592|ENSBTAG00000017468|ENSBTAG00000010543|ENSBTAG00000016481|ENSBTAG00000001862|ENSBTAG00000001146|ENSBTAG00000007786|ENSBTAG00000045886|ENSBTAG00000007616|ENSBTAG00000019956|ENSBTAG00000017162|ENSBTAG00000013103|ENSBTAG00000046419|ENSBTAG00000015094|ENSBTAG00000015314|ENSBTAG00000003033|ENSBTAG00000006234|ENSBTAG00000014707|ENSBTAG00000000132|ENSBTAG00000015828|ENSBTAG00000004305|ENSBTAG00000008792|ENSBTAG00000018723|ENSBTAG00000027182|ENSBTAG00000010498|ENSBTAG00000007700|ENSBTAG00000011913|ENSBTAG00000016801|ENSBTAG00000004510|ENSBTAG00000008124|ENSBTAG00000000186|ENSBTAG00000016275|ENSBTAG00000016276|ENSBTAG00000023659|ENSBTAG00000031295|ENSBTAG00000019700|ENSBTAG00000001052|ENSBTAG00000018417|ENSBTAG00000002849|ENSBTAG00000022255|ENSBTAG00000008409|ENSBTAG00000006676|ENSBTAG00000027625|ENSBTAG00000008150|ENSBTAG00000019023|ENSBTAG00000014782|ENSBTAG00000006881</Data></Cell>
   </Row>
   <Row ss:AutoFitHeight="0" ss:Height="15">
    <Cell ss:StyleID="s65"><Data ss:Type="String">intracellular signal transduction</Data></Cell>
    <Cell ss:StyleID="s66"><Data ss:Type="Number">62</Data></Cell>
    <Cell ss:StyleID="s67"><Data ss:Type="Number">5.9334307091599997E-5</Data></Cell>
    <Cell ss:StyleID="s66"><Data ss:Type="Number">3.7507193322899998E-3</Data></Cell>
    <Cell ss:StyleID="s65"><Data ss:Type="String">ENSBTAG00000012771|ENSBTAG00000017866|ENSBTAG00000020647|ENSBTAG00000014113|ENSBTAG00000013029|ENSBTAG00000000163|ENSBTAG00000010543|ENSBTAG00000010866|ENSBTAG00000003994|ENSBTAG00000002417|ENSBTAG00000015405|ENSBTAG00000010989|ENSBTAG00000017200|ENSBTAG00000005970|ENSBTAG00000003809|ENSBTAG00000017566|ENSBTAG00000000312|ENSBTAG00000004131|ENSBTAG00000013472|ENSBTAG00000007665|ENSBTAG00000000948|ENSBTAG00000007909|ENSBTAG00000010531|ENSBTAG00000001815|ENSBTAG00000001292|ENSBTAG00000021527|ENSBTAG00000020979|ENSBTAG00000001498|ENSBTAG00000025462|ENSBTAG00000002258|ENSBTAG00000008703|ENSBTAG00000015228|ENSBTAG00000006599|ENSBTAG00000008142|ENSBTAG00000011883|ENSBTAG00000038639|ENSBTAG00000004246|ENSBTAG00000017162|ENSBTAG00000046580|ENSBTAG00000010812|ENSBTAG00000039513|ENSBTAG00000003033|ENSBTAG00000018563|ENSBTAG00000013732|ENSBTAG00000006904|ENSBTAG00000016683|ENSBTAG00000009991|ENSBTAG00000046010|ENSBTAG00000001595|ENSBTAG00000008353|ENSBTAG00000018049|ENSBTAG00000008625|ENSBTAG00000001052|ENSBTAG00000016069|ENSBTAG00000006234|ENSBTAG00000019933|ENSBTAG00000022255|ENSBTAG00000008409|ENSBTAG00000045989|ENSBTAG00000009520|ENSBTAG00000047412|ENSBTAG00000018994</Data></Cell>
   </Row>
   <Row ss:AutoFitHeight="0" ss:Height="15">
    <Cell ss:StyleID="s65"><Data ss:Type="String">extracellular region</Data></Cell>
    <Cell ss:StyleID="s66"><Data ss:Type="Number">99</Data></Cell>
    <Cell ss:StyleID="s67"><Data ss:Type="Number">6.6351394892400005E-5</Data></Cell>
    <Cell ss:StyleID="s66"><Data ss:Type="Number">4.1391047787499996E-3</Data></Cell>
    <Cell ss:StyleID="s65"><Data ss:Type="String">ENSBTAG00000011986|ENSBTAG00000020406|ENSBTAG00000020641|ENSBTAG00000017685|ENSBTAG00000017056|ENSBTAG00000008788|ENSBTAG00000008945|ENSBTAG00000014713|ENSBTAG00000017566|ENSBTAG00000034776|ENSBTAG00000018531|ENSBTAG00000013472|ENSBTAG00000010991|ENSBTAG00000018137|ENSBTAG00000009475|ENSBTAG00000014093|ENSBTAG00000047502|ENSBTAG00000012403|ENSBTAG00000031797|ENSBTAG00000043553|ENSBTAG00000020558|ENSBTAG00000005596|ENSBTAG00000009991|ENSBTAG00000019603|ENSBTAG00000009997|ENSBTAG00000016069|ENSBTAG00000003994|ENSBTAG00000011082|ENSBTAG00000016864|ENSBTAG00000000259|ENSBTAG00000017200|ENSBTAG00000010866|ENSBTAG00000002473|ENSBTAG00000008683|ENSBTAG00000011802|ENSBTAG00000019665|ENSBTAG00000004131|ENSBTAG00000012265|ENSBTAG00000000948|ENSBTAG00000019956|ENSBTAG00000011883|ENSBTAG00000038639|ENSBTAG00000010812|ENSBTAG00000006599|ENSBTAG00000017531|ENSBTAG00000018563|ENSBTAG00000006694|ENSBTAG00000000786|ENSBTAG00000015032|ENSBTAG00000039808|ENSBTAG00000027625|ENSBTAG00000002963|ENSBTAG00000017042|ENSBTAG00000006354|ENSBTAG00000046768|ENSBTAG00000013980|ENSBTAG00000014113|ENSBTAG00000026266|ENSBTAG00000013103|ENSBTAG00000002258|ENSBTAG00000030674|ENSBTAG00000006189|ENSBTAG00000019770|ENSBTAG00000020914|ENSBTAG00000002255|ENSBTAG00000046588|ENSBTAG00000047801|ENSBTAG00000015228|ENSBTAG00000005419|ENSBTAG00000000111|ENSBTAG00000008833|ENSBTAG00000010345|ENSBTAG00000019798|ENSBTAG00000011525|ENSBTAG00000006676|ENSBTAG00000007041|ENSBTAG00000012119|ENSBTAG00000008039|ENSBTAG00000040070|ENSBTAG00000008127|ENSBTAG00000017077|ENSBTAG00000014464|ENSBTAG00000022394|ENSBTAG00000021048|ENSBTAG00000018823|ENSBTAG00000006642|ENSBTAG00000019554|ENSBTAG00000009495|ENSBTAG00000001292|ENSBTAG00000016481|ENSBTAG00000001852|ENSBTAG00000014707|ENSBTAG00000000132|ENSBTAG00000008792|ENSBTAG00000011913|ENSBTAG00000005002|ENSBTAG00000000123|ENSBTAG00000019023|ENSBTAG00000018994</Data></Cell>
   </Row>
   <Row ss:AutoFitHeight="0" ss:Height="15">
    <Cell ss:StyleID="s65"><Data ss:Type="String">endoplasmic reticulum part</Data></Cell>
    <Cell ss:StyleID="s66"><Data ss:Type="Number">31</Data></Cell>
    <Cell ss:StyleID="s67"><Data ss:Type="Number">6.7734734698599998E-5</Data></Cell>
    <Cell ss:StyleID="s66"><Data ss:Type="Number">4.1705243793000004E-3</Data></Cell>
    <Cell ss:StyleID="s65"><Data ss:Type="String">ENSBTAG00000014522|ENSBTAG00000000067|ENSBTAG00000002457|ENSBTAG00000009886|ENSBTAG00000010989|ENSBTAG00000009104|ENSBTAG00000006072|ENSBTAG00000007616|ENSBTAG00000015505|ENSBTAG00000003708|ENSBTAG00000030913|ENSBTAG00000005970|ENSBTAG00000032996|ENSBTAG00000006881|ENSBTAG00000005287|ENSBTAG00000047502|ENSBTAG00000001592|ENSBTAG00000014318|ENSBTAG00000018322|ENSBTAG00000016481|ENSBTAG00000045728|ENSBTAG00000015828|ENSBTAG00000014971|ENSBTAG00000019460|ENSBTAG00000016061|ENSBTAG00000010215|ENSBTAG00000012972|ENSBTAG00000018471|ENSBTAG00000003151|ENSBTAG00000000854|ENSBTAG00000004829</Data></Cell>
   </Row>
   <Row ss:AutoFitHeight="0" ss:Height="15">
    <Cell ss:StyleID="s65"><Data ss:Type="String">endoplasmic reticulum unfolded protein response</Data></Cell>
    <Cell ss:StyleID="s66"><Data ss:Type="Number">8</Data></Cell>
    <Cell ss:StyleID="s67"><Data ss:Type="Number">7.0973550747300006E-5</Data></Cell>
    <Cell ss:StyleID="s66"><Data ss:Type="Number">4.20607005116E-3</Data></Cell>
    <Cell ss:StyleID="s65"><Data ss:Type="String">ENSBTAG00000046010|ENSBTAG00000010215|ENSBTAG00000000067|ENSBTAG00000005970|ENSBTAG00000017514|ENSBTAG00000008703|ENSBTAG00000010989|ENSBTAG00000009104</Data></Cell>
   </Row>
   <Row ss:AutoFitHeight="0" ss:Height="15">
    <Cell ss:StyleID="s65"><Data ss:Type="String">cellular amino acid catabolic process</Data></Cell>
    <Cell ss:StyleID="s66"><Data ss:Type="Number">8</Data></Cell>
    <Cell ss:StyleID="s67"><Data ss:Type="Number">7.0973550747300006E-5</Data></Cell>
    <Cell ss:StyleID="s66"><Data ss:Type="Number">4.20607005116E-3</Data></Cell>
    <Cell ss:StyleID="s65"><Data ss:Type="String">ENSBTAG00000016275|ENSBTAG00000016276|ENSBTAG00000017680|ENSBTAG00000031814|ENSBTAG00000017442|ENSBTAG00000009911|ENSBTAG00000034776|ENSBTAG00000006928</Data></Cell>
   </Row>
   <Row ss:AutoFitHeight="0" ss:Height="15">
    <Cell ss:StyleID="s65"><Data ss:Type="String">cellular response to unfolded protein</Data></Cell>
    <Cell ss:StyleID="s66"><Data ss:Type="Number">8</Data></Cell>
    <Cell ss:StyleID="s67"><Data ss:Type="Number">7.0973550747300006E-5</Data></Cell>
    <Cell ss:StyleID="s66"><Data ss:Type="Number">4.20607005116E-3</Data></Cell>
    <Cell ss:StyleID="s65"><Data ss:Type="String">ENSBTAG00000046010|ENSBTAG00000010215|ENSBTAG00000000067|ENSBTAG00000005970|ENSBTAG00000017514|ENSBTAG00000008703|ENSBTAG00000010989|ENSBTAG00000009104</Data></Cell>
   </Row>
   <Row ss:AutoFitHeight="0" ss:Height="15">
    <Cell ss:StyleID="s65"><Data ss:Type="String">fatty acid metabolic process</Data></Cell>
    <Cell ss:StyleID="s66"><Data ss:Type="Number">17</Data></Cell>
    <Cell ss:StyleID="s67"><Data ss:Type="Number">7.31616206508E-5</Data></Cell>
    <Cell ss:StyleID="s66"><Data ss:Type="Number">4.2822128827899996E-3</Data></Cell>
    <Cell ss:StyleID="s65"><Data ss:Type="String">ENSBTAG00000004344|ENSBTAG00000010531|ENSBTAG00000004248|ENSBTAG00000016048|ENSBTAG00000015980|ENSBTAG00000015505|ENSBTAG00000020558|ENSBTAG00000045728|ENSBTAG00000002258|ENSBTAG00000000123|ENSBTAG00000024700|ENSBTAG00000015228|ENSBTAG00000001592|ENSBTAG00000019770|ENSBTAG00000007700|ENSBTAG00000037795|ENSBTAG00000003072</Data></Cell>
   </Row>
   <Row ss:AutoFitHeight="0" ss:Height="15">
    <Cell ss:StyleID="s65"><Data ss:Type="String">regulation of signal transduction</Data></Cell>
    <Cell ss:StyleID="s66"><Data ss:Type="Number">62</Data></Cell>
    <Cell ss:StyleID="s67"><Data ss:Type="Number">7.4998229431299997E-5</Data></Cell>
    <Cell ss:StyleID="s66"><Data ss:Type="Number">4.3361781186999999E-3</Data></Cell>
    <Cell ss:StyleID="s65"><Data ss:Type="String">ENSBTAG00000012771|ENSBTAG00000002606|ENSBTAG00000020647|ENSBTAG00000020406|ENSBTAG00000013029|ENSBTAG00000000163|ENSBTAG00000000067|ENSBTAG00000021672|ENSBTAG00000010866|ENSBTAG00000003994|ENSBTAG00000010989|ENSBTAG00000019665|ENSBTAG00000014113|ENSBTAG00000000312|ENSBTAG00000008688|ENSBTAG00000006642|ENSBTAG00000010543|ENSBTAG00000017866|ENSBTAG00000007909|ENSBTAG00000010531|ENSBTAG00000001815|ENSBTAG00000001292|ENSBTAG00000008544|ENSBTAG00000020979|ENSBTAG00000004305|ENSBTAG00000005658|ENSBTAG00000001498|ENSBTAG00000025462|ENSBTAG00000002258|ENSBTAG00000008703|ENSBTAG00000015228|ENSBTAG00000006599|ENSBTAG00000005970|ENSBTAG00000021048|ENSBTAG00000046470|ENSBTAG00000038639|ENSBTAG00000021527|ENSBTAG00000013103|ENSBTAG00000046580|ENSBTAG00000010812|ENSBTAG00000039513|ENSBTAG00000017514|ENSBTAG00000003033|ENSBTAG00000018563|ENSBTAG00000010361|ENSBTAG00000013732|ENSBTAG00000016227|ENSBTAG00000016683|ENSBTAG00000005596|ENSBTAG00000009991|ENSBTAG00000006609|ENSBTAG00000016061|ENSBTAG00000007554|ENSBTAG00000008625|ENSBTAG00000046037|ENSBTAG00000022255|ENSBTAG00000008409|ENSBTAG00000046768|ENSBTAG00000011082|ENSBTAG00000047766|ENSBTAG00000047412|ENSBTAG00000018994</Data></Cell>
   </Row>
   <Row ss:AutoFitHeight="0" ss:Height="15">
    <Cell ss:StyleID="s65"><Data ss:Type="String">positive regulation of signal transduction</Data></Cell>
    <Cell ss:StyleID="s66"><Data ss:Type="Number">39</Data></Cell>
    <Cell ss:StyleID="s67"><Data ss:Type="Number">8.1675727358399998E-5</Data></Cell>
    <Cell ss:StyleID="s66"><Data ss:Type="Number">4.6098169453099996E-3</Data></Cell>
    <Cell ss:StyleID="s65"><Data ss:Type="String">ENSBTAG00000012771|ENSBTAG00000002606|ENSBTAG00000005970|ENSBTAG00000020406|ENSBTAG00000013029|ENSBTAG00000010866|ENSBTAG00000003994|ENSBTAG00000010989|ENSBTAG00000014113|ENSBTAG00000013103|ENSBTAG00000010543|ENSBTAG00000017866|ENSBTAG00000007909|ENSBTAG00000010531|ENSBTAG00000001292|ENSBTAG00000008544|ENSBTAG00000020979|ENSBTAG00000025462|ENSBTAG00000002258|ENSBTAG00000015228|ENSBTAG00000006599|ENSBTAG00000038639|ENSBTAG00000008703|ENSBTAG00000046580|ENSBTAG00000010812|ENSBTAG00000039513|ENSBTAG00000003033|ENSBTAG00000018563|ENSBTAG00000010361|ENSBTAG00000013732|ENSBTAG00000016227|ENSBTAG00000009991|ENSBTAG00000016061|ENSBTAG00000008625|ENSBTAG00000022255|ENSBTAG00000001815|ENSBTAG00000047766|ENSBTAG00000047412|ENSBTAG00000018994</Data></Cell>
   </Row>
   <Row ss:AutoFitHeight="0" ss:Height="15">
    <Cell ss:StyleID="s65"><Data ss:Type="String">lyase activity</Data></Cell>
    <Cell ss:StyleID="s66"><Data ss:Type="Number">14</Data></Cell>
    <Cell ss:StyleID="s67"><Data ss:Type="Number">8.4999646662900003E-5</Data></Cell>
    <Cell ss:StyleID="s66"><Data ss:Type="Number">4.7216480390299999E-3</Data></Cell>
    <Cell ss:StyleID="s65"><Data ss:Type="String">ENSBTAG00000021481|ENSBTAG00000015980|ENSBTAG00000016276|ENSBTAG00000004248|ENSBTAG00000001052|ENSBTAG00000004256|ENSBTAG00000006234|ENSBTAG00000015314|ENSBTAG00000008039|ENSBTAG00000009911|ENSBTAG00000031814|ENSBTAG00000009520|ENSBTAG00000010284|ENSBTAG00000007829</Data></Cell>
   </Row>
   <Row ss:AutoFitHeight="0" ss:Height="15">
    <Cell ss:StyleID="s65"><Data ss:Type="String">intracellular</Data></Cell>
    <Cell ss:StyleID="s66"><Data ss:Type="Number">273</Data></Cell>
    <Cell ss:StyleID="s67"><Data ss:Type="Number">8.5648962530400006E-5</Data></Cell>
    <Cell ss:StyleID="s66"><Data ss:Type="Number">4.7216480390299999E-3</Data></Cell>
    <Cell ss:StyleID="s65"><Data ss:Type="String">ENSBTAG00000014522|ENSBTAG00000017866|ENSBTAG00000020647|ENSBTAG00000020406|ENSBTAG00000005990|ENSBTAG00000013303|ENSBTAG00000017680|ENSBTAG00000021672|ENSBTAG00000005998|ENSBTAG00000002457|ENSBTAG00000017685|ENSBTAG00000003994|ENSBTAG00000008945|ENSBTAG00000009760|ENSBTAG00000017200|ENSBTAG00000006136|ENSBTAG00000017566|ENSBTAG00000034776|ENSBTAG00000013472|ENSBTAG00000007665|ENSBTAG00000032026|ENSBTAG00000006904|ENSBTAG00000005344|ENSBTAG00000030913|ENSBTAG00000008544|ENSBTAG00000017367|ENSBTAG00000021204|ENSBTAG00000032996|ENSBTAG00000006556|ENSBTAG00000014093|ENSBTAG00000015228|ENSBTAG00000002485|ENSBTAG00000017765|ENSBTAG00000014318|ENSBTAG00000018322|ENSBTAG00000008142|ENSBTAG00000038748|ENSBTAG00000004598|ENSBTAG00000021048|ENSBTAG00000003113|ENSBTAG00000012403|ENSBTAG00000009104|ENSBTAG00000017514|ENSBTAG00000003619|ENSBTAG00000004344|ENSBTAG00000019511|ENSBTAG00000001258|ENSBTAG00000015505|ENSBTAG00000008816|ENSBTAG00000030744|ENSBTAG00000016683|ENSBTAG00000011765|ENSBTAG00000019603|ENSBTAG00000016061|ENSBTAG00000007554|ENSBTAG00000031679|ENSBTAG00000048090|ENSBTAG00000016069|ENSBTAG00000002417|ENSBTAG00000008703|ENSBTAG00000007041|ENSBTAG00000045989|ENSBTAG00000011082|ENSBTAG00000012972|ENSBTAG00000015032|ENSBTAG00000027879|ENSBTAG00000025434|ENSBTAG00000008172|ENSBTAG00000004829|ENSBTAG00000012771|ENSBTAG00000007909|ENSBTAG00000005145|ENSBTAG00000007934|ENSBTAG00000047739|ENSBTAG00000046037|ENSBTAG00000013208|ENSBTAG00000006234|ENSBTAG00000008683|ENSBTAG00000006934|ENSBTAG00000031814|ENSBTAG00000011802|ENSBTAG00000024291|ENSBTAG00000005970|ENSBTAG00000001854|ENSBTAG00000000312|ENSBTAG00000000313|ENSBTAG00000004131|ENSBTAG00000012265|ENSBTAG00000006751|ENSBTAG00000001146|ENSBTAG00000000948|ENSBTAG00000004248|ENSBTAG00000008471|ENSBTAG00000030932|ENSBTAG00000022613|ENSBTAG00000001498|ENSBTAG00000005287|ENSBTAG00000000074|ENSBTAG00000010069|ENSBTAG00000020166|ENSBTAG00000011883|ENSBTAG00000009933|ENSBTAG00000031863|ENSBTAG00000021487|ENSBTAG00000004246|ENSBTAG00000021527|ENSBTAG00000015980|ENSBTAG00000010812|ENSBTAG00000011951|ENSBTAG00000013054|ENSBTAG00000016229|ENSBTAG00000006694|ENSBTAG00000007584|ENSBTAG00000000786|ENSBTAG00000018471|ENSBTAG00000003072|ENSBTAG00000000072|ENSBTAG00000016227|ENSBTAG00000003151|ENSBTAG00000019460|ENSBTAG00000006609|ENSBTAG00000001405|ENSBTAG00000000854|ENSBTAG00000016048|ENSBTAG00000018049|ENSBTAG00000006353|ENSBTAG00000020641|ENSBTAG00000045728|ENSBTAG00000001815|ENSBTAG00000020873|ENSBTAG00000003177|ENSBTAG00000009520|ENSBTAG00000013980|ENSBTAG00000018036|ENSBTAG00000001448|ENSBTAG00000014848|ENSBTAG00000000259|ENSBTAG00000005425|ENSBTAG00000013029|ENSBTAG00000000163|ENSBTAG00000004256|ENSBTAG00000026266|ENSBTAG00000008909|ENSBTAG00000003809|ENSBTAG00000006072|ENSBTAG00000010234|ENSBTAG00000003708|ENSBTAG00000015991|ENSBTAG00000012104|ENSBTAG00000011913|ENSBTAG00000000396|ENSBTAG00000016139|ENSBTAG00000021323|ENSBTAG00000006690|ENSBTAG00000006928|ENSBTAG00000014215|ENSBTAG00000002258|ENSBTAG00000030674|ENSBTAG00000005816|ENSBTAG00000000067|ENSBTAG00000044179|ENSBTAG00000002255|ENSBTAG00000046588|ENSBTAG00000047801|ENSBTAG00000046470|ENSBTAG00000017442|ENSBTAG00000013900|ENSBTAG00000046580|ENSBTAG00000010498|ENSBTAG00000039662|ENSBTAG00000008353|ENSBTAG00000018653|ENSBTAG00000012335|ENSBTAG00000026375|ENSBTAG00000014971|ENSBTAG00000000565|ENSBTAG00000000986|ENSBTAG00000003719|ENSBTAG00000011832|ENSBTAG00000010215|ENSBTAG00000006189|ENSBTAG00000017091|ENSBTAG00000019979|ENSBTAG00000000123|ENSBTAG00000006374|ENSBTAG00000008625|ENSBTAG00000013168|ENSBTAG00000019933|ENSBTAG00000008039|ENSBTAG00000012936|ENSBTAG00000011805|ENSBTAG00000016716|ENSBTAG00000047367|ENSBTAG00000021853|ENSBTAG00000047766|ENSBTAG00000048062|ENSBTAG00000038067|ENSBTAG00000011343|ENSBTAG00000020371|ENSBTAG00000010284|ENSBTAG00000001013|ENSBTAG00000014464|ENSBTAG00000024096|ENSBTAG00000008127|ENSBTAG00000017077|ENSBTAG00000047502|ENSBTAG00000008122|ENSBTAG00000002333|ENSBTAG00000015405|ENSBTAG00000010989|ENSBTAG00000018718|ENSBTAG00000021695|ENSBTAG00000013732|ENSBTAG00000008726|ENSBTAG00000018823|ENSBTAG00000008688|ENSBTAG00000006642|ENSBTAG00000010626|ENSBTAG00000002650|ENSBTAG00000023929|ENSBTAG00000010531|ENSBTAG00000009768|ENSBTAG00000001292|ENSBTAG00000020979|ENSBTAG00000017970|ENSBTAG00000009886|ENSBTAG00000005658|ENSBTAG00000001595|ENSBTAG00000025462|ENSBTAG00000046010|ENSBTAG00000001117|ENSBTAG00000001592|ENSBTAG00000017468|ENSBTAG00000010543|ENSBTAG00000016481|ENSBTAG00000001862|ENSBTAG00000007616|ENSBTAG00000007786|ENSBTAG00000045886|ENSBTAG00000019956|ENSBTAG00000017162|ENSBTAG00000013103|ENSBTAG00000046419|ENSBTAG00000015314|ENSBTAG00000003033|ENSBTAG00000014707|ENSBTAG00000000132|ENSBTAG00000015828|ENSBTAG00000004305|ENSBTAG00000008792|ENSBTAG00000018723|ENSBTAG00000027182|ENSBTAG00000019554|ENSBTAG00000007700|ENSBTAG00000000111|ENSBTAG00000016801|ENSBTAG00000004510|ENSBTAG00000008124|ENSBTAG00000000186|ENSBTAG00000016275|ENSBTAG00000016276|ENSBTAG00000023659|ENSBTAG00000019700|ENSBTAG00000001052|ENSBTAG00000018417|ENSBTAG00000002849|ENSBTAG00000022255|ENSBTAG00000008409|ENSBTAG00000006676|ENSBTAG00000031295|ENSBTAG00000008150|ENSBTAG00000019023|ENSBTAG00000006881</Data></Cell>
   </Row>
   <Row ss:AutoFitHeight="0" ss:Height="15">
    <Cell ss:StyleID="s65"><Data ss:Type="String">vesicle</Data></Cell>
    <Cell ss:StyleID="s66"><Data ss:Type="Number">82</Data></Cell>
    <Cell ss:StyleID="s67"><Data ss:Type="Number">8.7926688458599996E-5</Data></Cell>
    <Cell ss:StyleID="s66"><Data ss:Type="Number">4.75268333261E-3</Data></Cell>
    <Cell ss:StyleID="s65"><Data ss:Type="String">ENSBTAG00000011986|ENSBTAG00000020406|ENSBTAG00000014713|ENSBTAG00000008127|ENSBTAG00000017077|ENSBTAG00000047502|ENSBTAG00000017685|ENSBTAG00000017056|ENSBTAG00000026266|ENSBTAG00000008788|ENSBTAG00000008945|ENSBTAG00000005658|ENSBTAG00000017200|ENSBTAG00000019665|ENSBTAG00000011802|ENSBTAG00000034776|ENSBTAG00000018531|ENSBTAG00000004131|ENSBTAG00000006642|ENSBTAG00000013472|ENSBTAG00000000948|ENSBTAG00000010991|ENSBTAG00000011913|ENSBTAG00000020641|ENSBTAG00000009495|ENSBTAG00000018137|ENSBTAG00000001292|ENSBTAG00000018823|ENSBTAG00000021323|ENSBTAG00000001013|ENSBTAG00000006556|ENSBTAG00000045886|ENSBTAG00000014093|ENSBTAG00000019956|ENSBTAG00000002258|ENSBTAG00000030674|ENSBTAG00000003708|ENSBTAG00000015228|ENSBTAG00000011082|ENSBTAG00000018322|ENSBTAG00000010543|ENSBTAG00000011883|ENSBTAG00000016481|ENSBTAG00000046588|ENSBTAG00000009991|ENSBTAG00000006189|ENSBTAG00000020914|ENSBTAG00000012403|ENSBTAG00000015980|ENSBTAG00000010812|ENSBTAG00000017531|ENSBTAG00000005002|ENSBTAG00000005419|ENSBTAG00000003619|ENSBTAG00000008833|ENSBTAG00000000786|ENSBTAG00000008792|ENSBTAG00000010345|ENSBTAG00000010498|ENSBTAG00000000111|ENSBTAG00000011525|ENSBTAG00000006690|ENSBTAG00000039808|ENSBTAG00000013900|ENSBTAG00000011765|ENSBTAG00000019603|ENSBTAG00000009997|ENSBTAG00000019554|ENSBTAG00000008683|ENSBTAG00000007041|ENSBTAG00000014464|ENSBTAG00000016069|ENSBTAG00000000132|ENSBTAG00000008039|ENSBTAG00000000123|ENSBTAG00000003994|ENSBTAG00000012265|ENSBTAG00000002255|ENSBTAG00000013980|ENSBTAG00000019023|ENSBTAG00000009475|ENSBTAG00000018994</Data></Cell>
   </Row>
   <Row ss:AutoFitHeight="0" ss:Height="15">
    <Cell ss:StyleID="s65"><Data ss:Type="String">cell part</Data></Cell>
    <Cell ss:StyleID="s66"><Data ss:Type="Number">308</Data></Cell>
    <Cell ss:StyleID="s67"><Data ss:Type="Number">8.8216860002099994E-5</Data></Cell>
    <Cell ss:StyleID="s66"><Data ss:Type="Number">4.75268333261E-3</Data></Cell>
    <Cell ss:StyleID="s65"><Data ss:Type="String">ENSBTAG00000014522|ENSBTAG00000011986|ENSBTAG00000020647|ENSBTAG00000020406|ENSBTAG00000005990|ENSBTAG00000013303|ENSBTAG00000017680|ENSBTAG00000021672|ENSBTAG00000005998|ENSBTAG00000002457|ENSBTAG00000017685|ENSBTAG00000025035|ENSBTAG00000003749|ENSBTAG00000008945|ENSBTAG00000005658|ENSBTAG00000017200|ENSBTAG00000006136|ENSBTAG00000017566|ENSBTAG00000034776|ENSBTAG00000000565|ENSBTAG00000013472|ENSBTAG00000007665|ENSBTAG00000032026|ENSBTAG00000006904|ENSBTAG00000005344|ENSBTAG00000030913|ENSBTAG00000008544|ENSBTAG00000017367|ENSBTAG00000021204|ENSBTAG00000032996|ENSBTAG00000006556|ENSBTAG00000002348|ENSBTAG00000014093|ENSBTAG00000012805|ENSBTAG00000015228|ENSBTAG00000002485|ENSBTAG00000017765|ENSBTAG00000014318|ENSBTAG00000018322|ENSBTAG00000008142|ENSBTAG00000038748|ENSBTAG00000004598|ENSBTAG00000013168|ENSBTAG00000021048|ENSBTAG00000000153|ENSBTAG00000003113|ENSBTAG00000012403|ENSBTAG00000008703|ENSBTAG00000009104|ENSBTAG00000017514|ENSBTAG00000034323|ENSBTAG00000003619|ENSBTAG00000004344|ENSBTAG00000011525|ENSBTAG00000019511|ENSBTAG00000001258|ENSBTAG00000015505|ENSBTAG00000008816|ENSBTAG00000020495|ENSBTAG00000030744|ENSBTAG00000016683|ENSBTAG00000011765|ENSBTAG00000019603|ENSBTAG00000016061|ENSBTAG00000009997|ENSBTAG00000007554|ENSBTAG00000031679|ENSBTAG00000048090|ENSBTAG00000016069|ENSBTAG00000002417|ENSBTAG00000019125|ENSBTAG00000007041|ENSBTAG00000008788|ENSBTAG00000011082|ENSBTAG00000011116|ENSBTAG00000015032|ENSBTAG00000027879|ENSBTAG00000025434|ENSBTAG00000008172|ENSBTAG00000004829|ENSBTAG00000012771|ENSBTAG00000007909|ENSBTAG00000005145|ENSBTAG00000007934|ENSBTAG00000047739|ENSBTAG00000046037|ENSBTAG00000013208|ENSBTAG00000000061|ENSBTAG00000003809|ENSBTAG00000006934|ENSBTAG00000031814|ENSBTAG00000011802|ENSBTAG00000024291|ENSBTAG00000005970|ENSBTAG00000001854|ENSBTAG00000000312|ENSBTAG00000000313|ENSBTAG00000004131|ENSBTAG00000012265|ENSBTAG00000006751|ENSBTAG00000009050|ENSBTAG00000000948|ENSBTAG00000004248|ENSBTAG00000008471|ENSBTAG00000018059|ENSBTAG00000030932|ENSBTAG00000022613|ENSBTAG00000001498|ENSBTAG00000005287|ENSBTAG00000045989|ENSBTAG00000000074|ENSBTAG00000010069|ENSBTAG00000020166|ENSBTAG00000011883|ENSBTAG00000009933|ENSBTAG00000031863|ENSBTAG00000038639|ENSBTAG00000021487|ENSBTAG00000004246|ENSBTAG00000021527|ENSBTAG00000015980|ENSBTAG00000010812|ENSBTAG00000011951|ENSBTAG00000013054|ENSBTAG00000016229|ENSBTAG00000006694|ENSBTAG00000007584|ENSBTAG00000000786|ENSBTAG00000018471|ENSBTAG00000003072|ENSBTAG00000000072|ENSBTAG00000003074|ENSBTAG00000003151|ENSBTAG00000019460|ENSBTAG00000013900|ENSBTAG00000001405|ENSBTAG00000000854|ENSBTAG00000016048|ENSBTAG00000018049|ENSBTAG00000006353|ENSBTAG00000006350|ENSBTAG00000020641|ENSBTAG00000045728|ENSBTAG00000000973|ENSBTAG00000001815|ENSBTAG00000020873|ENSBTAG00000003177|ENSBTAG00000009520|ENSBTAG00000013980|ENSBTAG00000018036|ENSBTAG00000001448|ENSBTAG00000047412|ENSBTAG00000014848|ENSBTAG00000000259|ENSBTAG00000021323|ENSBTAG00000005425|ENSBTAG00000000345|ENSBTAG00000013029|ENSBTAG00000000163|ENSBTAG00000004256|ENSBTAG00000017866|ENSBTAG00000021964|ENSBTAG00000003994|ENSBTAG00000026266|ENSBTAG00000008909|ENSBTAG00000016388|ENSBTAG00000006072|ENSBTAG00000010234|ENSBTAG00000019554|ENSBTAG00000012972|ENSBTAG00000003708|ENSBTAG00000015991|ENSBTAG00000012104|ENSBTAG00000000396|ENSBTAG00000016227|ENSBTAG00000016139|ENSBTAG00000022227|ENSBTAG00000006690|ENSBTAG00000021325|ENSBTAG00000006928|ENSBTAG00000014215|ENSBTAG00000002258|ENSBTAG00000030674|ENSBTAG00000005816|ENSBTAG00000000067|ENSBTAG00000044179|ENSBTAG00000002255|ENSBTAG00000046588|ENSBTAG00000047801|ENSBTAG00000046470|ENSBTAG00000017442|ENSBTAG00000006609|ENSBTAG00000046580|ENSBTAG00000005419|ENSBTAG00000039662|ENSBTAG00000000111|ENSBTAG00000018653|ENSBTAG00000012335|ENSBTAG00000026375|ENSBTAG00000014971|ENSBTAG00000019798|ENSBTAG00000000986|ENSBTAG00000003719|ENSBTAG00000011832|ENSBTAG00000010215|ENSBTAG00000006189|ENSBTAG00000017091|ENSBTAG00000019979|ENSBTAG00000000123|ENSBTAG00000008683|ENSBTAG00000006374|ENSBTAG00000008625|ENSBTAG00000008353|ENSBTAG00000019933|ENSBTAG00000008039|ENSBTAG00000012936|ENSBTAG00000011805|ENSBTAG00000016716|ENSBTAG00000047367|ENSBTAG00000021853|ENSBTAG00000047766|ENSBTAG00000048062|ENSBTAG00000038067|ENSBTAG00000011343|ENSBTAG00000020371|ENSBTAG00000010284|ENSBTAG00000001013|ENSBTAG00000002606|ENSBTAG00000014464|ENSBTAG00000009760|ENSBTAG00000008127|ENSBTAG00000017077|ENSBTAG00000047502|ENSBTAG00000008122|ENSBTAG00000002333|ENSBTAG00000037570|ENSBTAG00000015405|ENSBTAG00000024096|ENSBTAG00000010989|ENSBTAG00000018718|ENSBTAG00000021695|ENSBTAG00000013732|ENSBTAG00000008726|ENSBTAG00000018823|ENSBTAG00000008688|ENSBTAG00000006642|ENSBTAG00000010626|ENSBTAG00000002650|ENSBTAG00000023929|ENSBTAG00000010531|ENSBTAG00000009495|ENSBTAG00000009768|ENSBTAG00000001292|ENSBTAG00000020979|ENSBTAG00000017970|ENSBTAG00000009886|ENSBTAG00000045588|ENSBTAG00000001595|ENSBTAG00000025462|ENSBTAG00000046010|ENSBTAG00000001117|ENSBTAG00000001592|ENSBTAG00000017468|ENSBTAG00000010543|ENSBTAG00000016481|ENSBTAG00000001862|ENSBTAG00000001146|ENSBTAG00000007786|ENSBTAG00000045886|ENSBTAG00000007616|ENSBTAG00000019956|ENSBTAG00000017162|ENSBTAG00000013103|ENSBTAG00000046419|ENSBTAG00000015094|ENSBTAG00000015314|ENSBTAG00000003033|ENSBTAG00000006234|ENSBTAG00000014707|ENSBTAG00000000132|ENSBTAG00000015828|ENSBTAG00000004305|ENSBTAG00000008792|ENSBTAG00000018723|ENSBTAG00000027182|ENSBTAG00000010498|ENSBTAG00000007700|ENSBTAG00000011913|ENSBTAG00000016801|ENSBTAG00000004510|ENSBTAG00000008124|ENSBTAG00000000186|ENSBTAG00000016275|ENSBTAG00000016276|ENSBTAG00000023659|ENSBTAG00000031295|ENSBTAG00000019700|ENSBTAG00000001052|ENSBTAG00000018417|ENSBTAG00000002849|ENSBTAG00000022255|ENSBTAG00000008409|ENSBTAG00000006676|ENSBTAG00000027625|ENSBTAG00000008150|ENSBTAG00000019023|ENSBTAG00000014782|ENSBTAG00000006881</Data></Cell>
   </Row>
   <Row ss:AutoFitHeight="0" ss:Height="15">
    <Cell ss:StyleID="s65"><Data ss:Type="String">oxidation-reduction process</Data></Cell>
    <Cell ss:StyleID="s66"><Data ss:Type="Number">38</Data></Cell>
    <Cell ss:StyleID="s67"><Data ss:Type="Number">9.1283154330799998E-5</Data></Cell>
    <Cell ss:StyleID="s66"><Data ss:Type="Number">4.8626228616000002E-3</Data></Cell>
    <Cell ss:StyleID="s65"><Data ss:Type="String">ENSBTAG00000017680|ENSBTAG00000008683|ENSBTAG00000006934|ENSBTAG00000008909|ENSBTAG00000014831|ENSBTAG00000015505|ENSBTAG00000037795|ENSBTAG00000007700|ENSBTAG00000000123|ENSBTAG00000010531|ENSBTAG00000032996|ENSBTAG00000022613|ENSBTAG00000014093|ENSBTAG00000014313|ENSBTAG00000002258|ENSBTAG00000017442|ENSBTAG00000013333|ENSBTAG00000004248|ENSBTAG00000015980|ENSBTAG00000005419|ENSBTAG00000043553|ENSBTAG00000008833|ENSBTAG00000021118|ENSBTAG00000031295|ENSBTAG00000005287|ENSBTAG00000003072|ENSBTAG00000011832|ENSBTAG00000004510|ENSBTAG00000019460|ENSBTAG00000019603|ENSBTAG00000010606|ENSBTAG00000016048|ENSBTAG00000012972|ENSBTAG00000045728|ENSBTAG00000011082|ENSBTAG00000024700|ENSBTAG00000013980|ENSBTAG00000008172</Data></Cell>
   </Row>
   <Row ss:AutoFitHeight="0" ss:Height="15">
    <Cell ss:StyleID="s65"><Data ss:Type="String">small molecule biosynthetic process</Data></Cell>
    <Cell ss:StyleID="s66"><Data ss:Type="Number">21</Data></Cell>
    <Cell ss:StyleID="s66"><Data ss:Type="Number">1.04494982499E-4</Data></Cell>
    <Cell ss:StyleID="s66"><Data ss:Type="Number">5.4910457786399997E-3</Data></Cell>
    <Cell ss:StyleID="s65"><Data ss:Type="String">ENSBTAG00000019554|ENSBTAG00000015228|ENSBTAG00000004248|ENSBTAG00000002258|ENSBTAG00000019700|ENSBTAG00000015980|ENSBTAG00000045728|ENSBTAG00000015314|ENSBTAG00000006928|ENSBTAG00000008039|ENSBTAG00000020558|ENSBTAG00000005287|ENSBTAG00000031814|ENSBTAG00000017442|ENSBTAG00000001592|ENSBTAG00000019770|ENSBTAG00000015505|ENSBTAG00000003072|ENSBTAG00000011832|ENSBTAG00000002255|ENSBTAG00000010543</Data></Cell>
   </Row>
   <Row ss:AutoFitHeight="0" ss:Height="15">
    <Cell ss:StyleID="s65"><Data ss:Type="String">alpha-amino acid metabolic process</Data></Cell>
    <Cell ss:StyleID="s66"><Data ss:Type="Number">13</Data></Cell>
    <Cell ss:StyleID="s66"><Data ss:Type="Number">1.0716187446900001E-4</Data></Cell>
    <Cell ss:StyleID="s66"><Data ss:Type="Number">5.4910457786399997E-3</Data></Cell>
    <Cell ss:StyleID="s65"><Data ss:Type="String">ENSBTAG00000016275|ENSBTAG00000016276|ENSBTAG00000012403|ENSBTAG00000017680|ENSBTAG00000015314|ENSBTAG00000006928|ENSBTAG00000008039|ENSBTAG00000031814|ENSBTAG00000002255|ENSBTAG00000001626|ENSBTAG00000034776|ENSBTAG00000011832|ENSBTAG00000008172</Data></Cell>
   </Row>
   <Row ss:AutoFitHeight="0" ss:Height="15">
    <Cell ss:StyleID="s65"><Data ss:Type="String">response to unfolded protein</Data></Cell>
    <Cell ss:StyleID="s66"><Data ss:Type="Number">9</Data></Cell>
    <Cell ss:StyleID="s66"><Data ss:Type="Number">1.09744480362E-4</Data></Cell>
    <Cell ss:StyleID="s66"><Data ss:Type="Number">5.4910457786399997E-3</Data></Cell>
    <Cell ss:StyleID="s65"><Data ss:Type="String">ENSBTAG00000046010|ENSBTAG00000010215|ENSBTAG00000000067|ENSBTAG00000005970|ENSBTAG00000017514|ENSBTAG00000031797|ENSBTAG00000008703|ENSBTAG00000010989|ENSBTAG00000009104</Data></Cell>
   </Row>
   <Row ss:AutoFitHeight="0" ss:Height="15">
    <Cell ss:StyleID="s65"><Data ss:Type="String">positive regulation of cell communication</Data></Cell>
    <Cell ss:StyleID="s66"><Data ss:Type="Number">41</Data></Cell>
    <Cell ss:StyleID="s66"><Data ss:Type="Number">1.09933475786E-4</Data></Cell>
    <Cell ss:StyleID="s66"><Data ss:Type="Number">5.4910457786399997E-3</Data></Cell>
    <Cell ss:StyleID="s65"><Data ss:Type="String">ENSBTAG00000012771|ENSBTAG00000002606|ENSBTAG00000005970|ENSBTAG00000020406|ENSBTAG00000013029|ENSBTAG00000010866|ENSBTAG00000003994|ENSBTAG00000010989|ENSBTAG00000009104|ENSBTAG00000014113|ENSBTAG00000013103|ENSBTAG00000010543|ENSBTAG00000017866|ENSBTAG00000007909|ENSBTAG00000010531|ENSBTAG00000001292|ENSBTAG00000008544|ENSBTAG00000020979|ENSBTAG00000025462|ENSBTAG00000002258|ENSBTAG00000015228|ENSBTAG00000006599|ENSBTAG00000038639|ENSBTAG00000008703|ENSBTAG00000046580|ENSBTAG00000010812|ENSBTAG00000039513|ENSBTAG00000003033|ENSBTAG00000018563|ENSBTAG00000010361|ENSBTAG00000013732|ENSBTAG00000016227|ENSBTAG00000009991|ENSBTAG00000016061|ENSBTAG00000009997|ENSBTAG00000008625|ENSBTAG00000022255|ENSBTAG00000001815|ENSBTAG00000047766|ENSBTAG00000047412|ENSBTAG00000018994</Data></Cell>
   </Row>
   <Row ss:AutoFitHeight="0" ss:Height="15">
    <Cell ss:StyleID="s65"><Data ss:Type="String">regulation of cell death</Data></Cell>
    <Cell ss:StyleID="s66"><Data ss:Type="Number">39</Data></Cell>
    <Cell ss:StyleID="s66"><Data ss:Type="Number">1.11998195283E-4</Data></Cell>
    <Cell ss:StyleID="s66"><Data ss:Type="Number">5.4910457786399997E-3</Data></Cell>
    <Cell ss:StyleID="s65"><Data ss:Type="String">ENSBTAG00000012771|ENSBTAG00000005970|ENSBTAG00000000396|ENSBTAG00000000163|ENSBTAG00000016069|ENSBTAG00000013208|ENSBTAG00000002473|ENSBTAG00000003994|ENSBTAG00000010989|ENSBTAG00000000312|ENSBTAG00000010531|ENSBTAG00000009768|ENSBTAG00000001292|ENSBTAG00000020979|ENSBTAG00000022613|ENSBTAG00000001595|ENSBTAG00000025462|ENSBTAG00000015228|ENSBTAG00000001854|ENSBTAG00000021527|ENSBTAG00000006599|ENSBTAG00000003033|ENSBTAG00000018563|ENSBTAG00000002650|ENSBTAG00000013732|ENSBTAG00000016227|ENSBTAG00000008816|ENSBTAG00000010498|ENSBTAG00000008353|ENSBTAG00000008625|ENSBTAG00000007554|ENSBTAG00000046037|ENSBTAG00000008703|ENSBTAG00000008409|ENSBTAG00000011082|ENSBTAG00000021853|ENSBTAG00000047766|ENSBTAG00000008172|ENSBTAG00000018994</Data></Cell>
   </Row>
   <Row ss:AutoFitHeight="0" ss:Height="15">
    <Cell ss:StyleID="s65"><Data ss:Type="String">plasma lipoprotein particle</Data></Cell>
    <Cell ss:StyleID="s66"><Data ss:Type="Number">6</Data></Cell>
    <Cell ss:StyleID="s66"><Data ss:Type="Number">1.1234580057600001E-4</Data></Cell>
    <Cell ss:StyleID="s66"><Data ss:Type="Number">5.4910457786399997E-3</Data></Cell>
    <Cell ss:StyleID="s65"><Data ss:Type="String">ENSBTAG00000002963|ENSBTAG00000022394|ENSBTAG00000020558|ENSBTAG00000008833|ENSBTAG00000002258|ENSBTAG00000019770</Data></Cell>
   </Row>
   <Row ss:AutoFitHeight="0" ss:Height="15">
    <Cell ss:StyleID="s65"><Data ss:Type="String">protein-lipid complex</Data></Cell>
    <Cell ss:StyleID="s66"><Data ss:Type="Number">6</Data></Cell>
    <Cell ss:StyleID="s66"><Data ss:Type="Number">1.1234580057600001E-4</Data></Cell>
    <Cell ss:StyleID="s66"><Data ss:Type="Number">5.4910457786399997E-3</Data></Cell>
    <Cell ss:StyleID="s65"><Data ss:Type="String">ENSBTAG00000002963|ENSBTAG00000022394|ENSBTAG00000020558|ENSBTAG00000008833|ENSBTAG00000002258|ENSBTAG00000019770</Data></Cell>
   </Row>
   <Row ss:AutoFitHeight="0" ss:Height="15">
    <Cell ss:StyleID="s65"><Data ss:Type="String">lipoprotein particle</Data></Cell>
    <Cell ss:StyleID="s66"><Data ss:Type="Number">6</Data></Cell>
    <Cell ss:StyleID="s66"><Data ss:Type="Number">1.1234580057600001E-4</Data></Cell>
    <Cell ss:StyleID="s66"><Data ss:Type="Number">5.4910457786399997E-3</Data></Cell>
    <Cell ss:StyleID="s65"><Data ss:Type="String">ENSBTAG00000002963|ENSBTAG00000022394|ENSBTAG00000020558|ENSBTAG00000008833|ENSBTAG00000002258|ENSBTAG00000019770</Data></Cell>
   </Row>
   <Row ss:AutoFitHeight="0" ss:Height="15">
    <Cell ss:StyleID="s65"><Data ss:Type="String">positive regulation of signaling</Data></Cell>
    <Cell ss:StyleID="s66"><Data ss:Type="Number">41</Data></Cell>
    <Cell ss:StyleID="s66"><Data ss:Type="Number">1.20250294958E-4</Data></Cell>
    <Cell ss:StyleID="s66"><Data ss:Type="Number">5.8174147795599998E-3</Data></Cell>
    <Cell ss:StyleID="s65"><Data ss:Type="String">ENSBTAG00000012771|ENSBTAG00000002606|ENSBTAG00000005970|ENSBTAG00000020406|ENSBTAG00000013029|ENSBTAG00000010866|ENSBTAG00000003994|ENSBTAG00000010989|ENSBTAG00000009104|ENSBTAG00000014113|ENSBTAG00000013103|ENSBTAG00000010543|ENSBTAG00000017866|ENSBTAG00000007909|ENSBTAG00000010531|ENSBTAG00000001292|ENSBTAG00000008544|ENSBTAG00000020979|ENSBTAG00000025462|ENSBTAG00000002258|ENSBTAG00000015228|ENSBTAG00000006599|ENSBTAG00000038639|ENSBTAG00000008703|ENSBTAG00000046580|ENSBTAG00000010812|ENSBTAG00000039513|ENSBTAG00000003033|ENSBTAG00000018563|ENSBTAG00000010361|ENSBTAG00000013732|ENSBTAG00000016227|ENSBTAG00000009991|ENSBTAG00000016061|ENSBTAG00000009997|ENSBTAG00000008625|ENSBTAG00000022255|ENSBTAG00000001815|ENSBTAG00000047766|ENSBTAG00000047412|ENSBTAG00000018994</Data></Cell>
   </Row>
   <Row ss:AutoFitHeight="0" ss:Height="15">
    <Cell ss:StyleID="s65"><Data ss:Type="String">arginine metabolic process</Data></Cell>
    <Cell ss:StyleID="s66"><Data ss:Type="Number">5</Data></Cell>
    <Cell ss:StyleID="s66"><Data ss:Type="Number">1.2319527736099999E-4</Data></Cell>
    <Cell ss:StyleID="s66"><Data ss:Type="Number">5.8996849492000004E-3</Data></Cell>
    <Cell ss:StyleID="s65"><Data ss:Type="String">ENSBTAG00000012403|ENSBTAG00000017680|ENSBTAG00000034776|ENSBTAG00000006928|ENSBTAG00000015314</Data></Cell>
   </Row>
   <Row ss:AutoFitHeight="0" ss:Height="15">
    <Cell ss:StyleID="s65"><Data ss:Type="String">endoplasmic reticulum membrane</Data></Cell>
    <Cell ss:StyleID="s66"><Data ss:Type="Number">28</Data></Cell>
    <Cell ss:StyleID="s66"><Data ss:Type="Number">1.2785246169899999E-4</Data></Cell>
    <Cell ss:StyleID="s66"><Data ss:Type="Number">6.0614852091399997E-3</Data></Cell>
    <Cell ss:StyleID="s65"><Data ss:Type="String">ENSBTAG00000014522|ENSBTAG00000000067|ENSBTAG00000002457|ENSBTAG00000009104|ENSBTAG00000006072|ENSBTAG00000007616|ENSBTAG00000015505|ENSBTAG00000003708|ENSBTAG00000030913|ENSBTAG00000005970|ENSBTAG00000009886|ENSBTAG00000006881|ENSBTAG00000005287|ENSBTAG00000047502|ENSBTAG00000001592|ENSBTAG00000014318|ENSBTAG00000018322|ENSBTAG00000016481|ENSBTAG00000045728|ENSBTAG00000015828|ENSBTAG00000014971|ENSBTAG00000019460|ENSBTAG00000016061|ENSBTAG00000010215|ENSBTAG00000012972|ENSBTAG00000018471|ENSBTAG00000000854|ENSBTAG00000004829</Data></Cell>
   </Row>
   <Row ss:AutoFitHeight="0" ss:Height="15">
    <Cell ss:StyleID="s65"><Data ss:Type="String">positive regulation of cellular metabolic process</Data></Cell>
    <Cell ss:StyleID="s66"><Data ss:Type="Number">66</Data></Cell>
    <Cell ss:StyleID="s66"><Data ss:Type="Number">1.39667196517E-4</Data></Cell>
    <Cell ss:StyleID="s66"><Data ss:Type="Number">6.5560611751099996E-3</Data></Cell>
    <Cell ss:StyleID="s65"><Data ss:Type="String">ENSBTAG00000012771|ENSBTAG00000018059|ENSBTAG00000014113|ENSBTAG00000000396|ENSBTAG00000013029|ENSBTAG00000008703|ENSBTAG00000010866|ENSBTAG00000003994|ENSBTAG00000008909|ENSBTAG00000010989|ENSBTAG00000009104|ENSBTAG00000021048|ENSBTAG00000005425|ENSBTAG00000008688|ENSBTAG00000034776|ENSBTAG00000004131|ENSBTAG00000010543|ENSBTAG00000017866|ENSBTAG00000012104|ENSBTAG00000006599|ENSBTAG00000001815|ENSBTAG00000001292|ENSBTAG00000008544|ENSBTAG00000020979|ENSBTAG00000022613|ENSBTAG00000025462|ENSBTAG00000002258|ENSBTAG00000015228|ENSBTAG00000001592|ENSBTAG00000019770|ENSBTAG00000005970|ENSBTAG00000046470|ENSBTAG00000003113|ENSBTAG00000038639|ENSBTAG00000004248|ENSBTAG00000023929|ENSBTAG00000000074|ENSBTAG00000013103|ENSBTAG00000039513|ENSBTAG00000017514|ENSBTAG00000003033|ENSBTAG00000018563|ENSBTAG00000017042|ENSBTAG00000004344|ENSBTAG00000002650|ENSBTAG00000020558|ENSBTAG00000013732|ENSBTAG00000000072|ENSBTAG00000016227|ENSBTAG00000016683|ENSBTAG00000046010|ENSBTAG00000010498|ENSBTAG00000010215|ENSBTAG00000008353|ENSBTAG00000016069|ENSBTAG00000018036|ENSBTAG00000002849|ENSBTAG00000022255|ENSBTAG00000008409|ENSBTAG00000030744|ENSBTAG00000011082|ENSBTAG00000016801|ENSBTAG00000048062|ENSBTAG00000047412|ENSBTAG00000008172|ENSBTAG00000018994</Data></Cell>
   </Row>
   <Row ss:AutoFitHeight="0" ss:Height="15">
    <Cell ss:StyleID="s65"><Data ss:Type="String">cellular response to topologically incorrect protein</Data></Cell>
    <Cell ss:StyleID="s66"><Data ss:Type="Number">8</Data></Cell>
    <Cell ss:StyleID="s66"><Data ss:Type="Number">1.5135402237000001E-4</Data></Cell>
    <Cell ss:StyleID="s66"><Data ss:Type="Number">7.0349943142600001E-3</Data></Cell>
    <Cell ss:StyleID="s65"><Data ss:Type="String">ENSBTAG00000046010|ENSBTAG00000010215|ENSBTAG00000000067|ENSBTAG00000005970|ENSBTAG00000017514|ENSBTAG00000008703|ENSBTAG00000010989|ENSBTAG00000009104</Data></Cell>
   </Row>
   <Row ss:AutoFitHeight="0" ss:Height="15">
    <Cell ss:StyleID="s65"><Data ss:Type="String">biosynthetic process</Data></Cell>
    <Cell ss:StyleID="s66"><Data ss:Type="Number">126</Data></Cell>
    <Cell ss:StyleID="s66"><Data ss:Type="Number">1.5391440966399999E-4</Data></Cell>
    <Cell ss:StyleID="s66"><Data ss:Type="Number">7.0507867241100001E-3</Data></Cell>
    <Cell ss:StyleID="s65"><Data ss:Type="String">ENSBTAG00000020406|ENSBTAG00000013303|ENSBTAG00000017680|ENSBTAG00000026375|ENSBTAG00000017685|ENSBTAG00000014831|ENSBTAG00000009104|ENSBTAG00000034776|ENSBTAG00000020166|ENSBTAG00000032026|ENSBTAG00000005344|ENSBTAG00000008544|ENSBTAG00000019956|ENSBTAG00000018036|ENSBTAG00000014318|ENSBTAG00000018322|ENSBTAG00000019979|ENSBTAG00000012403|ENSBTAG00000017514|ENSBTAG00000004344|ENSBTAG00000019511|ENSBTAG00000020558|ENSBTAG00000016683|ENSBTAG00000009991|ENSBTAG00000048090|ENSBTAG00000031679|ENSBTAG00000046037|ENSBTAG00000006234|ENSBTAG00000008703|ENSBTAG00000011082|ENSBTAG00000009911|ENSBTAG00000001626|ENSBTAG00000025434|ENSBTAG00000007934|ENSBTAG00000047739|ENSBTAG00000000067|ENSBTAG00000013208|ENSBTAG00000010866|ENSBTAG00000006934|ENSBTAG00000031814|ENSBTAG00000008688|ENSBTAG00000004131|ENSBTAG00000010543|ENSBTAG00000001146|ENSBTAG00000021487|ENSBTAG00000048062|ENSBTAG00000005287|ENSBTAG00000010069|ENSBTAG00000004248|ENSBTAG00000000074|ENSBTAG00000015980|ENSBTAG00000007909|ENSBTAG00000000072|ENSBTAG00000018563|ENSBTAG00000015505|ENSBTAG00000014848|ENSBTAG00000002650|ENSBTAG00000003072|ENSBTAG00000016227|ENSBTAG00000006928|ENSBTAG00000013900|ENSBTAG00000010498|ENSBTAG00000008353|ENSBTAG00000045728|ENSBTAG00000001815|ENSBTAG00000020873|ENSBTAG00000003177|ENSBTAG00000009520|ENSBTAG00000005425|ENSBTAG00000013029|ENSBTAG00000004256|ENSBTAG00000013103|ENSBTAG00000015228|ENSBTAG00000006349|ENSBTAG00000012104|ENSBTAG00000000396|ENSBTAG00000002258|ENSBTAG00000030674|ENSBTAG00000005816|ENSBTAG00000019770|ENSBTAG00000019933|ENSBTAG00000002255|ENSBTAG00000013333|ENSBTAG00000046470|ENSBTAG00000017442|ENSBTAG00000001405|ENSBTAG00000016069|ENSBTAG00000000565|ENSBTAG00000011832|ENSBTAG00000006374|ENSBTAG00000013168|ENSBTAG00000044179|ENSBTAG00000008039|ENSBTAG00000030744|ENSBTAG00000047412|ENSBTAG00000020371|ENSBTAG00000008124|ENSBTAG00000002333|ENSBTAG00000010989|ENSBTAG00000021048|ENSBTAG00000013732|ENSBTAG00000023929|ENSBTAG00000010531|ENSBTAG00000001292|ENSBTAG00000005970|ENSBTAG00000001592|ENSBTAG00000027879|ENSBTAG00000001854|ENSBTAG00000039513|ENSBTAG00000015314|ENSBTAG00000000132|ENSBTAG00000010361|ENSBTAG00000018723|ENSBTAG00000027182|ENSBTAG00000019554|ENSBTAG00000008150|ENSBTAG00000046010|ENSBTAG00000000186|ENSBTAG00000010215|ENSBTAG00000019700|ENSBTAG00000001052|ENSBTAG00000002849|ENSBTAG00000022255|ENSBTAG00000008409|ENSBTAG00000016801|ENSBTAG00000019023</Data></Cell>
   </Row>
   <Row ss:AutoFitHeight="0" ss:Height="15">
    <Cell ss:StyleID="s65"><Data ss:Type="String">regulation of metabolic process</Data></Cell>
    <Cell ss:StyleID="s66"><Data ss:Type="Number">120</Data></Cell>
    <Cell ss:StyleID="s66"><Data ss:Type="Number">1.5522654013000001E-4</Data></Cell>
    <Cell ss:StyleID="s66"><Data ss:Type="Number">7.0507867241100001E-3</Data></Cell>
    <Cell ss:StyleID="s65"><Data ss:Type="String">ENSBTAG00000005970|ENSBTAG00000020406|ENSBTAG00000005998|ENSBTAG00000017685|ENSBTAG00000003994|ENSBTAG00000009104|ENSBTAG00000006136|ENSBTAG00000005425|ENSBTAG00000034776|ENSBTAG00000018531|ENSBTAG00000020166|ENSBTAG00000018137|ENSBTAG00000008544|ENSBTAG00000018036|ENSBTAG00000014318|ENSBTAG00000018322|ENSBTAG00000003113|ENSBTAG00000017514|ENSBTAG00000004344|ENSBTAG00000019511|ENSBTAG00000020558|ENSBTAG00000016683|ENSBTAG00000010606|ENSBTAG00000007554|ENSBTAG00000016069|ENSBTAG00000008703|ENSBTAG00000011082|ENSBTAG00000014088|ENSBTAG00000025434|ENSBTAG00000008172|ENSBTAG00000012771|ENSBTAG00000007909|ENSBTAG00000047739|ENSBTAG00000010866|ENSBTAG00000008688|ENSBTAG00000004131|ENSBTAG00000010543|ENSBTAG00000001146|ENSBTAG00000017866|ENSBTAG00000021487|ENSBTAG00000048062|ENSBTAG00000018059|ENSBTAG00000022613|ENSBTAG00000005287|ENSBTAG00000000074|ENSBTAG00000010069|ENSBTAG00000038639|ENSBTAG00000004248|ENSBTAG00000021527|ENSBTAG00000017531|ENSBTAG00000000072|ENSBTAG00000018563|ENSBTAG00000014848|ENSBTAG00000002650|ENSBTAG00000003072|ENSBTAG00000016227|ENSBTAG00000039808|ENSBTAG00000006609|ENSBTAG00000031679|ENSBTAG00000008353|ENSBTAG00000017042|ENSBTAG00000001815|ENSBTAG00000003177|ENSBTAG00000014113|ENSBTAG00000013029|ENSBTAG00000000163|ENSBTAG00000004256|ENSBTAG00000008909|ENSBTAG00000013103|ENSBTAG00000000995|ENSBTAG00000012104|ENSBTAG00000000396|ENSBTAG00000002258|ENSBTAG00000005816|ENSBTAG00000019770|ENSBTAG00000019933|ENSBTAG00000046470|ENSBTAG00000015228|ENSBTAG00000013900|ENSBTAG00000010498|ENSBTAG00000008833|ENSBTAG00000000565|ENSBTAG00000003719|ENSBTAG00000007041|ENSBTAG00000008039|ENSBTAG00000030744|ENSBTAG00000047412|ENSBTAG00000020371|ENSBTAG00000002606|ENSBTAG00000002333|ENSBTAG00000010989|ENSBTAG00000021048|ENSBTAG00000006642|ENSBTAG00000023929|ENSBTAG00000006599|ENSBTAG00000010531|ENSBTAG00000001292|ENSBTAG00000020979|ENSBTAG00000045588|ENSBTAG00000025462|ENSBTAG00000001592|ENSBTAG00000001862|ENSBTAG00000017162|ENSBTAG00000039513|ENSBTAG00000003033|ENSBTAG00000014707|ENSBTAG00000000132|ENSBTAG00000010361|ENSBTAG00000027182|ENSBTAG00000013732|ENSBTAG00000008150|ENSBTAG00000046010|ENSBTAG00000010215|ENSBTAG00000019700|ENSBTAG00000018417|ENSBTAG00000002849|ENSBTAG00000022255|ENSBTAG00000008409|ENSBTAG00000016801|ENSBTAG00000018994</Data></Cell>
   </Row>
   <Row ss:AutoFitHeight="0" ss:Height="15">
    <Cell ss:StyleID="s65"><Data ss:Type="String">cell surface receptor signaling pathway</Data></Cell>
    <Cell ss:StyleID="s66"><Data ss:Type="Number">58</Data></Cell>
    <Cell ss:StyleID="s66"><Data ss:Type="Number">1.5615536933799999E-4</Data></Cell>
    <Cell ss:StyleID="s66"><Data ss:Type="Number">7.0507867241100001E-3</Data></Cell>
    <Cell ss:StyleID="s65"><Data ss:Type="String">ENSBTAG00000012771|ENSBTAG00000002606|ENSBTAG00000020647|ENSBTAG00000020406|ENSBTAG00000013029|ENSBTAG00000000163|ENSBTAG00000017680|ENSBTAG00000010866|ENSBTAG00000025035|ENSBTAG00000014848|ENSBTAG00000003994|ENSBTAG00000010989|ENSBTAG00000019665|ENSBTAG00000014113|ENSBTAG00000008688|ENSBTAG00000013103|ENSBTAG00000006642|ENSBTAG00000013472|ENSBTAG00000009050|ENSBTAG00000017866|ENSBTAG00000006599|ENSBTAG00000001292|ENSBTAG00000008544|ENSBTAG00000020979|ENSBTAG00000017970|ENSBTAG00000021964|ENSBTAG00000012805|ENSBTAG00000002258|ENSBTAG00000015228|ENSBTAG00000014318|ENSBTAG00000010543|ENSBTAG00000005970|ENSBTAG00000046470|ENSBTAG00000038639|ENSBTAG00000021527|ENSBTAG00000010812|ENSBTAG00000039513|ENSBTAG00000017514|ENSBTAG00000007909|ENSBTAG00000018563|ENSBTAG00000004344|ENSBTAG00000010361|ENSBTAG00000016227|ENSBTAG00000016683|ENSBTAG00000005596|ENSBTAG00000006609|ENSBTAG00000027625|ENSBTAG00000007554|ENSBTAG00000018049|ENSBTAG00000006234|ENSBTAG00000022255|ENSBTAG00000008409|ENSBTAG00000046768|ENSBTAG00000011082|ENSBTAG00000015032|ENSBTAG00000047766|ENSBTAG00000047412|ENSBTAG00000018994</Data></Cell>
   </Row>
   <Row ss:AutoFitHeight="0" ss:Height="15">
    <Cell ss:StyleID="s65"><Data ss:Type="String">regulation of cell communication</Data></Cell>
    <Cell ss:StyleID="s66"><Data ss:Type="Number">65</Data></Cell>
    <Cell ss:StyleID="s66"><Data ss:Type="Number">1.6279223892699999E-4</Data></Cell>
    <Cell ss:StyleID="s66"><Data ss:Type="Number">7.2811132523999999E-3</Data></Cell>
    <Cell ss:StyleID="s65"><Data ss:Type="String">ENSBTAG00000012771|ENSBTAG00000002606|ENSBTAG00000020647|ENSBTAG00000020406|ENSBTAG00000013029|ENSBTAG00000000163|ENSBTAG00000000067|ENSBTAG00000021672|ENSBTAG00000010866|ENSBTAG00000003994|ENSBTAG00000010989|ENSBTAG00000009104|ENSBTAG00000019665|ENSBTAG00000014113|ENSBTAG00000000312|ENSBTAG00000008688|ENSBTAG00000006642|ENSBTAG00000010543|ENSBTAG00000017866|ENSBTAG00000007909|ENSBTAG00000010531|ENSBTAG00000001815|ENSBTAG00000001292|ENSBTAG00000001675|ENSBTAG00000020979|ENSBTAG00000004305|ENSBTAG00000005658|ENSBTAG00000001498|ENSBTAG00000025462|ENSBTAG00000002258|ENSBTAG00000008703|ENSBTAG00000015228|ENSBTAG00000006599|ENSBTAG00000005970|ENSBTAG00000021048|ENSBTAG00000046470|ENSBTAG00000038639|ENSBTAG00000021527|ENSBTAG00000013103|ENSBTAG00000046580|ENSBTAG00000010812|ENSBTAG00000039513|ENSBTAG00000017514|ENSBTAG00000003033|ENSBTAG00000018563|ENSBTAG00000010361|ENSBTAG00000013732|ENSBTAG00000016227|ENSBTAG00000016683|ENSBTAG00000005596|ENSBTAG00000009991|ENSBTAG00000006609|ENSBTAG00000016061|ENSBTAG00000009997|ENSBTAG00000007554|ENSBTAG00000008625|ENSBTAG00000046037|ENSBTAG00000022255|ENSBTAG00000008409|ENSBTAG00000046768|ENSBTAG00000011082|ENSBTAG00000008544|ENSBTAG00000047766|ENSBTAG00000047412|ENSBTAG00000018994</Data></Cell>
   </Row>
   <Row ss:AutoFitHeight="0" ss:Height="15">
    <Cell ss:StyleID="s65"><Data ss:Type="String">cellular amino acid metabolic process</Data></Cell>
    <Cell ss:StyleID="s66"><Data ss:Type="Number">14</Data></Cell>
    <Cell ss:StyleID="s66"><Data ss:Type="Number">1.6820028504800001E-4</Data></Cell>
    <Cell ss:StyleID="s66"><Data ss:Type="Number">7.4526873964E-3</Data></Cell>
    <Cell ss:StyleID="s65"><Data ss:Type="String">ENSBTAG00000016275|ENSBTAG00000016276|ENSBTAG00000012403|ENSBTAG00000017680|ENSBTAG00000004256|ENSBTAG00000015314|ENSBTAG00000006928|ENSBTAG00000031814|ENSBTAG00000017442|ENSBTAG00000009911|ENSBTAG00000001626|ENSBTAG00000034776|ENSBTAG00000011832|ENSBTAG00000002255</Data></Cell>
   </Row>
   <Row ss:AutoFitHeight="0" ss:Height="15">
    <Cell ss:StyleID="s65"><Data ss:Type="String">monooxygenase activity</Data></Cell>
    <Cell ss:StyleID="s66"><Data ss:Type="Number">9</Data></Cell>
    <Cell ss:StyleID="s66"><Data ss:Type="Number">1.79582212783E-4</Data></Cell>
    <Cell ss:StyleID="s66"><Data ss:Type="Number">7.79251026017E-3</Data></Cell>
    <Cell ss:StyleID="s65"><Data ss:Type="String">ENSBTAG00000019460|ENSBTAG00000010531|ENSBTAG00000012972|ENSBTAG00000017680|ENSBTAG00000006934|ENSBTAG00000005287|ENSBTAG00000021118|ENSBTAG00000024700|ENSBTAG00000037795</Data></Cell>
   </Row>
   <Row ss:AutoFitHeight="0" ss:Height="15">
    <Cell ss:StyleID="s65"><Data ss:Type="String">regulation of programmed cell death</Data></Cell>
    <Cell ss:StyleID="s66"><Data ss:Type="Number">37</Data></Cell>
    <Cell ss:StyleID="s66"><Data ss:Type="Number">1.8050413596999999E-4</Data></Cell>
    <Cell ss:StyleID="s66"><Data ss:Type="Number">7.79251026017E-3</Data></Cell>
    <Cell ss:StyleID="s65"><Data ss:Type="String">ENSBTAG00000012771|ENSBTAG00000005970|ENSBTAG00000000396|ENSBTAG00000016069|ENSBTAG00000013208|ENSBTAG00000002473|ENSBTAG00000003994|ENSBTAG00000010989|ENSBTAG00000000312|ENSBTAG00000010531|ENSBTAG00000009768|ENSBTAG00000001292|ENSBTAG00000020979|ENSBTAG00000022613|ENSBTAG00000001595|ENSBTAG00000025462|ENSBTAG00000015228|ENSBTAG00000001854|ENSBTAG00000021527|ENSBTAG00000006599|ENSBTAG00000003033|ENSBTAG00000018563|ENSBTAG00000002650|ENSBTAG00000016227|ENSBTAG00000008816|ENSBTAG00000010498|ENSBTAG00000008353|ENSBTAG00000008625|ENSBTAG00000007554|ENSBTAG00000046037|ENSBTAG00000008703|ENSBTAG00000008409|ENSBTAG00000011082|ENSBTAG00000021853|ENSBTAG00000047766|ENSBTAG00000008172|ENSBTAG00000018994</Data></Cell>
   </Row>
   <Row ss:AutoFitHeight="0" ss:Height="15">
    <Cell ss:StyleID="s65"><Data ss:Type="String">response to hormone</Data></Cell>
    <Cell ss:StyleID="s66"><Data ss:Type="Number">21</Data></Cell>
    <Cell ss:StyleID="s66"><Data ss:Type="Number">1.8195154494700001E-4</Data></Cell>
    <Cell ss:StyleID="s66"><Data ss:Type="Number">7.79251026017E-3</Data></Cell>
    <Cell ss:StyleID="s65"><Data ss:Type="String">ENSBTAG00000009050|ENSBTAG00000011116|ENSBTAG00000013029|ENSBTAG00000010989|ENSBTAG00000005970|ENSBTAG00000006934|ENSBTAG00000017514|ENSBTAG00000003994|ENSBTAG00000022255|ENSBTAG00000025035|ENSBTAG00000016229|ENSBTAG00000004344|ENSBTAG00000011082|ENSBTAG00000014848|ENSBTAG00000003177|ENSBTAG00000019665|ENSBTAG00000027182|ENSBTAG00000016801|ENSBTAG00000008688|ENSBTAG00000006642|ENSBTAG00000005596</Data></Cell>
   </Row>
   <Row ss:AutoFitHeight="0" ss:Height="15">
    <Cell ss:StyleID="s65"><Data ss:Type="String">transition metal ion binding</Data></Cell>
    <Cell ss:StyleID="s66"><Data ss:Type="Number">43</Data></Cell>
    <Cell ss:StyleID="s66"><Data ss:Type="Number">1.8252741291600001E-4</Data></Cell>
    <Cell ss:StyleID="s66"><Data ss:Type="Number">7.79251026017E-3</Data></Cell>
    <Cell ss:StyleID="s65"><Data ss:Type="String">ENSBTAG00000005425|ENSBTAG00000000396|ENSBTAG00000017680|ENSBTAG00000038067|ENSBTAG00000006934|ENSBTAG00000006136|ENSBTAG00000034776|ENSBTAG00000003708|ENSBTAG00000020166|ENSBTAG00000037795|ENSBTAG00000010531|ENSBTAG00000001292|ENSBTAG00000021204|ENSBTAG00000017970|ENSBTAG00000032996|ENSBTAG00000001595|ENSBTAG00000005287|ENSBTAG00000017442|ENSBTAG00000046580|ENSBTAG00000018322|ENSBTAG00000008142|ENSBTAG00000038748|ENSBTAG00000002255|ENSBTAG00000009933|ENSBTAG00000003113|ENSBTAG00000005419|ENSBTAG00000002615|ENSBTAG00000003619|ENSBTAG00000045728|ENSBTAG00000021118|ENSBTAG00000002650|ENSBTAG00000027182|ENSBTAG00000008816|ENSBTAG00000019460|ENSBTAG00000013900|ENSBTAG00000023659|ENSBTAG00000012972|ENSBTAG00000022255|ENSBTAG00000024700|ENSBTAG00000020391|ENSBTAG00000013980|ENSBTAG00000016801|ENSBTAG00000008172</Data></Cell>
   </Row>
   <Row ss:AutoFitHeight="0" ss:Height="15">
    <Cell ss:StyleID="s65"><Data ss:Type="String">cellular response to molecule of bacterial origin</Data></Cell>
    <Cell ss:StyleID="s66"><Data ss:Type="Number">10</Data></Cell>
    <Cell ss:StyleID="s66"><Data ss:Type="Number">1.8493552859400001E-4</Data></Cell>
    <Cell ss:StyleID="s66"><Data ss:Type="Number">7.79251026017E-3</Data></Cell>
    <Cell ss:StyleID="s65"><Data ss:Type="String">ENSBTAG00000011986|ENSBTAG00000005970|ENSBTAG00000001292|ENSBTAG00000017680|ENSBTAG00000018059|ENSBTAG00000017866|ENSBTAG00000016864|ENSBTAG00000015032|ENSBTAG00000019979|ENSBTAG00000016683</Data></Cell>
   </Row>
   <Row ss:AutoFitHeight="0" ss:Height="15">
    <Cell ss:StyleID="s65"><Data ss:Type="String">extracellular exosome</Data></Cell>
    <Cell ss:StyleID="s66"><Data ss:Type="Number">64</Data></Cell>
    <Cell ss:StyleID="s66"><Data ss:Type="Number">1.85731630331E-4</Data></Cell>
    <Cell ss:StyleID="s66"><Data ss:Type="Number">7.79251026017E-3</Data></Cell>
    <Cell ss:StyleID="s65"><Data ss:Type="String">ENSBTAG00000011986|ENSBTAG00000020406|ENSBTAG00000014713|ENSBTAG00000008127|ENSBTAG00000017077|ENSBTAG00000047502|ENSBTAG00000017685|ENSBTAG00000017056|ENSBTAG00000026266|ENSBTAG00000008788|ENSBTAG00000008945|ENSBTAG00000017200|ENSBTAG00000019665|ENSBTAG00000011802|ENSBTAG00000034776|ENSBTAG00000018531|ENSBTAG00000004131|ENSBTAG00000006642|ENSBTAG00000013472|ENSBTAG00000000948|ENSBTAG00000010991|ENSBTAG00000011913|ENSBTAG00000020641|ENSBTAG00000009495|ENSBTAG00000018137|ENSBTAG00000001292|ENSBTAG00000018823|ENSBTAG00000009475|ENSBTAG00000014093|ENSBTAG00000019956|ENSBTAG00000002258|ENSBTAG00000030674|ENSBTAG00000015228|ENSBTAG00000020914|ENSBTAG00000011883|ENSBTAG00000002255|ENSBTAG00000046588|ENSBTAG00000009991|ENSBTAG00000006189|ENSBTAG00000012403|ENSBTAG00000010812|ENSBTAG00000005419|ENSBTAG00000005002|ENSBTAG00000017531|ENSBTAG00000008833|ENSBTAG00000000786|ENSBTAG00000008792|ENSBTAG00000010345|ENSBTAG00000019554|ENSBTAG00000000111|ENSBTAG00000011525|ENSBTAG00000039808|ENSBTAG00000019603|ENSBTAG00000009997|ENSBTAG00000008683|ENSBTAG00000014464|ENSBTAG00000016069|ENSBTAG00000000132|ENSBTAG00000008039|ENSBTAG00000000123|ENSBTAG00000003994|ENSBTAG00000013980|ENSBTAG00000019023|ENSBTAG00000018994</Data></Cell>
   </Row>
   <Row ss:AutoFitHeight="0" ss:Height="15">
    <Cell ss:StyleID="s65"><Data ss:Type="String">apoptotic process</Data></Cell>
    <Cell ss:StyleID="s66"><Data ss:Type="Number">44</Data></Cell>
    <Cell ss:StyleID="s66"><Data ss:Type="Number">1.90007685216E-4</Data></Cell>
    <Cell ss:StyleID="s66"><Data ss:Type="Number">7.9019862772700001E-3</Data></Cell>
    <Cell ss:StyleID="s65"><Data ss:Type="String">ENSBTAG00000012771|ENSBTAG00000000259|ENSBTAG00000005970|ENSBTAG00000000396|ENSBTAG00000009760|ENSBTAG00000000163|ENSBTAG00000046037|ENSBTAG00000013208|ENSBTAG00000002473|ENSBTAG00000003994|ENSBTAG00000010989|ENSBTAG00000000312|ENSBTAG00000010531|ENSBTAG00000009768|ENSBTAG00000001292|ENSBTAG00000020979|ENSBTAG00000022613|ENSBTAG00000001595|ENSBTAG00000025462|ENSBTAG00000015228|ENSBTAG00000001854|ENSBTAG00000021527|ENSBTAG00000010812|ENSBTAG00000006599|ENSBTAG00000003033|ENSBTAG00000018563|ENSBTAG00000002650|ENSBTAG00000016227|ENSBTAG00000008816|ENSBTAG00000010498|ENSBTAG00000008353|ENSBTAG00000018049|ENSBTAG00000008625|ENSBTAG00000011343|ENSBTAG00000007554|ENSBTAG00000016069|ENSBTAG00000008703|ENSBTAG00000008409|ENSBTAG00000011082|ENSBTAG00000021853|ENSBTAG00000047766|ENSBTAG00000025434|ENSBTAG00000008172|ENSBTAG00000018994</Data></Cell>
   </Row>
   <Row ss:AutoFitHeight="0" ss:Height="15">
    <Cell ss:StyleID="s65"><Data ss:Type="String">organic substance transport</Data></Cell>
    <Cell ss:StyleID="s66"><Data ss:Type="Number">59</Data></Cell>
    <Cell ss:StyleID="s66"><Data ss:Type="Number">1.9180669968199999E-4</Data></Cell>
    <Cell ss:StyleID="s66"><Data ss:Type="Number">7.9074396799299999E-3</Data></Cell>
    <Cell ss:StyleID="s65"><Data ss:Type="String">ENSBTAG00000012771|ENSBTAG00000000259|ENSBTAG00000002606|ENSBTAG00000020406|ENSBTAG00000013029|ENSBTAG00000006690|ENSBTAG00000021964|ENSBTAG00000002457|ENSBTAG00000017685|ENSBTAG00000020558|ENSBTAG00000037570|ENSBTAG00000008788|ENSBTAG00000008909|ENSBTAG00000010989|ENSBTAG00000009104|ENSBTAG00000019665|ENSBTAG00000016388|ENSBTAG00000013103|ENSBTAG00000006642|ENSBTAG00000017866|ENSBTAG00000010991|ENSBTAG00000005970|ENSBTAG00000021325|ENSBTAG00000006556|ENSBTAG00000002258|ENSBTAG00000003708|ENSBTAG00000015228|ENSBTAG00000001829|ENSBTAG00000014318|ENSBTAG00000018322|ENSBTAG00000027879|ENSBTAG00000034323|ENSBTAG00000013054|ENSBTAG00000018563|ENSBTAG00000008833|ENSBTAG00000004344|ENSBTAG00000003619|ENSBTAG00000018471|ENSBTAG00000014971|ENSBTAG00000009886|ENSBTAG00000003074|ENSBTAG00000002348|ENSBTAG00000016683|ENSBTAG00000000854|ENSBTAG00000016061|ENSBTAG00000009997|ENSBTAG00000008353|ENSBTAG00000006350|ENSBTAG00000016069|ENSBTAG00000019770|ENSBTAG00000019125|ENSBTAG00000001815|ENSBTAG00000011082|ENSBTAG00000003177|ENSBTAG00000016864|ENSBTAG00000008150|ENSBTAG00000004829|ENSBTAG00000002650|ENSBTAG00000006881</Data></Cell>
   </Row>
   <Row ss:AutoFitHeight="0" ss:Height="15">
    <Cell ss:StyleID="s65"><Data ss:Type="String">positive regulation of response to stimulus</Data></Cell>
    <Cell ss:StyleID="s66"><Data ss:Type="Number">47</Data></Cell>
    <Cell ss:StyleID="s66"><Data ss:Type="Number">1.93639826142E-4</Data></Cell>
    <Cell ss:StyleID="s66"><Data ss:Type="Number">7.9141932391199998E-3</Data></Cell>
    <Cell ss:StyleID="s65"><Data ss:Type="String">ENSBTAG00000012771|ENSBTAG00000002606|ENSBTAG00000005970|ENSBTAG00000014113|ENSBTAG00000013029|ENSBTAG00000010866|ENSBTAG00000002333|ENSBTAG00000003994|ENSBTAG00000010989|ENSBTAG00000020406|ENSBTAG00000013103|ENSBTAG00000010543|ENSBTAG00000017866|ENSBTAG00000007909|ENSBTAG00000010531|ENSBTAG00000018137|ENSBTAG00000001815|ENSBTAG00000001292|ENSBTAG00000008544|ENSBTAG00000020979|ENSBTAG00000025462|ENSBTAG00000002258|ENSBTAG00000015228|ENSBTAG00000006599|ENSBTAG00000008142|ENSBTAG00000038639|ENSBTAG00000008703|ENSBTAG00000046580|ENSBTAG00000010812|ENSBTAG00000039513|ENSBTAG00000003033|ENSBTAG00000018563|ENSBTAG00000006694|ENSBTAG00000010361|ENSBTAG00000013732|ENSBTAG00000016227|ENSBTAG00000016683|ENSBTAG00000009991|ENSBTAG00000016061|ENSBTAG00000009997|ENSBTAG00000008625|ENSBTAG00000022255|ENSBTAG00000008409|ENSBTAG00000015032|ENSBTAG00000047766|ENSBTAG00000047412|ENSBTAG00000018994</Data></Cell>
   </Row>
   <Row ss:AutoFitHeight="0" ss:Height="15">
    <Cell ss:StyleID="s65"><Data ss:Type="String">regulation of signaling</Data></Cell>
    <Cell ss:StyleID="s66"><Data ss:Type="Number">65</Data></Cell>
    <Cell ss:StyleID="s66"><Data ss:Type="Number">2.0476835288199999E-4</Data></Cell>
    <Cell ss:StyleID="s66"><Data ss:Type="Number">8.2974936838899997E-3</Data></Cell>
    <Cell ss:StyleID="s65"><Data ss:Type="String">ENSBTAG00000012771|ENSBTAG00000002606|ENSBTAG00000020647|ENSBTAG00000020406|ENSBTAG00000013029|ENSBTAG00000000163|ENSBTAG00000000067|ENSBTAG00000021672|ENSBTAG00000010866|ENSBTAG00000003994|ENSBTAG00000010989|ENSBTAG00000009104|ENSBTAG00000019665|ENSBTAG00000014113|ENSBTAG00000000312|ENSBTAG00000008688|ENSBTAG00000006642|ENSBTAG00000010543|ENSBTAG00000017866|ENSBTAG00000007909|ENSBTAG00000010531|ENSBTAG00000001815|ENSBTAG00000001292|ENSBTAG00000001675|ENSBTAG00000020979|ENSBTAG00000004305|ENSBTAG00000005658|ENSBTAG00000001498|ENSBTAG00000025462|ENSBTAG00000002258|ENSBTAG00000008703|ENSBTAG00000015228|ENSBTAG00000006599|ENSBTAG00000005970|ENSBTAG00000021048|ENSBTAG00000046470|ENSBTAG00000038639|ENSBTAG00000021527|ENSBTAG00000013103|ENSBTAG00000046580|ENSBTAG00000010812|ENSBTAG00000039513|ENSBTAG00000017514|ENSBTAG00000003033|ENSBTAG00000018563|ENSBTAG00000010361|ENSBTAG00000013732|ENSBTAG00000016227|ENSBTAG00000016683|ENSBTAG00000005596|ENSBTAG00000009991|ENSBTAG00000006609|ENSBTAG00000016061|ENSBTAG00000009997|ENSBTAG00000007554|ENSBTAG00000008625|ENSBTAG00000046037|ENSBTAG00000022255|ENSBTAG00000008409|ENSBTAG00000046768|ENSBTAG00000011082|ENSBTAG00000008544|ENSBTAG00000047766|ENSBTAG00000047412|ENSBTAG00000018994</Data></Cell>
   </Row>
   <Row ss:AutoFitHeight="0" ss:Height="15">
    <Cell ss:StyleID="s65"><Data ss:Type="String">hormone binding</Data></Cell>
    <Cell ss:StyleID="s66"><Data ss:Type="Number">6</Data></Cell>
    <Cell ss:StyleID="s66"><Data ss:Type="Number">2.1431783808799999E-4</Data></Cell>
    <Cell ss:StyleID="s66"><Data ss:Type="Number">8.5488168613400001E-3</Data></Cell>
    <Cell ss:StyleID="s65"><Data ss:Type="String">ENSBTAG00000009050|ENSBTAG00000010498|ENSBTAG00000010991|ENSBTAG00000006234|ENSBTAG00000002457|ENSBTAG00000010989</Data></Cell>
   </Row>
   <Row ss:AutoFitHeight="0" ss:Height="15">
    <Cell ss:StyleID="s65"><Data ss:Type="String">extracellular vesicle</Data></Cell>
    <Cell ss:StyleID="s66"><Data ss:Type="Number">64</Data></Cell>
    <Cell ss:StyleID="s66"><Data ss:Type="Number">2.1498774346899999E-4</Data></Cell>
    <Cell ss:StyleID="s66"><Data ss:Type="Number">8.5488168613400001E-3</Data></Cell>
    <Cell ss:StyleID="s65"><Data ss:Type="String">ENSBTAG00000011986|ENSBTAG00000020406|ENSBTAG00000014713|ENSBTAG00000008127|ENSBTAG00000017077|ENSBTAG00000047502|ENSBTAG00000017685|ENSBTAG00000017056|ENSBTAG00000026266|ENSBTAG00000008788|ENSBTAG00000008945|ENSBTAG00000017200|ENSBTAG00000019665|ENSBTAG00000011802|ENSBTAG00000034776|ENSBTAG00000018531|ENSBTAG00000004131|ENSBTAG00000006642|ENSBTAG00000013472|ENSBTAG00000000948|ENSBTAG00000010991|ENSBTAG00000011913|ENSBTAG00000020641|ENSBTAG00000009495|ENSBTAG00000018137|ENSBTAG00000001292|ENSBTAG00000018823|ENSBTAG00000009475|ENSBTAG00000014093|ENSBTAG00000019956|ENSBTAG00000002258|ENSBTAG00000030674|ENSBTAG00000015228|ENSBTAG00000020914|ENSBTAG00000011883|ENSBTAG00000002255|ENSBTAG00000046588|ENSBTAG00000009991|ENSBTAG00000006189|ENSBTAG00000012403|ENSBTAG00000010812|ENSBTAG00000005419|ENSBTAG00000005002|ENSBTAG00000017531|ENSBTAG00000008833|ENSBTAG00000000786|ENSBTAG00000008792|ENSBTAG00000010345|ENSBTAG00000019554|ENSBTAG00000000111|ENSBTAG00000011525|ENSBTAG00000039808|ENSBTAG00000019603|ENSBTAG00000009997|ENSBTAG00000008683|ENSBTAG00000014464|ENSBTAG00000016069|ENSBTAG00000000132|ENSBTAG00000008039|ENSBTAG00000000123|ENSBTAG00000003994|ENSBTAG00000013980|ENSBTAG00000019023|ENSBTAG00000018994</Data></Cell>
   </Row>
   <Row ss:AutoFitHeight="0" ss:Height="15">
    <Cell ss:StyleID="s65"><Data ss:Type="String">regulation of protein metabolic process</Data></Cell>
    <Cell ss:StyleID="s66"><Data ss:Type="Number">61</Data></Cell>
    <Cell ss:StyleID="s66"><Data ss:Type="Number">2.1821446575E-4</Data></Cell>
    <Cell ss:StyleID="s66"><Data ss:Type="Number">8.5488168613400001E-3</Data></Cell>
    <Cell ss:StyleID="s65"><Data ss:Type="String">ENSBTAG00000012771|ENSBTAG00000018059|ENSBTAG00000020406|ENSBTAG00000000396|ENSBTAG00000013029|ENSBTAG00000000163|ENSBTAG00000004256|ENSBTAG00000008703|ENSBTAG00000010866|ENSBTAG00000003994|ENSBTAG00000022613|ENSBTAG00000009104|ENSBTAG00000005970|ENSBTAG00000014113|ENSBTAG00000004131|ENSBTAG00000006642|ENSBTAG00000010543|ENSBTAG00000017866|ENSBTAG00000006599|ENSBTAG00000013732|ENSBTAG00000018137|ENSBTAG00000001815|ENSBTAG00000001292|ENSBTAG00000020979|ENSBTAG00000045588|ENSBTAG00000025462|ENSBTAG00000002258|ENSBTAG00000015228|ENSBTAG00000021527|ENSBTAG00000020371|ENSBTAG00000018322|ENSBTAG00000019933|ENSBTAG00000001862|ENSBTAG00000003113|ENSBTAG00000018036|ENSBTAG00000006609|ENSBTAG00000017162|ENSBTAG00000017531|ENSBTAG00000017514|ENSBTAG00000003033|ENSBTAG00000018563|ENSBTAG00000000132|ENSBTAG00000004344|ENSBTAG00000019511|ENSBTAG00000016683|ENSBTAG00000039808|ENSBTAG00000013900|ENSBTAG00000014707|ENSBTAG00000008353|ENSBTAG00000007041|ENSBTAG00000047412|ENSBTAG00000039513|ENSBTAG00000007554|ENSBTAG00000018417|ENSBTAG00000022255|ENSBTAG00000008409|ENSBTAG00000017042|ENSBTAG00000008150|ENSBTAG00000025434|ENSBTAG00000008172|ENSBTAG00000018994</Data></Cell>
   </Row>
   <Row ss:AutoFitHeight="0" ss:Height="15">
    <Cell ss:StyleID="s65"><Data ss:Type="String">extracellular organelle</Data></Cell>
    <Cell ss:StyleID="s66"><Data ss:Type="Number">64</Data></Cell>
    <Cell ss:StyleID="s66"><Data ss:Type="Number">2.1949333387299999E-4</Data></Cell>
    <Cell ss:StyleID="s66"><Data ss:Type="Number">8.5488168613400001E-3</Data></Cell>
    <Cell ss:StyleID="s65"><Data ss:Type="String">ENSBTAG00000011986|ENSBTAG00000020406|ENSBTAG00000014713|ENSBTAG00000008127|ENSBTAG00000017077|ENSBTAG00000047502|ENSBTAG00000017685|ENSBTAG00000017056|ENSBTAG00000026266|ENSBTAG00000008788|ENSBTAG00000008945|ENSBTAG00000017200|ENSBTAG00000019665|ENSBTAG00000011802|ENSBTAG00000034776|ENSBTAG00000018531|ENSBTAG00000004131|ENSBTAG00000006642|ENSBTAG00000013472|ENSBTAG00000000948|ENSBTAG00000010991|ENSBTAG00000011913|ENSBTAG00000020641|ENSBTAG00000009495|ENSBTAG00000018137|ENSBTAG00000001292|ENSBTAG00000018823|ENSBTAG00000009475|ENSBTAG00000014093|ENSBTAG00000019956|ENSBTAG00000002258|ENSBTAG00000030674|ENSBTAG00000015228|ENSBTAG00000020914|ENSBTAG00000011883|ENSBTAG00000002255|ENSBTAG00000046588|ENSBTAG00000009991|ENSBTAG00000006189|ENSBTAG00000012403|ENSBTAG00000010812|ENSBTAG00000005419|ENSBTAG00000005002|ENSBTAG00000017531|ENSBTAG00000008833|ENSBTAG00000000786|ENSBTAG00000008792|ENSBTAG00000010345|ENSBTAG00000019554|ENSBTAG00000000111|ENSBTAG00000011525|ENSBTAG00000039808|ENSBTAG00000019603|ENSBTAG00000009997|ENSBTAG00000008683|ENSBTAG00000014464|ENSBTAG00000016069|ENSBTAG00000000132|ENSBTAG00000008039|ENSBTAG00000000123|ENSBTAG00000003994|ENSBTAG00000013980|ENSBTAG00000019023|ENSBTAG00000018994</Data></Cell>
   </Row>
   <Row ss:AutoFitHeight="0" ss:Height="15">
    <Cell ss:StyleID="s65"><Data ss:Type="String">steroid hydroxylase activity</Data></Cell>
    <Cell ss:StyleID="s66"><Data ss:Type="Number">5</Data></Cell>
    <Cell ss:StyleID="s66"><Data ss:Type="Number">2.19986428408E-4</Data></Cell>
    <Cell ss:StyleID="s66"><Data ss:Type="Number">8.5488168613400001E-3</Data></Cell>
    <Cell ss:StyleID="s65"><Data ss:Type="String">ENSBTAG00000012972|ENSBTAG00000005287|ENSBTAG00000037795|ENSBTAG00000024700|ENSBTAG00000006934</Data></Cell>
   </Row>
   <Row ss:AutoFitHeight="0" ss:Height="15">
    <Cell ss:StyleID="s65"><Data ss:Type="String">transport</Data></Cell>
    <Cell ss:StyleID="s66"><Data ss:Type="Number">97</Data></Cell>
    <Cell ss:StyleID="s66"><Data ss:Type="Number">2.2399741922499999E-4</Data></Cell>
    <Cell ss:StyleID="s66"><Data ss:Type="Number">8.58352418956E-3</Data></Cell>
    <Cell ss:StyleID="s65"><Data ss:Type="String">ENSBTAG00000003749|ENSBTAG00000020406|ENSBTAG00000017680|ENSBTAG00000002457|ENSBTAG00000017685|ENSBTAG00000008788|ENSBTAG00000009104|ENSBTAG00000010991|ENSBTAG00000006556|ENSBTAG00000012805|ENSBTAG00000015228|ENSBTAG00000014318|ENSBTAG00000018322|ENSBTAG00000038748|ENSBTAG00000004598|ENSBTAG00000017514|ENSBTAG00000034323|ENSBTAG00000003619|ENSBTAG00000004344|ENSBTAG00000020558|ENSBTAG00000002348|ENSBTAG00000016683|ENSBTAG00000016061|ENSBTAG00000009997|ENSBTAG00000046037|ENSBTAG00000019125|ENSBTAG00000011082|ENSBTAG00000020391|ENSBTAG00000016864|ENSBTAG00000004829|ENSBTAG00000012771|ENSBTAG00000016069|ENSBTAG00000013208|ENSBTAG00000019665|ENSBTAG00000013103|ENSBTAG00000001013|ENSBTAG00000001829|ENSBTAG00000011883|ENSBTAG00000038639|ENSBTAG00000010812|ENSBTAG00000013054|ENSBTAG00000018563|ENSBTAG00000006690|ENSBTAG00000003074|ENSBTAG00000039808|ENSBTAG00000010498|ENSBTAG00000008353|ENSBTAG00000006350|ENSBTAG00000000973|ENSBTAG00000001815|ENSBTAG00000003177|ENSBTAG00000000259|ENSBTAG00000014113|ENSBTAG00000013029|ENSBTAG00000002650|ENSBTAG00000021964|ENSBTAG00000008909|ENSBTAG00000016388|ENSBTAG00000007616|ENSBTAG00000003708|ENSBTAG00000021323|ENSBTAG00000021325|ENSBTAG00000002258|ENSBTAG00000019770|ENSBTAG00000008833|ENSBTAG00000014971|ENSBTAG00000011525|ENSBTAG00000016048|ENSBTAG00000017866|ENSBTAG00000016716|ENSBTAG00000009423|ENSBTAG00000018471|ENSBTAG00000000854|ENSBTAG00000002606|ENSBTAG00000008127|ENSBTAG00000014464|ENSBTAG00000037570|ENSBTAG00000010989|ENSBTAG00000021048|ENSBTAG00000006642|ENSBTAG00000001292|ENSBTAG00000005970|ENSBTAG00000009886|ENSBTAG00000001117|ENSBTAG00000001592|ENSBTAG00000027879|ENSBTAG00000017162|ENSBTAG00000046419|ENSBTAG00000004680|ENSBTAG00000017042|ENSBTAG00000000345|ENSBTAG00000018723|ENSBTAG00000046010|ENSBTAG00000008726|ENSBTAG00000008150|ENSBTAG00000014782|ENSBTAG00000006881</Data></Cell>
   </Row>
   <Row ss:AutoFitHeight="0" ss:Height="15">
    <Cell ss:StyleID="s65"><Data ss:Type="String">response to topologically incorrect protein</Data></Cell>
    <Cell ss:StyleID="s66"><Data ss:Type="Number">9</Data></Cell>
    <Cell ss:StyleID="s66"><Data ss:Type="Number">2.2643876592499999E-4</Data></Cell>
    <Cell ss:StyleID="s66"><Data ss:Type="Number">8.58352418956E-3</Data></Cell>
    <Cell ss:StyleID="s65"><Data ss:Type="String">ENSBTAG00000046010|ENSBTAG00000010215|ENSBTAG00000000067|ENSBTAG00000005970|ENSBTAG00000017514|ENSBTAG00000031797|ENSBTAG00000008703|ENSBTAG00000010989|ENSBTAG00000009104</Data></Cell>
   </Row>
   <Row ss:AutoFitHeight="0" ss:Height="15">
    <Cell ss:StyleID="s65"><Data ss:Type="String">response to transition metal nanoparticle</Data></Cell>
    <Cell ss:StyleID="s66"><Data ss:Type="Number">7</Data></Cell>
    <Cell ss:StyleID="s66"><Data ss:Type="Number">2.27478756932E-4</Data></Cell>
    <Cell ss:StyleID="s66"><Data ss:Type="Number">8.58352418956E-3</Data></Cell>
    <Cell ss:StyleID="s65"><Data ss:Type="String">ENSBTAG00000010498|ENSBTAG00000023659|ENSBTAG00000005419|ENSBTAG00000038067|ENSBTAG00000001595|ENSBTAG00000017042|ENSBTAG00000001013</Data></Cell>
   </Row>
   <Row ss:AutoFitHeight="0" ss:Height="15">
    <Cell ss:StyleID="s65"><Data ss:Type="String">regulation of cellular ketone metabolic process</Data></Cell>
    <Cell ss:StyleID="s66"><Data ss:Type="Number">8</Data></Cell>
    <Cell ss:StyleID="s66"><Data ss:Type="Number">2.28121503456E-4</Data></Cell>
    <Cell ss:StyleID="s66"><Data ss:Type="Number">8.58352418956E-3</Data></Cell>
    <Cell ss:StyleID="s65"><Data ss:Type="String">ENSBTAG00000004248|ENSBTAG00000020558|ENSBTAG00000005287|ENSBTAG00000002258|ENSBTAG00000001592|ENSBTAG00000019770|ENSBTAG00000003072|ENSBTAG00000010543</Data></Cell>
   </Row>
   <Row ss:AutoFitHeight="0" ss:Height="15">
    <Cell ss:StyleID="s65"><Data ss:Type="String">immune system process</Data></Cell>
    <Cell ss:StyleID="s66"><Data ss:Type="Number">52</Data></Cell>
    <Cell ss:StyleID="s66"><Data ss:Type="Number">2.46959569657E-4</Data></Cell>
    <Cell ss:StyleID="s66"><Data ss:Type="Number">9.1941942570099994E-3</Data></Cell>
    <Cell ss:StyleID="s65"><Data ss:Type="String">ENSBTAG00000012771|ENSBTAG00000000259|ENSBTAG00000002606|ENSBTAG00000018059|ENSBTAG00000020406|ENSBTAG00000005990|ENSBTAG00000000163|ENSBTAG00000018137|ENSBTAG00000021964|ENSBTAG00000017367|ENSBTAG00000001626|ENSBTAG00000010989|ENSBTAG00000021048|ENSBTAG00000014113|ENSBTAG00000018531|ENSBTAG00000006751|ENSBTAG00000008703|ENSBTAG00000009768|ENSBTAG00000001815|ENSBTAG00000001292|ENSBTAG00000020979|ENSBTAG00000045588|ENSBTAG00000002258|ENSBTAG00000015228|ENSBTAG00000046580|ENSBTAG00000008142|ENSBTAG00000005970|ENSBTAG00000046470|ENSBTAG00000001854|ENSBTAG00000038639|ENSBTAG00000018563|ENSBTAG00000014707|ENSBTAG00000006694|ENSBTAG00000010361|ENSBTAG00000016864|ENSBTAG00000016683|ENSBTAG00000005596|ENSBTAG00000013900|ENSBTAG00000010498|ENSBTAG00000016061|ENSBTAG00000030913|ENSBTAG00000008353|ENSBTAG00000018049|ENSBTAG00000047412|ENSBTAG00000008471|ENSBTAG00000012119|ENSBTAG00000006354|ENSBTAG00000017866|ENSBTAG00000008409|ENSBTAG00000015032|ENSBTAG00000025434|ENSBTAG00000018994</Data></Cell>
   </Row>
   <Row ss:AutoFitHeight="0" ss:Height="15">
    <Cell ss:StyleID="s65"><Data ss:Type="String">programmed cell death</Data></Cell>
    <Cell ss:StyleID="s66"><Data ss:Type="Number">44</Data></Cell>
    <Cell ss:StyleID="s66"><Data ss:Type="Number">2.4822966987900002E-4</Data></Cell>
    <Cell ss:StyleID="s66"><Data ss:Type="Number">9.1941942570099994E-3</Data></Cell>
    <Cell ss:StyleID="s65"><Data ss:Type="String">ENSBTAG00000012771|ENSBTAG00000000259|ENSBTAG00000005970|ENSBTAG00000000396|ENSBTAG00000009760|ENSBTAG00000000163|ENSBTAG00000046037|ENSBTAG00000013208|ENSBTAG00000002473|ENSBTAG00000003994|ENSBTAG00000010989|ENSBTAG00000000312|ENSBTAG00000010531|ENSBTAG00000009768|ENSBTAG00000001292|ENSBTAG00000020979|ENSBTAG00000022613|ENSBTAG00000001595|ENSBTAG00000025462|ENSBTAG00000015228|ENSBTAG00000001854|ENSBTAG00000021527|ENSBTAG00000010812|ENSBTAG00000006599|ENSBTAG00000003033|ENSBTAG00000018563|ENSBTAG00000002650|ENSBTAG00000016227|ENSBTAG00000008816|ENSBTAG00000010498|ENSBTAG00000008353|ENSBTAG00000018049|ENSBTAG00000008625|ENSBTAG00000011343|ENSBTAG00000007554|ENSBTAG00000016069|ENSBTAG00000008703|ENSBTAG00000008409|ENSBTAG00000011082|ENSBTAG00000021853|ENSBTAG00000047766|ENSBTAG00000025434|ENSBTAG00000008172|ENSBTAG00000018994</Data></Cell>
   </Row>
   <Row ss:AutoFitHeight="0" ss:Height="15">
    <Cell ss:StyleID="s65"><Data ss:Type="String">response to molecule of bacterial origin</Data></Cell>
    <Cell ss:StyleID="s66"><Data ss:Type="Number">13</Data></Cell>
    <Cell ss:StyleID="s66"><Data ss:Type="Number">2.5390159158900002E-4</Data></Cell>
    <Cell ss:StyleID="s66"><Data ss:Type="Number">9.3313755482599993E-3</Data></Cell>
    <Cell ss:StyleID="s65"><Data ss:Type="String">ENSBTAG00000011986|ENSBTAG00000018059|ENSBTAG00000038639|ENSBTAG00000001292|ENSBTAG00000017680|ENSBTAG00000020979|ENSBTAG00000005998|ENSBTAG00000017866|ENSBTAG00000016864|ENSBTAG00000015032|ENSBTAG00000019979|ENSBTAG00000005970|ENSBTAG00000016683</Data></Cell>
   </Row>
   <Row ss:AutoFitHeight="0" ss:Height="15">
    <Cell ss:StyleID="s65"><Data ss:Type="String">biological regulation</Data></Cell>
    <Cell ss:StyleID="s66"><Data ss:Type="Number">214</Data></Cell>
    <Cell ss:StyleID="s66"><Data ss:Type="Number">2.86813254974E-4</Data></Cell>
    <Cell ss:StyleID="s66"><Data ss:Type="Number">1.03901687787E-2</Data></Cell>
    <Cell ss:StyleID="s65"><Data ss:Type="String">ENSBTAG00000003994|ENSBTAG00000011986|ENSBTAG00000020647|ENSBTAG00000020406|ENSBTAG00000005990|ENSBTAG00000017680|ENSBTAG00000021672|ENSBTAG00000005998|ENSBTAG00000038067|ENSBTAG00000017685|ENSBTAG00000025035|ENSBTAG00000003749|ENSBTAG00000045588|ENSBTAG00000017200|ENSBTAG00000006136|ENSBTAG00000017566|ENSBTAG00000034776|ENSBTAG00000018531|ENSBTAG00000013472|ENSBTAG00000007665|ENSBTAG00000010991|ENSBTAG00000006904|ENSBTAG00000030913|ENSBTAG00000008544|ENSBTAG00000021204|ENSBTAG00000012805|ENSBTAG00000015228|ENSBTAG00000014318|ENSBTAG00000018322|ENSBTAG00000008142|ENSBTAG00000003113|ENSBTAG00000009104|ENSBTAG00000017514|ENSBTAG00000034323|ENSBTAG00000004344|ENSBTAG00000019511|ENSBTAG00000020558|ENSBTAG00000020495|ENSBTAG00000002348|ENSBTAG00000016683|ENSBTAG00000005596|ENSBTAG00000009991|ENSBTAG00000016061|ENSBTAG00000010606|ENSBTAG00000009997|ENSBTAG00000007554|ENSBTAG00000000067|ENSBTAG00000031679|ENSBTAG00000016069|ENSBTAG00000002417|ENSBTAG00000008703|ENSBTAG00000045989|ENSBTAG00000011082|ENSBTAG00000015032|ENSBTAG00000025434|ENSBTAG00000008172|ENSBTAG00000014831|ENSBTAG00000012771|ENSBTAG00000007909|ENSBTAG00000014713|ENSBTAG00000047739|ENSBTAG00000046037|ENSBTAG00000013208|ENSBTAG00000010866|ENSBTAG00000006234|ENSBTAG00000002473|ENSBTAG00000003809|ENSBTAG00000006934|ENSBTAG00000019665|ENSBTAG00000000312|ENSBTAG00000004131|ENSBTAG00000012265|ENSBTAG00000010543|ENSBTAG00000009050|ENSBTAG00000000948|ENSBTAG00000004248|ENSBTAG00000048062|ENSBTAG00000018059|ENSBTAG00000022613|ENSBTAG00000001498|ENSBTAG00000005287|ENSBTAG00000000074|ENSBTAG00000001829|ENSBTAG00000010069|ENSBTAG00000020166|ENSBTAG00000011883|ENSBTAG00000031863|ENSBTAG00000038639|ENSBTAG00000021487|ENSBTAG00000004246|ENSBTAG00000021527|ENSBTAG00000010812|ENSBTAG00000017531|ENSBTAG00000000072|ENSBTAG00000018563|ENSBTAG00000016229|ENSBTAG00000006694|ENSBTAG00000007584|ENSBTAG00000014848|ENSBTAG00000014088|ENSBTAG00000003072|ENSBTAG00000016227|ENSBTAG00000003151|ENSBTAG00000039808|ENSBTAG00000006609|ENSBTAG00000027625|ENSBTAG00000018137|ENSBTAG00000008353|ENSBTAG00000018049|ENSBTAG00000017042|ENSBTAG00000000973|ENSBTAG00000001815|ENSBTAG00000046768|ENSBTAG00000003177|ENSBTAG00000009520|ENSBTAG00000018036|ENSBTAG00000000259|ENSBTAG00000021323|ENSBTAG00000014113|ENSBTAG00000013029|ENSBTAG00000000163|ENSBTAG00000004256|ENSBTAG00000017866|ENSBTAG00000021964|ENSBTAG00000026266|ENSBTAG00000008909|ENSBTAG00000016388|ENSBTAG00000013103|ENSBTAG00000000995|ENSBTAG00000012104|ENSBTAG00000000396|ENSBTAG00000001675|ENSBTAG00000022227|ENSBTAG00000008816|ENSBTAG00000002258|ENSBTAG00000005816|ENSBTAG00000016864|ENSBTAG00000019770|ENSBTAG00000019933|ENSBTAG00000046470|ENSBTAG00000006189|ENSBTAG00000013900|ENSBTAG00000046580|ENSBTAG00000010498|ENSBTAG00000004305|ENSBTAG00000008833|ENSBTAG00000021118|ENSBTAG00000000565|ENSBTAG00000000986|ENSBTAG00000003719|ENSBTAG00000010215|ENSBTAG00000007041|ENSBTAG00000008625|ENSBTAG00000013168|ENSBTAG00000012119|ENSBTAG00000008039|ENSBTAG00000030744|ENSBTAG00000005425|ENSBTAG00000021853|ENSBTAG00000047766|ENSBTAG00000047412|ENSBTAG00000020371|ENSBTAG00000002606|ENSBTAG00000024096|ENSBTAG00000017077|ENSBTAG00000008122|ENSBTAG00000002333|ENSBTAG00000015405|ENSBTAG00000010989|ENSBTAG00000021048|ENSBTAG00000008726|ENSBTAG00000008688|ENSBTAG00000006642|ENSBTAG00000002650|ENSBTAG00000023929|ENSBTAG00000006599|ENSBTAG00000010531|ENSBTAG00000009768|ENSBTAG00000001292|ENSBTAG00000020979|ENSBTAG00000017970|ENSBTAG00000009886|ENSBTAG00000005658|ENSBTAG00000001595|ENSBTAG00000025462|ENSBTAG00000001592|ENSBTAG00000001013|ENSBTAG00000001862|ENSBTAG00000001146|ENSBTAG00000001854|ENSBTAG00000017162|ENSBTAG00000046419|ENSBTAG00000039513|ENSBTAG00000003033|ENSBTAG00000014707|ENSBTAG00000000132|ENSBTAG00000010361|ENSBTAG00000027182|ENSBTAG00000013732|ENSBTAG00000016801|ENSBTAG00000046010|ENSBTAG00000005970|ENSBTAG00000018653|ENSBTAG00000011116|ENSBTAG00000023659|ENSBTAG00000019700|ENSBTAG00000001052|ENSBTAG00000018417|ENSBTAG00000002849|ENSBTAG00000022255|ENSBTAG00000008409|ENSBTAG00000008150|ENSBTAG00000014782|ENSBTAG00000018994</Data></Cell>
   </Row>
   <Row ss:AutoFitHeight="0" ss:Height="15">
    <Cell ss:StyleID="s65"><Data ss:Type="String">single-organism carbohydrate metabolic process</Data></Cell>
    <Cell ss:StyleID="s66"><Data ss:Type="Number">23</Data></Cell>
    <Cell ss:StyleID="s66"><Data ss:Type="Number">2.8709388525800003E-4</Data></Cell>
    <Cell ss:StyleID="s66"><Data ss:Type="Number">1.03901687787E-2</Data></Cell>
    <Cell ss:StyleID="s65"><Data ss:Type="String">ENSBTAG00000000163|ENSBTAG00000000067|ENSBTAG00000008124|ENSBTAG00000017056|ENSBTAG00000003994|ENSBTAG00000014831|ENSBTAG00000009104|ENSBTAG00000006349|ENSBTAG00000019554|ENSBTAG00000001675|ENSBTAG00000014093|ENSBTAG00000013333|ENSBTAG00000046470|ENSBTAG00000039513|ENSBTAG00000007584|ENSBTAG00000010606|ENSBTAG00000048090|ENSBTAG00000019700|ENSBTAG00000016069|ENSBTAG00000005002|ENSBTAG00000031814|ENSBTAG00000011082|ENSBTAG00000019023</Data></Cell>
   </Row>
   <Row ss:AutoFitHeight="0" ss:Height="15">
    <Cell ss:StyleID="s65"><Data ss:Type="String">regulation of biological quality</Data></Cell>
    <Cell ss:StyleID="s66"><Data ss:Type="Number">72</Data></Cell>
    <Cell ss:StyleID="s66"><Data ss:Type="Number">2.9336436952699999E-4</Data></Cell>
    <Cell ss:StyleID="s66"><Data ss:Type="Number">1.05366702722E-2</Data></Cell>
    <Cell ss:StyleID="s65"><Data ss:Type="String">ENSBTAG00000012771|ENSBTAG00000011986|ENSBTAG00000003749|ENSBTAG00000014113|ENSBTAG00000005990|ENSBTAG00000013029|ENSBTAG00000017680|ENSBTAG00000005998|ENSBTAG00000017685|ENSBTAG00000002473|ENSBTAG00000026266|ENSBTAG00000010989|ENSBTAG00000017200|ENSBTAG00000019665|ENSBTAG00000016388|ENSBTAG00000021048|ENSBTAG00000000312|ENSBTAG00000034776|ENSBTAG00000018531|ENSBTAG00000006642|ENSBTAG00000013472|ENSBTAG00000009050|ENSBTAG00000017866|ENSBTAG00000012104|ENSBTAG00000000995|ENSBTAG00000010531|ENSBTAG00000001292|ENSBTAG00000001675|ENSBTAG00000022227|ENSBTAG00000009886|ENSBTAG00000005658|ENSBTAG00000001595|ENSBTAG00000005287|ENSBTAG00000002258|ENSBTAG00000006934|ENSBTAG00000012265|ENSBTAG00000015228|ENSBTAG00000017162|ENSBTAG00000019770|ENSBTAG00000018322|ENSBTAG00000001013|ENSBTAG00000005970|ENSBTAG00000031863|ENSBTAG00000006189|ENSBTAG00000007665|ENSBTAG00000046419|ENSBTAG00000009104|ENSBTAG00000010812|ENSBTAG00000010991|ENSBTAG00000017514|ENSBTAG00000034323|ENSBTAG00000014707|ENSBTAG00000038639|ENSBTAG00000021118|ENSBTAG00000003072|ENSBTAG00000000986|ENSBTAG00000002348|ENSBTAG00000016683|ENSBTAG00000013900|ENSBTAG00000010498|ENSBTAG00000009997|ENSBTAG00000007554|ENSBTAG00000019700|ENSBTAG00000046010|ENSBTAG00000046037|ENSBTAG00000017042|ENSBTAG00000022255|ENSBTAG00000008409|ENSBTAG00000045989|ENSBTAG00000003177|ENSBTAG00000006904|ENSBTAG00000025434</Data></Cell>
   </Row>
   <Row ss:AutoFitHeight="0" ss:Height="15">
    <Cell ss:StyleID="s65"><Data ss:Type="String">organic substance biosynthetic process</Data></Cell>
    <Cell ss:StyleID="s66"><Data ss:Type="Number">122</Data></Cell>
    <Cell ss:StyleID="s66"><Data ss:Type="Number">3.1766142902499999E-4</Data></Cell>
    <Cell ss:StyleID="s66"><Data ss:Type="Number">1.1323555150400001E-2</Data></Cell>
    <Cell ss:StyleID="s65"><Data ss:Type="String">ENSBTAG00000020406|ENSBTAG00000013303|ENSBTAG00000026375|ENSBTAG00000017685|ENSBTAG00000014831|ENSBTAG00000009104|ENSBTAG00000020166|ENSBTAG00000032026|ENSBTAG00000005344|ENSBTAG00000008544|ENSBTAG00000019956|ENSBTAG00000018036|ENSBTAG00000014318|ENSBTAG00000018322|ENSBTAG00000019979|ENSBTAG00000012403|ENSBTAG00000017514|ENSBTAG00000004344|ENSBTAG00000019511|ENSBTAG00000020558|ENSBTAG00000016683|ENSBTAG00000009991|ENSBTAG00000048090|ENSBTAG00000031679|ENSBTAG00000046037|ENSBTAG00000006234|ENSBTAG00000008703|ENSBTAG00000011082|ENSBTAG00000009911|ENSBTAG00000001626|ENSBTAG00000025434|ENSBTAG00000007934|ENSBTAG00000047739|ENSBTAG00000000067|ENSBTAG00000013208|ENSBTAG00000010866|ENSBTAG00000006934|ENSBTAG00000031814|ENSBTAG00000008688|ENSBTAG00000004131|ENSBTAG00000010543|ENSBTAG00000001146|ENSBTAG00000021487|ENSBTAG00000048062|ENSBTAG00000005287|ENSBTAG00000010069|ENSBTAG00000004248|ENSBTAG00000000074|ENSBTAG00000015980|ENSBTAG00000007909|ENSBTAG00000000072|ENSBTAG00000018563|ENSBTAG00000015505|ENSBTAG00000014848|ENSBTAG00000002650|ENSBTAG00000003072|ENSBTAG00000016227|ENSBTAG00000006928|ENSBTAG00000013900|ENSBTAG00000010498|ENSBTAG00000008353|ENSBTAG00000045728|ENSBTAG00000001815|ENSBTAG00000003177|ENSBTAG00000009520|ENSBTAG00000005425|ENSBTAG00000013029|ENSBTAG00000004256|ENSBTAG00000013103|ENSBTAG00000015228|ENSBTAG00000006349|ENSBTAG00000012104|ENSBTAG00000000396|ENSBTAG00000002258|ENSBTAG00000030674|ENSBTAG00000005816|ENSBTAG00000019770|ENSBTAG00000019933|ENSBTAG00000002255|ENSBTAG00000013333|ENSBTAG00000046470|ENSBTAG00000017442|ENSBTAG00000001405|ENSBTAG00000016069|ENSBTAG00000000565|ENSBTAG00000011832|ENSBTAG00000006374|ENSBTAG00000013168|ENSBTAG00000044179|ENSBTAG00000008039|ENSBTAG00000030744|ENSBTAG00000047412|ENSBTAG00000020371|ENSBTAG00000008124|ENSBTAG00000002333|ENSBTAG00000010989|ENSBTAG00000021048|ENSBTAG00000013732|ENSBTAG00000023929|ENSBTAG00000010531|ENSBTAG00000001292|ENSBTAG00000005970|ENSBTAG00000001592|ENSBTAG00000027879|ENSBTAG00000039513|ENSBTAG00000015314|ENSBTAG00000000132|ENSBTAG00000010361|ENSBTAG00000018723|ENSBTAG00000027182|ENSBTAG00000019554|ENSBTAG00000008150|ENSBTAG00000046010|ENSBTAG00000000186|ENSBTAG00000010215|ENSBTAG00000019700|ENSBTAG00000001052|ENSBTAG00000002849|ENSBTAG00000022255|ENSBTAG00000008409|ENSBTAG00000016801|ENSBTAG00000019023</Data></Cell>
   </Row>
   <Row ss:AutoFitHeight="0" ss:Height="15">
    <Cell ss:StyleID="s65"><Data ss:Type="String">membrane</Data></Cell>
    <Cell ss:StyleID="s66"><Data ss:Type="Number">187</Data></Cell>
    <Cell ss:StyleID="s66"><Data ss:Type="Number">3.3518946767800001E-4</Data></Cell>
    <Cell ss:StyleID="s66"><Data ss:Type="Number">1.1859203479600001E-2</Data></Cell>
    <Cell ss:StyleID="s65"><Data ss:Type="String">ENSBTAG00000014522|ENSBTAG00000011986|ENSBTAG00000020647|ENSBTAG00000020406|ENSBTAG00000005990|ENSBTAG00000017680|ENSBTAG00000017115|ENSBTAG00000021672|ENSBTAG00000002457|ENSBTAG00000017685|ENSBTAG00000015991|ENSBTAG00000025035|ENSBTAG00000003749|ENSBTAG00000045588|ENSBTAG00000009104|ENSBTAG00000007665|ENSBTAG00000030913|ENSBTAG00000021204|ENSBTAG00000006556|ENSBTAG00000009475|ENSBTAG00000014093|ENSBTAG00000012805|ENSBTAG00000012804|ENSBTAG00000015228|ENSBTAG00000001626|ENSBTAG00000014318|ENSBTAG00000018322|ENSBTAG00000004598|ENSBTAG00000000153|ENSBTAG00000014529|ENSBTAG00000008703|ENSBTAG00000017514|ENSBTAG00000034323|ENSBTAG00000003619|ENSBTAG00000004344|ENSBTAG00000017367|ENSBTAG00000001258|ENSBTAG00000020495|ENSBTAG00000002348|ENSBTAG00000016683|ENSBTAG00000011765|ENSBTAG00000019603|ENSBTAG00000016061|ENSBTAG00000009997|ENSBTAG00000007554|ENSBTAG00000012972|ENSBTAG00000016069|ENSBTAG00000006234|ENSBTAG00000019125|ENSBTAG00000008788|ENSBTAG00000011082|ENSBTAG00000020391|ENSBTAG00000016864|ENSBTAG00000027879|ENSBTAG00000004829|ENSBTAG00000012771|ENSBTAG00000007934|ENSBTAG00000046037|ENSBTAG00000013208|ENSBTAG00000000061|ENSBTAG00000003809|ENSBTAG00000006934|ENSBTAG00000011805|ENSBTAG00000011802|ENSBTAG00000005970|ENSBTAG00000000312|ENSBTAG00000004131|ENSBTAG00000010543|ENSBTAG00000009050|ENSBTAG00000000948|ENSBTAG00000018059|ENSBTAG00000022613|ENSBTAG00000001498|ENSBTAG00000005287|ENSBTAG00000045989|ENSBTAG00000001829|ENSBTAG00000015505|ENSBTAG00000005145|ENSBTAG00000011883|ENSBTAG00000021481|ENSBTAG00000031863|ENSBTAG00000038639|ENSBTAG00000021527|ENSBTAG00000010812|ENSBTAG00000011951|ENSBTAG00000039513|ENSBTAG00000012069|ENSBTAG00000018563|ENSBTAG00000016229|ENSBTAG00000015032|ENSBTAG00000003072|ENSBTAG00000013054|ENSBTAG00000003074|ENSBTAG00000048059|ENSBTAG00000019460|ENSBTAG00000006609|ENSBTAG00000001405|ENSBTAG00000016048|ENSBTAG00000013167|ENSBTAG00000006350|ENSBTAG00000045728|ENSBTAG00000000973|ENSBTAG00000001815|ENSBTAG00000003177|ENSBTAG00000009520|ENSBTAG00000018036|ENSBTAG00000006690|ENSBTAG00000021964|ENSBTAG00000002417|ENSBTAG00000016388|ENSBTAG00000006072|ENSBTAG00000010234|ENSBTAG00000003708|ENSBTAG00000039090|ENSBTAG00000006349|ENSBTAG00000007909|ENSBTAG00000016139|ENSBTAG00000022227|ENSBTAG00000021325|ENSBTAG00000006189|ENSBTAG00000000067|ENSBTAG00000044179|ENSBTAG00000047502|ENSBTAG00000032557|ENSBTAG00000005419|ENSBTAG00000004305|ENSBTAG00000031295|ENSBTAG00000014971|ENSBTAG00000003151|ENSBTAG00000019798|ENSBTAG00000011525|ENSBTAG00000005718|ENSBTAG00000008683|ENSBTAG00000012119|ENSBTAG00000017866|ENSBTAG00000009423|ENSBTAG00000018471|ENSBTAG00000047766|ENSBTAG00000000854|ENSBTAG00000047412|ENSBTAG00000010989|ENSBTAG00000002606|ENSBTAG00000008124|ENSBTAG00000008122|ENSBTAG00000014464|ENSBTAG00000037570|ENSBTAG00000015405|ENSBTAG00000004272|ENSBTAG00000013732|ENSBTAG00000006642|ENSBTAG00000020755|ENSBTAG00000010531|ENSBTAG00000009495|ENSBTAG00000011116|ENSBTAG00000020979|ENSBTAG00000009886|ENSBTAG00000005658|ENSBTAG00000019015|ENSBTAG00000001592|ENSBTAG00000017468|ENSBTAG00000001013|ENSBTAG00000016481|ENSBTAG00000001862|ENSBTAG00000001410|ENSBTAG00000007616|ENSBTAG00000017162|ENSBTAG00000046419|ENSBTAG00000015094|ENSBTAG00000004680|ENSBTAG00000000132|ENSBTAG00000015828|ENSBTAG00000010361|ENSBTAG00000000345|ENSBTAG00000018723|ENSBTAG00000010498|ENSBTAG00000011913|ENSBTAG00000000186|ENSBTAG00000010215|ENSBTAG00000019700|ENSBTAG00000001052|ENSBTAG00000018417|ENSBTAG00000008726|ENSBTAG00000022255|ENSBTAG00000027625|ENSBTAG00000018994|ENSBTAG00000014782|ENSBTAG00000006881</Data></Cell>
   </Row>
   <Row ss:AutoFitHeight="0" ss:Height="15">
    <Cell ss:StyleID="s65"><Data ss:Type="String">carbohydrate metabolic process</Data></Cell>
    <Cell ss:StyleID="s66"><Data ss:Type="Number">26</Data></Cell>
    <Cell ss:StyleID="s66"><Data ss:Type="Number">3.41224989047E-4</Data></Cell>
    <Cell ss:StyleID="s66"><Data ss:Type="Number">1.1983316096799999E-2</Data></Cell>
    <Cell ss:StyleID="s65"><Data ss:Type="String">ENSBTAG00000000259|ENSBTAG00000000163|ENSBTAG00000000067|ENSBTAG00000008124|ENSBTAG00000017056|ENSBTAG00000003994|ENSBTAG00000014831|ENSBTAG00000009104|ENSBTAG00000006349|ENSBTAG00000019554|ENSBTAG00000008683|ENSBTAG00000001675|ENSBTAG00000014093|ENSBTAG00000013333|ENSBTAG00000046470|ENSBTAG00000039513|ENSBTAG00000007584|ENSBTAG00000019603|ENSBTAG00000010606|ENSBTAG00000048090|ENSBTAG00000019700|ENSBTAG00000016069|ENSBTAG00000005002|ENSBTAG00000031814|ENSBTAG00000011082|ENSBTAG00000019023</Data></Cell>
   </Row>
   <Row ss:AutoFitHeight="0" ss:Height="15">
    <Cell ss:StyleID="s65"><Data ss:Type="String">negative regulation of viral genome replication</Data></Cell>
    <Cell ss:StyleID="s66"><Data ss:Type="Number">5</Data></Cell>
    <Cell ss:StyleID="s66"><Data ss:Type="Number">3.6586009783600001E-4</Data></Cell>
    <Cell ss:StyleID="s66"><Data ss:Type="Number">1.26035718183E-2</Data></Cell>
    <Cell ss:StyleID="s65"><Data ss:Type="String">ENSBTAG00000001292|ENSBTAG00000014707|ENSBTAG00000016061|ENSBTAG00000030913|ENSBTAG00000008703</Data></Cell>
   </Row>
   <Row ss:AutoFitHeight="0" ss:Height="15">
    <Cell ss:StyleID="s65"><Data ss:Type="String">regulation of fatty acid biosynthetic process</Data></Cell>
    <Cell ss:StyleID="s66"><Data ss:Type="Number">5</Data></Cell>
    <Cell ss:StyleID="s66"><Data ss:Type="Number">3.6586009783600001E-4</Data></Cell>
    <Cell ss:StyleID="s66"><Data ss:Type="Number">1.26035718183E-2</Data></Cell>
    <Cell ss:StyleID="s65"><Data ss:Type="String">ENSBTAG00000019770|ENSBTAG00000020558|ENSBTAG00000003072|ENSBTAG00000002258|ENSBTAG00000001592</Data></Cell>
   </Row>
   <Row ss:AutoFitHeight="0" ss:Height="15">
    <Cell ss:StyleID="s65"><Data ss:Type="String">heme binding</Data></Cell>
    <Cell ss:StyleID="s66"><Data ss:Type="Number">10</Data></Cell>
    <Cell ss:StyleID="s66"><Data ss:Type="Number">3.6686203563000001E-4</Data></Cell>
    <Cell ss:StyleID="s66"><Data ss:Type="Number">1.26035718183E-2</Data></Cell>
    <Cell ss:StyleID="s65"><Data ss:Type="String">ENSBTAG00000010531|ENSBTAG00000012972|ENSBTAG00000017680|ENSBTAG00000006934|ENSBTAG00000022613|ENSBTAG00000005287|ENSBTAG00000021118|ENSBTAG00000024700|ENSBTAG00000037795|ENSBTAG00000038748</Data></Cell>
   </Row>
   <Row ss:AutoFitHeight="0" ss:Height="15">
    <Cell ss:StyleID="s65"><Data ss:Type="String">cytoplasmic part</Data></Cell>
    <Cell ss:StyleID="s66"><Data ss:Type="Number">149</Data></Cell>
    <Cell ss:StyleID="s66"><Data ss:Type="Number">3.69824562229E-4</Data></Cell>
    <Cell ss:StyleID="s66"><Data ss:Type="Number">1.2613944241199999E-2</Data></Cell>
    <Cell ss:StyleID="s65"><Data ss:Type="String">ENSBTAG00000014522|ENSBTAG00000017866|ENSBTAG00000020406|ENSBTAG00000005990|ENSBTAG00000005998|ENSBTAG00000002457|ENSBTAG00000017685|ENSBTAG00000008945|ENSBTAG00000009104|ENSBTAG00000006136|ENSBTAG00000034776|ENSBTAG00000005344|ENSBTAG00000030913|ENSBTAG00000032996|ENSBTAG00000006556|ENSBTAG00000014093|ENSBTAG00000015228|ENSBTAG00000014318|ENSBTAG00000018322|ENSBTAG00000019979|ENSBTAG00000038748|ENSBTAG00000004598|ENSBTAG00000003619|ENSBTAG00000004344|ENSBTAG00000038067|ENSBTAG00000001258|ENSBTAG00000016683|ENSBTAG00000011765|ENSBTAG00000019603|ENSBTAG00000016061|ENSBTAG00000007554|ENSBTAG00000012972|ENSBTAG00000046037|ENSBTAG00000002417|ENSBTAG00000008703|ENSBTAG00000011082|ENSBTAG00000015032|ENSBTAG00000004829|ENSBTAG00000007934|ENSBTAG00000000067|ENSBTAG00000013208|ENSBTAG00000006234|ENSBTAG00000006934|ENSBTAG00000011802|ENSBTAG00000001854|ENSBTAG00000000312|ENSBTAG00000000313|ENSBTAG00000004131|ENSBTAG00000012265|ENSBTAG00000010543|ENSBTAG00000000948|ENSBTAG00000022613|ENSBTAG00000005287|ENSBTAG00000015505|ENSBTAG00000011883|ENSBTAG00000004248|ENSBTAG00000015980|ENSBTAG00000010812|ENSBTAG00000000072|ENSBTAG00000016069|ENSBTAG00000006694|ENSBTAG00000006690|ENSBTAG00000003072|ENSBTAG00000003151|ENSBTAG00000019460|ENSBTAG00000013900|ENSBTAG00000010498|ENSBTAG00000016048|ENSBTAG00000003177|ENSBTAG00000013980|ENSBTAG00000018036|ENSBTAG00000013029|ENSBTAG00000000163|ENSBTAG00000002650|ENSBTAG00000026266|ENSBTAG00000008909|ENSBTAG00000003809|ENSBTAG00000006072|ENSBTAG00000010234|ENSBTAG00000003708|ENSBTAG00000015991|ENSBTAG00000021323|ENSBTAG00000006928|ENSBTAG00000002258|ENSBTAG00000030674|ENSBTAG00000006189|ENSBTAG00000044179|ENSBTAG00000002255|ENSBTAG00000046588|ENSBTAG00000047801|ENSBTAG00000008124|ENSBTAG00000017442|ENSBTAG00000001405|ENSBTAG00000012335|ENSBTAG00000014971|ENSBTAG00000000986|ENSBTAG00000011832|ENSBTAG00000006676|ENSBTAG00000010284|ENSBTAG00000000123|ENSBTAG00000007041|ENSBTAG00000008625|ENSBTAG00000008353|ENSBTAG00000008039|ENSBTAG00000018471|ENSBTAG00000047766|ENSBTAG00000000854|ENSBTAG00000011343|ENSBTAG00000020371|ENSBTAG00000017077|ENSBTAG00000047502|ENSBTAG00000001448|ENSBTAG00000010989|ENSBTAG00000013732|ENSBTAG00000006642|ENSBTAG00000010531|ENSBTAG00000009768|ENSBTAG00000001292|ENSBTAG00000005970|ENSBTAG00000009886|ENSBTAG00000005658|ENSBTAG00000001595|ENSBTAG00000001592|ENSBTAG00000017468|ENSBTAG00000001013|ENSBTAG00000016481|ENSBTAG00000027879|ENSBTAG00000007616|ENSBTAG00000007786|ENSBTAG00000045886|ENSBTAG00000015314|ENSBTAG00000045728|ENSBTAG00000015828|ENSBTAG00000008792|ENSBTAG00000018723|ENSBTAG00000019554|ENSBTAG00000007700|ENSBTAG00000011913|ENSBTAG00000004510|ENSBTAG00000010215|ENSBTAG00000023659|ENSBTAG00000019700|ENSBTAG00000001052|ENSBTAG00000018417|ENSBTAG00000008726|ENSBTAG00000020873|ENSBTAG00000031295|ENSBTAG00000019023|ENSBTAG00000006881</Data></Cell>
   </Row>
   <Row ss:AutoFitHeight="0" ss:Height="15">
    <Cell ss:StyleID="s65"><Data ss:Type="String">intracellular part</Data></Cell>
    <Cell ss:StyleID="s66"><Data ss:Type="Number">260</Data></Cell>
    <Cell ss:StyleID="s66"><Data ss:Type="Number">3.9035698689599999E-4</Data></Cell>
    <Cell ss:StyleID="s66"><Data ss:Type="Number">1.3125407623200001E-2</Data></Cell>
    <Cell ss:StyleID="s65"><Data ss:Type="String">ENSBTAG00000014522|ENSBTAG00000017866|ENSBTAG00000005970|ENSBTAG00000020406|ENSBTAG00000005990|ENSBTAG00000013303|ENSBTAG00000017680|ENSBTAG00000021672|ENSBTAG00000005998|ENSBTAG00000002457|ENSBTAG00000017685|ENSBTAG00000003994|ENSBTAG00000008945|ENSBTAG00000009760|ENSBTAG00000009104|ENSBTAG00000006136|ENSBTAG00000034776|ENSBTAG00000020166|ENSBTAG00000032026|ENSBTAG00000005344|ENSBTAG00000030913|ENSBTAG00000008544|ENSBTAG00000017367|ENSBTAG00000021204|ENSBTAG00000032996|ENSBTAG00000006556|ENSBTAG00000014093|ENSBTAG00000015228|ENSBTAG00000002485|ENSBTAG00000017765|ENSBTAG00000014318|ENSBTAG00000018322|ENSBTAG00000008142|ENSBTAG00000038748|ENSBTAG00000004598|ENSBTAG00000021048|ENSBTAG00000012403|ENSBTAG00000017514|ENSBTAG00000003619|ENSBTAG00000004344|ENSBTAG00000019511|ENSBTAG00000001258|ENSBTAG00000015505|ENSBTAG00000008816|ENSBTAG00000030744|ENSBTAG00000016683|ENSBTAG00000011765|ENSBTAG00000019603|ENSBTAG00000016061|ENSBTAG00000007554|ENSBTAG00000031679|ENSBTAG00000048090|ENSBTAG00000016069|ENSBTAG00000002417|ENSBTAG00000008703|ENSBTAG00000007041|ENSBTAG00000045989|ENSBTAG00000011082|ENSBTAG00000012972|ENSBTAG00000015032|ENSBTAG00000027879|ENSBTAG00000025434|ENSBTAG00000008172|ENSBTAG00000004829|ENSBTAG00000000259|ENSBTAG00000007909|ENSBTAG00000007934|ENSBTAG00000047739|ENSBTAG00000046037|ENSBTAG00000013208|ENSBTAG00000006234|ENSBTAG00000008683|ENSBTAG00000006934|ENSBTAG00000031814|ENSBTAG00000011802|ENSBTAG00000024291|ENSBTAG00000001854|ENSBTAG00000000312|ENSBTAG00000000313|ENSBTAG00000004131|ENSBTAG00000012265|ENSBTAG00000006751|ENSBTAG00000001146|ENSBTAG00000000948|ENSBTAG00000004248|ENSBTAG00000008471|ENSBTAG00000030932|ENSBTAG00000022613|ENSBTAG00000001498|ENSBTAG00000005287|ENSBTAG00000000074|ENSBTAG00000010069|ENSBTAG00000005145|ENSBTAG00000011883|ENSBTAG00000009933|ENSBTAG00000031863|ENSBTAG00000021487|ENSBTAG00000004246|ENSBTAG00000021527|ENSBTAG00000015980|ENSBTAG00000010812|ENSBTAG00000011951|ENSBTAG00000013054|ENSBTAG00000016229|ENSBTAG00000006694|ENSBTAG00000007584|ENSBTAG00000000786|ENSBTAG00000018471|ENSBTAG00000003072|ENSBTAG00000000072|ENSBTAG00000016227|ENSBTAG00000003151|ENSBTAG00000019460|ENSBTAG00000006609|ENSBTAG00000001405|ENSBTAG00000000854|ENSBTAG00000016048|ENSBTAG00000018049|ENSBTAG00000006353|ENSBTAG00000020641|ENSBTAG00000045728|ENSBTAG00000001815|ENSBTAG00000020873|ENSBTAG00000003177|ENSBTAG00000009520|ENSBTAG00000013980|ENSBTAG00000018036|ENSBTAG00000014848|ENSBTAG00000005425|ENSBTAG00000013029|ENSBTAG00000000163|ENSBTAG00000004256|ENSBTAG00000026266|ENSBTAG00000008909|ENSBTAG00000003809|ENSBTAG00000006072|ENSBTAG00000010234|ENSBTAG00000003708|ENSBTAG00000015991|ENSBTAG00000012104|ENSBTAG00000011913|ENSBTAG00000000396|ENSBTAG00000016139|ENSBTAG00000021323|ENSBTAG00000006690|ENSBTAG00000006928|ENSBTAG00000014215|ENSBTAG00000002258|ENSBTAG00000030674|ENSBTAG00000005816|ENSBTAG00000000067|ENSBTAG00000044179|ENSBTAG00000002255|ENSBTAG00000046588|ENSBTAG00000047801|ENSBTAG00000046470|ENSBTAG00000017442|ENSBTAG00000013900|ENSBTAG00000046580|ENSBTAG00000010498|ENSBTAG00000039662|ENSBTAG00000008353|ENSBTAG00000018653|ENSBTAG00000012335|ENSBTAG00000026375|ENSBTAG00000014971|ENSBTAG00000000565|ENSBTAG00000000986|ENSBTAG00000003719|ENSBTAG00000011832|ENSBTAG00000010215|ENSBTAG00000006189|ENSBTAG00000017091|ENSBTAG00000019979|ENSBTAG00000000123|ENSBTAG00000006374|ENSBTAG00000008625|ENSBTAG00000013168|ENSBTAG00000019933|ENSBTAG00000008039|ENSBTAG00000012936|ENSBTAG00000011805|ENSBTAG00000016716|ENSBTAG00000047367|ENSBTAG00000021853|ENSBTAG00000047766|ENSBTAG00000048062|ENSBTAG00000038067|ENSBTAG00000011343|ENSBTAG00000020371|ENSBTAG00000010284|ENSBTAG00000001013|ENSBTAG00000024096|ENSBTAG00000008127|ENSBTAG00000017077|ENSBTAG00000047502|ENSBTAG00000008122|ENSBTAG00000002333|ENSBTAG00000001448|ENSBTAG00000010989|ENSBTAG00000018718|ENSBTAG00000021695|ENSBTAG00000013732|ENSBTAG00000008726|ENSBTAG00000018823|ENSBTAG00000008688|ENSBTAG00000006642|ENSBTAG00000010626|ENSBTAG00000002650|ENSBTAG00000023929|ENSBTAG00000010531|ENSBTAG00000009768|ENSBTAG00000001292|ENSBTAG00000020979|ENSBTAG00000017970|ENSBTAG00000009886|ENSBTAG00000005658|ENSBTAG00000001595|ENSBTAG00000025462|ENSBTAG00000046010|ENSBTAG00000001592|ENSBTAG00000017468|ENSBTAG00000010543|ENSBTAG00000016481|ENSBTAG00000001862|ENSBTAG00000007616|ENSBTAG00000007786|ENSBTAG00000045886|ENSBTAG00000019956|ENSBTAG00000013103|ENSBTAG00000015314|ENSBTAG00000003033|ENSBTAG00000014707|ENSBTAG00000000132|ENSBTAG00000015828|ENSBTAG00000004305|ENSBTAG00000008792|ENSBTAG00000018723|ENSBTAG00000027182|ENSBTAG00000019554|ENSBTAG00000007700|ENSBTAG00000000111|ENSBTAG00000016801|ENSBTAG00000004510|ENSBTAG00000008124|ENSBTAG00000000186|ENSBTAG00000016275|ENSBTAG00000016276|ENSBTAG00000023659|ENSBTAG00000019700|ENSBTAG00000001052|ENSBTAG00000018417|ENSBTAG00000002849|ENSBTAG00000022255|ENSBTAG00000008409|ENSBTAG00000006676|ENSBTAG00000031295|ENSBTAG00000008150|ENSBTAG00000019023|ENSBTAG00000006881</Data></Cell>
   </Row>
   <Row ss:AutoFitHeight="0" ss:Height="15">
    <Cell ss:StyleID="s65"><Data ss:Type="String">cell death</Data></Cell>
    <Cell ss:StyleID="s66"><Data ss:Type="Number">45</Data></Cell>
    <Cell ss:StyleID="s66"><Data ss:Type="Number">3.9376797897100002E-4</Data></Cell>
    <Cell ss:StyleID="s66"><Data ss:Type="Number">1.3146859072499999E-2</Data></Cell>
    <Cell ss:StyleID="s65"><Data ss:Type="String">ENSBTAG00000012771|ENSBTAG00000000259|ENSBTAG00000005970|ENSBTAG00000000396|ENSBTAG00000009760|ENSBTAG00000000163|ENSBTAG00000046037|ENSBTAG00000013208|ENSBTAG00000002473|ENSBTAG00000003994|ENSBTAG00000010989|ENSBTAG00000000312|ENSBTAG00000010531|ENSBTAG00000009768|ENSBTAG00000001292|ENSBTAG00000020979|ENSBTAG00000022613|ENSBTAG00000001595|ENSBTAG00000025462|ENSBTAG00000015228|ENSBTAG00000001854|ENSBTAG00000021527|ENSBTAG00000010812|ENSBTAG00000006599|ENSBTAG00000003033|ENSBTAG00000018563|ENSBTAG00000002650|ENSBTAG00000013732|ENSBTAG00000016227|ENSBTAG00000008816|ENSBTAG00000010498|ENSBTAG00000008353|ENSBTAG00000018049|ENSBTAG00000008625|ENSBTAG00000011343|ENSBTAG00000007554|ENSBTAG00000016069|ENSBTAG00000008703|ENSBTAG00000008409|ENSBTAG00000011082|ENSBTAG00000021853|ENSBTAG00000047766|ENSBTAG00000025434|ENSBTAG00000008172|ENSBTAG00000018994</Data></Cell>
   </Row>
   <Row ss:AutoFitHeight="0" ss:Height="15">
    <Cell ss:StyleID="s65"><Data ss:Type="String">cellular response to biotic stimulus</Data></Cell>
    <Cell ss:StyleID="s66"><Data ss:Type="Number">10</Data></Cell>
    <Cell ss:StyleID="s66"><Data ss:Type="Number">4.0214681331299999E-4</Data></Cell>
    <Cell ss:StyleID="s66"><Data ss:Type="Number">1.3332713579900001E-2</Data></Cell>
    <Cell ss:StyleID="s65"><Data ss:Type="String">ENSBTAG00000011986|ENSBTAG00000005970|ENSBTAG00000001292|ENSBTAG00000017680|ENSBTAG00000018059|ENSBTAG00000017866|ENSBTAG00000016864|ENSBTAG00000015032|ENSBTAG00000019979|ENSBTAG00000016683</Data></Cell>
   </Row>
   <Row ss:AutoFitHeight="0" ss:Height="15">
    <Cell ss:StyleID="s65"><Data ss:Type="String">dicarboxylic acid metabolic process</Data></Cell>
    <Cell ss:StyleID="s66"><Data ss:Type="Number">7</Data></Cell>
    <Cell ss:StyleID="s66"><Data ss:Type="Number">4.1292447357999998E-4</Data></Cell>
    <Cell ss:StyleID="s66"><Data ss:Type="Number">1.35949647864E-2</Data></Cell>
    <Cell ss:StyleID="s65"><Data ss:Type="String">ENSBTAG00000016275|ENSBTAG00000016276|ENSBTAG00000011832|ENSBTAG00000008039|ENSBTAG00000014093|ENSBTAG00000020371|ENSBTAG00000006928</Data></Cell>
   </Row>
   <Row ss:AutoFitHeight="0" ss:Height="15">
    <Cell ss:StyleID="s65"><Data ss:Type="String">anion binding</Data></Cell>
    <Cell ss:StyleID="s66"><Data ss:Type="Number">13</Data></Cell>
    <Cell ss:StyleID="s66"><Data ss:Type="Number">4.17750311868E-4</Data></Cell>
    <Cell ss:StyleID="s66"><Data ss:Type="Number">1.36589946798E-2</Data></Cell>
    <Cell ss:StyleID="s65"><Data ss:Type="String">ENSBTAG00000019700|ENSBTAG00000001052|ENSBTAG00000032996|ENSBTAG00000006928|ENSBTAG00000021118|ENSBTAG00000031814|ENSBTAG00000008945|ENSBTAG00000007829|ENSBTAG00000009911|ENSBTAG00000007700|ENSBTAG00000010284|ENSBTAG00000017680|ENSBTAG00000008172</Data></Cell>
   </Row>
   <Row ss:AutoFitHeight="0" ss:Height="15">
    <Cell ss:StyleID="s65"><Data ss:Type="String">positive regulation of cell proliferation</Data></Cell>
    <Cell ss:StyleID="s66"><Data ss:Type="Number">23</Data></Cell>
    <Cell ss:StyleID="s66"><Data ss:Type="Number">4.5361904298099999E-4</Data></Cell>
    <Cell ss:StyleID="s66"><Data ss:Type="Number">1.4730190977899999E-2</Data></Cell>
    <Cell ss:StyleID="s65"><Data ss:Type="String">ENSBTAG00000012771|ENSBTAG00000005970|ENSBTAG00000005990|ENSBTAG00000021048|ENSBTAG00000010543|ENSBTAG00000023929|ENSBTAG00000001292|ENSBTAG00000018059|ENSBTAG00000015228|ENSBTAG00000010069|ENSBTAG00000031863|ENSBTAG00000018036|ENSBTAG00000039513|ENSBTAG00000017514|ENSBTAG00000018563|ENSBTAG00000010361|ENSBTAG00000016227|ENSBTAG00000005596|ENSBTAG00000008353|ENSBTAG00000046037|ENSBTAG00000008409|ENSBTAG00000011082|ENSBTAG00000003177</Data></Cell>
   </Row>
   <Row ss:AutoFitHeight="0" ss:Height="15">
    <Cell ss:StyleID="s65"><Data ss:Type="String">cellular response to lipopolysaccharide</Data></Cell>
    <Cell ss:StyleID="s66"><Data ss:Type="Number">9</Data></Cell>
    <Cell ss:StyleID="s66"><Data ss:Type="Number">4.7722030883799998E-4</Data></Cell>
    <Cell ss:StyleID="s66"><Data ss:Type="Number">1.5318121471800001E-2</Data></Cell>
    <Cell ss:StyleID="s65"><Data ss:Type="String">ENSBTAG00000011986|ENSBTAG00000005970|ENSBTAG00000001292|ENSBTAG00000017680|ENSBTAG00000018059|ENSBTAG00000016864|ENSBTAG00000015032|ENSBTAG00000019979|ENSBTAG00000016683</Data></Cell>
   </Row>
   <Row ss:AutoFitHeight="0" ss:Height="15">
    <Cell ss:StyleID="s65"><Data ss:Type="String">response to lipopolysaccharide</Data></Cell>
    <Cell ss:StyleID="s66"><Data ss:Type="Number">12</Data></Cell>
    <Cell ss:StyleID="s66"><Data ss:Type="Number">4.7818645387700002E-4</Data></Cell>
    <Cell ss:StyleID="s66"><Data ss:Type="Number">1.5318121471800001E-2</Data></Cell>
    <Cell ss:StyleID="s65"><Data ss:Type="String">ENSBTAG00000011986|ENSBTAG00000018059|ENSBTAG00000038639|ENSBTAG00000001292|ENSBTAG00000017680|ENSBTAG00000020979|ENSBTAG00000005998|ENSBTAG00000016864|ENSBTAG00000015032|ENSBTAG00000019979|ENSBTAG00000005970|ENSBTAG00000016683</Data></Cell>
   </Row>
   <Row ss:AutoFitHeight="0" ss:Height="15">
    <Cell ss:StyleID="s65"><Data ss:Type="String">cellular biosynthetic process</Data></Cell>
    <Cell ss:StyleID="s66"><Data ss:Type="Number">119</Data></Cell>
    <Cell ss:StyleID="s66"><Data ss:Type="Number">4.8366944779299999E-4</Data></Cell>
    <Cell ss:StyleID="s66"><Data ss:Type="Number">1.5389777530100001E-2</Data></Cell>
    <Cell ss:StyleID="s65"><Data ss:Type="String">ENSBTAG00000020406|ENSBTAG00000013303|ENSBTAG00000017680|ENSBTAG00000026375|ENSBTAG00000017685|ENSBTAG00000014831|ENSBTAG00000009104|ENSBTAG00000034776|ENSBTAG00000020166|ENSBTAG00000032026|ENSBTAG00000005344|ENSBTAG00000008544|ENSBTAG00000019956|ENSBTAG00000017442|ENSBTAG00000014318|ENSBTAG00000019979|ENSBTAG00000012403|ENSBTAG00000017514|ENSBTAG00000019511|ENSBTAG00000020558|ENSBTAG00000016683|ENSBTAG00000009991|ENSBTAG00000048090|ENSBTAG00000046037|ENSBTAG00000006234|ENSBTAG00000008703|ENSBTAG00000011082|ENSBTAG00000009911|ENSBTAG00000001626|ENSBTAG00000025434|ENSBTAG00000007934|ENSBTAG00000047739|ENSBTAG00000000067|ENSBTAG00000013208|ENSBTAG00000010866|ENSBTAG00000006934|ENSBTAG00000031814|ENSBTAG00000008688|ENSBTAG00000004131|ENSBTAG00000010543|ENSBTAG00000001146|ENSBTAG00000021487|ENSBTAG00000048062|ENSBTAG00000005287|ENSBTAG00000010069|ENSBTAG00000004248|ENSBTAG00000000074|ENSBTAG00000015980|ENSBTAG00000007909|ENSBTAG00000000072|ENSBTAG00000018563|ENSBTAG00000015505|ENSBTAG00000014848|ENSBTAG00000002650|ENSBTAG00000003072|ENSBTAG00000016227|ENSBTAG00000006928|ENSBTAG00000013900|ENSBTAG00000010498|ENSBTAG00000008353|ENSBTAG00000045728|ENSBTAG00000001815|ENSBTAG00000020873|ENSBTAG00000003177|ENSBTAG00000009520|ENSBTAG00000018036|ENSBTAG00000005425|ENSBTAG00000013029|ENSBTAG00000004256|ENSBTAG00000013103|ENSBTAG00000006349|ENSBTAG00000012104|ENSBTAG00000000396|ENSBTAG00000002258|ENSBTAG00000030674|ENSBTAG00000005816|ENSBTAG00000019770|ENSBTAG00000019933|ENSBTAG00000002255|ENSBTAG00000013333|ENSBTAG00000046470|ENSBTAG00000015228|ENSBTAG00000001405|ENSBTAG00000016069|ENSBTAG00000000565|ENSBTAG00000011832|ENSBTAG00000006374|ENSBTAG00000013168|ENSBTAG00000044179|ENSBTAG00000008039|ENSBTAG00000030744|ENSBTAG00000047412|ENSBTAG00000020371|ENSBTAG00000002333|ENSBTAG00000010989|ENSBTAG00000021048|ENSBTAG00000023929|ENSBTAG00000010531|ENSBTAG00000001292|ENSBTAG00000005970|ENSBTAG00000001592|ENSBTAG00000027879|ENSBTAG00000001854|ENSBTAG00000039513|ENSBTAG00000015314|ENSBTAG00000000132|ENSBTAG00000010361|ENSBTAG00000018723|ENSBTAG00000027182|ENSBTAG00000013732|ENSBTAG00000008150|ENSBTAG00000046010|ENSBTAG00000000186|ENSBTAG00000010215|ENSBTAG00000001052|ENSBTAG00000002849|ENSBTAG00000022255|ENSBTAG00000008409|ENSBTAG00000016801</Data></Cell>
   </Row>
   <Row ss:AutoFitHeight="0" ss:Height="15">
    <Cell ss:StyleID="s65"><Data ss:Type="String">localization</Data></Cell>
    <Cell ss:StyleID="s66"><Data ss:Type="Number">116</Data></Cell>
    <Cell ss:StyleID="s66"><Data ss:Type="Number">4.8941673869699995E-4</Data></Cell>
    <Cell ss:StyleID="s66"><Data ss:Type="Number">1.5404218359100001E-2</Data></Cell>
    <Cell ss:StyleID="s65"><Data ss:Type="String">ENSBTAG00000003749|ENSBTAG00000020406|ENSBTAG00000005990|ENSBTAG00000017680|ENSBTAG00000002457|ENSBTAG00000017685|ENSBTAG00000008788|ENSBTAG00000009104|ENSBTAG00000010991|ENSBTAG00000006556|ENSBTAG00000012805|ENSBTAG00000015228|ENSBTAG00000014318|ENSBTAG00000018322|ENSBTAG00000038748|ENSBTAG00000004598|ENSBTAG00000017514|ENSBTAG00000034323|ENSBTAG00000003619|ENSBTAG00000004344|ENSBTAG00000020558|ENSBTAG00000002348|ENSBTAG00000016683|ENSBTAG00000016061|ENSBTAG00000009997|ENSBTAG00000046037|ENSBTAG00000019125|ENSBTAG00000003994|ENSBTAG00000011082|ENSBTAG00000020391|ENSBTAG00000016864|ENSBTAG00000037651|ENSBTAG00000004829|ENSBTAG00000012771|ENSBTAG00000016069|ENSBTAG00000013208|ENSBTAG00000010866|ENSBTAG00000019665|ENSBTAG00000004131|ENSBTAG00000010543|ENSBTAG00000001829|ENSBTAG00000011883|ENSBTAG00000031863|ENSBTAG00000038639|ENSBTAG00000010812|ENSBTAG00000013054|ENSBTAG00000018563|ENSBTAG00000006694|ENSBTAG00000006690|ENSBTAG00000016227|ENSBTAG00000039808|ENSBTAG00000010498|ENSBTAG00000002963|ENSBTAG00000008353|ENSBTAG00000006350|ENSBTAG00000000973|ENSBTAG00000001815|ENSBTAG00000003177|ENSBTAG00000000259|ENSBTAG00000014113|ENSBTAG00000013029|ENSBTAG00000000163|ENSBTAG00000002650|ENSBTAG00000021964|ENSBTAG00000008909|ENSBTAG00000016388|ENSBTAG00000007616|ENSBTAG00000003708|ENSBTAG00000005145|ENSBTAG00000003074|ENSBTAG00000021323|ENSBTAG00000021325|ENSBTAG00000002258|ENSBTAG00000019770|ENSBTAG00000046470|ENSBTAG00000008833|ENSBTAG00000014971|ENSBTAG00000000986|ENSBTAG00000011525|ENSBTAG00000008625|ENSBTAG00000016048|ENSBTAG00000017866|ENSBTAG00000016716|ENSBTAG00000009423|ENSBTAG00000018471|ENSBTAG00000000854|ENSBTAG00000047412|ENSBTAG00000002606|ENSBTAG00000008127|ENSBTAG00000014464|ENSBTAG00000022394|ENSBTAG00000037570|ENSBTAG00000010989|ENSBTAG00000021048|ENSBTAG00000001117|ENSBTAG00000010531|ENSBTAG00000001292|ENSBTAG00000005970|ENSBTAG00000009886|ENSBTAG00000006642|ENSBTAG00000001592|ENSBTAG00000001013|ENSBTAG00000027879|ENSBTAG00000017162|ENSBTAG00000013103|ENSBTAG00000046419|ENSBTAG00000004680|ENSBTAG00000017042|ENSBTAG00000010361|ENSBTAG00000000345|ENSBTAG00000018723|ENSBTAG00000046010|ENSBTAG00000008726|ENSBTAG00000008150|ENSBTAG00000014782|ENSBTAG00000006881</Data></Cell>
   </Row>
   <Row ss:AutoFitHeight="0" ss:Height="15">
    <Cell ss:StyleID="s65"><Data ss:Type="String">protein autophosphorylation</Data></Cell>
    <Cell ss:StyleID="s66"><Data ss:Type="Number">11</Data></Cell>
    <Cell ss:StyleID="s66"><Data ss:Type="Number">4.9286397431000004E-4</Data></Cell>
    <Cell ss:StyleID="s66"><Data ss:Type="Number">1.5404218359100001E-2</Data></Cell>
    <Cell ss:StyleID="s65"><Data ss:Type="String">ENSBTAG00000012771|ENSBTAG00000006609|ENSBTAG00000000396|ENSBTAG00000018049|ENSBTAG00000021527|ENSBTAG00000019933|ENSBTAG00000008703|ENSBTAG00000005145|ENSBTAG00000004131|ENSBTAG00000006642|ENSBTAG00000010543</Data></Cell>
   </Row>
   <Row ss:AutoFitHeight="0" ss:Height="15">
    <Cell ss:StyleID="s65"><Data ss:Type="String">regulation of cellular protein metabolic process</Data></Cell>
    <Cell ss:StyleID="s66"><Data ss:Type="Number">57</Data></Cell>
    <Cell ss:StyleID="s66"><Data ss:Type="Number">4.9387074258400003E-4</Data></Cell>
    <Cell ss:StyleID="s66"><Data ss:Type="Number">1.5404218359100001E-2</Data></Cell>
    <Cell ss:StyleID="s65"><Data ss:Type="String">ENSBTAG00000012771|ENSBTAG00000018059|ENSBTAG00000020406|ENSBTAG00000000396|ENSBTAG00000008703|ENSBTAG00000000163|ENSBTAG00000010866|ENSBTAG00000003994|ENSBTAG00000022613|ENSBTAG00000009104|ENSBTAG00000005970|ENSBTAG00000014113|ENSBTAG00000004131|ENSBTAG00000006642|ENSBTAG00000010543|ENSBTAG00000017866|ENSBTAG00000006599|ENSBTAG00000013732|ENSBTAG00000018137|ENSBTAG00000001815|ENSBTAG00000001292|ENSBTAG00000020979|ENSBTAG00000045588|ENSBTAG00000025462|ENSBTAG00000002258|ENSBTAG00000015228|ENSBTAG00000021527|ENSBTAG00000019933|ENSBTAG00000001862|ENSBTAG00000003113|ENSBTAG00000018036|ENSBTAG00000006609|ENSBTAG00000017162|ENSBTAG00000017531|ENSBTAG00000017514|ENSBTAG00000003033|ENSBTAG00000018563|ENSBTAG00000000132|ENSBTAG00000004344|ENSBTAG00000019511|ENSBTAG00000016683|ENSBTAG00000039808|ENSBTAG00000013900|ENSBTAG00000014707|ENSBTAG00000008353|ENSBTAG00000007041|ENSBTAG00000047412|ENSBTAG00000039513|ENSBTAG00000007554|ENSBTAG00000018417|ENSBTAG00000022255|ENSBTAG00000008409|ENSBTAG00000017042|ENSBTAG00000008150|ENSBTAG00000025434|ENSBTAG00000008172|ENSBTAG00000018994</Data></Cell>
   </Row>
   <Row ss:AutoFitHeight="0" ss:Height="15">
    <Cell ss:StyleID="s65"><Data ss:Type="String">chemical homeostasis</Data></Cell>
    <Cell ss:StyleID="s66"><Data ss:Type="Number">28</Data></Cell>
    <Cell ss:StyleID="s66"><Data ss:Type="Number">5.0045209806599995E-4</Data></Cell>
    <Cell ss:StyleID="s66"><Data ss:Type="Number">1.55074731826E-2</Data></Cell>
    <Cell ss:StyleID="s65"><Data ss:Type="String">ENSBTAG00000014113|ENSBTAG00000002473|ENSBTAG00000010989|ENSBTAG00000000312|ENSBTAG00000006642|ENSBTAG00000001013|ENSBTAG00000009050|ENSBTAG00000012104|ENSBTAG00000001292|ENSBTAG00000005970|ENSBTAG00000001595|ENSBTAG00000005287|ENSBTAG00000002258|ENSBTAG00000017162|ENSBTAG00000019770|ENSBTAG00000018322|ENSBTAG00000038639|ENSBTAG00000010812|ENSBTAG00000046419|ENSBTAG00000017042|ENSBTAG00000003072|ENSBTAG00000002348|ENSBTAG00000046010|ENSBTAG00000010498|ENSBTAG00000009997|ENSBTAG00000007554|ENSBTAG00000017866|ENSBTAG00000008409</Data></Cell>
   </Row>
   <Row ss:AutoFitHeight="0" ss:Height="15">
    <Cell ss:StyleID="s65"><Data ss:Type="String">positive regulation of intracellular signal transduction</Data></Cell>
    <Cell ss:StyleID="s66"><Data ss:Type="Number">27</Data></Cell>
    <Cell ss:StyleID="s66"><Data ss:Type="Number">5.35357330069E-4</Data></Cell>
    <Cell ss:StyleID="s66"><Data ss:Type="Number">1.64813578043E-2</Data></Cell>
    <Cell ss:StyleID="s65"><Data ss:Type="String">ENSBTAG00000012771|ENSBTAG00000020979|ENSBTAG00000014113|ENSBTAG00000010866|ENSBTAG00000003994|ENSBTAG00000010543|ENSBTAG00000022255|ENSBTAG00000010531|ENSBTAG00000001292|ENSBTAG00000005970|ENSBTAG00000025462|ENSBTAG00000002258|ENSBTAG00000015228|ENSBTAG00000046580|ENSBTAG00000038639|ENSBTAG00000008703|ENSBTAG00000010812|ENSBTAG00000007909|ENSBTAG00000039513|ENSBTAG00000013732|ENSBTAG00000003033|ENSBTAG00000009991|ENSBTAG00000008625|ENSBTAG00000017866|ENSBTAG00000001815|ENSBTAG00000047412|ENSBTAG00000018994</Data></Cell>
   </Row>
   <Row ss:AutoFitHeight="0" ss:Height="15">
    <Cell ss:StyleID="s65"><Data ss:Type="String">organelle</Data></Cell>
    <Cell ss:StyleID="s66"><Data ss:Type="Number">245</Data></Cell>
    <Cell ss:StyleID="s66"><Data ss:Type="Number">5.5065397009400005E-4</Data></Cell>
    <Cell ss:StyleID="s66"><Data ss:Type="Number">1.6734938924499999E-2</Data></Cell>
    <Cell ss:StyleID="s65"><Data ss:Type="String">ENSBTAG00000014522|ENSBTAG00000011986|ENSBTAG00000005970|ENSBTAG00000020406|ENSBTAG00000005990|ENSBTAG00000013303|ENSBTAG00000017680|ENSBTAG00000010345|ENSBTAG00000005998|ENSBTAG00000002457|ENSBTAG00000017685|ENSBTAG00000017056|ENSBTAG00000008788|ENSBTAG00000008945|ENSBTAG00000017200|ENSBTAG00000034776|ENSBTAG00000018531|ENSBTAG00000013472|ENSBTAG00000010991|ENSBTAG00000005344|ENSBTAG00000030913|ENSBTAG00000008544|ENSBTAG00000017367|ENSBTAG00000021204|ENSBTAG00000032996|ENSBTAG00000006556|ENSBTAG00000009475|ENSBTAG00000014093|ENSBTAG00000015228|ENSBTAG00000014318|ENSBTAG00000018322|ENSBTAG00000019979|ENSBTAG00000004598|ENSBTAG00000013168|ENSBTAG00000012403|ENSBTAG00000009104|ENSBTAG00000017514|ENSBTAG00000003619|ENSBTAG00000004344|ENSBTAG00000011525|ENSBTAG00000038067|ENSBTAG00000001258|ENSBTAG00000015505|ENSBTAG00000016683|ENSBTAG00000009991|ENSBTAG00000011765|ENSBTAG00000019603|ENSBTAG00000016061|ENSBTAG00000009997|ENSBTAG00000007554|ENSBTAG00000000067|ENSBTAG00000031679|ENSBTAG00000016069|ENSBTAG00000002417|ENSBTAG00000007041|ENSBTAG00000003994|ENSBTAG00000011082|ENSBTAG00000012972|ENSBTAG00000015032|ENSBTAG00000027879|ENSBTAG00000025434|ENSBTAG00000008172|ENSBTAG00000004829|ENSBTAG00000007909|ENSBTAG00000005145|ENSBTAG00000007934|ENSBTAG00000047739|ENSBTAG00000046037|ENSBTAG00000013208|ENSBTAG00000008683|ENSBTAG00000006934|ENSBTAG00000011805|ENSBTAG00000011802|ENSBTAG00000024291|ENSBTAG00000019665|ENSBTAG00000001854|ENSBTAG00000000312|ENSBTAG00000000313|ENSBTAG00000004131|ENSBTAG00000012265|ENSBTAG00000006751|ENSBTAG00000001146|ENSBTAG00000000948|ENSBTAG00000004248|ENSBTAG00000008471|ENSBTAG00000030932|ENSBTAG00000022613|ENSBTAG00000005287|ENSBTAG00000010069|ENSBTAG00000020166|ENSBTAG00000011883|ENSBTAG00000009933|ENSBTAG00000031863|ENSBTAG00000021487|ENSBTAG00000000074|ENSBTAG00000015980|ENSBTAG00000010812|ENSBTAG00000017531|ENSBTAG00000005002|ENSBTAG00000011951|ENSBTAG00000016229|ENSBTAG00000006694|ENSBTAG00000000786|ENSBTAG00000018471|ENSBTAG00000003072|ENSBTAG00000000072|ENSBTAG00000016227|ENSBTAG00000003151|ENSBTAG00000019460|ENSBTAG00000013900|ENSBTAG00000001405|ENSBTAG00000000854|ENSBTAG00000018137|ENSBTAG00000016048|ENSBTAG00000018049|ENSBTAG00000006353|ENSBTAG00000020641|ENSBTAG00000045728|ENSBTAG00000001815|ENSBTAG00000003177|ENSBTAG00000013980|ENSBTAG00000018036|ENSBTAG00000014848|ENSBTAG00000005425|ENSBTAG00000013029|ENSBTAG00000000163|ENSBTAG00000014713|ENSBTAG00000006690|ENSBTAG00000017866|ENSBTAG00000026266|ENSBTAG00000008909|ENSBTAG00000003809|ENSBTAG00000006072|ENSBTAG00000010234|ENSBTAG00000019554|ENSBTAG00000003708|ENSBTAG00000015991|ENSBTAG00000012104|ENSBTAG00000000396|ENSBTAG00000016139|ENSBTAG00000021323|ENSBTAG00000001013|ENSBTAG00000006928|ENSBTAG00000014215|ENSBTAG00000002258|ENSBTAG00000030674|ENSBTAG00000006189|ENSBTAG00000018994|ENSBTAG00000020914|ENSBTAG00000044179|ENSBTAG00000002255|ENSBTAG00000046588|ENSBTAG00000047801|ENSBTAG00000039808|ENSBTAG00000046470|ENSBTAG00000047502|ENSBTAG00000005419|ENSBTAG00000039662|ENSBTAG00000000111|ENSBTAG00000008833|ENSBTAG00000018653|ENSBTAG00000012335|ENSBTAG00000026375|ENSBTAG00000014971|ENSBTAG00000000565|ENSBTAG00000000986|ENSBTAG00000003719|ENSBTAG00000011832|ENSBTAG00000006676|ENSBTAG00000017091|ENSBTAG00000010284|ENSBTAG00000000123|ENSBTAG00000006374|ENSBTAG00000008625|ENSBTAG00000008353|ENSBTAG00000019933|ENSBTAG00000008039|ENSBTAG00000030744|ENSBTAG00000016716|ENSBTAG00000047367|ENSBTAG00000021853|ENSBTAG00000047766|ENSBTAG00000048062|ENSBTAG00000011343|ENSBTAG00000020371|ENSBTAG00000014464|ENSBTAG00000024096|ENSBTAG00000008127|ENSBTAG00000017077|ENSBTAG00000008124|ENSBTAG00000002333|ENSBTAG00000010989|ENSBTAG00000018718|ENSBTAG00000013732|ENSBTAG00000008726|ENSBTAG00000018823|ENSBTAG00000008688|ENSBTAG00000006642|ENSBTAG00000010626|ENSBTAG00000002650|ENSBTAG00000023929|ENSBTAG00000010531|ENSBTAG00000009495|ENSBTAG00000009768|ENSBTAG00000001292|ENSBTAG00000020979|ENSBTAG00000017970|ENSBTAG00000009886|ENSBTAG00000005658|ENSBTAG00000001595|ENSBTAG00000025462|ENSBTAG00000001592|ENSBTAG00000017468|ENSBTAG00000010543|ENSBTAG00000016481|ENSBTAG00000001862|ENSBTAG00000007616|ENSBTAG00000007786|ENSBTAG00000045886|ENSBTAG00000019956|ENSBTAG00000003033|ENSBTAG00000000132|ENSBTAG00000015828|ENSBTAG00000008792|ENSBTAG00000018723|ENSBTAG00000027182|ENSBTAG00000010498|ENSBTAG00000007700|ENSBTAG00000011913|ENSBTAG00000016801|ENSBTAG00000004510|ENSBTAG00000046010|ENSBTAG00000002485|ENSBTAG00000010215|ENSBTAG00000023659|ENSBTAG00000019700|ENSBTAG00000001052|ENSBTAG00000018417|ENSBTAG00000002849|ENSBTAG00000022255|ENSBTAG00000008409|ENSBTAG00000031295|ENSBTAG00000008150|ENSBTAG00000019023|ENSBTAG00000006881</Data></Cell>
   </Row>
   <Row ss:AutoFitHeight="0" ss:Height="15">
    <Cell ss:StyleID="s65"><Data ss:Type="String">fatty acid biosynthetic process</Data></Cell>
    <Cell ss:StyleID="s66"><Data ss:Type="Number">10</Data></Cell>
    <Cell ss:StyleID="s66"><Data ss:Type="Number">5.7277256944400002E-4</Data></Cell>
    <Cell ss:StyleID="s66"><Data ss:Type="Number">1.7296272304E-2</Data></Cell>
    <Cell ss:StyleID="s65"><Data ss:Type="String">ENSBTAG00000004248|ENSBTAG00000015980|ENSBTAG00000020558|ENSBTAG00000045728|ENSBTAG00000002258|ENSBTAG00000015228|ENSBTAG00000001592|ENSBTAG00000019770|ENSBTAG00000003072|ENSBTAG00000015505</Data></Cell>
   </Row>
   <Row ss:AutoFitHeight="0" ss:Height="15">
    <Cell ss:StyleID="s65"><Data ss:Type="String">regulation of apoptotic process</Data></Cell>
    <Cell ss:StyleID="s66"><Data ss:Type="Number">35</Data></Cell>
    <Cell ss:StyleID="s66"><Data ss:Type="Number">5.8946195001099999E-4</Data></Cell>
    <Cell ss:StyleID="s66"><Data ss:Type="Number">1.7687589272199999E-2</Data></Cell>
    <Cell ss:StyleID="s65"><Data ss:Type="String">ENSBTAG00000012771|ENSBTAG00000005970|ENSBTAG00000000396|ENSBTAG00000016069|ENSBTAG00000002473|ENSBTAG00000003994|ENSBTAG00000010989|ENSBTAG00000000312|ENSBTAG00000010531|ENSBTAG00000009768|ENSBTAG00000001292|ENSBTAG00000020979|ENSBTAG00000022613|ENSBTAG00000001595|ENSBTAG00000025462|ENSBTAG00000015228|ENSBTAG00000001854|ENSBTAG00000021527|ENSBTAG00000006599|ENSBTAG00000003033|ENSBTAG00000018563|ENSBTAG00000002650|ENSBTAG00000016227|ENSBTAG00000008816|ENSBTAG00000010498|ENSBTAG00000007554|ENSBTAG00000008625|ENSBTAG00000046037|ENSBTAG00000008703|ENSBTAG00000008409|ENSBTAG00000011082|ENSBTAG00000021853|ENSBTAG00000047766|ENSBTAG00000008172|ENSBTAG00000018994</Data></Cell>
   </Row>
   <Row ss:AutoFitHeight="0" ss:Height="15">
    <Cell ss:StyleID="s65"><Data ss:Type="String">defense response</Data></Cell>
    <Cell ss:StyleID="s66"><Data ss:Type="Number">35</Data></Cell>
    <Cell ss:StyleID="s66"><Data ss:Type="Number">6.23720307153E-4</Data></Cell>
    <Cell ss:StyleID="s66"><Data ss:Type="Number">1.8481612351300001E-2</Data></Cell>
    <Cell ss:StyleID="s65"><Data ss:Type="String">ENSBTAG00000000259|ENSBTAG00000002606|ENSBTAG00000014113|ENSBTAG00000000163|ENSBTAG00000018137|ENSBTAG00000017367|ENSBTAG00000022394|ENSBTAG00000019665|ENSBTAG00000021048|ENSBTAG00000026088|ENSBTAG00000009768|ENSBTAG00000001292|ENSBTAG00000018531|ENSBTAG00000020979|ENSBTAG00000045588|ENSBTAG00000002258|ENSBTAG00000015228|ENSBTAG00000046580|ENSBTAG00000008142|ENSBTAG00000038639|ENSBTAG00000017162|ENSBTAG00000014707|ENSBTAG00000017042|ENSBTAG00000015032|ENSBTAG00000016683|ENSBTAG00000013900|ENSBTAG00000016061|ENSBTAG00000030913|ENSBTAG00000002963|ENSBTAG00000047412|ENSBTAG00000006354|ENSBTAG00000008703|ENSBTAG00000008471|ENSBTAG00000016864|ENSBTAG00000014782</Data></Cell>
   </Row>
   <Row ss:AutoFitHeight="0" ss:Height="15">
    <Cell ss:StyleID="s65"><Data ss:Type="String">cardiovascular system development</Data></Cell>
    <Cell ss:StyleID="s66"><Data ss:Type="Number">27</Data></Cell>
    <Cell ss:StyleID="s66"><Data ss:Type="Number">6.36078093539E-4</Data></Cell>
    <Cell ss:StyleID="s66"><Data ss:Type="Number">1.8570634393699999E-2</Data></Cell>
    <Cell ss:StyleID="s65"><Data ss:Type="String">ENSBTAG00000020406|ENSBTAG00000005990|ENSBTAG00000017680|ENSBTAG00000010866|ENSBTAG00000002333|ENSBTAG00000002473|ENSBTAG00000015405|ENSBTAG00000017200|ENSBTAG00000021048|ENSBTAG00000008688|ENSBTAG00000013103|ENSBTAG00000013472|ENSBTAG00000009050|ENSBTAG00000010531|ENSBTAG00000048062|ENSBTAG00000008544|ENSBTAG00000005970|ENSBTAG00000005658|ENSBTAG00000010069|ENSBTAG00000007909|ENSBTAG00000018563|ENSBTAG00000010361|ENSBTAG00000006609|ENSBTAG00000027625|ENSBTAG00000025434|ENSBTAG00000005425|ENSBTAG00000014782</Data></Cell>
   </Row>
   <Row ss:AutoFitHeight="0" ss:Height="15">
    <Cell ss:StyleID="s65"><Data ss:Type="String">circulatory system development</Data></Cell>
    <Cell ss:StyleID="s66"><Data ss:Type="Number">27</Data></Cell>
    <Cell ss:StyleID="s66"><Data ss:Type="Number">6.36078093539E-4</Data></Cell>
    <Cell ss:StyleID="s66"><Data ss:Type="Number">1.8570634393699999E-2</Data></Cell>
    <Cell ss:StyleID="s65"><Data ss:Type="String">ENSBTAG00000020406|ENSBTAG00000005990|ENSBTAG00000017680|ENSBTAG00000010866|ENSBTAG00000002333|ENSBTAG00000002473|ENSBTAG00000015405|ENSBTAG00000017200|ENSBTAG00000021048|ENSBTAG00000008688|ENSBTAG00000013103|ENSBTAG00000013472|ENSBTAG00000009050|ENSBTAG00000010531|ENSBTAG00000048062|ENSBTAG00000008544|ENSBTAG00000005970|ENSBTAG00000005658|ENSBTAG00000010069|ENSBTAG00000007909|ENSBTAG00000018563|ENSBTAG00000010361|ENSBTAG00000006609|ENSBTAG00000027625|ENSBTAG00000025434|ENSBTAG00000005425|ENSBTAG00000014782</Data></Cell>
   </Row>
   <Row ss:AutoFitHeight="0" ss:Height="15">
    <Cell ss:StyleID="s65"><Data ss:Type="String">regulation of cellular metabolic process</Data></Cell>
    <Cell ss:StyleID="s66"><Data ss:Type="Number">112</Data></Cell>
    <Cell ss:StyleID="s66"><Data ss:Type="Number">6.3847572372300004E-4</Data></Cell>
    <Cell ss:StyleID="s66"><Data ss:Type="Number">1.8570634393699999E-2</Data></Cell>
    <Cell ss:StyleID="s65"><Data ss:Type="String">ENSBTAG00000005970|ENSBTAG00000020406|ENSBTAG00000017685|ENSBTAG00000003994|ENSBTAG00000009104|ENSBTAG00000006136|ENSBTAG00000005425|ENSBTAG00000034776|ENSBTAG00000020166|ENSBTAG00000018137|ENSBTAG00000008544|ENSBTAG00000018036|ENSBTAG00000014318|ENSBTAG00000018322|ENSBTAG00000003113|ENSBTAG00000017514|ENSBTAG00000004344|ENSBTAG00000019511|ENSBTAG00000020558|ENSBTAG00000016683|ENSBTAG00000010606|ENSBTAG00000007554|ENSBTAG00000016069|ENSBTAG00000008703|ENSBTAG00000011082|ENSBTAG00000014088|ENSBTAG00000025434|ENSBTAG00000008172|ENSBTAG00000012771|ENSBTAG00000007909|ENSBTAG00000047739|ENSBTAG00000010866|ENSBTAG00000008688|ENSBTAG00000004131|ENSBTAG00000010543|ENSBTAG00000001146|ENSBTAG00000008039|ENSBTAG00000021487|ENSBTAG00000048062|ENSBTAG00000018059|ENSBTAG00000022613|ENSBTAG00000005287|ENSBTAG00000000074|ENSBTAG00000010069|ENSBTAG00000038639|ENSBTAG00000004248|ENSBTAG00000021527|ENSBTAG00000017531|ENSBTAG00000000072|ENSBTAG00000018563|ENSBTAG00000014848|ENSBTAG00000002650|ENSBTAG00000003072|ENSBTAG00000016227|ENSBTAG00000039808|ENSBTAG00000006609|ENSBTAG00000010498|ENSBTAG00000008353|ENSBTAG00000017042|ENSBTAG00000001815|ENSBTAG00000003177|ENSBTAG00000014113|ENSBTAG00000013029|ENSBTAG00000000163|ENSBTAG00000008909|ENSBTAG00000013103|ENSBTAG00000012104|ENSBTAG00000000396|ENSBTAG00000002258|ENSBTAG00000005816|ENSBTAG00000019770|ENSBTAG00000019933|ENSBTAG00000046470|ENSBTAG00000015228|ENSBTAG00000013900|ENSBTAG00000008833|ENSBTAG00000000565|ENSBTAG00000007041|ENSBTAG00000017866|ENSBTAG00000030744|ENSBTAG00000047412|ENSBTAG00000020371|ENSBTAG00000002333|ENSBTAG00000010989|ENSBTAG00000021048|ENSBTAG00000006642|ENSBTAG00000023929|ENSBTAG00000006599|ENSBTAG00000010531|ENSBTAG00000001292|ENSBTAG00000020979|ENSBTAG00000045588|ENSBTAG00000025462|ENSBTAG00000001592|ENSBTAG00000001862|ENSBTAG00000017162|ENSBTAG00000039513|ENSBTAG00000003033|ENSBTAG00000014707|ENSBTAG00000000132|ENSBTAG00000010361|ENSBTAG00000027182|ENSBTAG00000013732|ENSBTAG00000008150|ENSBTAG00000046010|ENSBTAG00000010215|ENSBTAG00000018417|ENSBTAG00000002849|ENSBTAG00000022255|ENSBTAG00000008409|ENSBTAG00000016801|ENSBTAG00000018994</Data></Cell>
   </Row>
   <Row ss:AutoFitHeight="0" ss:Height="15">
    <Cell ss:StyleID="s65"><Data ss:Type="String">intracellular membrane-bounded organelle</Data></Cell>
    <Cell ss:StyleID="s66"><Data ss:Type="Number">209</Data></Cell>
    <Cell ss:StyleID="s66"><Data ss:Type="Number">6.5005311544900002E-4</Data></Cell>
    <Cell ss:StyleID="s66"><Data ss:Type="Number">1.8792084270400002E-2</Data></Cell>
    <Cell ss:StyleID="s65"><Data ss:Type="String">ENSBTAG00000014522|ENSBTAG00000005970|ENSBTAG00000020406|ENSBTAG00000005990|ENSBTAG00000013303|ENSBTAG00000017680|ENSBTAG00000005998|ENSBTAG00000002457|ENSBTAG00000017685|ENSBTAG00000003994|ENSBTAG00000008945|ENSBTAG00000009104|ENSBTAG00000034776|ENSBTAG00000020166|ENSBTAG00000005344|ENSBTAG00000030913|ENSBTAG00000008544|ENSBTAG00000017367|ENSBTAG00000021204|ENSBTAG00000032996|ENSBTAG00000006556|ENSBTAG00000014093|ENSBTAG00000015228|ENSBTAG00000014318|ENSBTAG00000018322|ENSBTAG00000019979|ENSBTAG00000004598|ENSBTAG00000013168|ENSBTAG00000012403|ENSBTAG00000017514|ENSBTAG00000003619|ENSBTAG00000004344|ENSBTAG00000038067|ENSBTAG00000001258|ENSBTAG00000015505|ENSBTAG00000016683|ENSBTAG00000011765|ENSBTAG00000019603|ENSBTAG00000016061|ENSBTAG00000007554|ENSBTAG00000012972|ENSBTAG00000016069|ENSBTAG00000007041|ENSBTAG00000011082|ENSBTAG00000015032|ENSBTAG00000025434|ENSBTAG00000008172|ENSBTAG00000004829|ENSBTAG00000007909|ENSBTAG00000007934|ENSBTAG00000047739|ENSBTAG00000046037|ENSBTAG00000013208|ENSBTAG00000008683|ENSBTAG00000006934|ENSBTAG00000011805|ENSBTAG00000011802|ENSBTAG00000024291|ENSBTAG00000001854|ENSBTAG00000000312|ENSBTAG00000000313|ENSBTAG00000004131|ENSBTAG00000012265|ENSBTAG00000006751|ENSBTAG00000001146|ENSBTAG00000000948|ENSBTAG00000021487|ENSBTAG00000008471|ENSBTAG00000030932|ENSBTAG00000022613|ENSBTAG00000005287|ENSBTAG00000010069|ENSBTAG00000005145|ENSBTAG00000011883|ENSBTAG00000009933|ENSBTAG00000004248|ENSBTAG00000000074|ENSBTAG00000015980|ENSBTAG00000010812|ENSBTAG00000011951|ENSBTAG00000000072|ENSBTAG00000016229|ENSBTAG00000006694|ENSBTAG00000000786|ENSBTAG00000018471|ENSBTAG00000003072|ENSBTAG00000016227|ENSBTAG00000003151|ENSBTAG00000019460|ENSBTAG00000013900|ENSBTAG00000001405|ENSBTAG00000000854|ENSBTAG00000016048|ENSBTAG00000018049|ENSBTAG00000006353|ENSBTAG00000020641|ENSBTAG00000001815|ENSBTAG00000003177|ENSBTAG00000013980|ENSBTAG00000018036|ENSBTAG00000014848|ENSBTAG00000005425|ENSBTAG00000013029|ENSBTAG00000000163|ENSBTAG00000006690|ENSBTAG00000002417|ENSBTAG00000008909|ENSBTAG00000003809|ENSBTAG00000006072|ENSBTAG00000010234|ENSBTAG00000003708|ENSBTAG00000015991|ENSBTAG00000012104|ENSBTAG00000000396|ENSBTAG00000016139|ENSBTAG00000021323|ENSBTAG00000001013|ENSBTAG00000006928|ENSBTAG00000014215|ENSBTAG00000002258|ENSBTAG00000030674|ENSBTAG00000006189|ENSBTAG00000000067|ENSBTAG00000044179|ENSBTAG00000046588|ENSBTAG00000047801|ENSBTAG00000046470|ENSBTAG00000047502|ENSBTAG00000010498|ENSBTAG00000039662|ENSBTAG00000000111|ENSBTAG00000012335|ENSBTAG00000026375|ENSBTAG00000014971|ENSBTAG00000000565|ENSBTAG00000011832|ENSBTAG00000006676|ENSBTAG00000017091|ENSBTAG00000010284|ENSBTAG00000000123|ENSBTAG00000006374|ENSBTAG00000008625|ENSBTAG00000008353|ENSBTAG00000019933|ENSBTAG00000017866|ENSBTAG00000030744|ENSBTAG00000016716|ENSBTAG00000047367|ENSBTAG00000021853|ENSBTAG00000047766|ENSBTAG00000048062|ENSBTAG00000011343|ENSBTAG00000020371|ENSBTAG00000024096|ENSBTAG00000017077|ENSBTAG00000008124|ENSBTAG00000002333|ENSBTAG00000010989|ENSBTAG00000018718|ENSBTAG00000013732|ENSBTAG00000008726|ENSBTAG00000018823|ENSBTAG00000008688|ENSBTAG00000006642|ENSBTAG00000010626|ENSBTAG00000002650|ENSBTAG00000023929|ENSBTAG00000010531|ENSBTAG00000009768|ENSBTAG00000001292|ENSBTAG00000020979|ENSBTAG00000017970|ENSBTAG00000009886|ENSBTAG00000005658|ENSBTAG00000001595|ENSBTAG00000025462|ENSBTAG00000001592|ENSBTAG00000017468|ENSBTAG00000010543|ENSBTAG00000016481|ENSBTAG00000027879|ENSBTAG00000007616|ENSBTAG00000007786|ENSBTAG00000045886|ENSBTAG00000019956|ENSBTAG00000003033|ENSBTAG00000045728|ENSBTAG00000015828|ENSBTAG00000008792|ENSBTAG00000018723|ENSBTAG00000027182|ENSBTAG00000019554|ENSBTAG00000007700|ENSBTAG00000011913|ENSBTAG00000008150|ENSBTAG00000004510|ENSBTAG00000046010|ENSBTAG00000018653|ENSBTAG00000010215|ENSBTAG00000023659|ENSBTAG00000019700|ENSBTAG00000001052|ENSBTAG00000018417|ENSBTAG00000002849|ENSBTAG00000022255|ENSBTAG00000008409|ENSBTAG00000031295|ENSBTAG00000016801|ENSBTAG00000006881</Data></Cell>
   </Row>
   <Row ss:AutoFitHeight="0" ss:Height="15">
    <Cell ss:StyleID="s65"><Data ss:Type="String">regulation of response to stimulus</Data></Cell>
    <Cell ss:StyleID="s66"><Data ss:Type="Number">72</Data></Cell>
    <Cell ss:StyleID="s66"><Data ss:Type="Number">6.6028756850600005E-4</Data></Cell>
    <Cell ss:StyleID="s66"><Data ss:Type="Number">1.8929620442699999E-2</Data></Cell>
    <Cell ss:StyleID="s65"><Data ss:Type="String">ENSBTAG00000012771|ENSBTAG00000002606|ENSBTAG00000020647|ENSBTAG00000020406|ENSBTAG00000013029|ENSBTAG00000000163|ENSBTAG00000000067|ENSBTAG00000017680|ENSBTAG00000021672|ENSBTAG00000010866|ENSBTAG00000002333|ENSBTAG00000003994|ENSBTAG00000008909|ENSBTAG00000010989|ENSBTAG00000019665|ENSBTAG00000014113|ENSBTAG00000000312|ENSBTAG00000000995|ENSBTAG00000008688|ENSBTAG00000006642|ENSBTAG00000010543|ENSBTAG00000017866|ENSBTAG00000007909|ENSBTAG00000010531|ENSBTAG00000018137|ENSBTAG00000001815|ENSBTAG00000001292|ENSBTAG00000008544|ENSBTAG00000021527|ENSBTAG00000020979|ENSBTAG00000004305|ENSBTAG00000005658|ENSBTAG00000001498|ENSBTAG00000025462|ENSBTAG00000002258|ENSBTAG00000008703|ENSBTAG00000015228|ENSBTAG00000006599|ENSBTAG00000008142|ENSBTAG00000005970|ENSBTAG00000021048|ENSBTAG00000046470|ENSBTAG00000038639|ENSBTAG00000017162|ENSBTAG00000013103|ENSBTAG00000046580|ENSBTAG00000010812|ENSBTAG00000039513|ENSBTAG00000017514|ENSBTAG00000003033|ENSBTAG00000018563|ENSBTAG00000006694|ENSBTAG00000010361|ENSBTAG00000013732|ENSBTAG00000016227|ENSBTAG00000016683|ENSBTAG00000005596|ENSBTAG00000009991|ENSBTAG00000006609|ENSBTAG00000016061|ENSBTAG00000009997|ENSBTAG00000007554|ENSBTAG00000008625|ENSBTAG00000046037|ENSBTAG00000022255|ENSBTAG00000008409|ENSBTAG00000046768|ENSBTAG00000011082|ENSBTAG00000015032|ENSBTAG00000047766|ENSBTAG00000047412|ENSBTAG00000018994</Data></Cell>
   </Row>
   <Row ss:AutoFitHeight="0" ss:Height="15">
    <Cell ss:StyleID="s65"><Data ss:Type="String">establishment of localization</Data></Cell>
    <Cell ss:StyleID="s66"><Data ss:Type="Number">97</Data></Cell>
    <Cell ss:StyleID="s66"><Data ss:Type="Number">6.6396259128499995E-4</Data></Cell>
    <Cell ss:StyleID="s66"><Data ss:Type="Number">1.8929620442699999E-2</Data></Cell>
    <Cell ss:StyleID="s65"><Data ss:Type="String">ENSBTAG00000003749|ENSBTAG00000020406|ENSBTAG00000017680|ENSBTAG00000002457|ENSBTAG00000017685|ENSBTAG00000008788|ENSBTAG00000009104|ENSBTAG00000010991|ENSBTAG00000006556|ENSBTAG00000012805|ENSBTAG00000015228|ENSBTAG00000014318|ENSBTAG00000018322|ENSBTAG00000038748|ENSBTAG00000004598|ENSBTAG00000017514|ENSBTAG00000034323|ENSBTAG00000003619|ENSBTAG00000004344|ENSBTAG00000020558|ENSBTAG00000002348|ENSBTAG00000016683|ENSBTAG00000016061|ENSBTAG00000009997|ENSBTAG00000046037|ENSBTAG00000019125|ENSBTAG00000011082|ENSBTAG00000020391|ENSBTAG00000016864|ENSBTAG00000004829|ENSBTAG00000012771|ENSBTAG00000016069|ENSBTAG00000013208|ENSBTAG00000019665|ENSBTAG00000013103|ENSBTAG00000001013|ENSBTAG00000001829|ENSBTAG00000011883|ENSBTAG00000038639|ENSBTAG00000010812|ENSBTAG00000013054|ENSBTAG00000018563|ENSBTAG00000006690|ENSBTAG00000003074|ENSBTAG00000039808|ENSBTAG00000010498|ENSBTAG00000008353|ENSBTAG00000006350|ENSBTAG00000000973|ENSBTAG00000001815|ENSBTAG00000003177|ENSBTAG00000000259|ENSBTAG00000014113|ENSBTAG00000013029|ENSBTAG00000002650|ENSBTAG00000021964|ENSBTAG00000008909|ENSBTAG00000016388|ENSBTAG00000007616|ENSBTAG00000003708|ENSBTAG00000021323|ENSBTAG00000021325|ENSBTAG00000002258|ENSBTAG00000019770|ENSBTAG00000008833|ENSBTAG00000014971|ENSBTAG00000011525|ENSBTAG00000016048|ENSBTAG00000017866|ENSBTAG00000016716|ENSBTAG00000009423|ENSBTAG00000018471|ENSBTAG00000000854|ENSBTAG00000002606|ENSBTAG00000008127|ENSBTAG00000014464|ENSBTAG00000037570|ENSBTAG00000010989|ENSBTAG00000021048|ENSBTAG00000006642|ENSBTAG00000001292|ENSBTAG00000005970|ENSBTAG00000009886|ENSBTAG00000001117|ENSBTAG00000001592|ENSBTAG00000027879|ENSBTAG00000017162|ENSBTAG00000046419|ENSBTAG00000004680|ENSBTAG00000017042|ENSBTAG00000000345|ENSBTAG00000018723|ENSBTAG00000046010|ENSBTAG00000008726|ENSBTAG00000008150|ENSBTAG00000014782|ENSBTAG00000006881</Data></Cell>
   </Row>
   <Row ss:AutoFitHeight="0" ss:Height="15">
    <Cell ss:StyleID="s65"><Data ss:Type="String">tetrapyrrole binding</Data></Cell>
    <Cell ss:StyleID="s66"><Data ss:Type="Number">10</Data></Cell>
    <Cell ss:StyleID="s66"><Data ss:Type="Number">6.78283222325E-4</Data></Cell>
    <Cell ss:StyleID="s66"><Data ss:Type="Number">1.9141314029999999E-2</Data></Cell>
    <Cell ss:StyleID="s65"><Data ss:Type="String">ENSBTAG00000010531|ENSBTAG00000012972|ENSBTAG00000017680|ENSBTAG00000006934|ENSBTAG00000022613|ENSBTAG00000005287|ENSBTAG00000021118|ENSBTAG00000024700|ENSBTAG00000037795|ENSBTAG00000038748</Data></Cell>
   </Row>
   <Row ss:AutoFitHeight="0" ss:Height="15">
    <Cell ss:StyleID="s65"><Data ss:Type="String">regulation of lipoprotein lipase activity</Data></Cell>
    <Cell ss:StyleID="s66"><Data ss:Type="Number">4</Data></Cell>
    <Cell ss:StyleID="s66"><Data ss:Type="Number">6.93669844192E-4</Data></Cell>
    <Cell ss:StyleID="s66"><Data ss:Type="Number">1.9459696634999999E-2</Data></Cell>
    <Cell ss:StyleID="s65"><Data ss:Type="String">ENSBTAG00000002473|ENSBTAG00000019770|ENSBTAG00000002258|ENSBTAG00000020558</Data></Cell>
   </Row>
   <Row ss:AutoFitHeight="0" ss:Height="15">
    <Cell ss:StyleID="s65"><Data ss:Type="String">positive regulation of macromolecule metabolic process</Data></Cell>
    <Cell ss:StyleID="s66"><Data ss:Type="Number">62</Data></Cell>
    <Cell ss:StyleID="s66"><Data ss:Type="Number">7.0779518035699995E-4</Data></Cell>
    <Cell ss:StyleID="s66"><Data ss:Type="Number">1.95177405997E-2</Data></Cell>
    <Cell ss:StyleID="s65"><Data ss:Type="String">ENSBTAG00000012771|ENSBTAG00000018059|ENSBTAG00000020406|ENSBTAG00000000396|ENSBTAG00000013029|ENSBTAG00000008703|ENSBTAG00000010866|ENSBTAG00000014848|ENSBTAG00000003994|ENSBTAG00000008909|ENSBTAG00000010989|ENSBTAG00000009104|ENSBTAG00000014113|ENSBTAG00000008688|ENSBTAG00000004131|ENSBTAG00000010543|ENSBTAG00000017866|ENSBTAG00000012104|ENSBTAG00000006599|ENSBTAG00000001815|ENSBTAG00000001292|ENSBTAG00000008544|ENSBTAG00000020979|ENSBTAG00000022613|ENSBTAG00000025462|ENSBTAG00000015228|ENSBTAG00000001592|ENSBTAG00000005970|ENSBTAG00000046470|ENSBTAG00000003113|ENSBTAG00000018036|ENSBTAG00000023929|ENSBTAG00000000074|ENSBTAG00000013103|ENSBTAG00000039513|ENSBTAG00000017514|ENSBTAG00000003033|ENSBTAG00000018563|ENSBTAG00000017042|ENSBTAG00000004344|ENSBTAG00000010361|ENSBTAG00000002650|ENSBTAG00000013732|ENSBTAG00000000072|ENSBTAG00000016227|ENSBTAG00000016683|ENSBTAG00000046010|ENSBTAG00000010498|ENSBTAG00000010215|ENSBTAG00000008353|ENSBTAG00000016069|ENSBTAG00000002849|ENSBTAG00000022255|ENSBTAG00000008409|ENSBTAG00000030744|ENSBTAG00000011082|ENSBTAG00000005425|ENSBTAG00000016801|ENSBTAG00000048062|ENSBTAG00000047412|ENSBTAG00000008172|ENSBTAG00000018994</Data></Cell>
   </Row>
   <Row ss:AutoFitHeight="0" ss:Height="15">
    <Cell ss:StyleID="s65"><Data ss:Type="String">acute-phase response</Data></Cell>
    <Cell ss:StyleID="s66"><Data ss:Type="Number">5</Data></Cell>
    <Cell ss:StyleID="s66"><Data ss:Type="Number">7.0808930249800003E-4</Data></Cell>
    <Cell ss:StyleID="s66"><Data ss:Type="Number">1.95177405997E-2</Data></Cell>
    <Cell ss:StyleID="s65"><Data ss:Type="String">ENSBTAG00000022394|ENSBTAG00000016864|ENSBTAG00000002963|ENSBTAG00000006354|ENSBTAG00000019665</Data></Cell>
   </Row>
   <Row ss:AutoFitHeight="0" ss:Height="15">
    <Cell ss:StyleID="s65"><Data ss:Type="String">lipid metabolic process</Data></Cell>
    <Cell ss:StyleID="s66"><Data ss:Type="Number">34</Data></Cell>
    <Cell ss:StyleID="s66"><Data ss:Type="Number">7.4479150207399996E-4</Data></Cell>
    <Cell ss:StyleID="s66"><Data ss:Type="Number">2.0410731279400001E-2</Data></Cell>
    <Cell ss:StyleID="s65"><Data ss:Type="String">ENSBTAG00000012771|ENSBTAG00000013303|ENSBTAG00000008124|ENSBTAG00000006934|ENSBTAG00000000123|ENSBTAG00000010989|ENSBTAG00000019665|ENSBTAG00000003809|ENSBTAG00000015505|ENSBTAG00000037795|ENSBTAG00000007700|ENSBTAG00000010543|ENSBTAG00000010991|ENSBTAG00000010531|ENSBTAG00000005287|ENSBTAG00000002258|ENSBTAG00000015228|ENSBTAG00000001592|ENSBTAG00000019770|ENSBTAG00000044179|ENSBTAG00000004248|ENSBTAG00000015980|ENSBTAG00000045728|ENSBTAG00000021118|ENSBTAG00000007584|ENSBTAG00000020558|ENSBTAG00000003072|ENSBTAG00000039808|ENSBTAG00000031679|ENSBTAG00000016048|ENSBTAG00000019700|ENSBTAG00000004344|ENSBTAG00000024700|ENSBTAG00000021853</Data></Cell>
   </Row>
   <Row ss:AutoFitHeight="0" ss:Height="15">
    <Cell ss:StyleID="s65"><Data ss:Type="String">regulation of primary metabolic process</Data></Cell>
    <Cell ss:StyleID="s66"><Data ss:Type="Number">111</Data></Cell>
    <Cell ss:StyleID="s66"><Data ss:Type="Number">7.5943962648899999E-4</Data></Cell>
    <Cell ss:StyleID="s66"><Data ss:Type="Number">2.0692547524100002E-2</Data></Cell>
    <Cell ss:StyleID="s65"><Data ss:Type="String">ENSBTAG00000005970|ENSBTAG00000020406|ENSBTAG00000017685|ENSBTAG00000003994|ENSBTAG00000009104|ENSBTAG00000006136|ENSBTAG00000005425|ENSBTAG00000020166|ENSBTAG00000018137|ENSBTAG00000008544|ENSBTAG00000018036|ENSBTAG00000014318|ENSBTAG00000018322|ENSBTAG00000003113|ENSBTAG00000017514|ENSBTAG00000004344|ENSBTAG00000019511|ENSBTAG00000020558|ENSBTAG00000016683|ENSBTAG00000010606|ENSBTAG00000007554|ENSBTAG00000016069|ENSBTAG00000008703|ENSBTAG00000011082|ENSBTAG00000014088|ENSBTAG00000025434|ENSBTAG00000008172|ENSBTAG00000012771|ENSBTAG00000007909|ENSBTAG00000047739|ENSBTAG00000010866|ENSBTAG00000008688|ENSBTAG00000004131|ENSBTAG00000010543|ENSBTAG00000001146|ENSBTAG00000021487|ENSBTAG00000048062|ENSBTAG00000018059|ENSBTAG00000022613|ENSBTAG00000005287|ENSBTAG00000000074|ENSBTAG00000010069|ENSBTAG00000038639|ENSBTAG00000004248|ENSBTAG00000021527|ENSBTAG00000017531|ENSBTAG00000000072|ENSBTAG00000018563|ENSBTAG00000014848|ENSBTAG00000002650|ENSBTAG00000003072|ENSBTAG00000016227|ENSBTAG00000039808|ENSBTAG00000006609|ENSBTAG00000010498|ENSBTAG00000008353|ENSBTAG00000017042|ENSBTAG00000001815|ENSBTAG00000003177|ENSBTAG00000014113|ENSBTAG00000013029|ENSBTAG00000000163|ENSBTAG00000004256|ENSBTAG00000008909|ENSBTAG00000013103|ENSBTAG00000012104|ENSBTAG00000000396|ENSBTAG00000002258|ENSBTAG00000005816|ENSBTAG00000019770|ENSBTAG00000019933|ENSBTAG00000046470|ENSBTAG00000015228|ENSBTAG00000013900|ENSBTAG00000031679|ENSBTAG00000000565|ENSBTAG00000007041|ENSBTAG00000017866|ENSBTAG00000030744|ENSBTAG00000047412|ENSBTAG00000020371|ENSBTAG00000002333|ENSBTAG00000010989|ENSBTAG00000021048|ENSBTAG00000006642|ENSBTAG00000023929|ENSBTAG00000006599|ENSBTAG00000010531|ENSBTAG00000001292|ENSBTAG00000020979|ENSBTAG00000045588|ENSBTAG00000025462|ENSBTAG00000001592|ENSBTAG00000001862|ENSBTAG00000017162|ENSBTAG00000039513|ENSBTAG00000003033|ENSBTAG00000014707|ENSBTAG00000000132|ENSBTAG00000010361|ENSBTAG00000027182|ENSBTAG00000013732|ENSBTAG00000008150|ENSBTAG00000046010|ENSBTAG00000010215|ENSBTAG00000018417|ENSBTAG00000002849|ENSBTAG00000022255|ENSBTAG00000008409|ENSBTAG00000016801|ENSBTAG00000018994</Data></Cell>
   </Row>
   <Row ss:AutoFitHeight="0" ss:Height="15">
    <Cell ss:StyleID="s65"><Data ss:Type="String">transferase activity</Data></Cell>
    <Cell ss:StyleID="s66"><Data ss:Type="Number">61</Data></Cell>
    <Cell ss:StyleID="s66"><Data ss:Type="Number">7.7503252990800001E-4</Data></Cell>
    <Cell ss:StyleID="s66"><Data ss:Type="Number">2.0996738424499999E-2</Data></Cell>
    <Cell ss:StyleID="s65"><Data ss:Type="String">ENSBTAG00000012771|ENSBTAG00000014113|ENSBTAG00000000396|ENSBTAG00000031788|ENSBTAG00000000067|ENSBTAG00000008124|ENSBTAG00000010543|ENSBTAG00000012989|ENSBTAG00000016472|ENSBTAG00000017056|ENSBTAG00000001448|ENSBTAG00000016546|ENSBTAG00000021695|ENSBTAG00000005145|ENSBTAG00000006642|ENSBTAG00000006751|ENSBTAG00000032026|ENSBTAG00000005344|ENSBTAG00000008909|ENSBTAG00000020873|ENSBTAG00000001675|ENSBTAG00000005658|ENSBTAG00000006928|ENSBTAG00000010284|ENSBTAG00000019956|ENSBTAG00000030674|ENSBTAG00000021527|ENSBTAG00000017765|ENSBTAG00000019979|ENSBTAG00000044179|ENSBTAG00000002255|ENSBTAG00000009933|ENSBTAG00000013333|ENSBTAG00000003113|ENSBTAG00000011771|ENSBTAG00000017162|ENSBTAG00000015980|ENSBTAG00000039513|ENSBTAG00000017514|ENSBTAG00000000111|ENSBTAG00000019672|ENSBTAG00000012335|ENSBTAG00000008816|ENSBTAG00000000072|ENSBTAG00000007786|ENSBTAG00000011832|ENSBTAG00000016048|ENSBTAG00000013900|ENSBTAG00000017091|ENSBTAG00000000186|ENSBTAG00000001785|ENSBTAG00000008353|ENSBTAG00000018049|ENSBTAG00000048090|ENSBTAG00000006234|ENSBTAG00000019933|ENSBTAG00000008703|ENSBTAG00000037673|ENSBTAG00000047367|ENSBTAG00000021853|ENSBTAG00000019023</Data></Cell>
   </Row>
   <Row ss:AutoFitHeight="0" ss:Height="15">
    <Cell ss:StyleID="s65"><Data ss:Type="String">regulation of biological process</Data></Cell>
    <Cell ss:StyleID="s66"><Data ss:Type="Number">199</Data></Cell>
    <Cell ss:StyleID="s66"><Data ss:Type="Number">7.8550160319200001E-4</Data></Cell>
    <Cell ss:StyleID="s66"><Data ss:Type="Number">2.1159449436E-2</Data></Cell>
    <Cell ss:StyleID="s65"><Data ss:Type="String">ENSBTAG00000017866|ENSBTAG00000020647|ENSBTAG00000020406|ENSBTAG00000005990|ENSBTAG00000017680|ENSBTAG00000021672|ENSBTAG00000005998|ENSBTAG00000038067|ENSBTAG00000017685|ENSBTAG00000025035|ENSBTAG00000003994|ENSBTAG00000045588|ENSBTAG00000017200|ENSBTAG00000006136|ENSBTAG00000017566|ENSBTAG00000034776|ENSBTAG00000018531|ENSBTAG00000013472|ENSBTAG00000007665|ENSBTAG00000006904|ENSBTAG00000030913|ENSBTAG00000008544|ENSBTAG00000021204|ENSBTAG00000012805|ENSBTAG00000015228|ENSBTAG00000014318|ENSBTAG00000018322|ENSBTAG00000008142|ENSBTAG00000003113|ENSBTAG00000009104|ENSBTAG00000017514|ENSBTAG00000004344|ENSBTAG00000019511|ENSBTAG00000020558|ENSBTAG00000020495|ENSBTAG00000016683|ENSBTAG00000005596|ENSBTAG00000009991|ENSBTAG00000016061|ENSBTAG00000010606|ENSBTAG00000009997|ENSBTAG00000007554|ENSBTAG00000031679|ENSBTAG00000016069|ENSBTAG00000002417|ENSBTAG00000008703|ENSBTAG00000045989|ENSBTAG00000011082|ENSBTAG00000016864|ENSBTAG00000025434|ENSBTAG00000008172|ENSBTAG00000012771|ENSBTAG00000007909|ENSBTAG00000014713|ENSBTAG00000047739|ENSBTAG00000046037|ENSBTAG00000013208|ENSBTAG00000010866|ENSBTAG00000006234|ENSBTAG00000002473|ENSBTAG00000019665|ENSBTAG00000000312|ENSBTAG00000004131|ENSBTAG00000010543|ENSBTAG00000009050|ENSBTAG00000000948|ENSBTAG00000021487|ENSBTAG00000048062|ENSBTAG00000018059|ENSBTAG00000022613|ENSBTAG00000001498|ENSBTAG00000005287|ENSBTAG00000000074|ENSBTAG00000001829|ENSBTAG00000010069|ENSBTAG00000020166|ENSBTAG00000011883|ENSBTAG00000031863|ENSBTAG00000038639|ENSBTAG00000004248|ENSBTAG00000004246|ENSBTAG00000021527|ENSBTAG00000010812|ENSBTAG00000017531|ENSBTAG00000000072|ENSBTAG00000018563|ENSBTAG00000016229|ENSBTAG00000006694|ENSBTAG00000007584|ENSBTAG00000014848|ENSBTAG00000015032|ENSBTAG00000003072|ENSBTAG00000016227|ENSBTAG00000039808|ENSBTAG00000006609|ENSBTAG00000027625|ENSBTAG00000018137|ENSBTAG00000008353|ENSBTAG00000018049|ENSBTAG00000017042|ENSBTAG00000000973|ENSBTAG00000001815|ENSBTAG00000046768|ENSBTAG00000003177|ENSBTAG00000009520|ENSBTAG00000000259|ENSBTAG00000014113|ENSBTAG00000013029|ENSBTAG00000000163|ENSBTAG00000004256|ENSBTAG00000021964|ENSBTAG00000026266|ENSBTAG00000008909|ENSBTAG00000014088|ENSBTAG00000003809|ENSBTAG00000013103|ENSBTAG00000000995|ENSBTAG00000012104|ENSBTAG00000000396|ENSBTAG00000001675|ENSBTAG00000005970|ENSBTAG00000008816|ENSBTAG00000002258|ENSBTAG00000005816|ENSBTAG00000000067|ENSBTAG00000019770|ENSBTAG00000019933|ENSBTAG00000046470|ENSBTAG00000018036|ENSBTAG00000013900|ENSBTAG00000046580|ENSBTAG00000010498|ENSBTAG00000004305|ENSBTAG00000008833|ENSBTAG00000000565|ENSBTAG00000000986|ENSBTAG00000003719|ENSBTAG00000010215|ENSBTAG00000007041|ENSBTAG00000008625|ENSBTAG00000013168|ENSBTAG00000012119|ENSBTAG00000008039|ENSBTAG00000030744|ENSBTAG00000005425|ENSBTAG00000021853|ENSBTAG00000047766|ENSBTAG00000047412|ENSBTAG00000020371|ENSBTAG00000002606|ENSBTAG00000024096|ENSBTAG00000017077|ENSBTAG00000008122|ENSBTAG00000002333|ENSBTAG00000015405|ENSBTAG00000010989|ENSBTAG00000021048|ENSBTAG00000008726|ENSBTAG00000008688|ENSBTAG00000006642|ENSBTAG00000002650|ENSBTAG00000023929|ENSBTAG00000006599|ENSBTAG00000010531|ENSBTAG00000009768|ENSBTAG00000001292|ENSBTAG00000020979|ENSBTAG00000017970|ENSBTAG00000005658|ENSBTAG00000001595|ENSBTAG00000025462|ENSBTAG00000001592|ENSBTAG00000001013|ENSBTAG00000001862|ENSBTAG00000001146|ENSBTAG00000001854|ENSBTAG00000017162|ENSBTAG00000046419|ENSBTAG00000039513|ENSBTAG00000003033|ENSBTAG00000014707|ENSBTAG00000000132|ENSBTAG00000010361|ENSBTAG00000027182|ENSBTAG00000013732|ENSBTAG00000016801|ENSBTAG00000046010|ENSBTAG00000018653|ENSBTAG00000011116|ENSBTAG00000023659|ENSBTAG00000019700|ENSBTAG00000001052|ENSBTAG00000018417|ENSBTAG00000002849|ENSBTAG00000022255|ENSBTAG00000008409|ENSBTAG00000008150|ENSBTAG00000014782|ENSBTAG00000018994</Data></Cell>
   </Row>
   <Row ss:AutoFitHeight="0" ss:Height="15">
    <Cell ss:StyleID="s65"><Data ss:Type="String">organic anion transmembrane transporter activity</Data></Cell>
    <Cell ss:StyleID="s66"><Data ss:Type="Number">7</Data></Cell>
    <Cell ss:StyleID="s66"><Data ss:Type="Number">7.9618030534400004E-4</Data></Cell>
    <Cell ss:StyleID="s66"><Data ss:Type="Number">2.1325936879300001E-2</Data></Cell>
    <Cell ss:StyleID="s65"><Data ss:Type="String">ENSBTAG00000006350|ENSBTAG00000019125|ENSBTAG00000037570|ENSBTAG00000016388|ENSBTAG00000003074|ENSBTAG00000002348|ENSBTAG00000027879</Data></Cell>
   </Row>
   <Row ss:AutoFitHeight="0" ss:Height="15">
    <Cell ss:StyleID="s65"><Data ss:Type="String">defense response to other organism</Data></Cell>
    <Cell ss:StyleID="s66"><Data ss:Type="Number">19</Data></Cell>
    <Cell ss:StyleID="s66"><Data ss:Type="Number">8.3172874720500002E-4</Data></Cell>
    <Cell ss:StyleID="s66"><Data ss:Type="Number">2.2152955002799998E-2</Data></Cell>
    <Cell ss:StyleID="s65"><Data ss:Type="String">ENSBTAG00000046580|ENSBTAG00000026088|ENSBTAG00000016061|ENSBTAG00000009768|ENSBTAG00000030913|ENSBTAG00000001292|ENSBTAG00000014782|ENSBTAG00000017367|ENSBTAG00000008471|ENSBTAG00000006354|ENSBTAG00000014707|ENSBTAG00000017042|ENSBTAG00000045588|ENSBTAG00000021048|ENSBTAG00000016864|ENSBTAG00000008142|ENSBTAG00000018531|ENSBTAG00000000163|ENSBTAG00000038639</Data></Cell>
   </Row>
   <Row ss:AutoFitHeight="0" ss:Height="15">
    <Cell ss:StyleID="s65"><Data ss:Type="String">cellular response to extracellular stimulus</Data></Cell>
    <Cell ss:StyleID="s66"><Data ss:Type="Number">9</Data></Cell>
    <Cell ss:StyleID="s66"><Data ss:Type="Number">8.4257515453499995E-4</Data></Cell>
    <Cell ss:StyleID="s66"><Data ss:Type="Number">2.2194324269999999E-2</Data></Cell>
    <Cell ss:StyleID="s65"><Data ss:Type="String">ENSBTAG00000046010|ENSBTAG00000011765|ENSBTAG00000000396|ENSBTAG00000008353|ENSBTAG00000005970|ENSBTAG00000012104|ENSBTAG00000005419|ENSBTAG00000008703|ENSBTAG00000018563</Data></Cell>
   </Row>
   <Row ss:AutoFitHeight="0" ss:Height="15">
    <Cell ss:StyleID="s65"><Data ss:Type="String">regulation of lipase activity</Data></Cell>
    <Cell ss:StyleID="s66"><Data ss:Type="Number">6</Data></Cell>
    <Cell ss:StyleID="s66"><Data ss:Type="Number">8.51589976388E-4</Data></Cell>
    <Cell ss:StyleID="s66"><Data ss:Type="Number">2.2306011481000001E-2</Data></Cell>
    <Cell ss:StyleID="s65"><Data ss:Type="String">ENSBTAG00000016069|ENSBTAG00000002473|ENSBTAG00000020558|ENSBTAG00000002258|ENSBTAG00000019770|ENSBTAG00000011883</Data></Cell>
   </Row>
   <Row ss:AutoFitHeight="0" ss:Height="15">
    <Cell ss:StyleID="s65"><Data ss:Type="String">negative regulation of viral process</Data></Cell>
    <Cell ss:StyleID="s66"><Data ss:Type="Number">7</Data></Cell>
    <Cell ss:StyleID="s66"><Data ss:Type="Number">8.9876630490799995E-4</Data></Cell>
    <Cell ss:StyleID="s66"><Data ss:Type="Number">2.3412368415199999E-2</Data></Cell>
    <Cell ss:StyleID="s65"><Data ss:Type="String">ENSBTAG00000016061|ENSBTAG00000030913|ENSBTAG00000001292|ENSBTAG00000045588|ENSBTAG00000008703|ENSBTAG00000014707|ENSBTAG00000046580</Data></Cell>
   </Row>
   <Row ss:AutoFitHeight="0" ss:Height="15">
    <Cell ss:StyleID="s65"><Data ss:Type="String">regulation of cellular process</Data></Cell>
    <Cell ss:StyleID="s66"><Data ss:Type="Number">190</Data></Cell>
    <Cell ss:StyleID="s66"><Data ss:Type="Number">9.0983885565500003E-4</Data></Cell>
    <Cell ss:StyleID="s66"><Data ss:Type="Number">2.3571289697600001E-2</Data></Cell>
    <Cell ss:StyleID="s65"><Data ss:Type="String">ENSBTAG00000017866|ENSBTAG00000020647|ENSBTAG00000020406|ENSBTAG00000005990|ENSBTAG00000017680|ENSBTAG00000021672|ENSBTAG00000005998|ENSBTAG00000017685|ENSBTAG00000025035|ENSBTAG00000003994|ENSBTAG00000045588|ENSBTAG00000017200|ENSBTAG00000006136|ENSBTAG00000017566|ENSBTAG00000034776|ENSBTAG00000018531|ENSBTAG00000013472|ENSBTAG00000007665|ENSBTAG00000006904|ENSBTAG00000030913|ENSBTAG00000008544|ENSBTAG00000021204|ENSBTAG00000012805|ENSBTAG00000015228|ENSBTAG00000014318|ENSBTAG00000018322|ENSBTAG00000008142|ENSBTAG00000003113|ENSBTAG00000009104|ENSBTAG00000017514|ENSBTAG00000004344|ENSBTAG00000019511|ENSBTAG00000020558|ENSBTAG00000020495|ENSBTAG00000016683|ENSBTAG00000005596|ENSBTAG00000009991|ENSBTAG00000016061|ENSBTAG00000010606|ENSBTAG00000009997|ENSBTAG00000007554|ENSBTAG00000016069|ENSBTAG00000002417|ENSBTAG00000008703|ENSBTAG00000045989|ENSBTAG00000011082|ENSBTAG00000015032|ENSBTAG00000025434|ENSBTAG00000008172|ENSBTAG00000012771|ENSBTAG00000007909|ENSBTAG00000014713|ENSBTAG00000047739|ENSBTAG00000046037|ENSBTAG00000013208|ENSBTAG00000010866|ENSBTAG00000006234|ENSBTAG00000002473|ENSBTAG00000019665|ENSBTAG00000000312|ENSBTAG00000004131|ENSBTAG00000010543|ENSBTAG00000009050|ENSBTAG00000000948|ENSBTAG00000021487|ENSBTAG00000048062|ENSBTAG00000018059|ENSBTAG00000022613|ENSBTAG00000001498|ENSBTAG00000005287|ENSBTAG00000000074|ENSBTAG00000001829|ENSBTAG00000010069|ENSBTAG00000020166|ENSBTAG00000011883|ENSBTAG00000031863|ENSBTAG00000038639|ENSBTAG00000004248|ENSBTAG00000004246|ENSBTAG00000021527|ENSBTAG00000010812|ENSBTAG00000017531|ENSBTAG00000000072|ENSBTAG00000018563|ENSBTAG00000016229|ENSBTAG00000006694|ENSBTAG00000007584|ENSBTAG00000014848|ENSBTAG00000014088|ENSBTAG00000003072|ENSBTAG00000016227|ENSBTAG00000039808|ENSBTAG00000006609|ENSBTAG00000027625|ENSBTAG00000018137|ENSBTAG00000008353|ENSBTAG00000018049|ENSBTAG00000017042|ENSBTAG00000001815|ENSBTAG00000046768|ENSBTAG00000003177|ENSBTAG00000009520|ENSBTAG00000000259|ENSBTAG00000014113|ENSBTAG00000013029|ENSBTAG00000000163|ENSBTAG00000002650|ENSBTAG00000021964|ENSBTAG00000026266|ENSBTAG00000008909|ENSBTAG00000003809|ENSBTAG00000013103|ENSBTAG00000012104|ENSBTAG00000000396|ENSBTAG00000001675|ENSBTAG00000005970|ENSBTAG00000008816|ENSBTAG00000002258|ENSBTAG00000005816|ENSBTAG00000000067|ENSBTAG00000019770|ENSBTAG00000019933|ENSBTAG00000046470|ENSBTAG00000018036|ENSBTAG00000013900|ENSBTAG00000046580|ENSBTAG00000010498|ENSBTAG00000004305|ENSBTAG00000008833|ENSBTAG00000000565|ENSBTAG00000000986|ENSBTAG00000010215|ENSBTAG00000007041|ENSBTAG00000008625|ENSBTAG00000013168|ENSBTAG00000012119|ENSBTAG00000008039|ENSBTAG00000030744|ENSBTAG00000005425|ENSBTAG00000021853|ENSBTAG00000047766|ENSBTAG00000047412|ENSBTAG00000020371|ENSBTAG00000002606|ENSBTAG00000024096|ENSBTAG00000017077|ENSBTAG00000008122|ENSBTAG00000002333|ENSBTAG00000015405|ENSBTAG00000010989|ENSBTAG00000021048|ENSBTAG00000008726|ENSBTAG00000008688|ENSBTAG00000006642|ENSBTAG00000023929|ENSBTAG00000006599|ENSBTAG00000010531|ENSBTAG00000009768|ENSBTAG00000001292|ENSBTAG00000020979|ENSBTAG00000017970|ENSBTAG00000005658|ENSBTAG00000001595|ENSBTAG00000025462|ENSBTAG00000001592|ENSBTAG00000001013|ENSBTAG00000001862|ENSBTAG00000001146|ENSBTAG00000001854|ENSBTAG00000017162|ENSBTAG00000046419|ENSBTAG00000039513|ENSBTAG00000003033|ENSBTAG00000014707|ENSBTAG00000000132|ENSBTAG00000010361|ENSBTAG00000027182|ENSBTAG00000013732|ENSBTAG00000016801|ENSBTAG00000046010|ENSBTAG00000018653|ENSBTAG00000011116|ENSBTAG00000019700|ENSBTAG00000001052|ENSBTAG00000018417|ENSBTAG00000002849|ENSBTAG00000022255|ENSBTAG00000008409|ENSBTAG00000008150|ENSBTAG00000018994</Data></Cell>
   </Row>
   <Row ss:AutoFitHeight="0" ss:Height="15">
    <Cell ss:StyleID="s65"><Data ss:Type="String">regulation of digestive system process</Data></Cell>
    <Cell ss:StyleID="s66"><Data ss:Type="Number">4</Data></Cell>
    <Cell ss:StyleID="s66"><Data ss:Type="Number">9.2303358849599995E-4</Data></Cell>
    <Cell ss:StyleID="s66"><Data ss:Type="Number">2.3783164364499999E-2</Data></Cell>
    <Cell ss:StyleID="s65"><Data ss:Type="String">ENSBTAG00000019770|ENSBTAG00000017162|ENSBTAG00000017042|ENSBTAG00000002258</Data></Cell>
   </Row>
   <Row ss:AutoFitHeight="0" ss:Height="15">
    <Cell ss:StyleID="s65"><Data ss:Type="String">cellular response to external stimulus</Data></Cell>
    <Cell ss:StyleID="s66"><Data ss:Type="Number">10</Data></Cell>
    <Cell ss:StyleID="s66"><Data ss:Type="Number">9.3760141855699997E-4</Data></Cell>
    <Cell ss:StyleID="s66"><Data ss:Type="Number">2.4027936893899999E-2</Data></Cell>
    <Cell ss:StyleID="s65"><Data ss:Type="String">ENSBTAG00000046010|ENSBTAG00000011765|ENSBTAG00000000396|ENSBTAG00000008353|ENSBTAG00000005970|ENSBTAG00000012104|ENSBTAG00000005419|ENSBTAG00000008703|ENSBTAG00000018563|ENSBTAG00000013103</Data></Cell>
   </Row>
   <Row ss:AutoFitHeight="0" ss:Height="15">
    <Cell ss:StyleID="s65"><Data ss:Type="String">phosphorylation</Data></Cell>
    <Cell ss:StyleID="s66"><Data ss:Type="Number">53</Data></Cell>
    <Cell ss:StyleID="s66"><Data ss:Type="Number">9.5583014978500001E-4</Data></Cell>
    <Cell ss:StyleID="s66"><Data ss:Type="Number">2.4363391076E-2</Data></Cell>
    <Cell ss:StyleID="s65"><Data ss:Type="String">ENSBTAG00000012771|ENSBTAG00000004344|ENSBTAG00000018059|ENSBTAG00000014113|ENSBTAG00000000396|ENSBTAG00000008703|ENSBTAG00000000163|ENSBTAG00000008124|ENSBTAG00000010866|ENSBTAG00000017056|ENSBTAG00000003994|ENSBTAG00000010989|ENSBTAG00000005970|ENSBTAG00000021695|ENSBTAG00000004131|ENSBTAG00000006642|ENSBTAG00000010543|ENSBTAG00000017866|ENSBTAG00000006599|ENSBTAG00000013732|ENSBTAG00000001815|ENSBTAG00000001292|ENSBTAG00000001675|ENSBTAG00000020979|ENSBTAG00000022613|ENSBTAG00000025462|ENSBTAG00000019956|ENSBTAG00000002258|ENSBTAG00000030674|ENSBTAG00000015228|ENSBTAG00000021527|ENSBTAG00000019979|ENSBTAG00000019933|ENSBTAG00000005145|ENSBTAG00000017162|ENSBTAG00000039513|ENSBTAG00000017514|ENSBTAG00000003033|ENSBTAG00000018563|ENSBTAG00000019672|ENSBTAG00000007584|ENSBTAG00000011832|ENSBTAG00000006609|ENSBTAG00000008353|ENSBTAG00000018049|ENSBTAG00000006234|ENSBTAG00000022255|ENSBTAG00000008409|ENSBTAG00000045989|ENSBTAG00000003177|ENSBTAG00000021853|ENSBTAG00000008150|ENSBTAG00000047412</Data></Cell>
   </Row>
   <Row ss:AutoFitHeight="0" ss:Height="15">
    <Cell ss:StyleID="s65"><Data ss:Type="String">positive regulation of protein phosphorylation</Data></Cell>
    <Cell ss:StyleID="s66"><Data ss:Type="Number">26</Data></Cell>
    <Cell ss:StyleID="s66"><Data ss:Type="Number">9.8930076609000006E-4</Data></Cell>
    <Cell ss:StyleID="s66"><Data ss:Type="Number">2.5081684128499999E-2</Data></Cell>
    <Cell ss:StyleID="s65"><Data ss:Type="String">ENSBTAG00000012771|ENSBTAG00000020979|ENSBTAG00000014113|ENSBTAG00000000396|ENSBTAG00000010866|ENSBTAG00000003994|ENSBTAG00000004131|ENSBTAG00000010543|ENSBTAG00000022255|ENSBTAG00000013732|ENSBTAG00000001292|ENSBTAG00000018059|ENSBTAG00000025462|ENSBTAG00000015228|ENSBTAG00000005970|ENSBTAG00000008703|ENSBTAG00000006599|ENSBTAG00000017514|ENSBTAG00000039513|ENSBTAG00000018563|ENSBTAG00000004344|ENSBTAG00000003033|ENSBTAG00000008353|ENSBTAG00000017866|ENSBTAG00000001815|ENSBTAG00000047412</Data></Cell>
   </Row>
   <Row ss:AutoFitHeight="0" ss:Height="15">
    <Cell ss:StyleID="s65"><Data ss:Type="String">single-multicellular organism process</Data></Cell>
    <Cell ss:StyleID="s66"><Data ss:Type="Number">105</Data></Cell>
    <Cell ss:StyleID="s66"><Data ss:Type="Number">9.9594560607100006E-4</Data></Cell>
    <Cell ss:StyleID="s66"><Data ss:Type="Number">2.5115841055200001E-2</Data></Cell>
    <Cell ss:StyleID="s65"><Data ss:Type="String">ENSBTAG00000003749|ENSBTAG00000020406|ENSBTAG00000005990|ENSBTAG00000017680|ENSBTAG00000005998|ENSBTAG00000017685|ENSBTAG00000001785|ENSBTAG00000003994|ENSBTAG00000017200|ENSBTAG00000017566|ENSBTAG00000018531|ENSBTAG00000013472|ENSBTAG00000007665|ENSBTAG00000008544|ENSBTAG00000015228|ENSBTAG00000008142|ENSBTAG00000000153|ENSBTAG00000017514|ENSBTAG00000003619|ENSBTAG00000016683|ENSBTAG00000016061|ENSBTAG00000016069|ENSBTAG00000008703|ENSBTAG00000016864|ENSBTAG00000025434|ENSBTAG00000037651|ENSBTAG00000012771|ENSBTAG00000009104|ENSBTAG00000000067|ENSBTAG00000010866|ENSBTAG00000002473|ENSBTAG00000008683|ENSBTAG00000011802|ENSBTAG00000019665|ENSBTAG00000008688|ENSBTAG00000026088|ENSBTAG00000012265|ENSBTAG00000006751|ENSBTAG00000001146|ENSBTAG00000048062|ENSBTAG00000010069|ENSBTAG00000005970|ENSBTAG00000031863|ENSBTAG00000021487|ENSBTAG00000000074|ENSBTAG00000010812|ENSBTAG00000007909|ENSBTAG00000039513|ENSBTAG00000018563|ENSBTAG00000006694|ENSBTAG00000015032|ENSBTAG00000003072|ENSBTAG00000016227|ENSBTAG00000006609|ENSBTAG00000010498|ENSBTAG00000018049|ENSBTAG00000000259|ENSBTAG00000005425|ENSBTAG00000013029|ENSBTAG00000000163|ENSBTAG00000006690|ENSBTAG00000021964|ENSBTAG00000013103|ENSBTAG00000000995|ENSBTAG00000021323|ENSBTAG00000002258|ENSBTAG00000006189|ENSBTAG00000046580|ENSBTAG00000019770|ENSBTAG00000046470|ENSBTAG00000027625|ENSBTAG00000008833|ENSBTAG00000006904|ENSBTAG00000003719|ENSBTAG00000012119|ENSBTAG00000017866|ENSBTAG00000047412|ENSBTAG00000002606|ENSBTAG00000017077|ENSBTAG00000002333|ENSBTAG00000015405|ENSBTAG00000010989|ENSBTAG00000021048|ENSBTAG00000002849|ENSBTAG00000006642|ENSBTAG00000002650|ENSBTAG00000023929|ENSBTAG00000010531|ENSBTAG00000001292|ENSBTAG00000020979|ENSBTAG00000005658|ENSBTAG00000025462|ENSBTAG00000001592|ENSBTAG00000009050|ENSBTAG00000001854|ENSBTAG00000017162|ENSBTAG00000015094|ENSBTAG00000003033|ENSBTAG00000014707|ENSBTAG00000017042|ENSBTAG00000010361|ENSBTAG00000008726|ENSBTAG00000022255|ENSBTAG00000008409|ENSBTAG00000014782</Data></Cell>
   </Row>
   <Row ss:AutoFitHeight="0" ss:Height="15">
    <Cell ss:StyleID="s65"><Data ss:Type="String">regulation of lipid biosynthetic process</Data></Cell>
    <Cell ss:StyleID="s66"><Data ss:Type="Number">8</Data></Cell>
    <Cell ss:StyleID="s66"><Data ss:Type="Number">1.0088342873099999E-3</Data></Cell>
    <Cell ss:StyleID="s66"><Data ss:Type="Number">2.53062611436E-2</Data></Cell>
    <Cell ss:StyleID="s65"><Data ss:Type="String">ENSBTAG00000031679|ENSBTAG00000020558|ENSBTAG00000005287|ENSBTAG00000002258|ENSBTAG00000001592|ENSBTAG00000019770|ENSBTAG00000003072|ENSBTAG00000010543</Data></Cell>
   </Row>
   <Row ss:AutoFitHeight="0" ss:Height="15">
    <Cell ss:StyleID="s65"><Data ss:Type="String">transferase activity, transferring phosphorus-containing groups</Data></Cell>
    <Cell ss:StyleID="s66"><Data ss:Type="Number">30</Data></Cell>
    <Cell ss:StyleID="s66"><Data ss:Type="Number">1.0706363610099999E-3</Data></Cell>
    <Cell ss:StyleID="s66"><Data ss:Type="Number">2.6715194671399999E-2</Data></Cell>
    <Cell ss:StyleID="s65"><Data ss:Type="String">ENSBTAG00000012771|ENSBTAG00000014113|ENSBTAG00000000396|ENSBTAG00000008124|ENSBTAG00000017056|ENSBTAG00000008909|ENSBTAG00000021695|ENSBTAG00000006642|ENSBTAG00000010543|ENSBTAG00000032026|ENSBTAG00000001675|ENSBTAG00000006751|ENSBTAG00000019956|ENSBTAG00000030674|ENSBTAG00000021527|ENSBTAG00000019979|ENSBTAG00000019933|ENSBTAG00000005145|ENSBTAG00000011771|ENSBTAG00000017162|ENSBTAG00000017514|ENSBTAG00000000111|ENSBTAG00000019672|ENSBTAG00000011832|ENSBTAG00000000186|ENSBTAG00000008353|ENSBTAG00000018049|ENSBTAG00000006234|ENSBTAG00000008703|ENSBTAG00000021853</Data></Cell>
   </Row>
   <Row ss:AutoFitHeight="0" ss:Height="15">
    <Cell ss:StyleID="s65"><Data ss:Type="String">response to endoplasmic reticulum stress</Data></Cell>
    <Cell ss:StyleID="s66"><Data ss:Type="Number">12</Data></Cell>
    <Cell ss:StyleID="s66"><Data ss:Type="Number">1.0830571303100001E-3</Data></Cell>
    <Cell ss:StyleID="s66"><Data ss:Type="Number">2.68836327477E-2</Data></Cell>
    <Cell ss:StyleID="s65"><Data ss:Type="String">ENSBTAG00000046010|ENSBTAG00000010215|ENSBTAG00000048090|ENSBTAG00000000067|ENSBTAG00000005970|ENSBTAG00000017514|ENSBTAG00000002457|ENSBTAG00000008703|ENSBTAG00000010989|ENSBTAG00000009104|ENSBTAG00000000312|ENSBTAG00000046588</Data></Cell>
   </Row>
   <Row ss:AutoFitHeight="0" ss:Height="15">
    <Cell ss:StyleID="s65"><Data ss:Type="String">regulation of fatty acid metabolic process</Data></Cell>
    <Cell ss:StyleID="s66"><Data ss:Type="Number">6</Data></Cell>
    <Cell ss:StyleID="s66"><Data ss:Type="Number">1.13464358954E-3</Data></Cell>
    <Cell ss:StyleID="s66"><Data ss:Type="Number">2.7881831623500001E-2</Data></Cell>
    <Cell ss:StyleID="s65"><Data ss:Type="String">ENSBTAG00000004248|ENSBTAG00000020558|ENSBTAG00000002258|ENSBTAG00000001592|ENSBTAG00000019770|ENSBTAG00000003072</Data></Cell>
   </Row>
   <Row ss:AutoFitHeight="0" ss:Height="15">
    <Cell ss:StyleID="s65"><Data ss:Type="String">regulation of multicellular organismal process</Data></Cell>
    <Cell ss:StyleID="s66"><Data ss:Type="Number">54</Data></Cell>
    <Cell ss:StyleID="s66"><Data ss:Type="Number">1.2009515855199999E-3</Data></Cell>
    <Cell ss:StyleID="s66"><Data ss:Type="Number">2.93490281803E-2</Data></Cell>
    <Cell ss:StyleID="s65"><Data ss:Type="String">ENSBTAG00000012771|ENSBTAG00000000259|ENSBTAG00000002606|ENSBTAG00000005970|ENSBTAG00000020406|ENSBTAG00000005990|ENSBTAG00000013029|ENSBTAG00000017680|ENSBTAG00000002650|ENSBTAG00000008703|ENSBTAG00000010866|ENSBTAG00000002333|ENSBTAG00000010989|ENSBTAG00000009104|ENSBTAG00000019665|ENSBTAG00000021048|ENSBTAG00000008688|ENSBTAG00000000995|ENSBTAG00000013103|ENSBTAG00000006642|ENSBTAG00000017866|ENSBTAG00000010531|ENSBTAG00000001292|ENSBTAG00000020979|ENSBTAG00000002258|ENSBTAG00000015228|ENSBTAG00000046580|ENSBTAG00000019770|ENSBTAG00000010069|ENSBTAG00000008142|ENSBTAG00000031863|ENSBTAG00000017162|ENSBTAG00000010812|ENSBTAG00000039513|ENSBTAG00000017514|ENSBTAG00000005998|ENSBTAG00000018563|ENSBTAG00000017042|ENSBTAG00000010361|ENSBTAG00000016864|ENSBTAG00000017685|ENSBTAG00000016227|ENSBTAG00000016683|ENSBTAG00000006609|ENSBTAG00000027625|ENSBTAG00000016061|ENSBTAG00000014707|ENSBTAG00000047412|ENSBTAG00000012119|ENSBTAG00000008726|ENSBTAG00000022255|ENSBTAG00000008409|ENSBTAG00000015032|ENSBTAG00000014782</Data></Cell>
   </Row>
   <Row ss:AutoFitHeight="0" ss:Height="15">
    <Cell ss:StyleID="s65"><Data ss:Type="String">transporter activity</Data></Cell>
    <Cell ss:StyleID="s66"><Data ss:Type="Number">38</Data></Cell>
    <Cell ss:StyleID="s66"><Data ss:Type="Number">1.2878539019900001E-3</Data></Cell>
    <Cell ss:StyleID="s66"><Data ss:Type="Number">3.13113607657E-2</Data></Cell>
    <Cell ss:StyleID="s65"><Data ss:Type="String">ENSBTAG00000011986|ENSBTAG00000021964|ENSBTAG00000003749|ENSBTAG00000008127|ENSBTAG00000013208|ENSBTAG00000034323|ENSBTAG00000014464|ENSBTAG00000037570|ENSBTAG00000008788|ENSBTAG00000016388|ENSBTAG00000000973|ENSBTAG00000001013|ENSBTAG00000011525|ENSBTAG00000022227|ENSBTAG00000021325|ENSBTAG00000002258|ENSBTAG00000001829|ENSBTAG00000014318|ENSBTAG00000038748|ENSBTAG00000027879|ENSBTAG00000003177|ENSBTAG00000010812|ENSBTAG00000046419|ENSBTAG00000004680|ENSBTAG00000013054|ENSBTAG00000019770|ENSBTAG00000008833|ENSBTAG00000014971|ENSBTAG00000003074|ENSBTAG00000002348|ENSBTAG00000010498|ENSBTAG00000009997|ENSBTAG00000006350|ENSBTAG00000046037|ENSBTAG00000008726|ENSBTAG00000019125|ENSBTAG00000009423|ENSBTAG00000006881</Data></Cell>
   </Row>
   <Row ss:AutoFitHeight="0" ss:Height="15">
    <Cell ss:StyleID="s65"><Data ss:Type="String">regulation of developmental process</Data></Cell>
    <Cell ss:StyleID="s66"><Data ss:Type="Number">49</Data></Cell>
    <Cell ss:StyleID="s66"><Data ss:Type="Number">1.3042786107300001E-3</Data></Cell>
    <Cell ss:StyleID="s66"><Data ss:Type="Number">3.1548902517800001E-2</Data></Cell>
    <Cell ss:StyleID="s65"><Data ss:Type="String">ENSBTAG00000012771|ENSBTAG00000005970|ENSBTAG00000020406|ENSBTAG00000005990|ENSBTAG00000013029|ENSBTAG00000017680|ENSBTAG00000005998|ENSBTAG00000002333|ENSBTAG00000026266|ENSBTAG00000003994|ENSBTAG00000008909|ENSBTAG00000010989|ENSBTAG00000017200|ENSBTAG00000019665|ENSBTAG00000021048|ENSBTAG00000008688|ENSBTAG00000013103|ENSBTAG00000006642|ENSBTAG00000008703|ENSBTAG00000010531|ENSBTAG00000001292|ENSBTAG00000020979|ENSBTAG00000002258|ENSBTAG00000015228|ENSBTAG00000001592|ENSBTAG00000010069|ENSBTAG00000038639|ENSBTAG00000046010|ENSBTAG00000009104|ENSBTAG00000039513|ENSBTAG00000017514|ENSBTAG00000007909|ENSBTAG00000018563|ENSBTAG00000006694|ENSBTAG00000010361|ENSBTAG00000002650|ENSBTAG00000016227|ENSBTAG00000016683|ENSBTAG00000006609|ENSBTAG00000027625|ENSBTAG00000014707|ENSBTAG00000047412|ENSBTAG00000012119|ENSBTAG00000008726|ENSBTAG00000022255|ENSBTAG00000008409|ENSBTAG00000045989|ENSBTAG00000014088|ENSBTAG00000014782</Data></Cell>
   </Row>
   <Row ss:AutoFitHeight="0" ss:Height="15">
    <Cell ss:StyleID="s65"><Data ss:Type="String">negative regulation of cell proliferation</Data></Cell>
    <Cell ss:StyleID="s66"><Data ss:Type="Number">19</Data></Cell>
    <Cell ss:StyleID="s66"><Data ss:Type="Number">1.32469174783E-3</Data></Cell>
    <Cell ss:StyleID="s66"><Data ss:Type="Number">3.1880018154499999E-2</Data></Cell>
    <Cell ss:StyleID="s65"><Data ss:Type="String">ENSBTAG00000012771|ENSBTAG00000008703|ENSBTAG00000020406|ENSBTAG00000018036|ENSBTAG00000009768|ENSBTAG00000008353|ENSBTAG00000017077|ENSBTAG00000021204|ENSBTAG00000007909|ENSBTAG00000002849|ENSBTAG00000022255|ENSBTAG00000018563|ENSBTAG00000016229|ENSBTAG00000003994|ENSBTAG00000010361|ENSBTAG00000014713|ENSBTAG00000010531|ENSBTAG00000006904|ENSBTAG00000017680</Data></Cell>
   </Row>
   <Row ss:AutoFitHeight="0" ss:Height="15">
    <Cell ss:StyleID="s65"><Data ss:Type="String">animal organ development</Data></Cell>
    <Cell ss:StyleID="s66"><Data ss:Type="Number">62</Data></Cell>
    <Cell ss:StyleID="s66"><Data ss:Type="Number">1.3401586557799999E-3</Data></Cell>
    <Cell ss:StyleID="s66"><Data ss:Type="Number">3.2089354479999999E-2</Data></Cell>
    <Cell ss:StyleID="s65"><Data ss:Type="String">ENSBTAG00000012771|ENSBTAG00000002606|ENSBTAG00000020406|ENSBTAG00000005990|ENSBTAG00000013029|ENSBTAG00000000163|ENSBTAG00000017077|ENSBTAG00000002650|ENSBTAG00000010866|ENSBTAG00000002333|ENSBTAG00000001785|ENSBTAG00000015405|ENSBTAG00000010989|ENSBTAG00000017200|ENSBTAG00000021048|ENSBTAG00000017566|ENSBTAG00000008688|ENSBTAG00000013103|ENSBTAG00000006751|ENSBTAG00000023929|ENSBTAG00000010531|ENSBTAG00000001292|ENSBTAG00000003719|ENSBTAG00000008683|ENSBTAG00000005970|ENSBTAG00000005658|ENSBTAG00000017685|ENSBTAG00000002258|ENSBTAG00000015228|ENSBTAG00000001592|ENSBTAG00000010069|ENSBTAG00000013472|ENSBTAG00000017680|ENSBTAG00000046470|ENSBTAG00000001854|ENSBTAG00000008703|ENSBTAG00000009104|ENSBTAG00000039513|ENSBTAG00000017514|ENSBTAG00000007909|ENSBTAG00000014707|ENSBTAG00000006694|ENSBTAG00000010361|ENSBTAG00000006690|ENSBTAG00000006904|ENSBTAG00000016227|ENSBTAG00000016683|ENSBTAG00000006609|ENSBTAG00000010498|ENSBTAG00000016061|ENSBTAG00000018563|ENSBTAG00000018049|ENSBTAG00000047412|ENSBTAG00000012119|ENSBTAG00000021964|ENSBTAG00000002849|ENSBTAG00000022255|ENSBTAG00000008409|ENSBTAG00000005425|ENSBTAG00000008544|ENSBTAG00000048062|ENSBTAG00000025434</Data></Cell>
   </Row>
   <Row ss:AutoFitHeight="0" ss:Height="15">
    <Cell ss:StyleID="s65"><Data ss:Type="String">cell communication</Data></Cell>
    <Cell ss:StyleID="s66"><Data ss:Type="Number">118</Data></Cell>
    <Cell ss:StyleID="s66"><Data ss:Type="Number">1.3696575854200001E-3</Data></Cell>
    <Cell ss:StyleID="s66"><Data ss:Type="Number">3.2493004488999999E-2</Data></Cell>
    <Cell ss:StyleID="s65"><Data ss:Type="String">ENSBTAG00000003994|ENSBTAG00000020647|ENSBTAG00000020406|ENSBTAG00000005990|ENSBTAG00000017680|ENSBTAG00000021672|ENSBTAG00000017685|ENSBTAG00000025035|ENSBTAG00000003749|ENSBTAG00000017200|ENSBTAG00000017566|ENSBTAG00000013472|ENSBTAG00000007665|ENSBTAG00000008544|ENSBTAG00000012805|ENSBTAG00000015228|ENSBTAG00000014318|ENSBTAG00000008142|ENSBTAG00000017514|ENSBTAG00000004344|ENSBTAG00000016683|ENSBTAG00000005596|ENSBTAG00000009991|ENSBTAG00000011765|ENSBTAG00000016061|ENSBTAG00000009997|ENSBTAG00000007554|ENSBTAG00000046037|ENSBTAG00000006234|ENSBTAG00000008703|ENSBTAG00000045989|ENSBTAG00000011082|ENSBTAG00000015032|ENSBTAG00000012771|ENSBTAG00000009104|ENSBTAG00000000396|ENSBTAG00000000067|ENSBTAG00000010866|ENSBTAG00000019665|ENSBTAG00000000312|ENSBTAG00000004131|ENSBTAG00000010543|ENSBTAG00000001146|ENSBTAG00000000948|ENSBTAG00000001498|ENSBTAG00000011883|ENSBTAG00000031863|ENSBTAG00000038639|ENSBTAG00000004246|ENSBTAG00000021527|ENSBTAG00000010812|ENSBTAG00000007909|ENSBTAG00000006599|ENSBTAG00000018563|ENSBTAG00000006694|ENSBTAG00000007584|ENSBTAG00000014848|ENSBTAG00000016227|ENSBTAG00000006609|ENSBTAG00000027625|ENSBTAG00000008353|ENSBTAG00000018049|ENSBTAG00000001815|ENSBTAG00000046768|ENSBTAG00000003177|ENSBTAG00000009520|ENSBTAG00000014113|ENSBTAG00000013029|ENSBTAG00000000163|ENSBTAG00000021964|ENSBTAG00000002417|ENSBTAG00000003809|ENSBTAG00000013103|ENSBTAG00000012104|ENSBTAG00000001675|ENSBTAG00000005970|ENSBTAG00000002258|ENSBTAG00000046580|ENSBTAG00000019933|ENSBTAG00000046470|ENSBTAG00000005419|ENSBTAG00000004305|ENSBTAG00000016069|ENSBTAG00000006904|ENSBTAG00000008625|ENSBTAG00000017866|ENSBTAG00000047766|ENSBTAG00000047412|ENSBTAG00000002606|ENSBTAG00000008122|ENSBTAG00000015405|ENSBTAG00000010989|ENSBTAG00000008688|ENSBTAG00000006642|ENSBTAG00000010531|ENSBTAG00000011116|ENSBTAG00000001292|ENSBTAG00000020979|ENSBTAG00000017970|ENSBTAG00000005658|ENSBTAG00000001595|ENSBTAG00000025462|ENSBTAG00000001592|ENSBTAG00000009050|ENSBTAG00000017162|ENSBTAG00000039513|ENSBTAG00000003033|ENSBTAG00000010361|ENSBTAG00000027182|ENSBTAG00000013732|ENSBTAG00000046010|ENSBTAG00000010215|ENSBTAG00000001052|ENSBTAG00000022255|ENSBTAG00000008409|ENSBTAG00000016801|ENSBTAG00000014782|ENSBTAG00000018994</Data></Cell>
   </Row>
   <Row ss:AutoFitHeight="0" ss:Height="15">
    <Cell ss:StyleID="s65"><Data ss:Type="String">lipid modification</Data></Cell>
    <Cell ss:StyleID="s66"><Data ss:Type="Number">10</Data></Cell>
    <Cell ss:StyleID="s66"><Data ss:Type="Number">1.3707236654300001E-3</Data></Cell>
    <Cell ss:StyleID="s66"><Data ss:Type="Number">3.2493004488999999E-2</Data></Cell>
    <Cell ss:StyleID="s65"><Data ss:Type="String">ENSBTAG00000004248|ENSBTAG00000016048|ENSBTAG00000002258|ENSBTAG00000007584|ENSBTAG00000010989|ENSBTAG00000019770|ENSBTAG00000021853|ENSBTAG00000007700|ENSBTAG00000003072|ENSBTAG00000000123</Data></Cell>
   </Row>
   <Row ss:AutoFitHeight="0" ss:Height="15">
    <Cell ss:StyleID="s65"><Data ss:Type="String">cellular ketone metabolic process</Data></Cell>
    <Cell ss:StyleID="s66"><Data ss:Type="Number">9</Data></Cell>
    <Cell ss:StyleID="s66"><Data ss:Type="Number">1.4085095471600001E-3</Data></Cell>
    <Cell ss:StyleID="s66"><Data ss:Type="Number">3.3222605786600003E-2</Data></Cell>
    <Cell ss:StyleID="s65"><Data ss:Type="String">ENSBTAG00000004248|ENSBTAG00000005287|ENSBTAG00000020558|ENSBTAG00000006934|ENSBTAG00000002258|ENSBTAG00000001592|ENSBTAG00000019770|ENSBTAG00000003072|ENSBTAG00000010543</Data></Cell>
   </Row>
   <Row ss:AutoFitHeight="0" ss:Height="15">
    <Cell ss:StyleID="s65"><Data ss:Type="String">protein heterotrimerization</Data></Cell>
    <Cell ss:StyleID="s66"><Data ss:Type="Number">3</Data></Cell>
    <Cell ss:StyleID="s66"><Data ss:Type="Number">1.4449166678700001E-3</Data></Cell>
    <Cell ss:StyleID="s66"><Data ss:Type="Number">3.3912623378099999E-2</Data></Cell>
    <Cell ss:StyleID="s65"><Data ss:Type="String">ENSBTAG00000013103|ENSBTAG00000011802|ENSBTAG00000013472</Data></Cell>
   </Row>
   <Row ss:AutoFitHeight="0" ss:Height="15">
    <Cell ss:StyleID="s65"><Data ss:Type="String">alcohol metabolic process</Data></Cell>
    <Cell ss:StyleID="s66"><Data ss:Type="Number">11</Data></Cell>
    <Cell ss:StyleID="s66"><Data ss:Type="Number">1.4582860201100001E-3</Data></Cell>
    <Cell ss:StyleID="s66"><Data ss:Type="Number">3.4003914697099999E-2</Data></Cell>
    <Cell ss:StyleID="s65"><Data ss:Type="String">ENSBTAG00000010991|ENSBTAG00000010531|ENSBTAG00000001675|ENSBTAG00000008124|ENSBTAG00000006934|ENSBTAG00000005287|ENSBTAG00000002258|ENSBTAG00000007584|ENSBTAG00000001592|ENSBTAG00000019770|ENSBTAG00000003072</Data></Cell>
   </Row>
   <Row ss:AutoFitHeight="0" ss:Height="15">
    <Cell ss:StyleID="s65"><Data ss:Type="String">positive regulation of lipase activity</Data></Cell>
    <Cell ss:StyleID="s66"><Data ss:Type="Number">5</Data></Cell>
    <Cell ss:StyleID="s66"><Data ss:Type="Number">1.47942975534E-3</Data></Cell>
    <Cell ss:StyleID="s66"><Data ss:Type="Number">3.4003914697099999E-2</Data></Cell>
    <Cell ss:StyleID="s65"><Data ss:Type="String">ENSBTAG00000019770|ENSBTAG00000020558|ENSBTAG00000002258|ENSBTAG00000016069|ENSBTAG00000011883</Data></Cell>
   </Row>
   <Row ss:AutoFitHeight="0" ss:Height="15">
    <Cell ss:StyleID="s65"><Data ss:Type="String">endomembrane system</Data></Cell>
    <Cell ss:StyleID="s66"><Data ss:Type="Number">76</Data></Cell>
    <Cell ss:StyleID="s66"><Data ss:Type="Number">1.48198289818E-3</Data></Cell>
    <Cell ss:StyleID="s66"><Data ss:Type="Number">3.4003914697099999E-2</Data></Cell>
    <Cell ss:StyleID="s65"><Data ss:Type="String">ENSBTAG00000014522|ENSBTAG00000015991|ENSBTAG00000010989|ENSBTAG00000000067|ENSBTAG00000006690|ENSBTAG00000002457|ENSBTAG00000009886|ENSBTAG00000015505|ENSBTAG00000002417|ENSBTAG00000005658|ENSBTAG00000009104|ENSBTAG00000003809|ENSBTAG00000006072|ENSBTAG00000000312|ENSBTAG00000013732|ENSBTAG00000010234|ENSBTAG00000003708|ENSBTAG00000005990|ENSBTAG00000000948|ENSBTAG00000005344|ENSBTAG00000030913|ENSBTAG00000018471|ENSBTAG00000001292|ENSBTAG00000016139|ENSBTAG00000005970|ENSBTAG00000001013|ENSBTAG00000032996|ENSBTAG00000006556|ENSBTAG00000004131|ENSBTAG00000005287|ENSBTAG00000012265|ENSBTAG00000015228|ENSBTAG00000001592|ENSBTAG00000014318|ENSBTAG00000018322|ENSBTAG00000010543|ENSBTAG00000044179|ENSBTAG00000016481|ENSBTAG00000046588|ENSBTAG00000047801|ENSBTAG00000007786|ENSBTAG00000047502|ENSBTAG00000010812|ENSBTAG00000011765|ENSBTAG00000011951|ENSBTAG00000003619|ENSBTAG00000045728|ENSBTAG00000006694|ENSBTAG00000015828|ENSBTAG00000001258|ENSBTAG00000013980|ENSBTAG00000014971|ENSBTAG00000010498|ENSBTAG00000007616|ENSBTAG00000011913|ENSBTAG00000017468|ENSBTAG00000006676|ENSBTAG00000019460|ENSBTAG00000011883|ENSBTAG00000001405|ENSBTAG00000000854|ENSBTAG00000016061|ENSBTAG00000010215|ENSBTAG00000007041|ENSBTAG00000008625|ENSBTAG00000016069|ENSBTAG00000018417|ENSBTAG00000008726|ENSBTAG00000017866|ENSBTAG00000011082|ENSBTAG00000004598|ENSBTAG00000012972|ENSBTAG00000015032|ENSBTAG00000003151|ENSBTAG00000004829|ENSBTAG00000006881</Data></Cell>
   </Row>
   <Row ss:AutoFitHeight="0" ss:Height="15">
    <Cell ss:StyleID="s65"><Data ss:Type="String">negative regulation of viral life cycle</Data></Cell>
    <Cell ss:StyleID="s66"><Data ss:Type="Number">6</Data></Cell>
    <Cell ss:StyleID="s66"><Data ss:Type="Number">1.4846678637999999E-3</Data></Cell>
    <Cell ss:StyleID="s66"><Data ss:Type="Number">3.4003914697099999E-2</Data></Cell>
    <Cell ss:StyleID="s65"><Data ss:Type="String">ENSBTAG00000016061|ENSBTAG00000030913|ENSBTAG00000001292|ENSBTAG00000045588|ENSBTAG00000008703|ENSBTAG00000014707</Data></Cell>
   </Row>
   <Row ss:AutoFitHeight="0" ss:Height="15">
    <Cell ss:StyleID="s65"><Data ss:Type="String">negative regulation of cell death</Data></Cell>
    <Cell ss:StyleID="s66"><Data ss:Type="Number">24</Data></Cell>
    <Cell ss:StyleID="s66"><Data ss:Type="Number">1.4951576310199999E-3</Data></Cell>
    <Cell ss:StyleID="s66"><Data ss:Type="Number">3.4079530426200003E-2</Data></Cell>
    <Cell ss:StyleID="s65"><Data ss:Type="String">ENSBTAG00000012771|ENSBTAG00000000396|ENSBTAG00000016069|ENSBTAG00000013208|ENSBTAG00000002473|ENSBTAG00000010989|ENSBTAG00000000312|ENSBTAG00000013732|ENSBTAG00000009768|ENSBTAG00000001292|ENSBTAG00000005970|ENSBTAG00000001595|ENSBTAG00000015228|ENSBTAG00000001854|ENSBTAG00000021527|ENSBTAG00000018563|ENSBTAG00000002650|ENSBTAG00000016227|ENSBTAG00000010498|ENSBTAG00000007554|ENSBTAG00000046037|ENSBTAG00000008703|ENSBTAG00000008409|ENSBTAG00000011082</Data></Cell>
   </Row>
   <Row ss:AutoFitHeight="0" ss:Height="15">
    <Cell ss:StyleID="s65"><Data ss:Type="String">protein trimerization</Data></Cell>
    <Cell ss:StyleID="s66"><Data ss:Type="Number">4</Data></Cell>
    <Cell ss:StyleID="s66"><Data ss:Type="Number">1.5325990766699999E-3</Data></Cell>
    <Cell ss:StyleID="s66"><Data ss:Type="Number">3.4600248678400003E-2</Data></Cell>
    <Cell ss:StyleID="s65"><Data ss:Type="String">ENSBTAG00000011802|ENSBTAG00000013103|ENSBTAG00000008909|ENSBTAG00000013472</Data></Cell>
   </Row>
   <Row ss:AutoFitHeight="0" ss:Height="15">
    <Cell ss:StyleID="s65"><Data ss:Type="String">regulation of insulin-like growth factor receptor signaling pathway</Data></Cell>
    <Cell ss:StyleID="s66"><Data ss:Type="Number">4</Data></Cell>
    <Cell ss:StyleID="s66"><Data ss:Type="Number">1.5325990766699999E-3</Data></Cell>
    <Cell ss:StyleID="s66"><Data ss:Type="Number">3.4600248678400003E-2</Data></Cell>
    <Cell ss:StyleID="s65"><Data ss:Type="String">ENSBTAG00000022255|ENSBTAG00000046768|ENSBTAG00000003994|ENSBTAG00000005596</Data></Cell>
   </Row>
   <Row ss:AutoFitHeight="0" ss:Height="15">
    <Cell ss:StyleID="s65"><Data ss:Type="String">membrane part</Data></Cell>
    <Cell ss:StyleID="s66"><Data ss:Type="Number">143</Data></Cell>
    <Cell ss:StyleID="s66"><Data ss:Type="Number">1.582973995E-3</Data></Cell>
    <Cell ss:StyleID="s66"><Data ss:Type="Number">3.5400375992000001E-2</Data></Cell>
    <Cell ss:StyleID="s65"><Data ss:Type="String">ENSBTAG00000014522|ENSBTAG00000003749|ENSBTAG00000020406|ENSBTAG00000005990|ENSBTAG00000017680|ENSBTAG00000017115|ENSBTAG00000002457|ENSBTAG00000017685|ENSBTAG00000025035|ENSBTAG00000008788|ENSBTAG00000045588|ENSBTAG00000009104|ENSBTAG00000007665|ENSBTAG00000030913|ENSBTAG00000006556|ENSBTAG00000009475|ENSBTAG00000012805|ENSBTAG00000012804|ENSBTAG00000015228|ENSBTAG00000014318|ENSBTAG00000018322|ENSBTAG00000004598|ENSBTAG00000000153|ENSBTAG00000014529|ENSBTAG00000034323|ENSBTAG00000003619|ENSBTAG00000017367|ENSBTAG00000001258|ENSBTAG00000020495|ENSBTAG00000002348|ENSBTAG00000019603|ENSBTAG00000016061|ENSBTAG00000009997|ENSBTAG00000007554|ENSBTAG00000012972|ENSBTAG00000046037|ENSBTAG00000006234|ENSBTAG00000019125|ENSBTAG00000011082|ENSBTAG00000020391|ENSBTAG00000015032|ENSBTAG00000004829|ENSBTAG00000012771|ENSBTAG00000015991|ENSBTAG00000001405|ENSBTAG00000013208|ENSBTAG00000000061|ENSBTAG00000000312|ENSBTAG00000015505|ENSBTAG00000010543|ENSBTAG00000009050|ENSBTAG00000018059|ENSBTAG00000022613|ENSBTAG00000005287|ENSBTAG00000001829|ENSBTAG00000005970|ENSBTAG00000021481|ENSBTAG00000031863|ENSBTAG00000038639|ENSBTAG00000021527|ENSBTAG00000010812|ENSBTAG00000007909|ENSBTAG00000015094|ENSBTAG00000012069|ENSBTAG00000018563|ENSBTAG00000006690|ENSBTAG00000013054|ENSBTAG00000003074|ENSBTAG00000048059|ENSBTAG00000019460|ENSBTAG00000006609|ENSBTAG00000010498|ENSBTAG00000016048|ENSBTAG00000013167|ENSBTAG00000006350|ENSBTAG00000000973|ENSBTAG00000003177|ENSBTAG00000009520|ENSBTAG00000021964|ENSBTAG00000016388|ENSBTAG00000006072|ENSBTAG00000007616|ENSBTAG00000003708|ENSBTAG00000039090|ENSBTAG00000006349|ENSBTAG00000016139|ENSBTAG00000022227|ENSBTAG00000021325|ENSBTAG00000000067|ENSBTAG00000044179|ENSBTAG00000047502|ENSBTAG00000032557|ENSBTAG00000027625|ENSBTAG00000004305|ENSBTAG00000016069|ENSBTAG00000014971|ENSBTAG00000019798|ENSBTAG00000011525|ENSBTAG00000012119|ENSBTAG00000017866|ENSBTAG00000009423|ENSBTAG00000018471|ENSBTAG00000047766|ENSBTAG00000000854|ENSBTAG00000047412|ENSBTAG00000010989|ENSBTAG00000002606|ENSBTAG00000008122|ENSBTAG00000014464|ENSBTAG00000037570|ENSBTAG00000015405|ENSBTAG00000004272|ENSBTAG00000006642|ENSBTAG00000020755|ENSBTAG00000010531|ENSBTAG00000009495|ENSBTAG00000011116|ENSBTAG00000020979|ENSBTAG00000009886|ENSBTAG00000005658|ENSBTAG00000019015|ENSBTAG00000001592|ENSBTAG00000017468|ENSBTAG00000001013|ENSBTAG00000016481|ENSBTAG00000027879|ENSBTAG00000001410|ENSBTAG00000017162|ENSBTAG00000046419|ENSBTAG00000039513|ENSBTAG00000004680|ENSBTAG00000045728|ENSBTAG00000015828|ENSBTAG00000010361|ENSBTAG00000000345|ENSBTAG00000018723|ENSBTAG00000013732|ENSBTAG00000011913|ENSBTAG00000010215|ENSBTAG00000008726|ENSBTAG00000018994|ENSBTAG00000014782|ENSBTAG00000006881</Data></Cell>
   </Row>
   <Row ss:AutoFitHeight="0" ss:Height="15">
    <Cell ss:StyleID="s65"><Data ss:Type="String">multi-organism process</Data></Cell>
    <Cell ss:StyleID="s66"><Data ss:Type="Number">41</Data></Cell>
    <Cell ss:StyleID="s66"><Data ss:Type="Number">1.6131559383499999E-3</Data></Cell>
    <Cell ss:StyleID="s66"><Data ss:Type="Number">3.5881191017199998E-2</Data></Cell>
    <Cell ss:StyleID="s65"><Data ss:Type="String">ENSBTAG00000011986|ENSBTAG00000002606|ENSBTAG00000021323|ENSBTAG00000013029|ENSBTAG00000000163|ENSBTAG00000017077|ENSBTAG00000005998|ENSBTAG00000017367|ENSBTAG00000005970|ENSBTAG00000003809|ENSBTAG00000021048|ENSBTAG00000026088|ENSBTAG00000006642|ENSBTAG00000017866|ENSBTAG00000012104|ENSBTAG00000009768|ENSBTAG00000001292|ENSBTAG00000018531|ENSBTAG00000020979|ENSBTAG00000045588|ENSBTAG00000046580|ENSBTAG00000008142|ENSBTAG00000017680|ENSBTAG00000038639|ENSBTAG00000008703|ENSBTAG00000017531|ENSBTAG00000014707|ENSBTAG00000017042|ENSBTAG00000015032|ENSBTAG00000003719|ENSBTAG00000016683|ENSBTAG00000019979|ENSBTAG00000016061|ENSBTAG00000030913|ENSBTAG00000019700|ENSBTAG00000006354|ENSBTAG00000022255|ENSBTAG00000008471|ENSBTAG00000016864|ENSBTAG00000018059|ENSBTAG00000014782</Data></Cell>
   </Row>
   <Row ss:AutoFitHeight="0" ss:Height="15">
    <Cell ss:StyleID="s65"><Data ss:Type="String">cellular response to nutrient levels</Data></Cell>
    <Cell ss:StyleID="s66"><Data ss:Type="Number">8</Data></Cell>
    <Cell ss:StyleID="s66"><Data ss:Type="Number">1.6196108157900001E-3</Data></Cell>
    <Cell ss:StyleID="s66"><Data ss:Type="Number">3.5881191017199998E-2</Data></Cell>
    <Cell ss:StyleID="s65"><Data ss:Type="String">ENSBTAG00000046010|ENSBTAG00000011765|ENSBTAG00000000396|ENSBTAG00000008353|ENSBTAG00000005970|ENSBTAG00000012104|ENSBTAG00000005419|ENSBTAG00000008703</Data></Cell>
   </Row>
   <Row ss:AutoFitHeight="0" ss:Height="15">
    <Cell ss:StyleID="s65"><Data ss:Type="String">cell differentiation</Data></Cell>
    <Cell ss:StyleID="s66"><Data ss:Type="Number">72</Data></Cell>
    <Cell ss:StyleID="s66"><Data ss:Type="Number">1.6386478112399999E-3</Data></Cell>
    <Cell ss:StyleID="s66"><Data ss:Type="Number">3.6134089642299999E-2</Data></Cell>
    <Cell ss:StyleID="s65"><Data ss:Type="String">ENSBTAG00000012771|ENSBTAG00000002606|ENSBTAG00000021323|ENSBTAG00000020406|ENSBTAG00000013029|ENSBTAG00000000163|ENSBTAG00000012119|ENSBTAG00000010866|ENSBTAG00000002333|ENSBTAG00000002473|ENSBTAG00000001785|ENSBTAG00000015405|ENSBTAG00000011802|ENSBTAG00000010989|ENSBTAG00000021048|ENSBTAG00000005425|ENSBTAG00000008688|ENSBTAG00000008726|ENSBTAG00000004131|ENSBTAG00000006642|ENSBTAG00000006751|ENSBTAG00000023929|ENSBTAG00000007909|ENSBTAG00000006599|ENSBTAG00000018137|ENSBTAG00000005998|ENSBTAG00000003719|ENSBTAG00000016139|ENSBTAG00000020979|ENSBTAG00000005658|ENSBTAG00000025462|ENSBTAG00000002258|ENSBTAG00000016683|ENSBTAG00000015228|ENSBTAG00000001592|ENSBTAG00000019770|ENSBTAG00000005145|ENSBTAG00000005970|ENSBTAG00000000153|ENSBTAG00000046470|ENSBTAG00000006189|ENSBTAG00000046010|ENSBTAG00000008703|ENSBTAG00000013103|ENSBTAG00000039513|ENSBTAG00000017514|ENSBTAG00000003033|ENSBTAG00000018563|ENSBTAG00000038639|ENSBTAG00000006694|ENSBTAG00000010361|ENSBTAG00000002650|ENSBTAG00000003072|ENSBTAG00000000986|ENSBTAG00000016227|ENSBTAG00000013054|ENSBTAG00000006609|ENSBTAG00000027625|ENSBTAG00000001292|ENSBTAG00000016061|ENSBTAG00000014707|ENSBTAG00000047412|ENSBTAG00000016069|ENSBTAG00000021964|ENSBTAG00000002849|ENSBTAG00000022255|ENSBTAG00000008409|ENSBTAG00000003994|ENSBTAG00000008544|ENSBTAG00000014088|ENSBTAG00000048062|ENSBTAG00000025434</Data></Cell>
   </Row>
   <Row ss:AutoFitHeight="0" ss:Height="15">
    <Cell ss:StyleID="s65"><Data ss:Type="String">regulation of protein import</Data></Cell>
    <Cell ss:StyleID="s66"><Data ss:Type="Number">9</Data></Cell>
    <Cell ss:StyleID="s66"><Data ss:Type="Number">1.65374428775E-3</Data></Cell>
    <Cell ss:StyleID="s66"><Data ss:Type="Number">3.6298155871399999E-2</Data></Cell>
    <Cell ss:StyleID="s65"><Data ss:Type="String">ENSBTAG00000008353|ENSBTAG00000005970|ENSBTAG00000017685|ENSBTAG00000018563|ENSBTAG00000001815|ENSBTAG00000010989|ENSBTAG00000002650|ENSBTAG00000008150|ENSBTAG00000016683</Data></Cell>
   </Row>
   <Row ss:AutoFitHeight="0" ss:Height="15">
    <Cell ss:StyleID="s65"><Data ss:Type="String">negative regulation of programmed cell death</Data></Cell>
    <Cell ss:StyleID="s66"><Data ss:Type="Number">23</Data></Cell>
    <Cell ss:StyleID="s66"><Data ss:Type="Number">1.6615841821299999E-3</Data></Cell>
    <Cell ss:StyleID="s66"><Data ss:Type="Number">3.6302168698000001E-2</Data></Cell>
    <Cell ss:StyleID="s65"><Data ss:Type="String">ENSBTAG00000012771|ENSBTAG00000000396|ENSBTAG00000016069|ENSBTAG00000013208|ENSBTAG00000002473|ENSBTAG00000010989|ENSBTAG00000000312|ENSBTAG00000009768|ENSBTAG00000001292|ENSBTAG00000005970|ENSBTAG00000001595|ENSBTAG00000015228|ENSBTAG00000001854|ENSBTAG00000021527|ENSBTAG00000018563|ENSBTAG00000002650|ENSBTAG00000016227|ENSBTAG00000010498|ENSBTAG00000007554|ENSBTAG00000046037|ENSBTAG00000008703|ENSBTAG00000008409|ENSBTAG00000011082</Data></Cell>
   </Row>
   <Row ss:AutoFitHeight="0" ss:Height="15">
    <Cell ss:StyleID="s65"><Data ss:Type="String">positive regulation of phosphorylation</Data></Cell>
    <Cell ss:StyleID="s66"><Data ss:Type="Number">26</Data></Cell>
    <Cell ss:StyleID="s66"><Data ss:Type="Number">1.7044358316999999E-3</Data></Cell>
    <Cell ss:StyleID="s66"><Data ss:Type="Number">3.7067570082999997E-2</Data></Cell>
    <Cell ss:StyleID="s65"><Data ss:Type="String">ENSBTAG00000012771|ENSBTAG00000020979|ENSBTAG00000014113|ENSBTAG00000000396|ENSBTAG00000010866|ENSBTAG00000003994|ENSBTAG00000004131|ENSBTAG00000010543|ENSBTAG00000022255|ENSBTAG00000013732|ENSBTAG00000001292|ENSBTAG00000018059|ENSBTAG00000025462|ENSBTAG00000015228|ENSBTAG00000005970|ENSBTAG00000008703|ENSBTAG00000006599|ENSBTAG00000017514|ENSBTAG00000039513|ENSBTAG00000018563|ENSBTAG00000004344|ENSBTAG00000003033|ENSBTAG00000008353|ENSBTAG00000017866|ENSBTAG00000001815|ENSBTAG00000047412</Data></Cell>
   </Row>
   <Row ss:AutoFitHeight="0" ss:Height="15">
    <Cell ss:StyleID="s65"><Data ss:Type="String">regulation of cytokine production</Data></Cell>
    <Cell ss:StyleID="s66"><Data ss:Type="Number">17</Data></Cell>
    <Cell ss:StyleID="s66"><Data ss:Type="Number">1.72539472913E-3</Data></Cell>
    <Cell ss:StyleID="s66"><Data ss:Type="Number">3.7352038405600002E-2</Data></Cell>
    <Cell ss:StyleID="s65"><Data ss:Type="String">ENSBTAG00000012771|ENSBTAG00000031863|ENSBTAG00000002606|ENSBTAG00000016061|ENSBTAG00000001292|ENSBTAG00000000259|ENSBTAG00000005970|ENSBTAG00000008703|ENSBTAG00000014707|ENSBTAG00000002258|ENSBTAG00000010989|ENSBTAG00000015228|ENSBTAG00000016864|ENSBTAG00000010531|ENSBTAG00000015032|ENSBTAG00000008142|ENSBTAG00000046580</Data></Cell>
   </Row>
   <Row ss:AutoFitHeight="0" ss:Height="15">
    <Cell ss:StyleID="s65"><Data ss:Type="String">cellular response to inorganic substance</Data></Cell>
    <Cell ss:StyleID="s66"><Data ss:Type="Number">7</Data></Cell>
    <Cell ss:StyleID="s66"><Data ss:Type="Number">1.75185795309E-3</Data></Cell>
    <Cell ss:StyleID="s66"><Data ss:Type="Number">3.7581712921400001E-2</Data></Cell>
    <Cell ss:StyleID="s65"><Data ss:Type="String">ENSBTAG00000010498|ENSBTAG00000023659|ENSBTAG00000001052|ENSBTAG00000005419|ENSBTAG00000038067|ENSBTAG00000001595|ENSBTAG00000009520</Data></Cell>
   </Row>
   <Row ss:AutoFitHeight="0" ss:Height="15">
    <Cell ss:StyleID="s65"><Data ss:Type="String">response to toxic substance</Data></Cell>
    <Cell ss:StyleID="s66"><Data ss:Type="Number">8</Data></Cell>
    <Cell ss:StyleID="s66"><Data ss:Type="Number">1.7710159516799999E-3</Data></Cell>
    <Cell ss:StyleID="s66"><Data ss:Type="Number">3.7821561382599997E-2</Data></Cell>
    <Cell ss:StyleID="s65"><Data ss:Type="String">ENSBTAG00000001595|ENSBTAG00000010531|ENSBTAG00000008703|ENSBTAG00000017680|ENSBTAG00000006354|ENSBTAG00000043553|ENSBTAG00000008833|ENSBTAG00000013980</Data></Cell>
   </Row>
   <Row ss:AutoFitHeight="0" ss:Height="15">
    <Cell ss:StyleID="s65"><Data ss:Type="String">negative regulation of signal transduction</Data></Cell>
    <Cell ss:StyleID="s66"><Data ss:Type="Number">28</Data></Cell>
    <Cell ss:StyleID="s66"><Data ss:Type="Number">1.81768370404E-3</Data></Cell>
    <Cell ss:StyleID="s66"><Data ss:Type="Number">3.8644118568900002E-2</Data></Cell>
    <Cell ss:StyleID="s65"><Data ss:Type="String">ENSBTAG00000002606|ENSBTAG00000020647|ENSBTAG00000020406|ENSBTAG00000013029|ENSBTAG00000000163|ENSBTAG00000010866|ENSBTAG00000019665|ENSBTAG00000021048|ENSBTAG00000000312|ENSBTAG00000008688|ENSBTAG00000006642|ENSBTAG00000004305|ENSBTAG00000001292|ENSBTAG00000005970|ENSBTAG00000002258|ENSBTAG00000015228|ENSBTAG00000046580|ENSBTAG00000046470|ENSBTAG00000021527|ENSBTAG00000017514|ENSBTAG00000018563|ENSBTAG00000010361|ENSBTAG00000016683|ENSBTAG00000006609|ENSBTAG00000007554|ENSBTAG00000046037|ENSBTAG00000008409|ENSBTAG00000011082</Data></Cell>
   </Row>
   <Row ss:AutoFitHeight="0" ss:Height="15">
    <Cell ss:StyleID="s65"><Data ss:Type="String">anatomical structure development</Data></Cell>
    <Cell ss:StyleID="s66"><Data ss:Type="Number">97</Data></Cell>
    <Cell ss:StyleID="s66"><Data ss:Type="Number">1.84870324879E-3</Data></Cell>
    <Cell ss:StyleID="s66"><Data ss:Type="Number">3.9128134386199998E-2</Data></Cell>
    <Cell ss:StyleID="s65"><Data ss:Type="String">ENSBTAG00000005970|ENSBTAG00000020406|ENSBTAG00000005990|ENSBTAG00000017680|ENSBTAG00000005998|ENSBTAG00000017685|ENSBTAG00000001785|ENSBTAG00000003994|ENSBTAG00000017200|ENSBTAG00000017566|ENSBTAG00000013472|ENSBTAG00000007665|ENSBTAG00000008544|ENSBTAG00000015228|ENSBTAG00000000153|ENSBTAG00000017514|ENSBTAG00000003619|ENSBTAG00000016683|ENSBTAG00000016061|ENSBTAG00000016069|ENSBTAG00000008703|ENSBTAG00000045989|ENSBTAG00000014088|ENSBTAG00000025434|ENSBTAG00000012771|ENSBTAG00000009104|ENSBTAG00000000067|ENSBTAG00000010866|ENSBTAG00000002473|ENSBTAG00000008683|ENSBTAG00000011802|ENSBTAG00000019665|ENSBTAG00000008688|ENSBTAG00000004131|ENSBTAG00000006751|ENSBTAG00000001146|ENSBTAG00000048062|ENSBTAG00000010069|ENSBTAG00000038639|ENSBTAG00000000074|ENSBTAG00000007909|ENSBTAG00000013054|ENSBTAG00000018563|ENSBTAG00000006694|ENSBTAG00000002650|ENSBTAG00000003072|ENSBTAG00000016227|ENSBTAG00000006609|ENSBTAG00000010498|ENSBTAG00000018049|ENSBTAG00000005425|ENSBTAG00000013029|ENSBTAG00000000163|ENSBTAG00000006690|ENSBTAG00000021964|ENSBTAG00000026266|ENSBTAG00000008909|ENSBTAG00000013103|ENSBTAG00000005145|ENSBTAG00000021323|ENSBTAG00000002258|ENSBTAG00000006189|ENSBTAG00000019770|ENSBTAG00000046470|ENSBTAG00000027625|ENSBTAG00000006904|ENSBTAG00000003719|ENSBTAG00000039513|ENSBTAG00000012119|ENSBTAG00000047412|ENSBTAG00000002606|ENSBTAG00000017077|ENSBTAG00000002333|ENSBTAG00000015405|ENSBTAG00000010989|ENSBTAG00000021048|ENSBTAG00000002849|ENSBTAG00000006642|ENSBTAG00000023929|ENSBTAG00000006599|ENSBTAG00000010531|ENSBTAG00000001292|ENSBTAG00000020979|ENSBTAG00000005658|ENSBTAG00000025462|ENSBTAG00000001592|ENSBTAG00000009050|ENSBTAG00000001854|ENSBTAG00000015094|ENSBTAG00000003033|ENSBTAG00000014707|ENSBTAG00000010361|ENSBTAG00000046010|ENSBTAG00000008726|ENSBTAG00000022255|ENSBTAG00000008409|ENSBTAG00000014782</Data></Cell>
   </Row>
   <Row ss:AutoFitHeight="0" ss:Height="15">
    <Cell ss:StyleID="s65"><Data ss:Type="String">response to zinc ion</Data></Cell>
    <Cell ss:StyleID="s66"><Data ss:Type="Number">4</Data></Cell>
    <Cell ss:StyleID="s66"><Data ss:Type="Number">1.92297567933E-3</Data></Cell>
    <Cell ss:StyleID="s66"><Data ss:Type="Number">4.05192342032E-2</Data></Cell>
    <Cell ss:StyleID="s65"><Data ss:Type="String">ENSBTAG00000001595|ENSBTAG00000001013|ENSBTAG00000038067|ENSBTAG00000023659</Data></Cell>
   </Row>
   <Row ss:AutoFitHeight="0" ss:Height="15">
    <Cell ss:StyleID="s65"><Data ss:Type="String">pattern recognition receptor signaling pathway</Data></Cell>
    <Cell ss:StyleID="s66"><Data ss:Type="Number">7</Data></Cell>
    <Cell ss:StyleID="s66"><Data ss:Type="Number">1.94050832582E-3</Data></Cell>
    <Cell ss:StyleID="s66"><Data ss:Type="Number">4.0528413976699998E-2</Data></Cell>
    <Cell ss:StyleID="s65"><Data ss:Type="String">ENSBTAG00000002606|ENSBTAG00000016061|ENSBTAG00000001292|ENSBTAG00000046580|ENSBTAG00000015032|ENSBTAG00000008142|ENSBTAG00000016683</Data></Cell>
   </Row>
   <Row ss:AutoFitHeight="0" ss:Height="15">
    <Cell ss:StyleID="s65"><Data ss:Type="String">innate immune response-activating signal transduction</Data></Cell>
    <Cell ss:StyleID="s66"><Data ss:Type="Number">7</Data></Cell>
    <Cell ss:StyleID="s66"><Data ss:Type="Number">1.94050832582E-3</Data></Cell>
    <Cell ss:StyleID="s66"><Data ss:Type="Number">4.0528413976699998E-2</Data></Cell>
    <Cell ss:StyleID="s65"><Data ss:Type="String">ENSBTAG00000002606|ENSBTAG00000016061|ENSBTAG00000001292|ENSBTAG00000046580|ENSBTAG00000015032|ENSBTAG00000008142|ENSBTAG00000016683</Data></Cell>
   </Row>
   <Row ss:AutoFitHeight="0" ss:Height="15">
    <Cell ss:StyleID="s65"><Data ss:Type="String">oxidoreductase activity</Data></Cell>
    <Cell ss:StyleID="s66"><Data ss:Type="Number">28</Data></Cell>
    <Cell ss:StyleID="s66"><Data ss:Type="Number">1.981431551E-3</Data></Cell>
    <Cell ss:StyleID="s66"><Data ss:Type="Number">4.1201609575900001E-2</Data></Cell>
    <Cell ss:StyleID="s65"><Data ss:Type="String">ENSBTAG00000017680|ENSBTAG00000008683|ENSBTAG00000006934|ENSBTAG00000000123|ENSBTAG00000015505|ENSBTAG00000037795|ENSBTAG00000007700|ENSBTAG00000010531|ENSBTAG00000032996|ENSBTAG00000014093|ENSBTAG00000014313|ENSBTAG00000017442|ENSBTAG00000015980|ENSBTAG00000005419|ENSBTAG00000043553|ENSBTAG00000045728|ENSBTAG00000021118|ENSBTAG00000031295|ENSBTAG00000005287|ENSBTAG00000003072|ENSBTAG00000011832|ENSBTAG00000004510|ENSBTAG00000019460|ENSBTAG00000019603|ENSBTAG00000012972|ENSBTAG00000024700|ENSBTAG00000013980|ENSBTAG00000008172</Data></Cell>
   </Row>
   <Row ss:AutoFitHeight="0" ss:Height="15">
    <Cell ss:StyleID="s65"><Data ss:Type="String">response to extracellular stimulus</Data></Cell>
    <Cell ss:StyleID="s66"><Data ss:Type="Number">11</Data></Cell>
    <Cell ss:StyleID="s66"><Data ss:Type="Number">2.0079558374200002E-3</Data></Cell>
    <Cell ss:StyleID="s66"><Data ss:Type="Number">4.15708236908E-2</Data></Cell>
    <Cell ss:StyleID="s65"><Data ss:Type="String">ENSBTAG00000046010|ENSBTAG00000011765|ENSBTAG00000000396|ENSBTAG00000008353|ENSBTAG00000005970|ENSBTAG00000012104|ENSBTAG00000005998|ENSBTAG00000008703|ENSBTAG00000018563|ENSBTAG00000011082|ENSBTAG00000005419</Data></Cell>
   </Row>
   <Row ss:AutoFitHeight="0" ss:Height="15">
    <Cell ss:StyleID="s65"><Data ss:Type="String">biological adhesion</Data></Cell>
    <Cell ss:StyleID="s66"><Data ss:Type="Number">32</Data></Cell>
    <Cell ss:StyleID="s66"><Data ss:Type="Number">2.0304089137800001E-3</Data></Cell>
    <Cell ss:StyleID="s66"><Data ss:Type="Number">4.1665960286299999E-2</Data></Cell>
    <Cell ss:StyleID="s65"><Data ss:Type="String">ENSBTAG00000021964|ENSBTAG00000005970|ENSBTAG00000015991|ENSBTAG00000000061|ENSBTAG00000015405|ENSBTAG00000010989|ENSBTAG00000019665|ENSBTAG00000047412|ENSBTAG00000013103|ENSBTAG00000012265|ENSBTAG00000005990|ENSBTAG00000020755|ENSBTAG00000010531|ENSBTAG00000009495|ENSBTAG00000001292|ENSBTAG00000018059|ENSBTAG00000017970|ENSBTAG00000002258|ENSBTAG00000006189|ENSBTAG00000005145|ENSBTAG00000000153|ENSBTAG00000046470|ENSBTAG00000015228|ENSBTAG00000010361|ENSBTAG00000017685|ENSBTAG00000005596|ENSBTAG00000027625|ENSBTAG00000016061|ENSBTAG00000014782|ENSBTAG00000017866|ENSBTAG00000001626|ENSBTAG00000025434</Data></Cell>
   </Row>
   <Row ss:AutoFitHeight="0" ss:Height="15">
    <Cell ss:StyleID="s65"><Data ss:Type="String">vesicle coat</Data></Cell>
    <Cell ss:StyleID="s66"><Data ss:Type="Number">5</Data></Cell>
    <Cell ss:StyleID="s66"><Data ss:Type="Number">2.0393946866499998E-3</Data></Cell>
    <Cell ss:StyleID="s66"><Data ss:Type="Number">4.1665960286299999E-2</Data></Cell>
    <Cell ss:StyleID="s65"><Data ss:Type="String">ENSBTAG00000003619|ENSBTAG00000018322|ENSBTAG00000006556|ENSBTAG00000003708|ENSBTAG00000006690</Data></Cell>
   </Row>
   <Row ss:AutoFitHeight="0" ss:Height="15">
    <Cell ss:StyleID="s65"><Data ss:Type="String">cellular lipid metabolic process</Data></Cell>
    <Cell ss:StyleID="s66"><Data ss:Type="Number">26</Data></Cell>
    <Cell ss:StyleID="s66"><Data ss:Type="Number">2.1081941836900001E-3</Data></Cell>
    <Cell ss:StyleID="s66"><Data ss:Type="Number">4.1665960286299999E-2</Data></Cell>
    <Cell ss:StyleID="s65"><Data ss:Type="String">ENSBTAG00000012771|ENSBTAG00000008124|ENSBTAG00000000123|ENSBTAG00000010989|ENSBTAG00000003809|ENSBTAG00000015505|ENSBTAG00000037795|ENSBTAG00000007700|ENSBTAG00000010991|ENSBTAG00000010531|ENSBTAG00000002258|ENSBTAG00000015228|ENSBTAG00000001592|ENSBTAG00000019770|ENSBTAG00000044179|ENSBTAG00000004248|ENSBTAG00000015980|ENSBTAG00000045728|ENSBTAG00000004344|ENSBTAG00000007584|ENSBTAG00000020558|ENSBTAG00000003072|ENSBTAG00000016048|ENSBTAG00000021118|ENSBTAG00000024700|ENSBTAG00000021853</Data></Cell>
   </Row>
   <Row ss:AutoFitHeight="0" ss:Height="15">
    <Cell ss:StyleID="s65"><Data ss:Type="String">regulation of intestinal absorption</Data></Cell>
    <Cell ss:StyleID="s66"><Data ss:Type="Number">3</Data></Cell>
    <Cell ss:StyleID="s66"><Data ss:Type="Number">2.1180123241900002E-3</Data></Cell>
    <Cell ss:StyleID="s66"><Data ss:Type="Number">4.1665960286299999E-2</Data></Cell>
    <Cell ss:StyleID="s65"><Data ss:Type="String">ENSBTAG00000019770|ENSBTAG00000017042|ENSBTAG00000002258</Data></Cell>
   </Row>
   <Row ss:AutoFitHeight="0" ss:Height="15">
    <Cell ss:StyleID="s65"><Data ss:Type="String">insulin-like growth factor II binding</Data></Cell>
    <Cell ss:StyleID="s66"><Data ss:Type="Number">3</Data></Cell>
    <Cell ss:StyleID="s66"><Data ss:Type="Number">2.1180123241900002E-3</Data></Cell>
    <Cell ss:StyleID="s66"><Data ss:Type="Number">4.1665960286299999E-2</Data></Cell>
    <Cell ss:StyleID="s65"><Data ss:Type="String">ENSBTAG00000003994|ENSBTAG00000046768|ENSBTAG00000005596</Data></Cell>
   </Row>
   <Row ss:AutoFitHeight="0" ss:Height="15">
    <Cell ss:StyleID="s65"><Data ss:Type="String">insulin-like growth factor I binding</Data></Cell>
    <Cell ss:StyleID="s66"><Data ss:Type="Number">3</Data></Cell>
    <Cell ss:StyleID="s66"><Data ss:Type="Number">2.1180123241900002E-3</Data></Cell>
    <Cell ss:StyleID="s66"><Data ss:Type="Number">4.1665960286299999E-2</Data></Cell>
    <Cell ss:StyleID="s65"><Data ss:Type="String">ENSBTAG00000003994|ENSBTAG00000046768|ENSBTAG00000005596</Data></Cell>
   </Row>
   <Row ss:AutoFitHeight="0" ss:Height="15">
    <Cell ss:StyleID="s65"><Data ss:Type="String">ornithine metabolic process</Data></Cell>
    <Cell ss:StyleID="s66"><Data ss:Type="Number">3</Data></Cell>
    <Cell ss:StyleID="s66"><Data ss:Type="Number">2.1180123241900002E-3</Data></Cell>
    <Cell ss:StyleID="s66"><Data ss:Type="Number">4.1665960286299999E-2</Data></Cell>
    <Cell ss:StyleID="s65"><Data ss:Type="String">ENSBTAG00000004256|ENSBTAG00000011832|ENSBTAG00000015314</Data></Cell>
   </Row>
   <Row ss:AutoFitHeight="0" ss:Height="15">
    <Cell ss:StyleID="s65"><Data ss:Type="String">positive regulation of triglyceride catabolic process</Data></Cell>
    <Cell ss:StyleID="s66"><Data ss:Type="Number">3</Data></Cell>
    <Cell ss:StyleID="s66"><Data ss:Type="Number">2.1180123241900002E-3</Data></Cell>
    <Cell ss:StyleID="s66"><Data ss:Type="Number">4.1665960286299999E-2</Data></Cell>
    <Cell ss:StyleID="s65"><Data ss:Type="String">ENSBTAG00000019770|ENSBTAG00000020558|ENSBTAG00000002258</Data></Cell>
   </Row>
   <Row ss:AutoFitHeight="0" ss:Height="15">
    <Cell ss:StyleID="s65"><Data ss:Type="String">positive regulation of lipoprotein lipase activity</Data></Cell>
    <Cell ss:StyleID="s66"><Data ss:Type="Number">3</Data></Cell>
    <Cell ss:StyleID="s66"><Data ss:Type="Number">2.1180123241900002E-3</Data></Cell>
    <Cell ss:StyleID="s66"><Data ss:Type="Number">4.1665960286299999E-2</Data></Cell>
    <Cell ss:StyleID="s65"><Data ss:Type="String">ENSBTAG00000019770|ENSBTAG00000020558|ENSBTAG00000002258</Data></Cell>
   </Row>
   <Row ss:AutoFitHeight="0" ss:Height="15">
    <Cell ss:StyleID="s65"><Data ss:Type="String">COPII vesicle coat</Data></Cell>
    <Cell ss:StyleID="s66"><Data ss:Type="Number">3</Data></Cell>
    <Cell ss:StyleID="s66"><Data ss:Type="Number">2.1180123241900002E-3</Data></Cell>
    <Cell ss:StyleID="s66"><Data ss:Type="Number">4.1665960286299999E-2</Data></Cell>
    <Cell ss:StyleID="s65"><Data ss:Type="String">ENSBTAG00000003619|ENSBTAG00000018322|ENSBTAG00000003708</Data></Cell>
   </Row>
   <Row ss:AutoFitHeight="0" ss:Height="15">
    <Cell ss:StyleID="s65"><Data ss:Type="String">positive regulation of triglyceride lipase activity</Data></Cell>
    <Cell ss:StyleID="s66"><Data ss:Type="Number">3</Data></Cell>
    <Cell ss:StyleID="s66"><Data ss:Type="Number">2.1180123241900002E-3</Data></Cell>
    <Cell ss:StyleID="s66"><Data ss:Type="Number">4.1665960286299999E-2</Data></Cell>
    <Cell ss:StyleID="s65"><Data ss:Type="String">ENSBTAG00000019770|ENSBTAG00000020558|ENSBTAG00000002258</Data></Cell>
   </Row>
   <Row ss:AutoFitHeight="0" ss:Height="15">
    <Cell ss:StyleID="s65"><Data ss:Type="String">skin morphogenesis</Data></Cell>
    <Cell ss:StyleID="s66"><Data ss:Type="Number">3</Data></Cell>
    <Cell ss:StyleID="s66"><Data ss:Type="Number">2.1180123241900002E-3</Data></Cell>
    <Cell ss:StyleID="s66"><Data ss:Type="Number">4.1665960286299999E-2</Data></Cell>
    <Cell ss:StyleID="s65"><Data ss:Type="String">ENSBTAG00000006609|ENSBTAG00000013103|ENSBTAG00000013472</Data></Cell>
   </Row>
   <Row ss:AutoFitHeight="0" ss:Height="15">
    <Cell ss:StyleID="s65"><Data ss:Type="String">cytokine production</Data></Cell>
    <Cell ss:StyleID="s66"><Data ss:Type="Number">18</Data></Cell>
    <Cell ss:StyleID="s66"><Data ss:Type="Number">2.1426991576999998E-3</Data></Cell>
    <Cell ss:StyleID="s66"><Data ss:Type="Number">4.1840092980300003E-2</Data></Cell>
    <Cell ss:StyleID="s65"><Data ss:Type="String">ENSBTAG00000012771|ENSBTAG00000031863|ENSBTAG00000002606|ENSBTAG00000016061|ENSBTAG00000001292|ENSBTAG00000008703|ENSBTAG00000000259|ENSBTAG00000005970|ENSBTAG00000017866|ENSBTAG00000014707|ENSBTAG00000002258|ENSBTAG00000010989|ENSBTAG00000015228|ENSBTAG00000016864|ENSBTAG00000010531|ENSBTAG00000015032|ENSBTAG00000008142|ENSBTAG00000046580</Data></Cell>
   </Row>
   <Row ss:AutoFitHeight="0" ss:Height="15">
    <Cell ss:StyleID="s65"><Data ss:Type="String">lipid homeostasis</Data></Cell>
    <Cell ss:StyleID="s66"><Data ss:Type="Number">7</Data></Cell>
    <Cell ss:StyleID="s66"><Data ss:Type="Number">2.1445143628399999E-3</Data></Cell>
    <Cell ss:StyleID="s66"><Data ss:Type="Number">4.1840092980300003E-2</Data></Cell>
    <Cell ss:StyleID="s65"><Data ss:Type="String">ENSBTAG00000005970|ENSBTAG00000002473|ENSBTAG00000005287|ENSBTAG00000002258|ENSBTAG00000019770|ENSBTAG00000003072|ENSBTAG00000018322</Data></Cell>
   </Row>
   <Row ss:AutoFitHeight="0" ss:Height="15">
    <Cell ss:StyleID="s65"><Data ss:Type="String">regulation of steroid metabolic process</Data></Cell>
    <Cell ss:StyleID="s66"><Data ss:Type="Number">6</Data></Cell>
    <Cell ss:StyleID="s66"><Data ss:Type="Number">2.1566274621900002E-3</Data></Cell>
    <Cell ss:StyleID="s66"><Data ss:Type="Number">4.19039786814E-2</Data></Cell>
    <Cell ss:StyleID="s65"><Data ss:Type="String">ENSBTAG00000005287|ENSBTAG00000002258|ENSBTAG00000001592|ENSBTAG00000019770|ENSBTAG00000003072|ENSBTAG00000010543</Data></Cell>
   </Row>
   <Row ss:AutoFitHeight="0" ss:Height="15">
    <Cell ss:StyleID="s65"><Data ss:Type="String">cellular response to hormone stimulus</Data></Cell>
    <Cell ss:StyleID="s66"><Data ss:Type="Number">16</Data></Cell>
    <Cell ss:StyleID="s66"><Data ss:Type="Number">2.2813339155299999E-3</Data></Cell>
    <Cell ss:StyleID="s66"><Data ss:Type="Number">4.3811837218999998E-2</Data></Cell>
    <Cell ss:StyleID="s65"><Data ss:Type="String">ENSBTAG00000009050|ENSBTAG00000011116|ENSBTAG00000013029|ENSBTAG00000005970|ENSBTAG00000006934|ENSBTAG00000022255|ENSBTAG00000025035|ENSBTAG00000016229|ENSBTAG00000004344|ENSBTAG00000014848|ENSBTAG00000003177|ENSBTAG00000027182|ENSBTAG00000016801|ENSBTAG00000008688|ENSBTAG00000006642|ENSBTAG00000010989</Data></Cell>
   </Row>
   <Row ss:AutoFitHeight="0" ss:Height="15">
    <Cell ss:StyleID="s65"><Data ss:Type="String">positive regulation of phosphate metabolic process</Data></Cell>
    <Cell ss:StyleID="s66"><Data ss:Type="Number">28</Data></Cell>
    <Cell ss:StyleID="s66"><Data ss:Type="Number">2.2825403486799998E-3</Data></Cell>
    <Cell ss:StyleID="s66"><Data ss:Type="Number">4.3811837218999998E-2</Data></Cell>
    <Cell ss:StyleID="s65"><Data ss:Type="String">ENSBTAG00000012771|ENSBTAG00000020979|ENSBTAG00000014113|ENSBTAG00000000396|ENSBTAG00000010866|ENSBTAG00000003994|ENSBTAG00000021048|ENSBTAG00000004131|ENSBTAG00000010543|ENSBTAG00000022255|ENSBTAG00000006599|ENSBTAG00000013732|ENSBTAG00000001292|ENSBTAG00000018059|ENSBTAG00000025462|ENSBTAG00000015228|ENSBTAG00000005970|ENSBTAG00000038639|ENSBTAG00000008703|ENSBTAG00000039513|ENSBTAG00000017514|ENSBTAG00000003033|ENSBTAG00000018563|ENSBTAG00000004344|ENSBTAG00000008353|ENSBTAG00000017866|ENSBTAG00000001815|ENSBTAG00000047412</Data></Cell>
   </Row>
   <Row ss:AutoFitHeight="0" ss:Height="15">
    <Cell ss:StyleID="s65"><Data ss:Type="String">positive regulation of phosphorus metabolic process</Data></Cell>
    <Cell ss:StyleID="s66"><Data ss:Type="Number">28</Data></Cell>
    <Cell ss:StyleID="s66"><Data ss:Type="Number">2.2825403486799998E-3</Data></Cell>
    <Cell ss:StyleID="s66"><Data ss:Type="Number">4.3811837218999998E-2</Data></Cell>
    <Cell ss:StyleID="s65"><Data ss:Type="String">ENSBTAG00000012771|ENSBTAG00000020979|ENSBTAG00000014113|ENSBTAG00000000396|ENSBTAG00000010866|ENSBTAG00000003994|ENSBTAG00000021048|ENSBTAG00000004131|ENSBTAG00000010543|ENSBTAG00000022255|ENSBTAG00000006599|ENSBTAG00000013732|ENSBTAG00000001292|ENSBTAG00000018059|ENSBTAG00000025462|ENSBTAG00000015228|ENSBTAG00000005970|ENSBTAG00000038639|ENSBTAG00000008703|ENSBTAG00000039513|ENSBTAG00000017514|ENSBTAG00000003033|ENSBTAG00000018563|ENSBTAG00000004344|ENSBTAG00000008353|ENSBTAG00000017866|ENSBTAG00000001815|ENSBTAG00000047412</Data></Cell>
   </Row>
   <Row ss:AutoFitHeight="0" ss:Height="15">
    <Cell ss:StyleID="s65"><Data ss:Type="String">regulation of hydrolase activity</Data></Cell>
    <Cell ss:StyleID="s66"><Data ss:Type="Number">31</Data></Cell>
    <Cell ss:StyleID="s66"><Data ss:Type="Number">2.3609306089000001E-3</Data></Cell>
    <Cell ss:StyleID="s66"><Data ss:Type="Number">4.4899841591000002E-2</Data></Cell>
    <Cell ss:StyleID="s65"><Data ss:Type="String">ENSBTAG00000020406|ENSBTAG00000017680|ENSBTAG00000021672|ENSBTAG00000002473|ENSBTAG00000022613|ENSBTAG00000014113|ENSBTAG00000018137|ENSBTAG00000001815|ENSBTAG00000001292|ENSBTAG00000021323|ENSBTAG00000045588|ENSBTAG00000001498|ENSBTAG00000002258|ENSBTAG00000019770|ENSBTAG00000011883|ENSBTAG00000001862|ENSBTAG00000017531|ENSBTAG00000004305|ENSBTAG00000018563|ENSBTAG00000020558|ENSBTAG00000039808|ENSBTAG00000027625|ENSBTAG00000007554|ENSBTAG00000007041|ENSBTAG00000016069|ENSBTAG00000008409|ENSBTAG00000045989|ENSBTAG00000011082|ENSBTAG00000003151|ENSBTAG00000008172|ENSBTAG00000018994</Data></Cell>
   </Row>
   <Row ss:AutoFitHeight="0" ss:Height="15">
    <Cell ss:StyleID="s65"><Data ss:Type="String">cellular response to starvation</Data></Cell>
    <Cell ss:StyleID="s66"><Data ss:Type="Number">7</Data></Cell>
    <Cell ss:StyleID="s66"><Data ss:Type="Number">2.3646949827999999E-3</Data></Cell>
    <Cell ss:StyleID="s66"><Data ss:Type="Number">4.4899841591000002E-2</Data></Cell>
    <Cell ss:StyleID="s65"><Data ss:Type="String">ENSBTAG00000046010|ENSBTAG00000011765|ENSBTAG00000008353|ENSBTAG00000005970|ENSBTAG00000012104|ENSBTAG00000005419|ENSBTAG00000008703</Data></Cell>
   </Row>
   <Row ss:AutoFitHeight="0" ss:Height="15">
    <Cell ss:StyleID="s65"><Data ss:Type="String">insulin-like growth factor binding</Data></Cell>
    <Cell ss:StyleID="s66"><Data ss:Type="Number">4</Data></Cell>
    <Cell ss:StyleID="s66"><Data ss:Type="Number">2.3771061462400001E-3</Data></Cell>
    <Cell ss:StyleID="s66"><Data ss:Type="Number">4.4899841591000002E-2</Data></Cell>
    <Cell ss:StyleID="s65"><Data ss:Type="String">ENSBTAG00000003994|ENSBTAG00000021527|ENSBTAG00000046768|ENSBTAG00000005596</Data></Cell>
   </Row>
   <Row ss:AutoFitHeight="0" ss:Height="15">
    <Cell ss:StyleID="s65"><Data ss:Type="String">intestinal absorption</Data></Cell>
    <Cell ss:StyleID="s66"><Data ss:Type="Number">4</Data></Cell>
    <Cell ss:StyleID="s66"><Data ss:Type="Number">2.3771061462400001E-3</Data></Cell>
    <Cell ss:StyleID="s66"><Data ss:Type="Number">4.4899841591000002E-2</Data></Cell>
    <Cell ss:StyleID="s65"><Data ss:Type="String">ENSBTAG00000017866|ENSBTAG00000019770|ENSBTAG00000017042|ENSBTAG00000002258</Data></Cell>
   </Row>
   <Row ss:AutoFitHeight="0" ss:Height="15">
    <Cell ss:StyleID="s65"><Data ss:Type="String">single organism signaling</Data></Cell>
    <Cell ss:StyleID="s66"><Data ss:Type="Number">115</Data></Cell>
    <Cell ss:StyleID="s66"><Data ss:Type="Number">2.40560124129E-3</Data></Cell>
    <Cell ss:StyleID="s66"><Data ss:Type="Number">4.50839252233E-2</Data></Cell>
    <Cell ss:StyleID="s65"><Data ss:Type="String">ENSBTAG00000003994|ENSBTAG00000020647|ENSBTAG00000020406|ENSBTAG00000005990|ENSBTAG00000017680|ENSBTAG00000021672|ENSBTAG00000017685|ENSBTAG00000025035|ENSBTAG00000003749|ENSBTAG00000017200|ENSBTAG00000017566|ENSBTAG00000013472|ENSBTAG00000007665|ENSBTAG00000008544|ENSBTAG00000012805|ENSBTAG00000015228|ENSBTAG00000014318|ENSBTAG00000008142|ENSBTAG00000017514|ENSBTAG00000004344|ENSBTAG00000016683|ENSBTAG00000005596|ENSBTAG00000009991|ENSBTAG00000016061|ENSBTAG00000009997|ENSBTAG00000007554|ENSBTAG00000046037|ENSBTAG00000006234|ENSBTAG00000008703|ENSBTAG00000045989|ENSBTAG00000011082|ENSBTAG00000015032|ENSBTAG00000012771|ENSBTAG00000009104|ENSBTAG00000000396|ENSBTAG00000000067|ENSBTAG00000010866|ENSBTAG00000019665|ENSBTAG00000000312|ENSBTAG00000004131|ENSBTAG00000010543|ENSBTAG00000001146|ENSBTAG00000000948|ENSBTAG00000001498|ENSBTAG00000011883|ENSBTAG00000031863|ENSBTAG00000038639|ENSBTAG00000004246|ENSBTAG00000021527|ENSBTAG00000010812|ENSBTAG00000007909|ENSBTAG00000006599|ENSBTAG00000018563|ENSBTAG00000006694|ENSBTAG00000007584|ENSBTAG00000014848|ENSBTAG00000016227|ENSBTAG00000006609|ENSBTAG00000027625|ENSBTAG00000008353|ENSBTAG00000018049|ENSBTAG00000001815|ENSBTAG00000046768|ENSBTAG00000003177|ENSBTAG00000009520|ENSBTAG00000014113|ENSBTAG00000013029|ENSBTAG00000000163|ENSBTAG00000021964|ENSBTAG00000002417|ENSBTAG00000003809|ENSBTAG00000013103|ENSBTAG00000001675|ENSBTAG00000005970|ENSBTAG00000002258|ENSBTAG00000046580|ENSBTAG00000019933|ENSBTAG00000046470|ENSBTAG00000004305|ENSBTAG00000016069|ENSBTAG00000006904|ENSBTAG00000008625|ENSBTAG00000017866|ENSBTAG00000047766|ENSBTAG00000047412|ENSBTAG00000002606|ENSBTAG00000008122|ENSBTAG00000015405|ENSBTAG00000010989|ENSBTAG00000008688|ENSBTAG00000006642|ENSBTAG00000010531|ENSBTAG00000011116|ENSBTAG00000001292|ENSBTAG00000020979|ENSBTAG00000017970|ENSBTAG00000005658|ENSBTAG00000001595|ENSBTAG00000025462|ENSBTAG00000001592|ENSBTAG00000009050|ENSBTAG00000017162|ENSBTAG00000039513|ENSBTAG00000003033|ENSBTAG00000010361|ENSBTAG00000027182|ENSBTAG00000013732|ENSBTAG00000046010|ENSBTAG00000010215|ENSBTAG00000001052|ENSBTAG00000022255|ENSBTAG00000008409|ENSBTAG00000016801|ENSBTAG00000014782|ENSBTAG00000018994</Data></Cell>
   </Row>
   <Row ss:AutoFitHeight="0" ss:Height="15">
    <Cell ss:StyleID="s65"><Data ss:Type="String">organonitrogen compound catabolic process</Data></Cell>
    <Cell ss:StyleID="s66"><Data ss:Type="Number">11</Data></Cell>
    <Cell ss:StyleID="s66"><Data ss:Type="Number">2.4115713041499998E-3</Data></Cell>
    <Cell ss:StyleID="s66"><Data ss:Type="Number">4.50839252233E-2</Data></Cell>
    <Cell ss:StyleID="s65"><Data ss:Type="String">ENSBTAG00000000259|ENSBTAG00000016275|ENSBTAG00000016276|ENSBTAG00000017680|ENSBTAG00000009911|ENSBTAG00000031814|ENSBTAG00000017442|ENSBTAG00000006136|ENSBTAG00000034776|ENSBTAG00000006928|ENSBTAG00000002255</Data></Cell>
   </Row>
   <Row ss:AutoFitHeight="0" ss:Height="15">
    <Cell ss:StyleID="s65"><Data ss:Type="String">transferase activity, transferring alkyl or aryl (other than methyl) groups</Data></Cell>
    <Cell ss:StyleID="s66"><Data ss:Type="Number">6</Data></Cell>
    <Cell ss:StyleID="s66"><Data ss:Type="Number">2.4248894604399999E-3</Data></Cell>
    <Cell ss:StyleID="s66"><Data ss:Type="Number">4.50839252233E-2</Data></Cell>
    <Cell ss:StyleID="s65"><Data ss:Type="String">ENSBTAG00000031788|ENSBTAG00000020873|ENSBTAG00000016472|ENSBTAG00000037673|ENSBTAG00000017765|ENSBTAG00000019023</Data></Cell>
   </Row>
   <Row ss:AutoFitHeight="0" ss:Height="15">
    <Cell ss:StyleID="s65"><Data ss:Type="String">positive regulation of protein import</Data></Cell>
    <Cell ss:StyleID="s66"><Data ss:Type="Number">6</Data></Cell>
    <Cell ss:StyleID="s66"><Data ss:Type="Number">2.4248894604399999E-3</Data></Cell>
    <Cell ss:StyleID="s66"><Data ss:Type="Number">4.50839252233E-2</Data></Cell>
    <Cell ss:StyleID="s65"><Data ss:Type="String">ENSBTAG00000001815|ENSBTAG00000005970|ENSBTAG00000017685|ENSBTAG00000018563|ENSBTAG00000010989|ENSBTAG00000002650</Data></Cell>
   </Row>
   <Row ss:AutoFitHeight="0" ss:Height="15">
    <Cell ss:StyleID="s65"><Data ss:Type="String">regulation of macromolecule metabolic process</Data></Cell>
    <Cell ss:StyleID="s66"><Data ss:Type="Number">107</Data></Cell>
    <Cell ss:StyleID="s66"><Data ss:Type="Number">2.4569893967699998E-3</Data></Cell>
    <Cell ss:StyleID="s66"><Data ss:Type="Number">4.5502291914499997E-2</Data></Cell>
    <Cell ss:StyleID="s65"><Data ss:Type="String">ENSBTAG00000020979|ENSBTAG00000020406|ENSBTAG00000005998|ENSBTAG00000017685|ENSBTAG00000003994|ENSBTAG00000009104|ENSBTAG00000005425|ENSBTAG00000020166|ENSBTAG00000018137|ENSBTAG00000008544|ENSBTAG00000018036|ENSBTAG00000014318|ENSBTAG00000018322|ENSBTAG00000003113|ENSBTAG00000017514|ENSBTAG00000004344|ENSBTAG00000019511|ENSBTAG00000016683|ENSBTAG00000010606|ENSBTAG00000007554|ENSBTAG00000016069|ENSBTAG00000008703|ENSBTAG00000011082|ENSBTAG00000014088|ENSBTAG00000025434|ENSBTAG00000008172|ENSBTAG00000012771|ENSBTAG00000007909|ENSBTAG00000047739|ENSBTAG00000010866|ENSBTAG00000008688|ENSBTAG00000004131|ENSBTAG00000010543|ENSBTAG00000001146|ENSBTAG00000048062|ENSBTAG00000018059|ENSBTAG00000022613|ENSBTAG00000000074|ENSBTAG00000010069|ENSBTAG00000021487|ENSBTAG00000021527|ENSBTAG00000017531|ENSBTAG00000000072|ENSBTAG00000018563|ENSBTAG00000014848|ENSBTAG00000002650|ENSBTAG00000016227|ENSBTAG00000039808|ENSBTAG00000006609|ENSBTAG00000010498|ENSBTAG00000008353|ENSBTAG00000017042|ENSBTAG00000001815|ENSBTAG00000014113|ENSBTAG00000013029|ENSBTAG00000000163|ENSBTAG00000004256|ENSBTAG00000008909|ENSBTAG00000013103|ENSBTAG00000000995|ENSBTAG00000012104|ENSBTAG00000000396|ENSBTAG00000002258|ENSBTAG00000005816|ENSBTAG00000019933|ENSBTAG00000046470|ENSBTAG00000015228|ENSBTAG00000013900|ENSBTAG00000008833|ENSBTAG00000000565|ENSBTAG00000003719|ENSBTAG00000007041|ENSBTAG00000017866|ENSBTAG00000030744|ENSBTAG00000047412|ENSBTAG00000020371|ENSBTAG00000002606|ENSBTAG00000002333|ENSBTAG00000010989|ENSBTAG00000006642|ENSBTAG00000023929|ENSBTAG00000006599|ENSBTAG00000010531|ENSBTAG00000001292|ENSBTAG00000005970|ENSBTAG00000045588|ENSBTAG00000025462|ENSBTAG00000001592|ENSBTAG00000001862|ENSBTAG00000017162|ENSBTAG00000039513|ENSBTAG00000003033|ENSBTAG00000014707|ENSBTAG00000000132|ENSBTAG00000010361|ENSBTAG00000027182|ENSBTAG00000013732|ENSBTAG00000008150|ENSBTAG00000046010|ENSBTAG00000010215|ENSBTAG00000019700|ENSBTAG00000018417|ENSBTAG00000002849|ENSBTAG00000022255|ENSBTAG00000008409|ENSBTAG00000016801|ENSBTAG00000018994</Data></Cell>
   </Row>
   <Row ss:AutoFitHeight="0" ss:Height="15">
    <Cell ss:StyleID="s65"><Data ss:Type="String">positive regulation of cellular protein metabolic process</Data></Cell>
    <Cell ss:StyleID="s66"><Data ss:Type="Number">34</Data></Cell>
    <Cell ss:StyleID="s66"><Data ss:Type="Number">2.47420322432E-3</Data></Cell>
    <Cell ss:StyleID="s66"><Data ss:Type="Number">4.5642791776200002E-2</Data></Cell>
    <Cell ss:StyleID="s65"><Data ss:Type="String">ENSBTAG00000012771|ENSBTAG00000018059|ENSBTAG00000014113|ENSBTAG00000000396|ENSBTAG00000010866|ENSBTAG00000003994|ENSBTAG00000009104|ENSBTAG00000004131|ENSBTAG00000010543|ENSBTAG00000017866|ENSBTAG00000006599|ENSBTAG00000013732|ENSBTAG00000001815|ENSBTAG00000001292|ENSBTAG00000020979|ENSBTAG00000022613|ENSBTAG00000025462|ENSBTAG00000015228|ENSBTAG00000005970|ENSBTAG00000003113|ENSBTAG00000008703|ENSBTAG00000039513|ENSBTAG00000017514|ENSBTAG00000003033|ENSBTAG00000018563|ENSBTAG00000017042|ENSBTAG00000004344|ENSBTAG00000016683|ENSBTAG00000008353|ENSBTAG00000022255|ENSBTAG00000008409|ENSBTAG00000047412|ENSBTAG00000008172|ENSBTAG00000018994</Data></Cell>
   </Row>
   <Row ss:AutoFitHeight="0" ss:Height="15">
    <Cell ss:StyleID="s65"><Data ss:Type="String">signaling</Data></Cell>
    <Cell ss:StyleID="s66"><Data ss:Type="Number">115</Data></Cell>
    <Cell ss:StyleID="s66"><Data ss:Type="Number">2.49108101107E-3</Data></Cell>
    <Cell ss:StyleID="s66"><Data ss:Type="Number">4.5776027416600001E-2</Data></Cell>
    <Cell ss:StyleID="s65"><Data ss:Type="String">ENSBTAG00000003994|ENSBTAG00000020647|ENSBTAG00000020406|ENSBTAG00000005990|ENSBTAG00000017680|ENSBTAG00000021672|ENSBTAG00000017685|ENSBTAG00000025035|ENSBTAG00000003749|ENSBTAG00000017200|ENSBTAG00000017566|ENSBTAG00000013472|ENSBTAG00000007665|ENSBTAG00000008544|ENSBTAG00000012805|ENSBTAG00000015228|ENSBTAG00000014318|ENSBTAG00000008142|ENSBTAG00000017514|ENSBTAG00000004344|ENSBTAG00000016683|ENSBTAG00000005596|ENSBTAG00000009991|ENSBTAG00000016061|ENSBTAG00000009997|ENSBTAG00000007554|ENSBTAG00000046037|ENSBTAG00000006234|ENSBTAG00000008703|ENSBTAG00000045989|ENSBTAG00000011082|ENSBTAG00000015032|ENSBTAG00000012771|ENSBTAG00000009104|ENSBTAG00000000396|ENSBTAG00000000067|ENSBTAG00000010866|ENSBTAG00000019665|ENSBTAG00000000312|ENSBTAG00000004131|ENSBTAG00000010543|ENSBTAG00000001146|ENSBTAG00000000948|ENSBTAG00000001498|ENSBTAG00000011883|ENSBTAG00000031863|ENSBTAG00000038639|ENSBTAG00000004246|ENSBTAG00000021527|ENSBTAG00000010812|ENSBTAG00000007909|ENSBTAG00000006599|ENSBTAG00000018563|ENSBTAG00000006694|ENSBTAG00000007584|ENSBTAG00000014848|ENSBTAG00000016227|ENSBTAG00000006609|ENSBTAG00000027625|ENSBTAG00000008353|ENSBTAG00000018049|ENSBTAG00000001815|ENSBTAG00000046768|ENSBTAG00000003177|ENSBTAG00000009520|ENSBTAG00000014113|ENSBTAG00000013029|ENSBTAG00000000163|ENSBTAG00000021964|ENSBTAG00000002417|ENSBTAG00000003809|ENSBTAG00000013103|ENSBTAG00000001675|ENSBTAG00000005970|ENSBTAG00000002258|ENSBTAG00000046580|ENSBTAG00000019933|ENSBTAG00000046470|ENSBTAG00000004305|ENSBTAG00000016069|ENSBTAG00000006904|ENSBTAG00000008625|ENSBTAG00000017866|ENSBTAG00000047766|ENSBTAG00000047412|ENSBTAG00000002606|ENSBTAG00000008122|ENSBTAG00000015405|ENSBTAG00000010989|ENSBTAG00000008688|ENSBTAG00000006642|ENSBTAG00000010531|ENSBTAG00000011116|ENSBTAG00000001292|ENSBTAG00000020979|ENSBTAG00000017970|ENSBTAG00000005658|ENSBTAG00000001595|ENSBTAG00000025462|ENSBTAG00000001592|ENSBTAG00000009050|ENSBTAG00000017162|ENSBTAG00000039513|ENSBTAG00000003033|ENSBTAG00000010361|ENSBTAG00000027182|ENSBTAG00000013732|ENSBTAG00000046010|ENSBTAG00000010215|ENSBTAG00000001052|ENSBTAG00000022255|ENSBTAG00000008409|ENSBTAG00000016801|ENSBTAG00000014782|ENSBTAG00000018994</Data></Cell>
   </Row>
   <Row ss:AutoFitHeight="0" ss:Height="15">
    <Cell ss:StyleID="s65"><Data ss:Type="String">regulation of protein transport</Data></Cell>
    <Cell ss:StyleID="s66"><Data ss:Type="Number">20</Data></Cell>
    <Cell ss:StyleID="s66"><Data ss:Type="Number">2.5044189124700002E-3</Data></Cell>
    <Cell ss:StyleID="s66"><Data ss:Type="Number">4.5843436540599997E-2</Data></Cell>
    <Cell ss:StyleID="s65"><Data ss:Type="String">ENSBTAG00000012771|ENSBTAG00000000259|ENSBTAG00000002606|ENSBTAG00000005970|ENSBTAG00000016061|ENSBTAG00000001815|ENSBTAG00000009997|ENSBTAG00000013029|ENSBTAG00000008353|ENSBTAG00000017685|ENSBTAG00000018563|ENSBTAG00000002258|ENSBTAG00000016683|ENSBTAG00000009104|ENSBTAG00000002650|ENSBTAG00000001829|ENSBTAG00000008150|ENSBTAG00000018322|ENSBTAG00000006642|ENSBTAG00000010989</Data></Cell>
   </Row>
   <Row ss:AutoFitHeight="0" ss:Height="15">
    <Cell ss:StyleID="s65"><Data ss:Type="String">epithelium development</Data></Cell>
    <Cell ss:StyleID="s66"><Data ss:Type="Number">27</Data></Cell>
    <Cell ss:StyleID="s66"><Data ss:Type="Number">2.57657252017E-3</Data></Cell>
    <Cell ss:StyleID="s66"><Data ss:Type="Number">4.67439626671E-2</Data></Cell>
    <Cell ss:StyleID="s65"><Data ss:Type="String">ENSBTAG00000020406|ENSBTAG00000013029|ENSBTAG00000017077|ENSBTAG00000010866|ENSBTAG00000001785|ENSBTAG00000015405|ENSBTAG00000021048|ENSBTAG00000008688|ENSBTAG00000004131|ENSBTAG00000006642|ENSBTAG00000023929|ENSBTAG00000048062|ENSBTAG00000003719|ENSBTAG00000005970|ENSBTAG00000046470|ENSBTAG00000017514|ENSBTAG00000018563|ENSBTAG00000010361|ENSBTAG00000003072|ENSBTAG00000016227|ENSBTAG00000006609|ENSBTAG00000010498|ENSBTAG00000002849|ENSBTAG00000022255|ENSBTAG00000005425|ENSBTAG00000008544|ENSBTAG00000025434</Data></Cell>
   </Row>
   <Row ss:AutoFitHeight="0" ss:Height="15">
    <Cell ss:StyleID="s65"><Data ss:Type="String">signal transduction</Data></Cell>
    <Cell ss:StyleID="s66"><Data ss:Type="Number">109</Data></Cell>
    <Cell ss:StyleID="s66"><Data ss:Type="Number">2.59110147442E-3</Data></Cell>
    <Cell ss:StyleID="s66"><Data ss:Type="Number">4.67439626671E-2</Data></Cell>
    <Cell ss:StyleID="s65"><Data ss:Type="String">ENSBTAG00000020647|ENSBTAG00000020406|ENSBTAG00000005990|ENSBTAG00000017680|ENSBTAG00000021672|ENSBTAG00000017685|ENSBTAG00000025035|ENSBTAG00000003994|ENSBTAG00000017200|ENSBTAG00000017566|ENSBTAG00000013472|ENSBTAG00000007665|ENSBTAG00000008544|ENSBTAG00000012805|ENSBTAG00000015228|ENSBTAG00000014318|ENSBTAG00000008142|ENSBTAG00000017514|ENSBTAG00000004344|ENSBTAG00000016683|ENSBTAG00000005596|ENSBTAG00000009991|ENSBTAG00000016061|ENSBTAG00000007554|ENSBTAG00000046037|ENSBTAG00000006234|ENSBTAG00000008703|ENSBTAG00000045989|ENSBTAG00000011082|ENSBTAG00000015032|ENSBTAG00000012771|ENSBTAG00000009104|ENSBTAG00000000396|ENSBTAG00000000067|ENSBTAG00000010866|ENSBTAG00000019665|ENSBTAG00000000312|ENSBTAG00000004131|ENSBTAG00000010543|ENSBTAG00000009050|ENSBTAG00000000948|ENSBTAG00000001498|ENSBTAG00000011883|ENSBTAG00000038639|ENSBTAG00000004246|ENSBTAG00000021527|ENSBTAG00000010812|ENSBTAG00000007909|ENSBTAG00000006599|ENSBTAG00000018563|ENSBTAG00000007584|ENSBTAG00000014848|ENSBTAG00000016227|ENSBTAG00000006609|ENSBTAG00000027625|ENSBTAG00000008353|ENSBTAG00000018049|ENSBTAG00000001815|ENSBTAG00000046768|ENSBTAG00000003177|ENSBTAG00000009520|ENSBTAG00000014113|ENSBTAG00000013029|ENSBTAG00000000163|ENSBTAG00000021964|ENSBTAG00000002417|ENSBTAG00000003809|ENSBTAG00000013103|ENSBTAG00000005970|ENSBTAG00000002258|ENSBTAG00000046580|ENSBTAG00000019933|ENSBTAG00000046470|ENSBTAG00000004305|ENSBTAG00000016069|ENSBTAG00000006904|ENSBTAG00000008625|ENSBTAG00000017866|ENSBTAG00000047766|ENSBTAG00000047412|ENSBTAG00000002606|ENSBTAG00000008122|ENSBTAG00000015405|ENSBTAG00000010989|ENSBTAG00000008688|ENSBTAG00000006642|ENSBTAG00000010531|ENSBTAG00000011116|ENSBTAG00000001292|ENSBTAG00000020979|ENSBTAG00000017970|ENSBTAG00000005658|ENSBTAG00000001595|ENSBTAG00000025462|ENSBTAG00000001592|ENSBTAG00000001146|ENSBTAG00000017162|ENSBTAG00000039513|ENSBTAG00000003033|ENSBTAG00000010361|ENSBTAG00000027182|ENSBTAG00000013732|ENSBTAG00000046010|ENSBTAG00000010215|ENSBTAG00000001052|ENSBTAG00000022255|ENSBTAG00000008409|ENSBTAG00000016801|ENSBTAG00000018994</Data></Cell>
   </Row>
   <Row ss:AutoFitHeight="0" ss:Height="15">
    <Cell ss:StyleID="s65"><Data ss:Type="String">response to metal ion</Data></Cell>
    <Cell ss:StyleID="s66"><Data ss:Type="Number">9</Data></Cell>
    <Cell ss:StyleID="s66"><Data ss:Type="Number">2.60053706294E-3</Data></Cell>
    <Cell ss:StyleID="s66"><Data ss:Type="Number">4.67439626671E-2</Data></Cell>
    <Cell ss:StyleID="s65"><Data ss:Type="String">ENSBTAG00000010498|ENSBTAG00000003749|ENSBTAG00000023659|ENSBTAG00000005419|ENSBTAG00000038067|ENSBTAG00000001595|ENSBTAG00000017042|ENSBTAG00000009520|ENSBTAG00000001013</Data></Cell>
   </Row>
   <Row ss:AutoFitHeight="0" ss:Height="15">
    <Cell ss:StyleID="s65"><Data ss:Type="String">positive regulation of cytokine production</Data></Cell>
    <Cell ss:StyleID="s66"><Data ss:Type="Number">13</Data></Cell>
    <Cell ss:StyleID="s66"><Data ss:Type="Number">2.6029120742700001E-3</Data></Cell>
    <Cell ss:StyleID="s66"><Data ss:Type="Number">4.67439626671E-2</Data></Cell>
    <Cell ss:StyleID="s65"><Data ss:Type="String">ENSBTAG00000012771|ENSBTAG00000031863|ENSBTAG00000016061|ENSBTAG00000000259|ENSBTAG00000005970|ENSBTAG00000008703|ENSBTAG00000010989|ENSBTAG00000015228|ENSBTAG00000015032|ENSBTAG00000010531|ENSBTAG00000016864|ENSBTAG00000008142|ENSBTAG00000046580</Data></Cell>
   </Row>
   <Row ss:AutoFitHeight="0" ss:Height="15">
    <Cell ss:StyleID="s65"><Data ss:Type="String">regulation of catabolic process</Data></Cell>
    <Cell ss:StyleID="s66"><Data ss:Type="Number">15</Data></Cell>
    <Cell ss:StyleID="s66"><Data ss:Type="Number">2.6443954960900001E-3</Data></Cell>
    <Cell ss:StyleID="s66"><Data ss:Type="Number">4.7309732252599997E-2</Data></Cell>
    <Cell ss:StyleID="s65"><Data ss:Type="String">ENSBTAG00000005970|ENSBTAG00000020406|ENSBTAG00000010606|ENSBTAG00000013029|ENSBTAG00000000163|ENSBTAG00000004256|ENSBTAG00000018417|ENSBTAG00000020558|ENSBTAG00000017042|ENSBTAG00000002258|ENSBTAG00000008909|ENSBTAG00000018036|ENSBTAG00000019770|ENSBTAG00000003113|ENSBTAG00000006642</Data></Cell>
   </Row>
   <Row ss:AutoFitHeight="0" ss:Height="15">
    <Cell ss:StyleID="s65"><Data ss:Type="String">cellular developmental process</Data></Cell>
    <Cell ss:StyleID="s66"><Data ss:Type="Number">77</Data></Cell>
    <Cell ss:StyleID="s66"><Data ss:Type="Number">2.6798421451500001E-3</Data></Cell>
    <Cell ss:StyleID="s66"><Data ss:Type="Number">4.7763652669799997E-2</Data></Cell>
    <Cell ss:StyleID="s65"><Data ss:Type="String">ENSBTAG00000012771|ENSBTAG00000002606|ENSBTAG00000021323|ENSBTAG00000020406|ENSBTAG00000011802|ENSBTAG00000013029|ENSBTAG00000000163|ENSBTAG00000012119|ENSBTAG00000010866|ENSBTAG00000002333|ENSBTAG00000002473|ENSBTAG00000001785|ENSBTAG00000026266|ENSBTAG00000015405|ENSBTAG00000008909|ENSBTAG00000010989|ENSBTAG00000017200|ENSBTAG00000021048|ENSBTAG00000005425|ENSBTAG00000008688|ENSBTAG00000008726|ENSBTAG00000004131|ENSBTAG00000006642|ENSBTAG00000006751|ENSBTAG00000023929|ENSBTAG00000007909|ENSBTAG00000006599|ENSBTAG00000018137|ENSBTAG00000001292|ENSBTAG00000003719|ENSBTAG00000016139|ENSBTAG00000020979|ENSBTAG00000005658|ENSBTAG00000025462|ENSBTAG00000002258|ENSBTAG00000016683|ENSBTAG00000015228|ENSBTAG00000001592|ENSBTAG00000019770|ENSBTAG00000005145|ENSBTAG00000005970|ENSBTAG00000000153|ENSBTAG00000046470|ENSBTAG00000006189|ENSBTAG00000046010|ENSBTAG00000008703|ENSBTAG00000013103|ENSBTAG00000039513|ENSBTAG00000017514|ENSBTAG00000005998|ENSBTAG00000018563|ENSBTAG00000038639|ENSBTAG00000006694|ENSBTAG00000003994|ENSBTAG00000010361|ENSBTAG00000002650|ENSBTAG00000003072|ENSBTAG00000000986|ENSBTAG00000016227|ENSBTAG00000013054|ENSBTAG00000006609|ENSBTAG00000027625|ENSBTAG00000016061|ENSBTAG00000003033|ENSBTAG00000008353|ENSBTAG00000047412|ENSBTAG00000016069|ENSBTAG00000021964|ENSBTAG00000002849|ENSBTAG00000022255|ENSBTAG00000008409|ENSBTAG00000045989|ENSBTAG00000008544|ENSBTAG00000014088|ENSBTAG00000048062|ENSBTAG00000025434|ENSBTAG00000014707</Data></Cell>
   </Row>
   <Row ss:AutoFitHeight="0" ss:Height="15">
    <Cell ss:StyleID="s65"><Data ss:Type="String">enzyme linked receptor protein signaling pathway</Data></Cell>
    <Cell ss:StyleID="s66"><Data ss:Type="Number">23</Data></Cell>
    <Cell ss:StyleID="s66"><Data ss:Type="Number">2.7157815874000002E-3</Data></Cell>
    <Cell ss:StyleID="s66"><Data ss:Type="Number">4.7894284116899999E-2</Data></Cell>
    <Cell ss:StyleID="s65"><Data ss:Type="String">ENSBTAG00000012771|ENSBTAG00000020647|ENSBTAG00000020406|ENSBTAG00000000163|ENSBTAG00000010866|ENSBTAG00000003994|ENSBTAG00000010989|ENSBTAG00000010543|ENSBTAG00000005970|ENSBTAG00000017970|ENSBTAG00000014318|ENSBTAG00000013472|ENSBTAG00000046470|ENSBTAG00000021527|ENSBTAG00000006599|ENSBTAG00000039513|ENSBTAG00000018563|ENSBTAG00000005596|ENSBTAG00000006609|ENSBTAG00000006234|ENSBTAG00000022255|ENSBTAG00000046768|ENSBTAG00000011082</Data></Cell>
   </Row>
   <Row ss:AutoFitHeight="0" ss:Height="15">
    <Cell ss:StyleID="s65"><Data ss:Type="String">detoxification</Data></Cell>
    <Cell ss:StyleID="s66"><Data ss:Type="Number">6</Data></Cell>
    <Cell ss:StyleID="s66"><Data ss:Type="Number">2.7174778374699999E-3</Data></Cell>
    <Cell ss:StyleID="s66"><Data ss:Type="Number">4.7894284116899999E-2</Data></Cell>
    <Cell ss:StyleID="s65"><Data ss:Type="String">ENSBTAG00000001595|ENSBTAG00000017680|ENSBTAG00000006354|ENSBTAG00000043553|ENSBTAG00000008833|ENSBTAG00000013980</Data></Cell>
   </Row>
   <Row ss:AutoFitHeight="0" ss:Height="15">
    <Cell ss:StyleID="s65"><Data ss:Type="String">lipid transporter activity</Data></Cell>
    <Cell ss:StyleID="s66"><Data ss:Type="Number">6</Data></Cell>
    <Cell ss:StyleID="s66"><Data ss:Type="Number">2.7174778374699999E-3</Data></Cell>
    <Cell ss:StyleID="s66"><Data ss:Type="Number">4.7894284116899999E-2</Data></Cell>
    <Cell ss:StyleID="s65"><Data ss:Type="String">ENSBTAG00000011986|ENSBTAG00000022227|ENSBTAG00000013054|ENSBTAG00000008833|ENSBTAG00000002258|ENSBTAG00000019770</Data></Cell>
   </Row>
   <Row ss:AutoFitHeight="0" ss:Height="15">
    <Cell ss:StyleID="s65"><Data ss:Type="String">carboxy-lyase activity</Data></Cell>
    <Cell ss:StyleID="s66"><Data ss:Type="Number">5</Data></Cell>
    <Cell ss:StyleID="s66"><Data ss:Type="Number">2.74000237878E-3</Data></Cell>
    <Cell ss:StyleID="s66"><Data ss:Type="Number">4.7934875563800002E-2</Data></Cell>
    <Cell ss:StyleID="s65"><Data ss:Type="String">ENSBTAG00000008039|ENSBTAG00000009911|ENSBTAG00000004256|ENSBTAG00000007829|ENSBTAG00000004248</Data></Cell>
   </Row>
   <Row ss:AutoFitHeight="0" ss:Height="15">
    <Cell ss:StyleID="s65"><Data ss:Type="String">cellular response to stress</Data></Cell>
    <Cell ss:StyleID="s66"><Data ss:Type="Number">40</Data></Cell>
    <Cell ss:StyleID="s66"><Data ss:Type="Number">2.77879617822E-3</Data></Cell>
    <Cell ss:StyleID="s66"><Data ss:Type="Number">4.8434826032900002E-2</Data></Cell>
    <Cell ss:StyleID="s65"><Data ss:Type="String">ENSBTAG00000013029|ENSBTAG00000000163|ENSBTAG00000000067|ENSBTAG00000017680|ENSBTAG00000002457|ENSBTAG00000008909|ENSBTAG00000010989|ENSBTAG00000009104|ENSBTAG00000000312|ENSBTAG00000012104|ENSBTAG00000010531|ENSBTAG00000001815|ENSBTAG00000048062|ENSBTAG00000021527|ENSBTAG00000005970|ENSBTAG00000025462|ENSBTAG00000002258|ENSBTAG00000015228|ENSBTAG00000001592|ENSBTAG00000019770|ENSBTAG00000046588|ENSBTAG00000009933|ENSBTAG00000017162|ENSBTAG00000048090|ENSBTAG00000005419|ENSBTAG00000017514|ENSBTAG00000003033|ENSBTAG00000018563|ENSBTAG00000013732|ENSBTAG00000046010|ENSBTAG00000011765|ENSBTAG00000018653|ENSBTAG00000010215|ENSBTAG00000009997|ENSBTAG00000013168|ENSBTAG00000008353|ENSBTAG00000008703|ENSBTAG00000008409|ENSBTAG00000045989|ENSBTAG00000013980</Data></Cell>
   </Row>
   <Row ss:AutoFitHeight="0" ss:Height="15">
    <Cell ss:StyleID="s65"><Data ss:Type="String">regulation of response to stress</Data></Cell>
    <Cell ss:StyleID="s66"><Data ss:Type="Number">29</Data></Cell>
    <Cell ss:StyleID="s66"><Data ss:Type="Number">2.7995314407600002E-3</Data></Cell>
    <Cell ss:StyleID="s66"><Data ss:Type="Number">4.86175038851E-2</Data></Cell>
    <Cell ss:StyleID="s65"><Data ss:Type="String">ENSBTAG00000002606|ENSBTAG00000014113|ENSBTAG00000013029|ENSBTAG00000000067|ENSBTAG00000002333|ENSBTAG00000008909|ENSBTAG00000010989|ENSBTAG00000000312|ENSBTAG00000000995|ENSBTAG00000013732|ENSBTAG00000018137|ENSBTAG00000008409|ENSBTAG00000001292|ENSBTAG00000005970|ENSBTAG00000025462|ENSBTAG00000002258|ENSBTAG00000015228|ENSBTAG00000021527|ENSBTAG00000008142|ENSBTAG00000017162|ENSBTAG00000046580|ENSBTAG00000003033|ENSBTAG00000018563|ENSBTAG00000016683|ENSBTAG00000016061|ENSBTAG00000008703|ENSBTAG00000001815|ENSBTAG00000015032|ENSBTAG00000047412</Data></Cell>
   </Row>
   <Row ss:AutoFitHeight="0" ss:Height="15">
    <Cell ss:StyleID="s65"><Data ss:Type="String">regulation of molecular function</Data></Cell>
    <Cell ss:StyleID="s66"><Data ss:Type="Number">57</Data></Cell>
    <Cell ss:StyleID="s66"><Data ss:Type="Number">2.82694444426E-3</Data></Cell>
    <Cell ss:StyleID="s66"><Data ss:Type="Number">4.8914392738099999E-2</Data></Cell>
    <Cell ss:StyleID="s65"><Data ss:Type="String">ENSBTAG00000012771|ENSBTAG00000004305|ENSBTAG00000020406|ENSBTAG00000000396|ENSBTAG00000010989|ENSBTAG00000017680|ENSBTAG00000021672|ENSBTAG00000002333|ENSBTAG00000002473|ENSBTAG00000003994|ENSBTAG00000022613|ENSBTAG00000014113|ENSBTAG00000008688|ENSBTAG00000004131|ENSBTAG00000008703|ENSBTAG00000010531|ENSBTAG00000018137|ENSBTAG00000001815|ENSBTAG00000001292|ENSBTAG00000021323|ENSBTAG00000045588|ENSBTAG00000001498|ENSBTAG00000025462|ENSBTAG00000002258|ENSBTAG00000021527|ENSBTAG00000019770|ENSBTAG00000011883|ENSBTAG00000001862|ENSBTAG00000006609|ENSBTAG00000017162|ENSBTAG00000017531|ENSBTAG00000017514|ENSBTAG00000003033|ENSBTAG00000018563|ENSBTAG00000017042|ENSBTAG00000004344|ENSBTAG00000014848|ENSBTAG00000020558|ENSBTAG00000017685|ENSBTAG00000014831|ENSBTAG00000003151|ENSBTAG00000016683|ENSBTAG00000039808|ENSBTAG00000013900|ENSBTAG00000027625|ENSBTAG00000008353|ENSBTAG00000007041|ENSBTAG00000007554|ENSBTAG00000016069|ENSBTAG00000022255|ENSBTAG00000008409|ENSBTAG00000045989|ENSBTAG00000011082|ENSBTAG00000008150|ENSBTAG00000047412|ENSBTAG00000008172|ENSBTAG00000018994</Data></Cell>
   </Row>
   <Row ss:AutoFitHeight="0" ss:Height="15">
    <Cell ss:StyleID="s65"><Data ss:Type="String">negative regulation of apoptotic process</Data></Cell>
    <Cell ss:StyleID="s66"><Data ss:Type="Number">22</Data></Cell>
    <Cell ss:StyleID="s66"><Data ss:Type="Number">2.8485589748299999E-3</Data></Cell>
    <Cell ss:StyleID="s66"><Data ss:Type="Number">4.9075057192100001E-2</Data></Cell>
    <Cell ss:StyleID="s65"><Data ss:Type="String">ENSBTAG00000012771|ENSBTAG00000000396|ENSBTAG00000016069|ENSBTAG00000002473|ENSBTAG00000010989|ENSBTAG00000000312|ENSBTAG00000009768|ENSBTAG00000001292|ENSBTAG00000005970|ENSBTAG00000001595|ENSBTAG00000015228|ENSBTAG00000001854|ENSBTAG00000021527|ENSBTAG00000018563|ENSBTAG00000002650|ENSBTAG00000016227|ENSBTAG00000010498|ENSBTAG00000007554|ENSBTAG00000046037|ENSBTAG00000008703|ENSBTAG00000008409|ENSBTAG00000011082</Data></Cell>
   </Row>
   <Row ss:AutoFitHeight="0" ss:Height="15">
    <Cell ss:StyleID="s65"><Data ss:Type="String">activation of innate immune response</Data></Cell>
    <Cell ss:StyleID="s66"><Data ss:Type="Number">7</Data></Cell>
    <Cell ss:StyleID="s66"><Data ss:Type="Number">2.8569322474199998E-3</Data></Cell>
    <Cell ss:StyleID="s66"><Data ss:Type="Number">4.9075057192100001E-2</Data></Cell>
    <Cell ss:StyleID="s65"><Data ss:Type="String">ENSBTAG00000002606|ENSBTAG00000016061|ENSBTAG00000001292|ENSBTAG00000046580|ENSBTAG00000015032|ENSBTAG00000008142|ENSBTAG00000016683</Data></Cell>
   </Row>
   <Row ss:AutoFitHeight="0" ss:Height="15">
    <Cell ss:StyleID="s65"><Data ss:Type="String">regulation of protein phosphorylation</Data></Cell>
    <Cell ss:StyleID="s66"><Data ss:Type="Number">33</Data></Cell>
    <Cell ss:StyleID="s66"><Data ss:Type="Number">2.9476444460900001E-3</Data></Cell>
    <Cell ss:StyleID="s66"><Data ss:Type="Number">4.9888959626100002E-2</Data></Cell>
    <Cell ss:StyleID="s65"><Data ss:Type="String">ENSBTAG00000012771|ENSBTAG00000018059|ENSBTAG00000014113|ENSBTAG00000000396|ENSBTAG00000008703|ENSBTAG00000000163|ENSBTAG00000010866|ENSBTAG00000003994|ENSBTAG00000004131|ENSBTAG00000010543|ENSBTAG00000022255|ENSBTAG00000006599|ENSBTAG00000013732|ENSBTAG00000001815|ENSBTAG00000001292|ENSBTAG00000020979|ENSBTAG00000025462|ENSBTAG00000002258|ENSBTAG00000015228|ENSBTAG00000021527|ENSBTAG00000005970|ENSBTAG00000017162|ENSBTAG00000039513|ENSBTAG00000017514|ENSBTAG00000003033|ENSBTAG00000018563|ENSBTAG00000004344|ENSBTAG00000006609|ENSBTAG00000008353|ENSBTAG00000017866|ENSBTAG00000008409|ENSBTAG00000008150|ENSBTAG00000047412</Data></Cell>
   </Row>
   <Row ss:AutoFitHeight="0" ss:Height="15">
    <Cell ss:StyleID="s65"><Data ss:Type="String">platelet-derived growth factor binding</Data></Cell>
    <Cell ss:StyleID="s66"><Data ss:Type="Number">3</Data></Cell>
    <Cell ss:StyleID="s66"><Data ss:Type="Number">2.9569284233100001E-3</Data></Cell>
    <Cell ss:StyleID="s66"><Data ss:Type="Number">4.9888959626100002E-2</Data></Cell>
    <Cell ss:StyleID="s65"><Data ss:Type="String">ENSBTAG00000013103|ENSBTAG00000011802|ENSBTAG00000013472</Data></Cell>
   </Row>
   <Row ss:AutoFitHeight="0" ss:Height="15">
    <Cell ss:StyleID="s65"><Data ss:Type="String">pyrimidine-containing compound transmembrane transport</Data></Cell>
    <Cell ss:StyleID="s66"><Data ss:Type="Number">3</Data></Cell>
    <Cell ss:StyleID="s66"><Data ss:Type="Number">2.9569284233100001E-3</Data></Cell>
    <Cell ss:StyleID="s66"><Data ss:Type="Number">4.9888959626100002E-2</Data></Cell>
    <Cell ss:StyleID="s65"><Data ss:Type="String">ENSBTAG00000021325|ENSBTAG00000003177|ENSBTAG00000006881</Data></Cell>
   </Row>
   <Row ss:AutoFitHeight="0" ss:Height="15">
    <Cell ss:StyleID="s65"><Data ss:Type="String">carbon-nitrogen lyase activity</Data></Cell>
    <Cell ss:StyleID="s66"><Data ss:Type="Number">3</Data></Cell>
    <Cell ss:StyleID="s66"><Data ss:Type="Number">2.9569284233100001E-3</Data></Cell>
    <Cell ss:StyleID="s66"><Data ss:Type="Number">4.9888959626100002E-2</Data></Cell>
    <Cell ss:StyleID="s65"><Data ss:Type="String">ENSBTAG00000031814|ENSBTAG00000016276|ENSBTAG00000015314</Data></Cell>
   </Row>
   <Row ss:AutoFitHeight="0" ss:Height="15">
    <Cell ss:StyleID="s65"><Data ss:Type="String">high-density lipoprotein particle assembly</Data></Cell>
    <Cell ss:StyleID="s66"><Data ss:Type="Number">3</Data></Cell>
    <Cell ss:StyleID="s66"><Data ss:Type="Number">2.9569284233100001E-3</Data></Cell>
    <Cell ss:StyleID="s66"><Data ss:Type="Number">4.9888959626100002E-2</Data></Cell>
    <Cell ss:StyleID="s65"><Data ss:Type="String">ENSBTAG00000019770|ENSBTAG00000008833|ENSBTAG00000002258</Data></Cell>
   </Row>
   <Row ss:AutoFitHeight="0" ss:Height="15">
    <Cell ss:StyleID="s65"><Data ss:Type="String">positive regulation of MAPK cascade</Data></Cell>
    <Cell ss:StyleID="s66"><Data ss:Type="Number">15</Data></Cell>
    <Cell ss:StyleID="s66"><Data ss:Type="Number">3.0187327188900001E-3</Data></Cell>
    <Cell ss:StyleID="s66"><Data ss:Type="Number">5.04996872641E-2</Data></Cell>
    <Cell ss:StyleID="s65"><Data ss:Type="String">ENSBTAG00000012771|ENSBTAG00000017866|ENSBTAG00000014113|ENSBTAG00000001815|ENSBTAG00000008703|ENSBTAG00000039513|ENSBTAG00000020979|ENSBTAG00000010866|ENSBTAG00000003033|ENSBTAG00000022255|ENSBTAG00000025462|ENSBTAG00000003994|ENSBTAG00000015228|ENSBTAG00000013732|ENSBTAG00000010543</Data></Cell>
   </Row>
   <Row ss:AutoFitHeight="0" ss:Height="15">
    <Cell ss:StyleID="s65"><Data ss:Type="String">regulation of phosphorylation</Data></Cell>
    <Cell ss:StyleID="s66"><Data ss:Type="Number">35</Data></Cell>
    <Cell ss:StyleID="s66"><Data ss:Type="Number">3.0299196082399999E-3</Data></Cell>
    <Cell ss:StyleID="s66"><Data ss:Type="Number">5.04996872641E-2</Data></Cell>
    <Cell ss:StyleID="s65"><Data ss:Type="String">ENSBTAG00000012771|ENSBTAG00000018059|ENSBTAG00000014113|ENSBTAG00000000396|ENSBTAG00000008703|ENSBTAG00000000163|ENSBTAG00000010866|ENSBTAG00000003994|ENSBTAG00000010989|ENSBTAG00000004131|ENSBTAG00000010543|ENSBTAG00000017866|ENSBTAG00000006599|ENSBTAG00000013732|ENSBTAG00000001815|ENSBTAG00000001292|ENSBTAG00000020979|ENSBTAG00000025462|ENSBTAG00000002258|ENSBTAG00000015228|ENSBTAG00000021527|ENSBTAG00000005970|ENSBTAG00000017162|ENSBTAG00000039513|ENSBTAG00000017514|ENSBTAG00000003033|ENSBTAG00000018563|ENSBTAG00000004344|ENSBTAG00000006609|ENSBTAG00000008353|ENSBTAG00000022255|ENSBTAG00000008409|ENSBTAG00000003177|ENSBTAG00000008150|ENSBTAG00000047412</Data></Cell>
   </Row>
   <Row ss:AutoFitHeight="0" ss:Height="15">
    <Cell ss:StyleID="s65"><Data ss:Type="String">cellular glucose homeostasis</Data></Cell>
    <Cell ss:StyleID="s66"><Data ss:Type="Number">6</Data></Cell>
    <Cell ss:StyleID="s66"><Data ss:Type="Number">3.0357331512900002E-3</Data></Cell>
    <Cell ss:StyleID="s66"><Data ss:Type="Number">5.04996872641E-2</Data></Cell>
    <Cell ss:StyleID="s65"><Data ss:Type="String">ENSBTAG00000012104|ENSBTAG00000009997|ENSBTAG00000005970|ENSBTAG00000005287|ENSBTAG00000010989|ENSBTAG00000006642</Data></Cell>
   </Row>
   <Row ss:AutoFitHeight="0" ss:Height="15">
    <Cell ss:StyleID="s65"><Data ss:Type="String">positive regulation of protein metabolic process</Data></Cell>
    <Cell ss:StyleID="s66"><Data ss:Type="Number">35</Data></Cell>
    <Cell ss:StyleID="s66"><Data ss:Type="Number">3.10030810981E-3</Data></Cell>
    <Cell ss:StyleID="s66"><Data ss:Type="Number">5.1393569051099999E-2</Data></Cell>
    <Cell ss:StyleID="s65"><Data ss:Type="String">ENSBTAG00000012771|ENSBTAG00000018059|ENSBTAG00000014113|ENSBTAG00000000396|ENSBTAG00000010866|ENSBTAG00000003994|ENSBTAG00000009104|ENSBTAG00000020406|ENSBTAG00000004131|ENSBTAG00000010543|ENSBTAG00000017866|ENSBTAG00000006599|ENSBTAG00000013732|ENSBTAG00000001815|ENSBTAG00000001292|ENSBTAG00000020979|ENSBTAG00000022613|ENSBTAG00000025462|ENSBTAG00000015228|ENSBTAG00000005970|ENSBTAG00000003113|ENSBTAG00000008703|ENSBTAG00000039513|ENSBTAG00000017514|ENSBTAG00000003033|ENSBTAG00000018563|ENSBTAG00000017042|ENSBTAG00000004344|ENSBTAG00000016683|ENSBTAG00000008353|ENSBTAG00000022255|ENSBTAG00000008409|ENSBTAG00000047412|ENSBTAG00000008172|ENSBTAG00000018994</Data></Cell>
   </Row>
   <Row ss:AutoFitHeight="0" ss:Height="15">
    <Cell ss:StyleID="s65"><Data ss:Type="String">regulation of blood pressure</Data></Cell>
    <Cell ss:StyleID="s66"><Data ss:Type="Number">8</Data></Cell>
    <Cell ss:StyleID="s66"><Data ss:Type="Number">3.1690110503999999E-3</Data></Cell>
    <Cell ss:StyleID="s66"><Data ss:Type="Number">5.2349412508499997E-2</Data></Cell>
    <Cell ss:StyleID="s65"><Data ss:Type="String">ENSBTAG00000007665|ENSBTAG00000017162|ENSBTAG00000017680|ENSBTAG00000010812|ENSBTAG00000034323|ENSBTAG00000022255|ENSBTAG00000034776|ENSBTAG00000013472</Data></Cell>
   </Row>
   <Row ss:AutoFitHeight="0" ss:Height="15">
    <Cell ss:StyleID="s65"><Data ss:Type="String">regulation of phosphate metabolic process</Data></Cell>
    <Cell ss:StyleID="s66"><Data ss:Type="Number">39</Data></Cell>
    <Cell ss:StyleID="s66"><Data ss:Type="Number">3.22546119476E-3</Data></Cell>
    <Cell ss:StyleID="s66"><Data ss:Type="Number">5.2730729394299999E-2</Data></Cell>
    <Cell ss:StyleID="s65"><Data ss:Type="String">ENSBTAG00000012771|ENSBTAG00000018059|ENSBTAG00000014113|ENSBTAG00000000396|ENSBTAG00000008703|ENSBTAG00000000163|ENSBTAG00000010866|ENSBTAG00000003994|ENSBTAG00000010989|ENSBTAG00000006136|ENSBTAG00000021048|ENSBTAG00000004131|ENSBTAG00000010543|ENSBTAG00000017866|ENSBTAG00000006599|ENSBTAG00000013732|ENSBTAG00000001815|ENSBTAG00000001292|ENSBTAG00000020979|ENSBTAG00000025462|ENSBTAG00000002258|ENSBTAG00000015228|ENSBTAG00000021527|ENSBTAG00000005970|ENSBTAG00000001862|ENSBTAG00000038639|ENSBTAG00000017162|ENSBTAG00000039513|ENSBTAG00000017514|ENSBTAG00000003033|ENSBTAG00000018563|ENSBTAG00000004344|ENSBTAG00000006609|ENSBTAG00000008353|ENSBTAG00000022255|ENSBTAG00000008409|ENSBTAG00000003177|ENSBTAG00000008150|ENSBTAG00000047412</Data></Cell>
   </Row>
   <Row ss:AutoFitHeight="0" ss:Height="15">
    <Cell ss:StyleID="s65"><Data ss:Type="String">regulation of phosphorus metabolic process</Data></Cell>
    <Cell ss:StyleID="s66"><Data ss:Type="Number">39</Data></Cell>
    <Cell ss:StyleID="s66"><Data ss:Type="Number">3.22546119476E-3</Data></Cell>
    <Cell ss:StyleID="s66"><Data ss:Type="Number">5.2730729394299999E-2</Data></Cell>
    <Cell ss:StyleID="s65"><Data ss:Type="String">ENSBTAG00000012771|ENSBTAG00000018059|ENSBTAG00000014113|ENSBTAG00000000396|ENSBTAG00000008703|ENSBTAG00000000163|ENSBTAG00000010866|ENSBTAG00000003994|ENSBTAG00000010989|ENSBTAG00000006136|ENSBTAG00000021048|ENSBTAG00000004131|ENSBTAG00000010543|ENSBTAG00000017866|ENSBTAG00000006599|ENSBTAG00000013732|ENSBTAG00000001815|ENSBTAG00000001292|ENSBTAG00000020979|ENSBTAG00000025462|ENSBTAG00000002258|ENSBTAG00000015228|ENSBTAG00000021527|ENSBTAG00000005970|ENSBTAG00000001862|ENSBTAG00000038639|ENSBTAG00000017162|ENSBTAG00000039513|ENSBTAG00000017514|ENSBTAG00000003033|ENSBTAG00000018563|ENSBTAG00000004344|ENSBTAG00000006609|ENSBTAG00000008353|ENSBTAG00000022255|ENSBTAG00000008409|ENSBTAG00000003177|ENSBTAG00000008150|ENSBTAG00000047412</Data></Cell>
   </Row>
   <Row ss:AutoFitHeight="0" ss:Height="15">
    <Cell ss:StyleID="s65"><Data ss:Type="String">hormone-mediated signaling pathway</Data></Cell>
    <Cell ss:StyleID="s66"><Data ss:Type="Number">10</Data></Cell>
    <Cell ss:StyleID="s66"><Data ss:Type="Number">3.2901101545700002E-3</Data></Cell>
    <Cell ss:StyleID="s66"><Data ss:Type="Number">5.3602791212500001E-2</Data></Cell>
    <Cell ss:StyleID="s65"><Data ss:Type="String">ENSBTAG00000009050|ENSBTAG00000011116|ENSBTAG00000013029|ENSBTAG00000022255|ENSBTAG00000025035|ENSBTAG00000004344|ENSBTAG00000014848|ENSBTAG00000027182|ENSBTAG00000016801|ENSBTAG00000008688</Data></Cell>
   </Row>
   <Row ss:AutoFitHeight="0" ss:Height="15">
    <Cell ss:StyleID="s65"><Data ss:Type="String">cell adhesion</Data></Cell>
    <Cell ss:StyleID="s66"><Data ss:Type="Number">31</Data></Cell>
    <Cell ss:StyleID="s66"><Data ss:Type="Number">3.3629146226099998E-3</Data></Cell>
    <Cell ss:StyleID="s66"><Data ss:Type="Number">5.4601295293900003E-2</Data></Cell>
    <Cell ss:StyleID="s65"><Data ss:Type="String">ENSBTAG00000021964|ENSBTAG00000005970|ENSBTAG00000015991|ENSBTAG00000000061|ENSBTAG00000015405|ENSBTAG00000010989|ENSBTAG00000019665|ENSBTAG00000047412|ENSBTAG00000013103|ENSBTAG00000012265|ENSBTAG00000005990|ENSBTAG00000020755|ENSBTAG00000010531|ENSBTAG00000009495|ENSBTAG00000018059|ENSBTAG00000017970|ENSBTAG00000002258|ENSBTAG00000006189|ENSBTAG00000005145|ENSBTAG00000000153|ENSBTAG00000046470|ENSBTAG00000015228|ENSBTAG00000010361|ENSBTAG00000017685|ENSBTAG00000005596|ENSBTAG00000027625|ENSBTAG00000016061|ENSBTAG00000014782|ENSBTAG00000017866|ENSBTAG00000001626|ENSBTAG00000025434</Data></Cell>
   </Row>
   <Row ss:AutoFitHeight="0" ss:Height="15">
    <Cell ss:StyleID="s65"><Data ss:Type="String">acute inflammatory response</Data></Cell>
    <Cell ss:StyleID="s66"><Data ss:Type="Number">6</Data></Cell>
    <Cell ss:StyleID="s66"><Data ss:Type="Number">3.3810104906799999E-3</Data></Cell>
    <Cell ss:StyleID="s66"><Data ss:Type="Number">5.4707749953199998E-2</Data></Cell>
    <Cell ss:StyleID="s65"><Data ss:Type="String">ENSBTAG00000018137|ENSBTAG00000002963|ENSBTAG00000006354|ENSBTAG00000022394|ENSBTAG00000019665|ENSBTAG00000016864</Data></Cell>
   </Row>
   <Row ss:AutoFitHeight="0" ss:Height="15">
    <Cell ss:StyleID="s65"><Data ss:Type="String">vasculature development</Data></Cell>
    <Cell ss:StyleID="s66"><Data ss:Type="Number">19</Data></Cell>
    <Cell ss:StyleID="s66"><Data ss:Type="Number">3.4238193359499998E-3</Data></Cell>
    <Cell ss:StyleID="s66"><Data ss:Type="Number">5.4841244082000001E-2</Data></Cell>
    <Cell ss:StyleID="s65"><Data ss:Type="String">ENSBTAG00000009050|ENSBTAG00000006609|ENSBTAG00000027625|ENSBTAG00000020406|ENSBTAG00000005990|ENSBTAG00000014782|ENSBTAG00000017680|ENSBTAG00000005970|ENSBTAG00000010866|ENSBTAG00000002473|ENSBTAG00000018563|ENSBTAG00000010361|ENSBTAG00000017200|ENSBTAG00000021048|ENSBTAG00000010069|ENSBTAG00000010531|ENSBTAG00000025434|ENSBTAG00000013103|ENSBTAG00000013472</Data></Cell>
   </Row>
   <Row ss:AutoFitHeight="0" ss:Height="15">
    <Cell ss:StyleID="s65"><Data ss:Type="String">single-organism developmental process</Data></Cell>
    <Cell ss:StyleID="s66"><Data ss:Type="Number">101</Data></Cell>
    <Cell ss:StyleID="s66"><Data ss:Type="Number">3.4958893712300002E-3</Data></Cell>
    <Cell ss:StyleID="s66"><Data ss:Type="Number">5.5067150276800002E-2</Data></Cell>
    <Cell ss:StyleID="s65"><Data ss:Type="String">ENSBTAG00000005970|ENSBTAG00000020406|ENSBTAG00000005990|ENSBTAG00000017680|ENSBTAG00000005998|ENSBTAG00000017685|ENSBTAG00000001785|ENSBTAG00000003994|ENSBTAG00000017200|ENSBTAG00000017566|ENSBTAG00000013472|ENSBTAG00000007665|ENSBTAG00000000986|ENSBTAG00000018137|ENSBTAG00000008544|ENSBTAG00000015228|ENSBTAG00000000153|ENSBTAG00000017514|ENSBTAG00000003619|ENSBTAG00000016683|ENSBTAG00000016061|ENSBTAG00000016069|ENSBTAG00000008703|ENSBTAG00000045989|ENSBTAG00000014088|ENSBTAG00000025434|ENSBTAG00000012771|ENSBTAG00000009104|ENSBTAG00000000067|ENSBTAG00000010866|ENSBTAG00000002473|ENSBTAG00000008683|ENSBTAG00000011802|ENSBTAG00000019665|ENSBTAG00000008688|ENSBTAG00000004131|ENSBTAG00000006751|ENSBTAG00000001146|ENSBTAG00000048062|ENSBTAG00000010069|ENSBTAG00000038639|ENSBTAG00000000074|ENSBTAG00000007909|ENSBTAG00000013054|ENSBTAG00000018563|ENSBTAG00000006694|ENSBTAG00000006690|ENSBTAG00000003072|ENSBTAG00000016227|ENSBTAG00000006609|ENSBTAG00000010498|ENSBTAG00000008353|ENSBTAG00000018049|ENSBTAG00000005425|ENSBTAG00000013029|ENSBTAG00000000163|ENSBTAG00000002650|ENSBTAG00000021964|ENSBTAG00000026266|ENSBTAG00000008909|ENSBTAG00000013103|ENSBTAG00000005145|ENSBTAG00000016139|ENSBTAG00000021323|ENSBTAG00000002258|ENSBTAG00000006189|ENSBTAG00000019770|ENSBTAG00000046470|ENSBTAG00000027625|ENSBTAG00000006904|ENSBTAG00000003719|ENSBTAG00000039513|ENSBTAG00000012119|ENSBTAG00000047412|ENSBTAG00000002606|ENSBTAG00000017077|ENSBTAG00000002333|ENSBTAG00000015405|ENSBTAG00000010989|ENSBTAG00000021048|ENSBTAG00000002849|ENSBTAG00000006642|ENSBTAG00000023929|ENSBTAG00000006599|ENSBTAG00000010531|ENSBTAG00000001292|ENSBTAG00000020979|ENSBTAG00000005658|ENSBTAG00000025462|ENSBTAG00000001592|ENSBTAG00000009050|ENSBTAG00000001854|ENSBTAG00000015094|ENSBTAG00000003033|ENSBTAG00000014707|ENSBTAG00000010361|ENSBTAG00000046010|ENSBTAG00000008726|ENSBTAG00000022255|ENSBTAG00000008409|ENSBTAG00000014782</Data></Cell>
   </Row>
   <Row ss:AutoFitHeight="0" ss:Height="15">
[truncated: 7,342,284 more chars]
