# Supplementary material for: Using RNA sequencing to identify putative competing endogenous RNAs (ceRNAs) potentially regulating fat metabolism in bovine liver
Source: Sci Rep. 2017 Jul 25;7:6396. doi: 10.1038/s41598-017-06634-w (PMC5527063; doi:10.1038/s41598-017-06634-w)
Supplement: Supplementary file 5 — Supplementary Table S6 [file 41598_2017_6634_MOESM5_ESM.xml]

<?xml version="1.0" encoding="UTF-8"?>
<?mso-application progid="Excel.Sheet"?><Workbook xmlns:o="urn:schemas-microsoft-com:office:office" xmlns:x="urn:schemas-microsoft-com:office:excel" xmlns:html="http://www.w3.org/TR/REC-html40" xmlns:ss="urn:schemas-microsoft-com:office:spreadsheet">
 <DocumentProperties xmlns="urn:schemas-microsoft-com:office:office">
  <Author>Dong Tian</Author>
  <LastAuthor>Dong Tian</LastAuthor>
  <Created>2017-05-27T02:15:50Z</Created>
  <LastSaved>2017-05-27T13:49:56Z</LastSaved>
  <Version>14.00</Version>
 </DocumentProperties>
 <OfficeDocumentSettings xmlns="urn:schemas-microsoft-com:office:office">
  <AllowPNG/>
 </OfficeDocumentSettings>
 <ExcelWorkbook xmlns="urn:schemas-microsoft-com:office:excel">
  <WindowHeight>9180</WindowHeight>
  <WindowWidth>20475</WindowWidth>
  <WindowTopX>600</WindowTopX>
  <WindowTopY>30</WindowTopY>
  <ActiveSheet>4</ActiveSheet>
  <ProtectStructure>False</ProtectStructure>
  <ProtectWindows>False</ProtectWindows>
 </ExcelWorkbook>
 <Styles>
  <Style ss:ID="Default" ss:Name="Normal">
   <Alignment ss:Vertical="Center"/>
   <Borders/>
   <Font ss:FontName="宋体" x:CharSet="134" ss:Size="11" ss:Color="#000000"/>
   <Interior/>
   <NumberFormat/>
   <Protection/>
  </Style>
  <Style ss:ID="s70">
   <Font ss:FontName="Times New Roman" x:Family="Roman" ss:Size="11" ss:Color="#000000"/>
  </Style>
  <Style ss:ID="s99">
   <Alignment ss:Horizontal="Center" ss:Vertical="Center"/>
  </Style>
  <Style ss:ID="s100">
   <Alignment ss:Horizontal="Center" ss:Vertical="Center"/>
   <Font ss:FontName="Times New Roman" x:Family="Roman" ss:Size="11" ss:Color="#000000"/>
  </Style>
  <Style ss:ID="s104">
   <Alignment ss:Horizontal="Left" ss:Vertical="Center"/>
   <Font ss:FontName="Times New Roman" x:Family="Roman" ss:Size="11" ss:Color="#000000" ss:Bold="1"/>
   <Interior/>
  </Style>
  <Style ss:ID="s105">
   <Alignment ss:Horizontal="Left" ss:Vertical="Center"/>
  </Style>
  <Style ss:ID="s109">
   <Alignment ss:Horizontal="Left" ss:Vertical="Center"/>
   <Font ss:FontName="Times New Roman" x:Family="Roman" ss:Size="11" ss:Color="#000000" ss:Bold="1"/>
  </Style>
 </Styles>
 <Worksheet ss:Name="2VS1_GO">
  <Table ss:ExpandedColumnCount="8" ss:ExpandedRowCount="23" x:FullColumns="1" x:FullRows="1" ss:DefaultColumnWidth="54" ss:DefaultRowHeight="13.5">
   <Column ss:StyleID="s99" ss:AutoFitWidth="0" ss:Width="87.75"/>
   <Column ss:AutoFitWidth="0" ss:Width="178.5"/>
   <Column ss:StyleID="s99" ss:AutoFitWidth="0" ss:Width="87.75" ss:Span="5"/>
   <Row ss:Height="14.25">
    <Cell ss:StyleID="s104"><Data ss:Type="String">Significant GO categories for differentially expressed genes between early lactation and dry period  in bovine liver.</Data></Cell>
    <Cell ss:StyleID="s104"/>
    <Cell ss:StyleID="s104"/>
    <Cell ss:StyleID="s104"/>
    <Cell ss:StyleID="s104"/>
    <Cell ss:StyleID="s105"/>
    <Cell ss:StyleID="s105"/>
    <Cell ss:StyleID="s105"/>
   </Row>
   <Row ss:Height="15">
    <Cell ss:StyleID="s100"><Data ss:Type="String">name</Data></Cell>
    <Cell ss:StyleID="s70"><Data ss:Type="String">description</Data></Cell>
    <Cell ss:StyleID="s100"><Data ss:Type="String">database</Data></Cell>
    <Cell ss:StyleID="s100"><Data ss:Type="String">size</Data></Cell>
    <Cell ss:StyleID="s100"><Data ss:Type="String">setRank</Data></Cell>
    <Cell ss:StyleID="s100"><Data ss:Type="String">pSetRank</Data></Cell>
    <Cell ss:StyleID="s100"><Data ss:Type="String">correctedPValue</Data></Cell>
    <Cell ss:StyleID="s100"><Data ss:Type="String">adjustedPValue</Data></Cell>
   </Row>
   <Row ss:Height="15">
    <Cell ss:StyleID="s100"><Data ss:Type="String">GO:0016709</Data></Cell>
    <Cell ss:StyleID="s70"><Data ss:Type="String">oxidoreductase activity, acting on paired donors, with incorporation or reduction of molecular oxygen, NAD(P)H as one donor, and incorporation of one atom of oxygen</Data></Cell>
    <Cell ss:StyleID="s100"><Data ss:Type="String">GOMF</Data></Cell>
    <Cell ss:StyleID="s100"><Data ss:Type="Number">2</Data></Cell>
    <Cell ss:StyleID="s100"><Data ss:Type="Number">4.7619047619047603E-2</Data></Cell>
    <Cell ss:StyleID="s100"><Data ss:Type="Number">1</Data></Cell>
    <Cell ss:StyleID="s100"><Data ss:Type="Number">2.6987084752297098E-4</Data></Cell>
    <Cell ss:StyleID="s100"><Data ss:Type="Number">4.5878044078905096E-3</Data></Cell>
   </Row>
   <Row ss:Height="15">
    <Cell ss:StyleID="s100"><Data ss:Type="String">GO:0006090</Data></Cell>
    <Cell ss:StyleID="s70"><Data ss:Type="String">pyruvate metabolic process</Data></Cell>
    <Cell ss:StyleID="s100"><Data ss:Type="String">GOBP</Data></Cell>
    <Cell ss:StyleID="s100"><Data ss:Type="Number">4</Data></Cell>
    <Cell ss:StyleID="s100"><Data ss:Type="Number">4.7619047619047603E-2</Data></Cell>
    <Cell ss:StyleID="s100"><Data ss:Type="Number">1</Data></Cell>
    <Cell ss:StyleID="s100"><Data ss:Type="Number">1.4278686180088701E-3</Data></Cell>
    <Cell ss:StyleID="s100"><Data ss:Type="Number">2.2845897888141901E-2</Data></Cell>
   </Row>
   <Row ss:Height="15">
    <Cell ss:StyleID="s100"><Data ss:Type="String">GO:0019752</Data></Cell>
    <Cell ss:StyleID="s70"><Data ss:Type="String">carboxylic acid metabolic process</Data></Cell>
    <Cell ss:StyleID="s100"><Data ss:Type="String">GOBP</Data></Cell>
    <Cell ss:StyleID="s100"><Data ss:Type="Number">36</Data></Cell>
    <Cell ss:StyleID="s100"><Data ss:Type="Number">4.7619047619047603E-2</Data></Cell>
    <Cell ss:StyleID="s100"><Data ss:Type="Number">1</Data></Cell>
    <Cell ss:StyleID="s100"><Data ss:Type="Number">2.9904307376629399E-3</Data></Cell>
    <Cell ss:StyleID="s100"><Data ss:Type="Number">2.2845897888141901E-2</Data></Cell>
   </Row>
   <Row ss:Height="15">
    <Cell ss:StyleID="s100"><Data ss:Type="String">GO:0072330</Data></Cell>
    <Cell ss:StyleID="s70"><Data ss:Type="String">monocarboxylic acid biosynthetic process</Data></Cell>
    <Cell ss:StyleID="s100"><Data ss:Type="String">GOBP</Data></Cell>
    <Cell ss:StyleID="s100"><Data ss:Type="Number">7</Data></Cell>
    <Cell ss:StyleID="s100"><Data ss:Type="Number">4.7619047619047603E-2</Data></Cell>
    <Cell ss:StyleID="s100"><Data ss:Type="Number">1</Data></Cell>
    <Cell ss:StyleID="s100"><Data ss:Type="Number">3.9122940084843098E-3</Data></Cell>
    <Cell ss:StyleID="s100"><Data ss:Type="Number">2.2845897888141901E-2</Data></Cell>
   </Row>
   <Row ss:Height="15">
    <Cell ss:StyleID="s100"><Data ss:Type="String">GO:0016054</Data></Cell>
    <Cell ss:StyleID="s70"><Data ss:Type="String">organic acid catabolic process</Data></Cell>
    <Cell ss:StyleID="s100"><Data ss:Type="String">GOBP</Data></Cell>
    <Cell ss:StyleID="s100"><Data ss:Type="Number">11</Data></Cell>
    <Cell ss:StyleID="s100"><Data ss:Type="Number">4.7619047619047603E-2</Data></Cell>
    <Cell ss:StyleID="s100"><Data ss:Type="Number">1</Data></Cell>
    <Cell ss:StyleID="s100"><Data ss:Type="Number">9.0399784623726703E-3</Data></Cell>
    <Cell ss:StyleID="s100"><Data ss:Type="Number">2.2845897888141901E-2</Data></Cell>
   </Row>
   <Row ss:Height="15">
    <Cell ss:StyleID="s100"><Data ss:Type="String">GO:0016616</Data></Cell>
    <Cell ss:StyleID="s70"><Data ss:Type="String">oxidoreductase activity, acting on the CH-OH group of donors, NAD or NADP as acceptor</Data></Cell>
    <Cell ss:StyleID="s100"><Data ss:Type="String">GOMF</Data></Cell>
    <Cell ss:StyleID="s100"><Data ss:Type="Number">4</Data></Cell>
    <Cell ss:StyleID="s100"><Data ss:Type="Number">4.7619047619047603E-2</Data></Cell>
    <Cell ss:StyleID="s100"><Data ss:Type="Number">1</Data></Cell>
    <Cell ss:StyleID="s100"><Data ss:Type="Number">9.39074532524619E-3</Data></Cell>
    <Cell ss:StyleID="s100"><Data ss:Type="Number">2.2845897888141901E-2</Data></Cell>
   </Row>
   <Row ss:Height="15">
    <Cell ss:StyleID="s100"><Data ss:Type="String">GO:0032956</Data></Cell>
    <Cell ss:StyleID="s70"><Data ss:Type="String">regulation of actin cytoskeleton organization</Data></Cell>
    <Cell ss:StyleID="s100"><Data ss:Type="String">GOBP</Data></Cell>
    <Cell ss:StyleID="s100"><Data ss:Type="Number">3</Data></Cell>
    <Cell ss:StyleID="s100"><Data ss:Type="Number">4.7619047619047603E-2</Data></Cell>
    <Cell ss:StyleID="s100"><Data ss:Type="Number">1</Data></Cell>
    <Cell ss:StyleID="s100"><Data ss:Type="Number">1.9227439518176099E-3</Data></Cell>
    <Cell ss:StyleID="s100"><Data ss:Type="Number">2.8841159277264099E-2</Data></Cell>
   </Row>
   <Row ss:Height="15">
    <Cell ss:StyleID="s100"><Data ss:Type="String">GO:0008211</Data></Cell>
    <Cell ss:StyleID="s70"><Data ss:Type="String">glucocorticoid metabolic process</Data></Cell>
    <Cell ss:StyleID="s100"><Data ss:Type="String">GOBP</Data></Cell>
    <Cell ss:StyleID="s100"><Data ss:Type="Number">2</Data></Cell>
    <Cell ss:StyleID="s100"><Data ss:Type="Number">4.7619047619047603E-2</Data></Cell>
    <Cell ss:StyleID="s100"><Data ss:Type="Number">1</Data></Cell>
    <Cell ss:StyleID="s100"><Data ss:Type="Number">2.1975197584013402E-3</Data></Cell>
    <Cell ss:StyleID="s100"><Data ss:Type="Number">3.07652766176187E-2</Data></Cell>
   </Row>
   <Row ss:Height="15">
    <Cell ss:StyleID="s100"><Data ss:Type="String">GO:0004312</Data></Cell>
    <Cell ss:StyleID="s70"><Data ss:Type="String">fatty acid synthase activity</Data></Cell>
    <Cell ss:StyleID="s100"><Data ss:Type="String">GOMF</Data></Cell>
    <Cell ss:StyleID="s100"><Data ss:Type="Number">1</Data></Cell>
    <Cell ss:StyleID="s100"><Data ss:Type="Number">4.7619047619047603E-2</Data></Cell>
    <Cell ss:StyleID="s100"><Data ss:Type="Number">1</Data></Cell>
    <Cell ss:StyleID="s100"><Data ss:Type="Number">2.5316455696203798E-3</Data></Cell>
    <Cell ss:StyleID="s100"><Data ss:Type="Number">3.2911392405064903E-2</Data></Cell>
   </Row>
   <Row ss:Height="15">
    <Cell ss:StyleID="s100"><Data ss:Type="String">GO:0010810</Data></Cell>
    <Cell ss:StyleID="s70"><Data ss:Type="String">regulation of cell-substrate adhesion</Data></Cell>
    <Cell ss:StyleID="s100"><Data ss:Type="String">GOBP</Data></Cell>
    <Cell ss:StyleID="s100"><Data ss:Type="Number">3</Data></Cell>
    <Cell ss:StyleID="s100"><Data ss:Type="Number">4.7619047619047603E-2</Data></Cell>
    <Cell ss:StyleID="s100"><Data ss:Type="Number">1</Data></Cell>
    <Cell ss:StyleID="s100"><Data ss:Type="Number">2.8703820423562898E-3</Data></Cell>
    <Cell ss:StyleID="s100"><Data ss:Type="Number">3.4444584508275401E-2</Data></Cell>
   </Row>
   <Row ss:Height="15">
    <Cell ss:StyleID="s100"><Data ss:Type="String">GO:0003743</Data></Cell>
    <Cell ss:StyleID="s70"><Data ss:Type="String">translation initiation factor activity</Data></Cell>
    <Cell ss:StyleID="s100"><Data ss:Type="String">GOMF</Data></Cell>
    <Cell ss:StyleID="s100"><Data ss:Type="Number">2</Data></Cell>
    <Cell ss:StyleID="s100"><Data ss:Type="Number">4.7619047619047603E-2</Data></Cell>
    <Cell ss:StyleID="s100"><Data ss:Type="Number">1</Data></Cell>
    <Cell ss:StyleID="s100"><Data ss:Type="Number">3.2513011630148402E-3</Data></Cell>
    <Cell ss:StyleID="s100"><Data ss:Type="Number">3.5764312793163298E-2</Data></Cell>
   </Row>
   <Row ss:Height="15">
    <Cell ss:StyleID="s100"><Data ss:Type="String">GO:0045069</Data></Cell>
    <Cell ss:StyleID="s70"><Data ss:Type="String">regulation of viral genome replication</Data></Cell>
    <Cell ss:StyleID="s100"><Data ss:Type="String">GOBP</Data></Cell>
    <Cell ss:StyleID="s100"><Data ss:Type="Number">2</Data></Cell>
    <Cell ss:StyleID="s100"><Data ss:Type="Number">4.7619047619047603E-2</Data></Cell>
    <Cell ss:StyleID="s100"><Data ss:Type="Number">1</Data></Cell>
    <Cell ss:StyleID="s100"><Data ss:Type="Number">4.1765726402364601E-3</Data></Cell>
    <Cell ss:StyleID="s100"><Data ss:Type="Number">4.1765726402364603E-2</Data></Cell>
   </Row>
   <Row ss:Height="15">
    <Cell ss:StyleID="s100"><Data ss:Type="String">GO:0035265</Data></Cell>
    <Cell ss:StyleID="s70"><Data ss:Type="String">organ growth</Data></Cell>
    <Cell ss:StyleID="s100"><Data ss:Type="String">GOBP</Data></Cell>
    <Cell ss:StyleID="s100"><Data ss:Type="Number">2</Data></Cell>
    <Cell ss:StyleID="s100"><Data ss:Type="Number">4.7619047619047603E-2</Data></Cell>
    <Cell ss:StyleID="s100"><Data ss:Type="Number">1</Data></Cell>
    <Cell ss:StyleID="s100"><Data ss:Type="Number">5.2175030521107698E-3</Data></Cell>
    <Cell ss:StyleID="s100"><Data ss:Type="Number">4.6957527468997E-2</Data></Cell>
   </Row>
   <Row ss:Height="15">
    <Cell ss:StyleID="s100"><Data ss:Type="String">GO:0042104</Data></Cell>
    <Cell ss:StyleID="s70"><Data ss:Type="String">positive regulation of activated T cell proliferation</Data></Cell>
    <Cell ss:StyleID="s100"><Data ss:Type="String">GOBP</Data></Cell>
    <Cell ss:StyleID="s100"><Data ss:Type="Number">2</Data></Cell>
    <Cell ss:StyleID="s100"><Data ss:Type="Number">4.7619047619047603E-2</Data></Cell>
    <Cell ss:StyleID="s100"><Data ss:Type="Number">1</Data></Cell>
    <Cell ss:StyleID="s100"><Data ss:Type="Number">5.2175030521107698E-3</Data></Cell>
    <Cell ss:StyleID="s100"><Data ss:Type="Number">4.6957527468997E-2</Data></Cell>
   </Row>
   <Row ss:Height="15">
    <Cell ss:StyleID="s100"><Data ss:Type="String">GO:0046579</Data></Cell>
    <Cell ss:StyleID="s70"><Data ss:Type="String">positive regulation of Ras protein signal transduction</Data></Cell>
    <Cell ss:StyleID="s100"><Data ss:Type="String">GOBP</Data></Cell>
    <Cell ss:StyleID="s100"><Data ss:Type="Number">2</Data></Cell>
    <Cell ss:StyleID="s100"><Data ss:Type="Number">4.7619047619047603E-2</Data></Cell>
    <Cell ss:StyleID="s100"><Data ss:Type="Number">1</Data></Cell>
    <Cell ss:StyleID="s100"><Data ss:Type="Number">5.2175030521107698E-3</Data></Cell>
    <Cell ss:StyleID="s100"><Data ss:Type="Number">4.6957527468997E-2</Data></Cell>
   </Row>
   <Row ss:Height="15">
    <Cell ss:StyleID="s100"><Data ss:Type="String">GO:0097191</Data></Cell>
    <Cell ss:StyleID="s70"><Data ss:Type="String">extrinsic apoptotic signaling pathway</Data></Cell>
    <Cell ss:StyleID="s100"><Data ss:Type="String">GOBP</Data></Cell>
    <Cell ss:StyleID="s100"><Data ss:Type="Number">2</Data></Cell>
    <Cell ss:StyleID="s100"><Data ss:Type="Number">4.7619047619047603E-2</Data></Cell>
    <Cell ss:StyleID="s100"><Data ss:Type="Number">1</Data></Cell>
    <Cell ss:StyleID="s100"><Data ss:Type="Number">5.2175030521107698E-3</Data></Cell>
    <Cell ss:StyleID="s100"><Data ss:Type="Number">4.6957527468997E-2</Data></Cell>
   </Row>
   <Row ss:Height="15">
    <Cell ss:StyleID="s100"><Data ss:Type="String">GO:0044802</Data></Cell>
    <Cell ss:StyleID="s70"><Data ss:Type="String">single-organism membrane organization</Data></Cell>
    <Cell ss:StyleID="s100"><Data ss:Type="String">GOBP</Data></Cell>
    <Cell ss:StyleID="s100"><Data ss:Type="Number">6</Data></Cell>
    <Cell ss:StyleID="s100"><Data ss:Type="Number">4.7619047619047603E-2</Data></Cell>
    <Cell ss:StyleID="s100"><Data ss:Type="Number">1</Data></Cell>
    <Cell ss:StyleID="s100"><Data ss:Type="Number">5.384490596066E-3</Data></Cell>
    <Cell ss:StyleID="s100"><Data ss:Type="Number">4.6957527468997E-2</Data></Cell>
   </Row>
   <Row ss:Height="15">
    <Cell ss:StyleID="s100"><Data ss:Type="String">GO:0005768</Data></Cell>
    <Cell ss:StyleID="s70"><Data ss:Type="String">endosome</Data></Cell>
    <Cell ss:StyleID="s100"><Data ss:Type="String">GOCC</Data></Cell>
    <Cell ss:StyleID="s100"><Data ss:Type="Number">6</Data></Cell>
    <Cell ss:StyleID="s100"><Data ss:Type="Number">4.7619047619047603E-2</Data></Cell>
    <Cell ss:StyleID="s100"><Data ss:Type="Number">1</Data></Cell>
    <Cell ss:StyleID="s100"><Data ss:Type="Number">5.384490596066E-3</Data></Cell>
    <Cell ss:StyleID="s100"><Data ss:Type="Number">4.6957527468997E-2</Data></Cell>
   </Row>
   <Row ss:Height="15">
    <Cell ss:StyleID="s100"><Data ss:Type="String">GO:0044444</Data></Cell>
    <Cell ss:StyleID="s70"><Data ss:Type="String">cytoplasmic part</Data></Cell>
    <Cell ss:StyleID="s100"><Data ss:Type="String">GOCC</Data></Cell>
    <Cell ss:StyleID="s100"><Data ss:Type="Number">128</Data></Cell>
    <Cell ss:StyleID="s100"><Data ss:Type="Number">4.7619047619047603E-2</Data></Cell>
    <Cell ss:StyleID="s100"><Data ss:Type="Number">1</Data></Cell>
    <Cell ss:StyleID="s100"><Data ss:Type="Number">7.9569075013790607E-3</Data></Cell>
    <Cell ss:StyleID="s100"><Data ss:Type="Number">4.6957527468997E-2</Data></Cell>
   </Row>
   <Row ss:Height="15">
    <Cell ss:StyleID="s100"><Data ss:Type="String">GO:0071241</Data></Cell>
    <Cell ss:StyleID="s70"><Data ss:Type="String">cellular response to inorganic substance</Data></Cell>
    <Cell ss:StyleID="s100"><Data ss:Type="String">GOBP</Data></Cell>
    <Cell ss:StyleID="s100"><Data ss:Type="Number">3</Data></Cell>
    <Cell ss:StyleID="s100"><Data ss:Type="Number">4.7619047619047603E-2</Data></Cell>
    <Cell ss:StyleID="s100"><Data ss:Type="Number">1</Data></Cell>
    <Cell ss:StyleID="s100"><Data ss:Type="Number">9.0134508692323208E-3</Data></Cell>
    <Cell ss:StyleID="s100"><Data ss:Type="Number">4.6957527468997E-2</Data></Cell>
   </Row>
   <Row ss:Height="15">
    <Cell ss:StyleID="s100"><Data ss:Type="String">GO:2001235</Data></Cell>
    <Cell ss:StyleID="s70"><Data ss:Type="String">positive regulation of apoptotic signaling pathway</Data></Cell>
    <Cell ss:StyleID="s100"><Data ss:Type="String">GOBP</Data></Cell>
    <Cell ss:StyleID="s100"><Data ss:Type="Number">3</Data></Cell>
    <Cell ss:StyleID="s100"><Data ss:Type="Number">4.7619047619047603E-2</Data></Cell>
    <Cell ss:StyleID="s100"><Data ss:Type="Number">1</Data></Cell>
    <Cell ss:StyleID="s100"><Data ss:Type="Number">9.6892561286237092E-3</Data></Cell>
    <Cell ss:StyleID="s100"><Data ss:Type="Number">4.6957527468997E-2</Data></Cell>
   </Row>
  </Table>
  <WorksheetOptions xmlns="urn:schemas-microsoft-com:office:excel">
   <PageSetup>
    <Header x:Margin="0.3"/>
    <Footer x:Margin="0.3"/>
    <PageMargins x:Bottom="0.75" x:Left="0.7" x:Right="0.7" x:Top="0.75"/>
   </PageSetup>
   <ProtectObjects>False</ProtectObjects>
   <ProtectScenarios>False</ProtectScenarios>
  </WorksheetOptions>
 </Worksheet>
 <Worksheet ss:Name="2VS1_KEGG">
  <Table ss:ExpandedColumnCount="8" ss:ExpandedRowCount="11" x:FullColumns="1" x:FullRows="1" ss:DefaultColumnWidth="54" ss:DefaultRowHeight="13.5">
   <Column ss:StyleID="s99" ss:AutoFitWidth="0" ss:Width="88.5"/>
   <Column ss:AutoFitWidth="0" ss:Width="165.75"/>
   <Column ss:StyleID="s99" ss:AutoFitWidth="0" ss:Width="88.5" ss:Span="5"/>
   <Row ss:Height="14.25">
    <Cell ss:StyleID="s109"><Data ss:Type="String">Significant KEGG pathways for differentially expressed genes between early lactation and dry period in bovine liver</Data></Cell>
   </Row>
   <Row ss:Height="15">
    <Cell ss:StyleID="s100"><Data ss:Type="String">name</Data></Cell>
    <Cell ss:StyleID="s70"><Data ss:Type="String">description</Data></Cell>
    <Cell ss:StyleID="s100"><Data ss:Type="String">database</Data></Cell>
    <Cell ss:StyleID="s100"><Data ss:Type="String">size</Data></Cell>
    <Cell ss:StyleID="s100"><Data ss:Type="String">setRank</Data></Cell>
    <Cell ss:StyleID="s100"><Data ss:Type="String">pSetRank</Data></Cell>
    <Cell ss:StyleID="s100"><Data ss:Type="String">correctedPValue</Data></Cell>
    <Cell ss:StyleID="s100"><Data ss:Type="String">adjustedPValue</Data></Cell>
   </Row>
   <Row ss:Height="15">
    <Cell ss:StyleID="s100"><Data ss:Type="String">bta00380</Data></Cell>
    <Cell ss:StyleID="s70"><Data ss:Type="String">Tryptophan metabolism</Data></Cell>
    <Cell ss:StyleID="s100"><Data ss:Type="String">KEGG</Data></Cell>
    <Cell ss:StyleID="s100"><Data ss:Type="Number">4</Data></Cell>
    <Cell ss:StyleID="s100"><Data ss:Type="Number">0.11111111111111099</Data></Cell>
    <Cell ss:StyleID="s100"><Data ss:Type="Number">1</Data></Cell>
    <Cell ss:StyleID="s100"><Data ss:Type="Number">9.1782294653363304E-4</Data></Cell>
    <Cell ss:StyleID="s100"><Data ss:Type="Number">6.4247606257354303E-3</Data></Cell>
   </Row>
   <Row ss:Height="15">
    <Cell ss:StyleID="s100"><Data ss:Type="String">bta01100</Data></Cell>
    <Cell ss:StyleID="s70"><Data ss:Type="String">Metabolic pathways</Data></Cell>
    <Cell ss:StyleID="s100"><Data ss:Type="String">KEGG</Data></Cell>
    <Cell ss:StyleID="s100"><Data ss:Type="Number">61</Data></Cell>
    <Cell ss:StyleID="s100"><Data ss:Type="Number">0.11111111111111099</Data></Cell>
    <Cell ss:StyleID="s100"><Data ss:Type="Number">1</Data></Cell>
    <Cell ss:StyleID="s100"><Data ss:Type="Number">1.77430858141885E-3</Data></Cell>
    <Cell ss:StyleID="s100"><Data ss:Type="Number">1.0645851488513099E-2</Data></Cell>
   </Row>
   <Row ss:Height="15">
    <Cell ss:StyleID="s100"><Data ss:Type="String">bta00270</Data></Cell>
    <Cell ss:StyleID="s70"><Data ss:Type="String">Cysteine and methionine metabolism</Data></Cell>
    <Cell ss:StyleID="s100"><Data ss:Type="String">KEGG</Data></Cell>
    <Cell ss:StyleID="s100"><Data ss:Type="Number">5</Data></Cell>
    <Cell ss:StyleID="s100"><Data ss:Type="Number">0.11111111111111099</Data></Cell>
    <Cell ss:StyleID="s100"><Data ss:Type="Number">1</Data></Cell>
    <Cell ss:StyleID="s100"><Data ss:Type="Number">1.87917960004566E-3</Data></Cell>
    <Cell ss:StyleID="s100"><Data ss:Type="Number">1.0645851488513099E-2</Data></Cell>
   </Row>
   <Row ss:Height="15">
    <Cell ss:StyleID="s100"><Data ss:Type="String">bta00140</Data></Cell>
    <Cell ss:StyleID="s70"><Data ss:Type="String">Steroid hormone biosynthesis</Data></Cell>
    <Cell ss:StyleID="s100"><Data ss:Type="String">KEGG</Data></Cell>
    <Cell ss:StyleID="s100"><Data ss:Type="Number">5</Data></Cell>
    <Cell ss:StyleID="s100"><Data ss:Type="Number">0.11111111111111099</Data></Cell>
    <Cell ss:StyleID="s100"><Data ss:Type="Number">1</Data></Cell>
    <Cell ss:StyleID="s100"><Data ss:Type="Number">2.63056350445111E-3</Data></Cell>
    <Cell ss:StyleID="s100"><Data ss:Type="Number">1.0645851488513099E-2</Data></Cell>
   </Row>
   <Row ss:Height="15">
    <Cell ss:StyleID="s100"><Data ss:Type="String">bta_M00082</Data></Cell>
    <Cell ss:StyleID="s70"><Data ss:Type="String">Fatty acid biosynthesis, initiation</Data></Cell>
    <Cell ss:StyleID="s100"><Data ss:Type="String">KEGG</Data></Cell>
    <Cell ss:StyleID="s100"><Data ss:Type="Number">1</Data></Cell>
    <Cell ss:StyleID="s100"><Data ss:Type="Number">0.11111111111111099</Data></Cell>
    <Cell ss:StyleID="s100"><Data ss:Type="Number">1</Data></Cell>
    <Cell ss:StyleID="s100"><Data ss:Type="Number">2.5316455696203798E-3</Data></Cell>
    <Cell ss:StyleID="s100"><Data ss:Type="Number">1.2658227848101901E-2</Data></Cell>
   </Row>
   <Row ss:Height="15">
    <Cell ss:StyleID="s100"><Data ss:Type="String">bta05014</Data></Cell>
    <Cell ss:StyleID="s70"><Data ss:Type="String">Amyotrophic lateral sclerosis (ALS)</Data></Cell>
    <Cell ss:StyleID="s100"><Data ss:Type="String">KEGG</Data></Cell>
    <Cell ss:StyleID="s100"><Data ss:Type="Number">2</Data></Cell>
    <Cell ss:StyleID="s100"><Data ss:Type="Number">0.11111111111111099</Data></Cell>
    <Cell ss:StyleID="s100"><Data ss:Type="Number">1</Data></Cell>
    <Cell ss:StyleID="s100"><Data ss:Type="Number">3.54687399601619E-3</Data></Cell>
    <Cell ss:StyleID="s100"><Data ss:Type="Number">1.41874959840648E-2</Data></Cell>
   </Row>
   <Row ss:Height="15">
    <Cell ss:StyleID="s100"><Data ss:Type="String">bta03320</Data></Cell>
    <Cell ss:StyleID="s70"><Data ss:Type="String">PPAR signaling pathway</Data></Cell>
    <Cell ss:StyleID="s100"><Data ss:Type="String">KEGG</Data></Cell>
    <Cell ss:StyleID="s100"><Data ss:Type="Number">10</Data></Cell>
    <Cell ss:StyleID="s100"><Data ss:Type="Number">0.11111111111111099</Data></Cell>
    <Cell ss:StyleID="s100"><Data ss:Type="Number">1</Data></Cell>
    <Cell ss:StyleID="s100"><Data ss:Type="Number">6.0201555231245603E-3</Data></Cell>
    <Cell ss:StyleID="s100"><Data ss:Type="Number">1.8060466569373702E-2</Data></Cell>
   </Row>
   <Row ss:Height="15">
    <Cell ss:StyleID="s100"><Data ss:Type="String">bta00120</Data></Cell>
    <Cell ss:StyleID="s70"><Data ss:Type="String">Primary bile acid biosynthesis</Data></Cell>
    <Cell ss:StyleID="s100"><Data ss:Type="String">KEGG</Data></Cell>
    <Cell ss:StyleID="s100"><Data ss:Type="Number">2</Data></Cell>
    <Cell ss:StyleID="s100"><Data ss:Type="Number">0.11111111111111099</Data></Cell>
    <Cell ss:StyleID="s100"><Data ss:Type="Number">1</Data></Cell>
    <Cell ss:StyleID="s100"><Data ss:Type="Number">8.5587611642999398E-3</Data></Cell>
    <Cell ss:StyleID="s100"><Data ss:Type="Number">1.8060466569373702E-2</Data></Cell>
   </Row>
   <Row ss:Height="15">
    <Cell ss:StyleID="s100"><Data ss:Type="String">bta05168</Data></Cell>
    <Cell ss:StyleID="s70"><Data ss:Type="String">Herpes simplex infection</Data></Cell>
    <Cell ss:StyleID="s100"><Data ss:Type="String">KEGG</Data></Cell>
    <Cell ss:StyleID="s100"><Data ss:Type="Number">8</Data></Cell>
    <Cell ss:StyleID="s100"><Data ss:Type="Number">0.11111111111111099</Data></Cell>
    <Cell ss:StyleID="s100"><Data ss:Type="Number">1</Data></Cell>
    <Cell ss:StyleID="s100"><Data ss:Type="Number">9.0607702002886703E-3</Data></Cell>
    <Cell ss:StyleID="s100"><Data ss:Type="Number">1.8060466569373702E-2</Data></Cell>
   </Row>
  </Table>
  <WorksheetOptions xmlns="urn:schemas-microsoft-com:office:excel">
   <PageSetup>
    <Header x:Margin="0.3"/>
    <Footer x:Margin="0.3"/>
    <PageMargins x:Bottom="0.75" x:Left="0.7" x:Right="0.7" x:Top="0.75"/>
   </PageSetup>
   <Panes>
    <Pane>
     <Number>3</Number>
     <ActiveRow>20</ActiveRow>
    </Pane>
   </Panes>
   <ProtectObjects>False</ProtectObjects>
   <ProtectScenarios>False</ProtectScenarios>
  </WorksheetOptions>
 </Worksheet>
 <Worksheet ss:Name="3VS1_GO">
  <Table ss:ExpandedColumnCount="8" ss:ExpandedRowCount="10" x:FullColumns="1" x:FullRows="1" ss:DefaultColumnWidth="54" ss:DefaultRowHeight="13.5">
   <Column ss:StyleID="s99" ss:AutoFitWidth="0" ss:Width="93.75"/>
   <Column ss:AutoFitWidth="0" ss:Width="137.25"/>
   <Column ss:StyleID="s99" ss:AutoFitWidth="0" ss:Width="93.75" ss:Span="5"/>
   <Row ss:Height="14.25">
    <Cell ss:StyleID="s109"><Data ss:Type="String">Significant GO categories for differentially expressed genes between peak of lactation and dry period in bovine liver</Data></Cell>
   </Row>
   <Row ss:Height="15">
    <Cell ss:StyleID="s100"><Data ss:Type="String">name</Data></Cell>
    <Cell ss:StyleID="s70"><Data ss:Type="String">description</Data></Cell>
    <Cell ss:StyleID="s100"><Data ss:Type="String">database</Data></Cell>
    <Cell ss:StyleID="s100"><Data ss:Type="String">size</Data></Cell>
    <Cell ss:StyleID="s100"><Data ss:Type="String">setRank</Data></Cell>
    <Cell ss:StyleID="s100"><Data ss:Type="String">pSetRank</Data></Cell>
    <Cell ss:StyleID="s100"><Data ss:Type="String">correctedPValue</Data></Cell>
    <Cell ss:StyleID="s100"><Data ss:Type="String">adjustedPValue</Data></Cell>
   </Row>
   <Row ss:Height="15">
    <Cell ss:StyleID="s100"><Data ss:Type="String">GO:0009615</Data></Cell>
    <Cell ss:StyleID="s70"><Data ss:Type="String">response to virus</Data></Cell>
    <Cell ss:StyleID="s100"><Data ss:Type="String">GOBP</Data></Cell>
    <Cell ss:StyleID="s100"><Data ss:Type="Number">11</Data></Cell>
    <Cell ss:StyleID="s100"><Data ss:Type="Number">9.8143236074270598E-2</Data></Cell>
    <Cell ss:StyleID="s100"><Data ss:Type="Number">5.5359801317455496E-4</Data></Cell>
    <Cell ss:StyleID="s100"><Data ss:Type="Number">1.0800722412637001E-3</Data></Cell>
    <Cell ss:StyleID="s100"><Data ss:Type="Number">1.7281155860219201E-2</Data></Cell>
   </Row>
   <Row ss:Height="15">
    <Cell ss:StyleID="s100"><Data ss:Type="String">GO:0006575</Data></Cell>
    <Cell ss:StyleID="s70"><Data ss:Type="String">cellular modified amino acid metabolic process</Data></Cell>
    <Cell ss:StyleID="s100"><Data ss:Type="String">GOBP</Data></Cell>
    <Cell ss:StyleID="s100"><Data ss:Type="Number">5</Data></Cell>
    <Cell ss:StyleID="s100"><Data ss:Type="Number">5.3050397877984101E-2</Data></Cell>
    <Cell ss:StyleID="s100"><Data ss:Type="Number">1</Data></Cell>
    <Cell ss:StyleID="s100"><Data ss:Type="Number">1.99677221073962E-4</Data></Cell>
    <Cell ss:StyleID="s100"><Data ss:Type="Number">3.3945127582573498E-3</Data></Cell>
   </Row>
   <Row ss:Height="15">
    <Cell ss:StyleID="s100"><Data ss:Type="String">GO:0045069</Data></Cell>
    <Cell ss:StyleID="s70"><Data ss:Type="String">regulation of viral genome replication</Data></Cell>
    <Cell ss:StyleID="s100"><Data ss:Type="String">GOBP</Data></Cell>
    <Cell ss:StyleID="s100"><Data ss:Type="Number">5</Data></Cell>
    <Cell ss:StyleID="s100"><Data ss:Type="Number">5.3050397877984101E-2</Data></Cell>
    <Cell ss:StyleID="s100"><Data ss:Type="Number">1</Data></Cell>
    <Cell ss:StyleID="s100"><Data ss:Type="Number">1.0800722412637001E-3</Data></Cell>
    <Cell ss:StyleID="s100"><Data ss:Type="Number">1.7281155860219201E-2</Data></Cell>
   </Row>
   <Row ss:Height="15">
    <Cell ss:StyleID="s100"><Data ss:Type="String">GO:0008395</Data></Cell>
    <Cell ss:StyleID="s70"><Data ss:Type="String">steroid hydroxylase activity</Data></Cell>
    <Cell ss:StyleID="s100"><Data ss:Type="String">GOMF</Data></Cell>
    <Cell ss:StyleID="s100"><Data ss:Type="Number">2</Data></Cell>
    <Cell ss:StyleID="s100"><Data ss:Type="Number">5.3050397877984101E-2</Data></Cell>
    <Cell ss:StyleID="s100"><Data ss:Type="Number">1</Data></Cell>
    <Cell ss:StyleID="s100"><Data ss:Type="Number">1.1520737327188901E-3</Data></Cell>
    <Cell ss:StyleID="s100"><Data ss:Type="Number">1.7281155860219201E-2</Data></Cell>
   </Row>
   <Row ss:Height="15">
    <Cell ss:StyleID="s100"><Data ss:Type="String">GO:0016787</Data></Cell>
    <Cell ss:StyleID="s70"><Data ss:Type="String">hydrolase activity</Data></Cell>
    <Cell ss:StyleID="s100"><Data ss:Type="String">GOMF</Data></Cell>
    <Cell ss:StyleID="s100"><Data ss:Type="Number">20</Data></Cell>
    <Cell ss:StyleID="s100"><Data ss:Type="Number">5.3050397877984101E-2</Data></Cell>
    <Cell ss:StyleID="s100"><Data ss:Type="Number">1</Data></Cell>
    <Cell ss:StyleID="s100"><Data ss:Type="Number">2.5605715653711698E-3</Data></Cell>
    <Cell ss:StyleID="s100"><Data ss:Type="Number">3.5848001915196402E-2</Data></Cell>
   </Row>
   <Row ss:Height="15">
    <Cell ss:StyleID="s100"><Data ss:Type="String">GO:0055088</Data></Cell>
    <Cell ss:StyleID="s70"><Data ss:Type="String">lipid homeostasis</Data></Cell>
    <Cell ss:StyleID="s100"><Data ss:Type="String">GOBP</Data></Cell>
    <Cell ss:StyleID="s100"><Data ss:Type="Number">3</Data></Cell>
    <Cell ss:StyleID="s100"><Data ss:Type="Number">5.3050397877984101E-2</Data></Cell>
    <Cell ss:StyleID="s100"><Data ss:Type="Number">1</Data></Cell>
    <Cell ss:StyleID="s100"><Data ss:Type="Number">2.7185624772071699E-3</Data></Cell>
    <Cell ss:StyleID="s100"><Data ss:Type="Number">3.5848001915196402E-2</Data></Cell>
   </Row>
   <Row ss:Height="15">
    <Cell ss:StyleID="s100"><Data ss:Type="String">GO:0002682</Data></Cell>
    <Cell ss:StyleID="s70"><Data ss:Type="String">regulation of immune system process</Data></Cell>
    <Cell ss:StyleID="s100"><Data ss:Type="String">GOBP</Data></Cell>
    <Cell ss:StyleID="s100"><Data ss:Type="Number">19</Data></Cell>
    <Cell ss:StyleID="s100"><Data ss:Type="Number">5.3050397877984101E-2</Data></Cell>
    <Cell ss:StyleID="s100"><Data ss:Type="Number">1</Data></Cell>
    <Cell ss:StyleID="s100"><Data ss:Type="Number">2.8710049118730202E-3</Data></Cell>
    <Cell ss:StyleID="s100"><Data ss:Type="Number">3.5848001915196402E-2</Data></Cell>
   </Row>
   <Row ss:Height="15">
    <Cell ss:StyleID="s100"><Data ss:Type="String">GO:0005981</Data></Cell>
    <Cell ss:StyleID="s70"><Data ss:Type="String">regulation of glycogen catabolic process</Data></Cell>
    <Cell ss:StyleID="s100"><Data ss:Type="String">GOBP</Data></Cell>
    <Cell ss:StyleID="s100"><Data ss:Type="Number">1</Data></Cell>
    <Cell ss:StyleID="s100"><Data ss:Type="Number">5.3050397877984101E-2</Data></Cell>
    <Cell ss:StyleID="s100"><Data ss:Type="Number">1</Data></Cell>
    <Cell ss:StyleID="s100"><Data ss:Type="Number">3.5714285714284499E-3</Data></Cell>
    <Cell ss:StyleID="s100"><Data ss:Type="Number">3.9285714285712897E-2</Data></Cell>
   </Row>
  </Table>
  <WorksheetOptions xmlns="urn:schemas-microsoft-com:office:excel">
   <PageSetup>
    <Header x:Margin="0.3"/>
    <Footer x:Margin="0.3"/>
    <PageMargins x:Bottom="0.75" x:Left="0.7" x:Right="0.7" x:Top="0.75"/>
   </PageSetup>
   <Panes>
    <Pane>
     <Number>3</Number>
     <ActiveRow>20</ActiveRow>
     <ActiveCol>1</ActiveCol>
    </Pane>
   </Panes>
   <ProtectObjects>False</ProtectObjects>
   <ProtectScenarios>False</ProtectScenarios>
  </WorksheetOptions>
 </Worksheet>
 <Worksheet ss:Name="3VS1_KEGG">
  <Table ss:ExpandedColumnCount="9" ss:ExpandedRowCount="5" x:FullColumns="1" x:FullRows="1" ss:DefaultColumnWidth="54" ss:DefaultRowHeight="13.5">
   <Column ss:StyleID="s99" ss:AutoFitWidth="0" ss:Width="99"/>
   <Column ss:AutoFitWidth="0" ss:Width="130.5"/>
   <Column ss:StyleID="s99" ss:AutoFitWidth="0" ss:Width="99" ss:Span="5"/>
   <Row ss:Height="14.25">
    <Cell ss:StyleID="s109"><Data ss:Type="String">Significant KEGG pathways for differentially expressed genes between peak of lactation and dry period in bovine liver</Data></Cell>
   </Row>
   <Row ss:Height="15">
    <Cell ss:StyleID="s100"><Data ss:Type="String">name</Data></Cell>
    <Cell ss:StyleID="s70"><Data ss:Type="String">description</Data></Cell>
    <Cell ss:StyleID="s100"><Data ss:Type="String">database</Data></Cell>
    <Cell ss:StyleID="s100"><Data ss:Type="String">size</Data></Cell>
    <Cell ss:StyleID="s100"><Data ss:Type="String">setRank</Data></Cell>
    <Cell ss:StyleID="s100"><Data ss:Type="String">pSetRank</Data></Cell>
    <Cell ss:StyleID="s100"><Data ss:Type="String">correctedPValue</Data></Cell>
    <Cell ss:StyleID="s100"><Data ss:Type="String">adjustedPValue</Data></Cell>
    <Cell ss:StyleID="s70"/>
   </Row>
   <Row ss:Height="15">
    <Cell ss:StyleID="s100"><Data ss:Type="String">bta03320</Data></Cell>
    <Cell ss:StyleID="s70"><Data ss:Type="String">PPAR signaling pathway</Data></Cell>
    <Cell ss:StyleID="s100"><Data ss:Type="String">KEGG</Data></Cell>
    <Cell ss:StyleID="s100"><Data ss:Type="Number">5</Data></Cell>
    <Cell ss:StyleID="s100"><Data ss:Type="Number">0.33333333333333298</Data></Cell>
    <Cell ss:StyleID="s100"><Data ss:Type="Number">0</Data></Cell>
    <Cell ss:StyleID="s100"><Data ss:Type="Number">9.5061494411844501E-4</Data></Cell>
    <Cell ss:StyleID="s100"><Data ss:Type="Number">2.8518448323553401E-3</Data></Cell>
    <Cell ss:StyleID="s70"/>
   </Row>
   <Row ss:Height="15">
    <Cell ss:StyleID="s100"><Data ss:Type="String">bta04010</Data></Cell>
    <Cell ss:StyleID="s70"><Data ss:Type="String">MAPK signaling pathway</Data></Cell>
    <Cell ss:StyleID="s100"><Data ss:Type="String">KEGG</Data></Cell>
    <Cell ss:StyleID="s100"><Data ss:Type="Number">6</Data></Cell>
    <Cell ss:StyleID="s100"><Data ss:Type="Number">0.33333333333333298</Data></Cell>
    <Cell ss:StyleID="s100"><Data ss:Type="Number">0</Data></Cell>
    <Cell ss:StyleID="s100"><Data ss:Type="Number">6.3513274625437597E-3</Data></Cell>
    <Cell ss:StyleID="s100"><Data ss:Type="Number">1.27026549250875E-2</Data></Cell>
    <Cell ss:StyleID="s70"/>
   </Row>
   <Row ss:Height="15">
    <Cell ss:StyleID="s100"><Data ss:Type="String">bta00140</Data></Cell>
    <Cell ss:StyleID="s70"><Data ss:Type="String">Steroid hormone biosynthesis</Data></Cell>
    <Cell ss:StyleID="s100"><Data ss:Type="String">KEGG</Data></Cell>
    <Cell ss:StyleID="s100"><Data ss:Type="Number">4</Data></Cell>
    <Cell ss:StyleID="s100"><Data ss:Type="Number">0.33333333333333298</Data></Cell>
    <Cell ss:StyleID="s100"><Data ss:Type="Number">0</Data></Cell>
    <Cell ss:StyleID="s100"><Data ss:Type="Number">6.6497302083469304E-3</Data></Cell>
    <Cell ss:StyleID="s100"><Data ss:Type="Number">1.27026549250875E-2</Data></Cell>
    <Cell ss:StyleID="s70"/>
   </Row>
  </Table>
  <WorksheetOptions xmlns="urn:schemas-microsoft-com:office:excel">
   <PageSetup>
    <Header x:Margin="0.3"/>
    <Footer x:Margin="0.3"/>
    <PageMargins x:Bottom="0.75" x:Left="0.7" x:Right="0.7" x:Top="0.75"/>
   </PageSetup>
   <Panes>
    <Pane>
     <Number>3</Number>
     <ActiveRow>13</ActiveRow>
    </Pane>
   </Panes>
   <ProtectObjects>False</ProtectObjects>
   <ProtectScenarios>False</ProtectScenarios>
  </WorksheetOptions>
 </Worksheet>
 <Worksheet ss:Name="3VS2_GO">
  <Table ss:ExpandedColumnCount="8" ss:ExpandedRowCount="11" x:FullColumns="1" x:FullRows="1" ss:DefaultColumnWidth="54" ss:DefaultRowHeight="13.5">
   <Column ss:StyleID="s99" ss:AutoFitWidth="0" ss:Width="78"/>
   <Column ss:AutoFitWidth="0" ss:Width="137.25"/>
   <Column ss:StyleID="s99" ss:AutoFitWidth="0" ss:Width="78" ss:Span="5"/>
   <Row ss:Height="14.25">
    <Cell ss:StyleID="s109"><Data ss:Type="String">Significant GO categories for differentially expressed genes between peak of lactation and early lactation in bovine liver</Data></Cell>
   </Row>
   <Row ss:Height="15">
    <Cell ss:StyleID="s100"><Data ss:Type="String">name</Data></Cell>
    <Cell ss:StyleID="s70"><Data ss:Type="String">description</Data></Cell>
    <Cell ss:StyleID="s100"><Data ss:Type="String">database</Data></Cell>
    <Cell ss:StyleID="s100"><Data ss:Type="String">size</Data></Cell>
    <Cell ss:StyleID="s100"><Data ss:Type="String">setRank</Data></Cell>
    <Cell ss:StyleID="s100"><Data ss:Type="String">pSetRank</Data></Cell>
    <Cell ss:StyleID="s100"><Data ss:Type="String">correctedPValue</Data></Cell>
    <Cell ss:StyleID="s100"><Data ss:Type="String">adjustedPValue</Data></Cell>
   </Row>
   <Row ss:Height="15">
    <Cell ss:StyleID="s100"><Data ss:Type="String">GO:0008610</Data></Cell>
    <Cell ss:StyleID="s70"><Data ss:Type="String">lipid biosynthetic process</Data></Cell>
    <Cell ss:StyleID="s100"><Data ss:Type="String">GOBP</Data></Cell>
    <Cell ss:StyleID="s100"><Data ss:Type="Number">4</Data></Cell>
    <Cell ss:StyleID="s100"><Data ss:Type="Number">0.11111111111111099</Data></Cell>
    <Cell ss:StyleID="s100"><Data ss:Type="Number">0</Data></Cell>
    <Cell ss:StyleID="s100"><Data ss:Type="Number">1.4721122108351001E-3</Data></Cell>
    <Cell ss:StyleID="s100"><Data ss:Type="Number">1.3249009897515899E-2</Data></Cell>
   </Row>
   <Row ss:Height="15">
    <Cell ss:StyleID="s100"><Data ss:Type="String">GO:0008270</Data></Cell>
    <Cell ss:StyleID="s70"><Data ss:Type="String">zinc ion binding</Data></Cell>
    <Cell ss:StyleID="s100"><Data ss:Type="String">GOMF</Data></Cell>
    <Cell ss:StyleID="s100"><Data ss:Type="Number">7</Data></Cell>
    <Cell ss:StyleID="s100"><Data ss:Type="Number">0.11111111111111099</Data></Cell>
    <Cell ss:StyleID="s100"><Data ss:Type="Number">0</Data></Cell>
    <Cell ss:StyleID="s100"><Data ss:Type="Number">3.7079864948206002E-3</Data></Cell>
    <Cell ss:StyleID="s100"><Data ss:Type="Number">2.9663891958564802E-2</Data></Cell>
   </Row>
   <Row ss:Height="15">
    <Cell ss:StyleID="s100"><Data ss:Type="String">GO:0046486</Data></Cell>
    <Cell ss:StyleID="s70"><Data ss:Type="String">glycerolipid metabolic process</Data></Cell>
    <Cell ss:StyleID="s100"><Data ss:Type="String">GOBP</Data></Cell>
    <Cell ss:StyleID="s100"><Data ss:Type="Number">4</Data></Cell>
    <Cell ss:StyleID="s100"><Data ss:Type="Number">0.11111111111111099</Data></Cell>
    <Cell ss:StyleID="s100"><Data ss:Type="Number">0</Data></Cell>
    <Cell ss:StyleID="s100"><Data ss:Type="Number">5.2589003955731302E-3</Data></Cell>
    <Cell ss:StyleID="s100"><Data ss:Type="Number">3.6812302769011901E-2</Data></Cell>
   </Row>
   <Row ss:Height="15">
    <Cell ss:StyleID="s100"><Data ss:Type="String">GO:0006508</Data></Cell>
    <Cell ss:StyleID="s70"><Data ss:Type="String">proteolysis</Data></Cell>
    <Cell ss:StyleID="s100"><Data ss:Type="String">GOBP</Data></Cell>
    <Cell ss:StyleID="s100"><Data ss:Type="Number">7</Data></Cell>
    <Cell ss:StyleID="s100"><Data ss:Type="Number">0.11111111111111099</Data></Cell>
    <Cell ss:StyleID="s100"><Data ss:Type="Number">0</Data></Cell>
    <Cell ss:StyleID="s100"><Data ss:Type="Number">6.4488387494331901E-3</Data></Cell>
    <Cell ss:StyleID="s100"><Data ss:Type="Number">3.8693032496599097E-2</Data></Cell>
   </Row>
   <Row ss:Height="15">
    <Cell ss:StyleID="s100"><Data ss:Type="String">GO:0035455</Data></Cell>
    <Cell ss:StyleID="s70"><Data ss:Type="String">response to interferon-alpha</Data></Cell>
    <Cell ss:StyleID="s100"><Data ss:Type="String">GOBP</Data></Cell>
    <Cell ss:StyleID="s100"><Data ss:Type="Number">1</Data></Cell>
    <Cell ss:StyleID="s100"><Data ss:Type="Number">0.11111111111111099</Data></Cell>
    <Cell ss:StyleID="s100"><Data ss:Type="Number">0</Data></Cell>
    <Cell ss:StyleID="s100"><Data ss:Type="Number">6.5789473684211303E-3</Data></Cell>
    <Cell ss:StyleID="s100"><Data ss:Type="Number">3.8693032496599097E-2</Data></Cell>
   </Row>
   <Row ss:Height="15">
    <Cell ss:StyleID="s100"><Data ss:Type="String">GO:0035457</Data></Cell>
    <Cell ss:StyleID="s70"><Data ss:Type="String">cellular response to interferon-alpha</Data></Cell>
    <Cell ss:StyleID="s100"><Data ss:Type="String">GOBP</Data></Cell>
    <Cell ss:StyleID="s100"><Data ss:Type="Number">1</Data></Cell>
    <Cell ss:StyleID="s100"><Data ss:Type="Number">0.11111111111111099</Data></Cell>
    <Cell ss:StyleID="s100"><Data ss:Type="Number">0</Data></Cell>
    <Cell ss:StyleID="s100"><Data ss:Type="Number">6.5789473684211303E-3</Data></Cell>
    <Cell ss:StyleID="s100"><Data ss:Type="Number">3.8693032496599097E-2</Data></Cell>
   </Row>
   <Row ss:Height="15">
    <Cell ss:StyleID="s100"><Data ss:Type="String">GO:0060337</Data></Cell>
    <Cell ss:StyleID="s70"><Data ss:Type="String">type I interferon signaling pathway</Data></Cell>
    <Cell ss:StyleID="s100"><Data ss:Type="String">GOBP</Data></Cell>
    <Cell ss:StyleID="s100"><Data ss:Type="Number">1</Data></Cell>
    <Cell ss:StyleID="s100"><Data ss:Type="Number">0.11111111111111099</Data></Cell>
    <Cell ss:StyleID="s100"><Data ss:Type="Number">0</Data></Cell>
    <Cell ss:StyleID="s100"><Data ss:Type="Number">6.5789473684211303E-3</Data></Cell>
    <Cell ss:StyleID="s100"><Data ss:Type="Number">3.8693032496599097E-2</Data></Cell>
   </Row>
   <Row ss:Height="15">
    <Cell ss:StyleID="s100"><Data ss:Type="String">GO:0071357</Data></Cell>
    <Cell ss:StyleID="s70"><Data ss:Type="String">cellular response to type I interferon</Data></Cell>
    <Cell ss:StyleID="s100"><Data ss:Type="String">GOBP</Data></Cell>
    <Cell ss:StyleID="s100"><Data ss:Type="Number">1</Data></Cell>
    <Cell ss:StyleID="s100"><Data ss:Type="Number">0.11111111111111099</Data></Cell>
    <Cell ss:StyleID="s100"><Data ss:Type="Number">0</Data></Cell>
    <Cell ss:StyleID="s100"><Data ss:Type="Number">6.5789473684211303E-3</Data></Cell>
    <Cell ss:StyleID="s100"><Data ss:Type="Number">3.8693032496599097E-2</Data></Cell>
   </Row>
   <Row ss:Height="15">
    <Cell ss:StyleID="s100"><Data ss:Type="String">GO:0051129</Data></Cell>
    <Cell ss:StyleID="s70"><Data ss:Type="String">negative regulation of cellular component organization</Data></Cell>
    <Cell ss:StyleID="s100"><Data ss:Type="String">GOBP</Data></Cell>
    <Cell ss:StyleID="s100"><Data ss:Type="Number">4</Data></Cell>
    <Cell ss:StyleID="s100"><Data ss:Type="Number">0.11111111111111099</Data></Cell>
    <Cell ss:StyleID="s100"><Data ss:Type="Number">0</Data></Cell>
    <Cell ss:StyleID="s100"><Data ss:Type="Number">7.26698964398418E-3</Data></Cell>
    <Cell ss:StyleID="s100"><Data ss:Type="Number">3.8693032496599097E-2</Data></Cell>
   </Row>
  </Table>
  <WorksheetOptions xmlns="urn:schemas-microsoft-com:office:excel">
   <PageSetup>
    <Header x:Margin="0.3"/>
    <Footer x:Margin="0.3"/>
    <PageMargins x:Bottom="0.75" x:Left="0.7" x:Right="0.7" x:Top="0.75"/>
   </PageSetup>
   <Selected/>
   <Panes>
    <Pane>
     <Number>3</Number>
     <ActiveRow>24</ActiveRow>
     <ActiveCol>2</ActiveCol>
    </Pane>
   </Panes>
   <ProtectObjects>False</ProtectObjects>
   <ProtectScenarios>False</ProtectScenarios>
  </WorksheetOptions>
 </Worksheet>
</Workbook>
