# Supplementary material for: Using RNA sequencing to identify putative competing endogenous RNAs (ceRNAs) potentially regulating fat metabolism in bovine liver
Source: Sci Rep. 2017 Jul 25;7:6396. doi: 10.1038/s41598-017-06634-w (PMC5527063; doi:10.1038/s41598-017-06634-w)
Supplement: Supplementary file 6 — Supplementary Table S8 [file 41598_2017_6634_MOESM6_ESM.xml]

<?xml version="1.0" encoding="UTF-8"?>
<?mso-application progid="Excel.Sheet"?><Workbook xmlns:o="urn:schemas-microsoft-com:office:office" xmlns:x="urn:schemas-microsoft-com:office:excel" xmlns:html="http://www.w3.org/TR/REC-html40" xmlns:ss="urn:schemas-microsoft-com:office:spreadsheet">
 <DocumentProperties xmlns="urn:schemas-microsoft-com:office:office">
  <Author>Dong Tian</Author>
  <LastAuthor>Dong Tian</LastAuthor>
  <Created>2017-04-14T08:12:10Z</Created>
  <LastSaved>2017-04-14T09:40:11Z</LastSaved>
  <Version>14.00</Version>
 </DocumentProperties>
 <OfficeDocumentSettings xmlns="urn:schemas-microsoft-com:office:office">
  <AllowPNG/>
 </OfficeDocumentSettings>
 <ExcelWorkbook xmlns="urn:schemas-microsoft-com:office:excel">
  <WindowHeight>8055</WindowHeight>
  <WindowWidth>20475</WindowWidth>
  <WindowTopX>600</WindowTopX>
  <WindowTopY>60</WindowTopY>
  <ProtectStructure>False</ProtectStructure>
  <ProtectWindows>False</ProtectWindows>
 </ExcelWorkbook>
 <Styles>
  <Style ss:ID="Default" ss:Name="Normal">
   <Alignment ss:Vertical="Center"/>
   <Borders/>
   <Font ss:FontName="宋体" x:CharSet="134" ss:Size="11" ss:Color="#000000"/>
   <Interior/>
   <NumberFormat/>
   <Protection/>
  </Style>
  <Style ss:ID="s57">
   <Font ss:FontName="Times New Roman" x:Family="Roman" ss:Size="11" ss:Color="#000000"/>
   <Interior/>
  </Style>
  <Style ss:ID="s58">
   <Font ss:FontName="Times New Roman" x:Family="Roman" ss:Size="11"/>
   <Interior/>
  </Style>
  <Style ss:ID="s60">
   <Alignment ss:Horizontal="Center" ss:Vertical="Center"/>
   <Font ss:FontName="Times New Roman" x:Family="Roman" ss:Size="11" ss:Color="#000000"/>
   <Interior/>
  </Style>
  <Style ss:ID="s61">
   <Alignment ss:Horizontal="Center" ss:Vertical="Center"/>
   <Font ss:FontName="Times New Roman" x:Family="Roman" ss:Size="11"/>
   <Interior/>
  </Style>
  <Style ss:ID="s62">
   <Font ss:FontName="Times New Roman" x:Family="Roman" ss:Size="11" ss:Color="#000000" ss:Bold="1"/>
   <Interior/>
  </Style>
 </Styles>
 <Worksheet ss:Name="Sheet1">
  <Table ss:ExpandedColumnCount="7" ss:ExpandedRowCount="32" x:FullColumns="1" x:FullRows="1" ss:StyleID="s57" ss:DefaultColumnWidth="54" ss:DefaultRowHeight="15">
   <Column ss:StyleID="s57" ss:AutoFitWidth="0" ss:Width="72.75"/>
   <Column ss:StyleID="s57" ss:AutoFitWidth="0" ss:Width="117.75"/>
   <Column ss:StyleID="s57" ss:AutoFitWidth="0" ss:Width="154.5"/>
   <Column ss:StyleID="s57" ss:AutoFitWidth="0" ss:Width="89.25"/>
   <Column ss:StyleID="s57" ss:AutoFitWidth="0" ss:Width="122.25"/>
   <Column ss:Index="7" ss:StyleID="s58" ss:AutoFitWidth="0" ss:Width="222"/>
   <Row ss:AutoFitHeight="0">
    <Cell ss:MergeAcross="6" ss:StyleID="s62"><Data ss:Type="String">Annotation of 30 genes involved in ceRNA network.</Data></Cell>
   </Row>
   <Row ss:AutoFitHeight="0" ss:StyleID="s60">
    <Cell><Data ss:Type="String">gene_name</Data></Cell>
    <Cell><Data ss:Type="String">gene_Id</Data></Cell>
    <Cell><Data ss:Type="String">GeneDescription</Data></Cell>
    <Cell><Data ss:Type="String">GoId</Data></Cell>
    <Cell><Data ss:Type="String">GoDescription</Data></Cell>
    <Cell><Data ss:Type="String">KoId</Data></Cell>
    <Cell ss:StyleID="s61"><Data ss:Type="String">KeggDescription</Data></Cell>
   </Row>
   <Row ss:AutoFitHeight="0">
    <Cell><Data ss:Type="String">AHDC1</Data></Cell>
    <Cell><Data ss:Type="String">ENSBTAG00000037456</Data></Cell>
    <Cell><Data ss:Type="String">Bos taurus AT hook, DNA binding motif, containing 1 (AHDC1), mRNA. [Source:RefSeq mRNA;Acc:NM_001206409]</Data></Cell>
    <Cell><Data ss:Type="String">GO:0005488,GO:0097159,GO:1901363,GO:0003674,GO:0003677,GO:0003676</Data></Cell>
    <Cell><Data ss:Type="String">binding,organic cyclic compound binding,heterocyclic compound binding,molecular_function,DNA binding,nucleic acid binding</Data></Cell>
    <Cell><Data ss:Type="String">&#45;-</Data></Cell>
    <Cell><Data ss:Type="String">&#45;-</Data></Cell>
   </Row>
   <Row ss:AutoFitHeight="0">
    <Cell><Data ss:Type="String">ARHGEF5</Data></Cell>
    <Cell><Data ss:Type="String">ENSBTAG00000001815</Data></Cell>
    <Cell><Data ss:Type="String">Rho guanine nucleotide exchange factor (GEF) 5 [Source:HGNC Symbol;Acc:HGNC:13209]</Data></Cell>
    <Cell><Data ss:Type="String">GO:0048870,GO:0051674,GO:0016477,GO:0007154,GO:0044699,GO:0040011,GO:0031329,GO:0007165,GO:0048518,GO:0071840,GO:0044763,GO:0048583,GO:0023052,GO:0044700,GO:0006928,GO:0051128,GO:0051130,GO:0009894,GO:0050794,GO:0065007,GO:0016043,GO:0071800,GO:0050789,GO:0051716,GO:0030811,GO:0033121,GO:0010646,GO:0009118,GO:0051171,GO:0043547,GO:0051179,GO:0007010,GO:0033124,GO:0043087,GO:0042221,GO:0019219,GO:0005083,GO:0050896,GO:0051336,GO:0051056,GO:0002408,GO:0046578,GO:0023051,GO:0006195,GO:1900542,GO:0030234,GO:0072523,GO:0009166,GO:0006140,GO:0044087,GO:1901292,GO:0009966,GO:0071803,GO:0030695,GO:0065009,GO:0006996,GO:0046434,GO:0009154,GO:0009261,GO:0071801,GO:0043254,GO:0044093,GO:0030036,GO:0060589,GO:0019222,GO:0051345,GO:0006184,GO:1901069,GO:0033043,GO:0070925,GO:0007264,GO:0031334,GO:0005088,GO:0080090,GO:0009987,GO:0005089,GO:0009203,GO:0009207,GO:0046039,GO:0034655,GO:0002407,GO:0009146,GO:0007265,GO:0051174,GO:0046130,GO:0006152,GO:0009143,GO:0031323,GO:1901068,GO:0042454,GO:0009164,GO:0030029,GO:0009605,GO:1901658,GO:0044270,GO:1901136,GO:0044085,GO:0046700,GO:0019439,GO:0036336,GO:0019220,GO:0005515,GO:1901361,GO:1901565,GO:0006163,GO:0008150,GO:1902115,GO:0009205,GO:0050790,GO:0035023,GO:0009199,GO:1902117,GO:0009144,GO:0009116,GO:1901657,GO:1901135,GO:0009141,GO:0072521,GO:0043085,GO:0030595,GO:0009150,GO:0046128,GO:0005085,GO:0042278,GO:0007266,GO:0009259,GO:0022607,GO:0019693,GO:0009119,GO:0070887,GO:0044248,GO:0019637,GO:0003674,GO:0006793,GO:0035556,GO:0006796,GO:0071822,GO:0009117,GO:0006753,GO:0006461,GO:0070271,GO:0009056,GO:0006139,GO:0055086,GO:0006725,GO:0044281,GO:0060326,GO:1901360,GO:1901575,GO:0034641,GO:0046483,GO:0050900,GO:0071704,GO:0005488,GO:0044237,GO:0044710,GO:0006807,GO:0043933,GO:0065003,GO:0044238,GO:0002376,GO:0008152,GO:0006935,GO:0042330,GO:1901564</Data></Cell>
    <Cell><Data ss:Type="String">cell motility,localization of cell,cell migration,cell communication,single-organism process,locomotion,regulation of cellular catabolic process,signal transduction,positive regulation of biological process,cellular component organization or biogenesis,single-organism cellular process,regulation of response to stimulus,signaling,single organism signaling,cellular component movement,regulation of cellular component organization,positive regulation of cellular component organization,regulation of catabolic process,regulation of cellular process,biological regulation,cellular component organization,podosome assembly,regulation of biological process,cellular response to stimulus,regulation of nucleotide catabolic process,regulation of purine nucleotide catabolic process,regulation of cell communication,regulation of nucleoside metabolic process,regulation of nitrogen compound metabolic process,positive regulation of GTPase activity,localization,cytoskeleton organization,regulation of GTP catabolic process,regulation of GTPase activity,response to chemical stimulus,regulation of nucleobase-containing compound metabolic process,small GTPase regulator activity,response to stimulus,regulation of hydrolase activity,regulation of small GTPase mediated signal transduction,myeloid dendritic cell chemotaxis,regulation of Ras protein signal transduction,regulation of signaling,purine nucleotide catabolic process,regulation of purine nucleotide metabolic process,enzyme regulator activity,purine-containing compound catabolic process,nucleotide catabolic process,regulation of nucleotide metabolic process,regulation of cellular component biogenesis,nucleoside phosphate catabolic process,regulation of signal transduction,positive regulation of podosome assembly,GTPase regulator activity,regulation of molecular function,organelle organization,organophosphate catabolic process,purine ribonucleotide catabolic process,ribonucleotide catabolic process,regulation of podosome assembly,regulation of protein complex assembly,positive regulation of molecular function,actin cytoskeleton organization,nucleoside-triphosphatase regulator activity,regulation of metabolic process,positive regulation of hydrolase activity,GTP catabolic process,guanosine-containing compound catabolic process,regulation of organelle organization,organelle assembly,small GTPase mediated signal transduction,positive regulation of protein complex assembly,Ras guanyl-nucleotide exchange factor activity,regulation of primary metabolic process,cellular process,Rho guanyl-nucleotide exchange factor activity,ribonucleoside triphosphate catabolic process,purine ribonucleoside triphosphate catabolic process,GTP metabolic process,nucleobase-containing compound catabolic process,dendritic cell chemotaxis,purine nucleoside triphosphate catabolic process,Ras protein signal transduction,regulation of phosphorus metabolic process,purine ribonucleoside catabolic process,purine nucleoside catabolic process,nucleoside triphosphate catabolic process,regulation of cellular metabolic process,guanosine-containing compound metabolic process,ribonucleoside catabolic process,nucleoside catabolic process,actin filament-based process,response to external stimulus,glycosyl compound catabolic process,cellular nitrogen compound catabolic process,carbohydrate derivative catabolic process,cellular component biogenesis,heterocycle catabolic process,aromatic compound catabolic process,dendritic cell migration,regulation of phosphate metabolic process,protein binding,organic cyclic compound catabolic process,organonitrogen compound catabolic process,purine nucleotide metabolic process,biological_process,regulation of organelle assembly,purine ribonucleoside triphosphate metabolic process,regulation of catalytic activity,regulation of Rho protein signal transduction,ribonucleoside triphosphate metabolic process,positive regulation of organelle assembly,purine nucleoside triphosphate metabolic process,nucleoside metabolic process,glycosyl compound metabolic process,carbohydrate derivative metabolic process,nucleoside triphosphate metabolic process,purine-containing compound metabolic process,positive regulation of catalytic activity,leukocyte chemotaxis,purine ribonucleotide metabolic process,purine ribonucleoside metabolic process,guanyl-nucleotide exchange factor activity,purine nucleoside metabolic process,Rho protein signal transduction,ribonucleotide metabolic process,cellular component assembly,ribose phosphate metabolic process,ribonucleoside metabolic process,cellular response to chemical stimulus,cellular catabolic process,organophosphate metabolic process,molecular_function,phosphorus metabolic process,intracellular signal transduction,phosphate-containing compound metabolic process,protein complex subunit organization,nucleotide metabolic process,nucleoside phosphate metabolic process,protein complex assembly,protein complex biogenesis,catabolic process,nucleobase-containing compound metabolic process,nucleobase-containing small molecule metabolic process,cellular aromatic compound metabolic process,small molecule metabolic process,cell chemotaxis,organic cyclic compound metabolic process,organic substance catabolic process,cellular nitrogen compound metabolic process,heterocycle metabolic process,leukocyte migration,organic substance metabolic process,binding,cellular metabolic process,single-organism metabolic process,nitrogen compound metabolic process,macromolecular complex subunit organization,macromolecular complex assembly,primary metabolic process,immune system process,metabolic process,chemotaxis,taxis,organonitrogen compound metabolic process</Data></Cell>
    <Cell><Data ss:Type="String">bta04975,bta03320</Data></Cell>
    <Cell><Data ss:Type="String">PPAR signaling pathway, Fat digestion and absorption</Data></Cell>
   </Row>
   <Row ss:AutoFitHeight="0">
    <Cell><Data ss:Type="String">ARNTL</Data></Cell>
    <Cell><Data ss:Type="String">ENSBTAG00000013029</Data></Cell>
    <Cell><Data ss:Type="String">aryl hydrocarbon receptor nuclear translocator-like [Source:HGNC Symbol;Acc:HGNC:701]</Data></Cell>
    <Cell><Data ss:Type="String">GO:0051704,GO:0070887,GO:0006950,GO:0080134,GO:0048519,GO:0048584,GO:0050896,GO:0048583,GO:0048523,GO:0008150,GO:0048518,GO:0042221,GO:0005488,GO:0005102,GO:0044248,GO:0030522,GO:0009967,GO:0009966,GO:0010648,GO:0008152,GO:0051239,GO:0048522,GO:0019222,GO:0048585,GO:0009056,GO:0033143,GO:0060537,GO:2000026,GO:0023056,GO:0010647,GO:0023057,GO:0010646,GO:0048513,GO:0000060,GO:0035556,GO:0030518,GO:0009893,GO:0030154,GO:0007275,GO:0009968,GO:0014706,GO:0044767,GO:0080135,GO:0023051,GO:0031325,GO:0050793,GO:1901575,GO:0048731,GO:0006807,GO:0009987,GO:0032502,GO:0048869,GO:0009888,GO:0070888,GO:0033144,GO:0010604,GO:0061061,GO:0007517,GO:0048511,GO:0048856,GO:0031072,GO:0007623,GO:0051246,GO:0031958,GO:0042921,GO:0051173,GO:0050789,GO:0071704,GO:0006606,GO:0044744,GO:0034599,GO:0051170,GO:0044237,GO:0031016,GO:0065007,GO:0034641,GO:0065008,GO:0034504,GO:0051146,GO:0051149,GO:0042692,GO:0051094,GO:0001046,GO:0035914,GO:0000975,GO:0001067,GO:0045935,GO:0007519,GO:0017038,GO:0060137,GO:0005737,GO:0045597,GO:0044699,GO:0060538,GO:0033365,GO:1901363,GO:0051716,GO:0044265,GO:0044238,GO:2000772,GO:0017162,GO:0097159,GO:0044763,GO:0042634,GO:0044271,GO:0032879,GO:0031323,GO:0060429,GO:1901360,GO:0009891,GO:0060255,GO:0044707,GO:0051093,GO:0045595,GO:0006979,GO:0035770,GO:0016202,GO:0048641,GO:0048634,GO:0010628,GO:0090403,GO:2000074,GO:0009057,GO:1901861,GO:0010557,GO:0031328,GO:0032501,GO:0042752,GO:0090342,GO:0051153,GO:0046483,GO:1901362,GO:0006913,GO:0080090,GO:0007567,GO:2000323,GO:0051254,GO:0051169,GO:0002066,GO:0006366,GO:0018130,GO:0019438,GO:0030855,GO:2000322,GO:0050794,GO:0045944,GO:0033554,GO:0008134,GO:0010605,GO:0006605,GO:0031018,GO:0003677,GO:0006725,GO:0007569,GO:0090400,GO:0009058,GO:0034654,GO:0044249,GO:0051147,GO:0001047,GO:0009892,GO:0051775,GO:0045893,GO:1901576,GO:0006357,GO:0042753,GO:0002064,GO:0002065,GO:0045596,GO:0007276,GO:0009894,GO:0043632,GO:0015031,GO:0044212,GO:0090398,GO:0003676,GO:0033391,GO:0006886,GO:2001014,GO:0060284,GO:0005515,GO:0051726,GO:2001016,GO:0071702,GO:0060070,GO:0003674,GO:0045598,GO:0042303,GO:0042633,GO:0019953,GO:0051049,GO:0051179,GO:0045184,GO:0006139,GO:0051171,GO:0001071,GO:0003700,GO:0003323,GO:0010468,GO:0048468,GO:0032006,GO:0009889,GO:0000989,GO:0007154,GO:0048609,GO:0031324,GO:0031326,GO:0051603,GO:0007568,GO:0090263,GO:0000988,GO:0019941,GO:0007165,GO:0006351,GO:0060341,GO:0003309,GO:0032504,GO:0019219,GO:0001076,GO:0051879,GO:0044257,GO:0031929,GO:0002068,GO:0032774,GO:0035883,GO:0043227,GO:0010629,GO:0007283,GO:0045444,GO:0043425,GO:0048232,GO:0023052,GO:0044700,GO:0051252,GO:0006355,GO:0033036,GO:0010556,GO:0032007,GO:2001141,GO:0000976,GO:0051155,GO:0005575,GO:2000112,GO:0000981,GO:0044444,GO:0007166,GO:0051234,GO:0005634,GO:0030163,GO:0006810,GO:0060828,GO:0034613,GO:0016070,GO:0043226,GO:0002790,GO:0070727,GO:0044424,GO:0010467,GO:0046907,GO:0051960,GO:0010558,GO:0030177,GO:0044765,GO:0030856,GO:0007049,GO:0002067,GO:0044702,GO:0005622,GO:0015833,GO:2000113,GO:0045599,GO:0001190,GO:0022414,GO:0002791,GO:0043565,GO:0090087,GO:0016482,GO:0031327,GO:0051649,GO:0051253,GO:0008104,GO:0016055,GO:0042886,GO:0006508,GO:0035270,GO:0009890,GO:0046983,GO:0044703,GO:0045892,GO:0030073,GO:0090304,GO:0044706,GO:0071705,GO:0043170,GO:0044267,GO:0043231,GO:0030111,GO:0000982,GO:0045934,GO:0000003,GO:0007399,GO:0051172,GO:0010817,GO:0019538,GO:0030072,GO:0042176,GO:0009059,GO:0044260,GO:0051641,GO:0050767,GO:0034645,GO:0046903,GO:0007267,GO:0016604,GO:0006511,GO:0010498,GO:0043229,GO:0005667,GO:0050796,GO:0046879,GO:0051046,GO:0005654,GO:0009914,GO:0032940,GO:0090276,GO:0044428,GO:0022008,GO:0031974,GO:0005623,GO:0046883,GO:0004871,GO:0060089,GO:0044464,GO:0003001,GO:0023061,GO:0070013,GO:0031981,GO:0043233,GO:0048699,GO:0030529,GO:0046982,GO:0044451,GO:0043161,GO:0044422,GO:0043234,GO:0043228,GO:0043232,GO:0032991,GO:0044446</Data></Cell>
    <Cell><Data ss:Type="String">multi-organism process,cellular response to chemical stimulus,response to stress,regulation of response to stress,negative regulation of biological process,positive regulation of response to stimulus,response to stimulus,regulation of response to stimulus,negative regulation of cellular process,biological_process,positive regulation of biological process,response to chemical stimulus,binding,receptor binding,cellular catabolic process,intracellular receptor signaling pathway,positive regulation of signal transduction,regulation of signal transduction,negative regulation of cell communication,metabolic process,regulation of multicellular organismal process,positive regulation of cellular process,regulation of metabolic process,negative regulation of response to stimulus,catabolic process,regulation of intracellular steroid hormone receptor signaling pathway,muscle tissue development,regulation of multicellular organismal development,positive regulation of signaling,positive regulation of cell communication,negative regulation of signaling,regulation of cell communication,organ development,protein import into nucleus, translocation,intracellular signal transduction,intracellular steroid hormone receptor signaling pathway,positive regulation of metabolic process,cell differentiation,multicellular organismal development,negative regulation of signal transduction,striated muscle tissue development,single-organism developmental process,regulation of cellular response to stress,regulation of signaling,positive regulation of cellular metabolic process,regulation of developmental process,organic substance catabolic process,system development,nitrogen compound metabolic process,cellular process,developmental process,cellular developmental process,tissue development,E-box binding,negative regulation of intracellular steroid hormone receptor signaling pathway,positive regulation of macromolecule metabolic process,muscle structure development,muscle organ development,rhythmic process,anatomical structure development,heat shock protein binding,circadian rhythm,regulation of protein metabolic process,corticosteroid receptor signaling pathway,glucocorticoid receptor signaling pathway,positive regulation of nitrogen compound metabolic process,regulation of biological process,organic substance metabolic process,protein import into nucleus,protein targeting to nucleus,cellular response to oxidative stress,nuclear import,cellular metabolic process,pancreas development,biological regulation,cellular nitrogen compound metabolic process,regulation of biological quality,protein localization to nucleus,striated muscle cell differentiation,positive regulation of muscle cell differentiation,muscle cell differentiation,positive regulation of developmental process,core promoter sequence-specific DNA binding,skeletal muscle cell differentiation,regulatory region DNA binding,regulatory region nucleic acid binding,positive regulation of nucleobase-containing compound metabolic process,skeletal muscle tissue development,protein import,maternal process involved in parturition,cytoplasm,positive regulation of cell differentiation,single-organism process,skeletal muscle organ development,protein localization to organelle,heterocyclic compound binding,cellular response to stimulus,cellular macromolecule catabolic process,primary metabolic process,regulation of cellular senescence,aryl hydrocarbon receptor binding,organic cyclic compound binding,single-organism cellular process,regulation of hair cycle,cellular nitrogen compound biosynthetic process,regulation of localization,regulation of cellular metabolic process,epithelium development,organic cyclic compound metabolic process,positive regulation of biosynthetic process,regulation of macromolecule metabolic process,single-multicellular organism process,negative regulation of developmental process,regulation of cell differentiation,response to oxidative stress,ribonucleoprotein granule,regulation of striated muscle tissue development,regulation of skeletal muscle tissue development,regulation of muscle organ development,positive regulation of gene expression,oxidative stress-induced premature senescence,regulation of type B pancreatic cell development,macromolecule catabolic process,regulation of muscle tissue development,positive regulation of macromolecule biosynthetic process,positive regulation of cellular biosynthetic process,multicellular organismal process,regulation of circadian rhythm,regulation of cell aging,regulation of striated muscle cell differentiation,heterocycle metabolic process,organic cyclic compound biosynthetic process,nucleocytoplasmic transport,regulation of primary metabolic process,parturition,negative regulation of glucocorticoid receptor signaling pathway,positive regulation of RNA metabolic process,nuclear transport,columnar/cuboidal epithelial cell development,transcription from RNA polymerase II promoter,heterocycle biosynthetic process,aromatic compound biosynthetic process,epithelial cell differentiation,regulation of glucocorticoid receptor signaling pathway,regulation of cellular process,positive regulation of transcription from RNA polymerase II promoter,cellular response to stress,transcription factor binding,negative regulation of macromolecule metabolic process,protein targeting,endocrine pancreas development,DNA binding,cellular aromatic compound metabolic process,cell aging,stress-induced premature senescence,biosynthetic process,nucleobase-containing compound biosynthetic process,cellular biosynthetic process,regulation of muscle cell differentiation,core promoter binding,negative regulation of metabolic process,response to redox state,positive regulation of transcription, DNA-dependent,organic substance biosynthetic process,regulation of transcription from RNA polymerase II promoter,positive regulation of circadian rhythm,epithelial cell development,columnar/cuboidal epithelial cell differentiation,negative regulation of cell differentiation,gamete generation,regulation of catabolic process,modification-dependent macromolecule catabolic process,protein transport,transcription regulatory region DNA binding,cellular senescence,nucleic acid binding,chromatoid body,intracellular protein transport,regulation of skeletal muscle cell differentiation,regulation of cell development,protein binding,regulation of cell cycle,positive regulation of skeletal muscle cell differentiation,organic substance transport,canonical Wnt receptor signaling pathway,molecular_function,regulation of fat cell differentiation,molting cycle,hair cycle,sexual reproduction,regulation of transport,localization,establishment of protein localization,nucleobase-containing compound metabolic process,regulation of nitrogen compound metabolic process,nucleic acid binding transcription factor activity,sequence-specific DNA binding transcription factor activity,type B pancreatic cell development,regulation of gene expression,cell development,regulation of TOR signaling cascade,regulation of biosynthetic process,transcription factor binding transcription factor activity,cell communication,multicellular organismal reproductive process,negative regulation of cellular metabolic process,regulation of cellular biosynthetic process,proteolysis involved in cellular protein catabolic process,aging,positive regulation of canonical Wnt receptor signaling pathway,protein binding transcription factor activity,modification-dependent protein catabolic process,signal transduction,transcription, DNA-dependent,regulation of cellular localization,type B pancreatic cell differentiation,multicellular organism reproduction,regulation of nucleobase-containing compound metabolic process,RNA polymerase II transcription factor binding transcription factor activity,Hsp90 protein binding,cellular protein catabolic process,TOR signaling cascade,glandular epithelial cell development,RNA biosynthetic process,enteroendocrine cell differentiation,membrane-bounded organelle,negative regulation of gene expression,spermatogenesis,fat cell differentiation,bHLH transcription factor binding,male gamete generation,signaling,single organism signaling,regulation of RNA metabolic process,regulation of transcription, DNA-dependent,macromolecule localization,regulation of macromolecule biosynthetic process,negative regulation of TOR signaling cascade,regulation of RNA biosynthetic process,transcription regulatory region sequence-specific DNA binding,positive regulation of striated muscle cell differentiation,cellular_component,regulation of cellular macromolecule biosynthetic process,sequence-specific DNA binding RNA polymerase II transcription factor activity,cytoplasmic part,cell surface receptor signaling pathway,establishment of localization,nucleus,protein catabolic process,transport,regulation of canonical Wnt receptor signaling pathway,cellular protein localization,RNA metabolic process,organelle,peptide secretion,cellular macromolecule localization,intracellular part,gene expression,intracellular transport,regulation of nervous system development,negative regulation of macromolecule biosynthetic process,positive regulation of Wnt receptor signaling pathway,single-organism transport,regulation of epithelial cell differentiation,cell cycle,glandular epithelial cell differentiation,single organism reproductive process,intracellular,peptide transport,negative regulation of cellular macromolecule biosynthetic process,negative regulation of fat cell differentiation,RNA polymerase II transcription factor binding transcription factor activity involved in positive regulation of transcription,reproductive process,regulation of peptide secretion,sequence-specific DNA binding,regulation of peptide transport,cytoplasmic transport,negative regulation of cellular biosynthetic process,establishment of localization in cell,negative regulation of RNA metabolic process,protein localization,Wnt receptor signaling pathway,amide transport,proteolysis,endocrine system development,negative regulation of biosynthetic process,protein dimerization activity,multi-organism reproductive process,negative regulation of transcription, DNA-dependent,insulin secretion,nucleic acid metabolic process,multi-multicellular organism process,nitrogen compound transport,macromolecule metabolic process,cellular protein metabolic process,intracellular membrane-bounded organelle,regulation of Wnt receptor signaling pathway,RNA polymerase II core promoter proximal region sequence-specific DNA binding transcription factor activity,negative regulation of nucleobase-containing compound metabolic process,reproduction,nervous system development,negative regulation of nitrogen compound metabolic process,regulation of hormone levels,protein metabolic process,peptide hormone secretion,regulation of protein catabolic process,macromolecule biosynthetic process,cellular macromolecule metabolic process,cellular localization,regulation of neurogenesis,cellular macromolecule biosynthetic process,secretion,cell-cell signaling,nuclear body,ubiquitin-dependent protein catabolic process,proteasomal protein catabolic process,intracellular organelle,transcription factor complex,regulation of insulin secretion,hormone secretion,regulation of secretion,nucleoplasm,hormone transport,secretion by cell,regulation of peptide hormone secretion,nuclear part,neurogenesis,membrane-enclosed lumen,cell,regulation of hormone secretion,signal transducer activity,molecular transducer activity,cell part,generation of a signal involved in cell-cell signaling,signal release,intracellular organelle lumen,nuclear lumen,organelle lumen,generation of neurons,ribonucleoprotein complex,protein heterodimerization activity,nucleoplasm part,proteasomal ubiquitin-dependent protein catabolic process,organelle part,protein complex,non-membrane-bounded organelle,intracellular non-membrane-bounded organelle,macromolecular complex,intracellular organelle part</Data></Cell>
    <Cell><Data ss:Type="String">bta05168,bta04710,bta04728</Data></Cell>
    <Cell><Data ss:Type="String">Herpes simplex infection,Circadian rhythm,Dopaminergic synapse</Data></Cell>
   </Row>
   <Row ss:AutoFitHeight="0">
    <Cell><Data ss:Type="String">C20ORF82</Data></Cell>
    <Cell><Data ss:Type="String">ENSBTAG00000017188</Data></Cell>
    <Cell><Data ss:Type="String">Bos taurus isthmin 1 homolog (zebrafish) (ISM1), mRNA. [Source:RefSeq mRNA;Acc:NM_001163935]</Data></Cell>
    <Cell><Data ss:Type="String">&#45;-</Data></Cell>
    <Cell><Data ss:Type="String">&#45;-</Data></Cell>
    <Cell><Data ss:Type="String">&#45;-</Data></Cell>
    <Cell><Data ss:Type="String">&#45;-</Data></Cell>
   </Row>
   <Row ss:AutoFitHeight="0">
    <Cell><Data ss:Type="String">CCDC167</Data></Cell>
    <Cell><Data ss:Type="String">ENSBTAG00000012069</Data></Cell>
    <Cell><Data ss:Type="String">Bos taurus coiled-coil domain containing 167 (CCDC167), mRNA. [Source:RefSeq mRNA;Acc:NM_001080236]</Data></Cell>
    <Cell><Data ss:Type="String">GO:0005575,GO:0044425,GO:0016020,GO:0031224,GO:0016021</Data></Cell>
    <Cell><Data ss:Type="String">cellular_component,membrane part,membrane,intrinsic to membrane,integral to membrane</Data></Cell>
    <Cell><Data ss:Type="String">&#45;-</Data></Cell>
    <Cell><Data ss:Type="String">&#45;-</Data></Cell>
   </Row>
   <Row ss:AutoFitHeight="0">
    <Cell><Data ss:Type="String">CGN1</Data></Cell>
    <Cell><Data ss:Type="String">ENSBTAG00000006536</Data></Cell>
    <Cell><Data ss:Type="String">Bos taurus conglutinin (CGN1), mRNA. [Source:RefSeq mRNA;Acc:NM_175699]</Data></Cell>
    <Cell><Data ss:Type="String">GO:0005576,GO:0005581,GO:0044421,GO:0031012,GO:0005578,GO:0044420,GO:0048029,GO:0005488,GO:0005537,GO:0005575,GO:0030246,GO:0003674</Data></Cell>
    <Cell><Data ss:Type="String">extracellular region,collagen,extracellular region part,extracellular matrix,proteinaceous extracellular matrix,extracellular matrix part,monosaccharide binding,binding,mannose binding,cellular_component,carbohydrate binding,molecular_function</Data></Cell>
    <Cell><Data ss:Type="String">bta04145</Data></Cell>
    <Cell><Data ss:Type="String">Phagosome</Data></Cell>
   </Row>
   <Row ss:AutoFitHeight="0">
    <Cell><Data ss:Type="String">COL6A1</Data></Cell>
    <Cell><Data ss:Type="String">ENSBTAG00000011802</Data></Cell>
    <Cell><Data ss:Type="String">Bos taurus collagen, type VI, alpha 1 (COL6A1), mRNA. [Source:RefSeq mRNA;Acc:NM_001143865]</Data></Cell>
    <Cell><Data ss:Type="String">GO:0005576,GO:0044421,GO:0070062,GO:0043230,GO:0065010,GO:0031988,GO:0031982,GO:0010033,GO:0031090,GO:0043227,GO:0044444,GO:0070887,GO:0019838,GO:0016020,GO:0005737,GO:0071310,GO:0008150,GO:0051259,GO:0010243,GO:0043226,GO:0001649,GO:0071417,GO:0009719,GO:1901701,GO:1901698,GO:0007369,GO:1901700,GO:0042221,GO:0070206,GO:0001503,GO:0001101,GO:0043200,GO:0070208,GO:0031012,GO:0048407,GO:1901699,GO:0071495,GO:0005575,GO:0005578,GO:0071229,GO:0071230,GO:0043231,GO:0042383,GO:0001704,GO:0051291,GO:0006461,GO:0070271,GO:0000323,GO:0005764,GO:0071840,GO:0048598,GO:0009987,GO:0016043,GO:0071822,GO:0009888,GO:0007492,GO:0044085,GO:0022607,GO:0035987,GO:0065003,GO:0048646,GO:0001706,GO:0043229,GO:0044424,GO:0005773,GO:0005488,GO:0005886,GO:0005765,GO:0043933,GO:0007275,GO:0009790,GO:0044767,GO:0050896,GO:0071944,GO:0005774,GO:0044437,GO:0048856,GO:0005622,GO:0009653,GO:0044699,GO:0032502,GO:0051716,GO:0048869,GO:0044464,GO:0005623,GO:0044707,GO:0030154,GO:0032501,GO:0044422,GO:0044763,GO:0003674,GO:0044446,GO:0005515,GO:0043234,GO:0032991</Data></Cell>
    <Cell><Data ss:Type="String">extracellular region,extracellular region part,extracellular vesicular exosome,extracellular organelle,extracellular membrane-bounded organelle,membrane-bounded vesicle,vesicle,response to organic substance,organelle membrane,membrane-bounded organelle,cytoplasmic part,cellular response to chemical stimulus,growth factor binding,membrane,cytoplasm,cellular response to organic substance,biological_process,protein oligomerization,response to organonitrogen compound,organelle,osteoblast differentiation,cellular response to organonitrogen compound,response to endogenous stimulus,cellular response to oxygen-containing compound,response to nitrogen compound,gastrulation,response to oxygen-containing compound,response to chemical stimulus,protein trimerization,ossification,response to acid,response to amino acid stimulus,protein heterotrimerization,extracellular matrix,platelet-derived growth factor binding,cellular response to nitrogen compound,cellular response to endogenous stimulus,cellular_component,proteinaceous extracellular matrix,cellular response to acid,cellular response to amino acid stimulus,intracellular membrane-bounded organelle,sarcolemma,formation of primary germ layer,protein heterooligomerization,protein complex assembly,protein complex biogenesis,lytic vacuole,lysosome,cellular component organization or biogenesis,embryonic morphogenesis,cellular process,cellular component organization,protein complex subunit organization,tissue development,endoderm development,cellular component biogenesis,cellular component assembly,endodermal cell differentiation,macromolecular complex assembly,anatomical structure formation involved in morphogenesis,endoderm formation,intracellular organelle,intracellular part,vacuole,binding,plasma membrane,lysosomal membrane,macromolecular complex subunit organization,multicellular organismal development,embryo development,single-organism developmental process,response to stimulus,cell periphery,vacuolar membrane,vacuolar part,anatomical structure development,intracellular,anatomical structure morphogenesis,single-organism process,developmental process,cellular response to stimulus,cellular developmental process,cell part,cell,single-multicellular organism process,cell differentiation,multicellular organismal process,organelle part,single-organism cellular process,molecular_function,intracellular organelle part,protein binding,protein complex,macromolecular complex</Data></Cell>
    <Cell><Data ss:Type="String">bta04512,bta04974,bta04151,bta04510</Data></Cell>
    <Cell><Data ss:Type="String">PI3K-Akt signaling pathway, ECM-receptor interaction,Protein digestion and absorption,Focal adhesion</Data></Cell>
   </Row>
   <Row ss:AutoFitHeight="0">
    <Cell><Data ss:Type="String">CX3CL1</Data></Cell>
    <Cell><Data ss:Type="String">ENSBTAG00000024869</Data></Cell>
    <Cell><Data ss:Type="String">chemokine (C-X3-C motif) ligand 1 [Source:HGNC Symbol;Acc:HGNC:10647]</Data></Cell>
    <Cell><Data ss:Type="String">GO:0007155,GO:0048870,GO:0051674,GO:0022610,GO:0016477,GO:0007154,GO:0044699,GO:0040011,GO:0001664,GO:0005575,GO:0044707,GO:0007165,GO:0048518,GO:0051239,GO:0044763,GO:0016020,GO:0048583,GO:0023052,GO:0044700,GO:0032501,GO:0006928,GO:0016021,GO:0050794,GO:0065007,GO:0031224,GO:0044425,GO:0050789,GO:0051716,GO:0051041,GO:0010646,GO:0031347,GO:0048522,GO:0080134,GO:0022409,GO:0007166,GO:0050727,GO:0007275,GO:0051040,GO:0048584,GO:2000026,GO:0048523,GO:0048247,GO:0051179,GO:0051094,GO:0048246,GO:0048519,GO:0032914,GO:0032101,GO:0042221,GO:0009653,GO:0023057,GO:0050896,GO:0010648,GO:0022407,GO:0009968,GO:0023051,GO:0044464,GO:0005623,GO:0030155,GO:2001236,GO:0010941,GO:0009966,GO:0043067,GO:0032905,GO:0032908,GO:0048731,GO:0048585,GO:0071636,GO:0038034,GO:0097192,GO:0050793,GO:0016338,GO:0097191,GO:0022603,GO:0042981,GO:0006954,GO:0012501,GO:0032502,GO:0071310,GO:2001237,GO:0008219,GO:0016265,GO:0010033,GO:0005102,GO:0006915,GO:0072358,GO:0072359,GO:0072676,GO:0008009,GO:0009987,GO:0048646,GO:0060055,GO:0009605,GO:0048856,GO:2001233,GO:0042379,GO:0009611,GO:0001944,GO:0005515,GO:0032103,GO:0071634,GO:0071604,GO:0044767,GO:0008150,GO:0071621,GO:0001568,GO:0045785,GO:0006950,GO:0016337,GO:0005125,GO:0006952,GO:0030595,GO:1901099,GO:2001240,GO:0005126,GO:0070887,GO:0003674,GO:0005576,GO:0042060,GO:0001525,GO:0097190,GO:2001239,GO:0001819,GO:0045765,GO:0031349,GO:0048514,GO:2001234,GO:1901342,GO:0051240,GO:0050729,GO:0030593,GO:0060326,GO:0050900,GO:0001816,GO:0001817,GO:0005488,GO:0009986,GO:0045766,GO:0019221,GO:0034097,GO:0002376,GO:0071345,GO:0006935,GO:0042330,GO:0006955</Data></Cell>
    <Cell><Data ss:Type="String">cell adhesion,cell motility,localization of cell,biological adhesion,cell migration,cell communication,single-organism process,locomotion,G-protein coupled receptor binding,cellular_component,single-multicellular organism process,signal transduction,positive regulation of biological process,regulation of multicellular organismal process,single-organism cellular process,membrane,regulation of response to stimulus,signaling,single organism signaling,multicellular organismal process,cellular component movement,integral to membrane,regulation of cellular process,biological regulation,intrinsic to membrane,membrane part,regulation of biological process,cellular response to stimulus,positive regulation of calcium-independent cell-cell adhesion,regulation of cell communication,regulation of defense response,positive regulation of cellular process,regulation of response to stress,positive regulation of cell-cell adhesion,cell surface receptor signaling pathway,regulation of inflammatory response,multicellular organismal development,regulation of calcium-independent cell-cell adhesion,positive regulation of response to stimulus,regulation of multicellular organismal development,negative regulation of cellular process,lymphocyte chemotaxis,localization,positive regulation of developmental process,macrophage chemotaxis,negative regulation of biological process,positive regulation of transforming growth factor beta1 production,regulation of response to external stimulus,response to chemical stimulus,anatomical structure morphogenesis,negative regulation of signaling,response to stimulus,negative regulation of cell communication,regulation of cell-cell adhesion,negative regulation of signal transduction,regulation of signaling,cell part,cell,regulation of cell adhesion,regulation of extrinsic apoptotic signaling pathway,regulation of cell death,regulation of signal transduction,regulation of programmed cell death,transforming growth factor beta1 production,regulation of transforming growth factor beta1 production,system development,negative regulation of response to stimulus,positive regulation of transforming growth factor beta production,signal transduction in absence of ligand,extrinsic apoptotic signaling pathway in absence of ligand,regulation of developmental process,calcium-independent cell-cell adhesion,extrinsic apoptotic signaling pathway,regulation of anatomical structure morphogenesis,regulation of apoptotic process,inflammatory response,programmed cell death,developmental process,cellular response to organic substance,negative regulation of extrinsic apoptotic signaling pathway,cell death,death,response to organic substance,receptor binding,apoptotic process,cardiovascular system development,circulatory system development,lymphocyte migration,chemokine activity,cellular process,anatomical structure formation involved in morphogenesis,angiogenesis involved in wound healing,response to external stimulus,anatomical structure development,regulation of apoptotic signaling pathway,chemokine receptor binding,response to wounding,vasculature development,protein binding,positive regulation of response to external stimulus,regulation of transforming growth factor beta production,transforming growth factor beta production,single-organism developmental process,biological_process,granulocyte chemotaxis,blood vessel development,positive regulation of cell adhesion,response to stress,cell-cell adhesion,cytokine activity,defense response,leukocyte chemotaxis,negative regulation of signal transduction in absence of ligand,negative regulation of extrinsic apoptotic signaling pathway in absence of ligand,cytokine receptor binding,cellular response to chemical stimulus,molecular_function,extracellular region,wound healing,angiogenesis,apoptotic signaling pathway,regulation of extrinsic apoptotic signaling pathway in absence of ligand,positive regulation of cytokine production,regulation of angiogenesis,positive regulation of defense response,blood vessel morphogenesis,negative regulation of apoptotic signaling pathway,regulation of vasculature development,positive regulation of multicellular organismal process,positive regulation of inflammatory response,neutrophil chemotaxis,cell chemotaxis,leukocyte migration,cytokine production,regulation of cytokine production,binding,cell surface,positive regulation of angiogenesis,cytokine-mediated signaling pathway,response to cytokine stimulus,immune system process,cellular response to cytokine stimulus,chemotaxis,taxis,immune response</Data></Cell>
    <Cell><Data ss:Type="String">bta04060,bta04668,bta04062</Data></Cell>
    <Cell><Data ss:Type="String">Cytokine-cytokine receptor interaction,TNF signaling pathway,Chemokine signaling pathway</Data></Cell>
   </Row>
   <Row ss:AutoFitHeight="0">
    <Cell><Data ss:Type="String">FADS2</Data></Cell>
    <Cell><Data ss:Type="String">ENSBTAG00000015505</Data></Cell>
    <Cell><Data ss:Type="String">Bos taurus fatty acid desaturase 2 (FADS2), mRNA. [Source:RefSeq mRNA;Acc:NM_001083444]</Data></Cell>
    <Cell><Data ss:Type="String">GO:0016717,GO:0032787,GO:0004768,GO:0016215,GO:0043167,GO:0016705,GO:0003824,GO:0005506,GO:0043436,GO:0006082,GO:0072330,GO:0019752,GO:0044710,GO:0006631,GO:0006633,GO:0020037,GO:0046906,GO:0008152,GO:0005737,GO:0055114,GO:0043169,GO:0046914,GO:0046872,GO:0044281,GO:0044255,GO:0044432,GO:0016053,GO:0046394,GO:0005789,GO:0008610,GO:0016491,GO:0044283,GO:0042175,GO:0005488,GO:0006629,GO:0044711,GO:0097159,GO:1901576,GO:0044249,GO:0009058,GO:1901363,GO:0044444,GO:0005783,GO:0012505,GO:0008150,GO:0005515,GO:0006636,GO:0044237,GO:0044238,GO:0071704,GO:0033559,GO:0043227,GO:0031090,GO:0044424,GO:0005575,GO:0043231,GO:0005622,GO:0009987,GO:0043226,GO:0044425,GO:0043229,GO:0003674,GO:0016020,GO:0031224,GO:0005623,GO:0016021,GO:0044464,GO:0044446,GO:0044422</Data></Cell>
    <Cell><Data ss:Type="String">oxidoreductase activity, acting on paired donors, with oxidation of a pair of donors resulting in the reduction of molecular oxygen to two molecules of water,monocarboxylic acid metabolic process,stearoyl-CoA 9-desaturase activity,acyl-CoA desaturase activity,ion binding,oxidoreductase activity, acting on paired donors, with incorporation or reduction of molecular oxygen,catalytic activity,iron ion binding,oxoacid metabolic process,organic acid metabolic process,monocarboxylic acid biosynthetic process,carboxylic acid metabolic process,single-organism metabolic process,fatty acid metabolic process,fatty acid biosynthetic process,heme binding,tetrapyrrole binding,metabolic process,cytoplasm,oxidation-reduction process,cation binding,transition metal ion binding,metal ion binding,small molecule metabolic process,cellular lipid metabolic process,endoplasmic reticulum part,organic acid biosynthetic process,carboxylic acid biosynthetic process,endoplasmic reticulum membrane,lipid biosynthetic process,oxidoreductase activity,small molecule biosynthetic process,nuclear outer membrane-endoplasmic reticulum membrane network,binding,lipid metabolic process,single-organism biosynthetic process,organic cyclic compound binding,organic substance biosynthetic process,cellular biosynthetic process,biosynthetic process,heterocyclic compound binding,cytoplasmic part,endoplasmic reticulum,endomembrane system,biological_process,protein binding,unsaturated fatty acid biosynthetic process,cellular metabolic process,primary metabolic process,organic substance metabolic process,unsaturated fatty acid metabolic process,membrane-bounded organelle,organelle membrane,intracellular part,cellular_component,intracellular membrane-bounded organelle,intracellular,cellular process,organelle,membrane part,intracellular organelle,molecular_function,membrane,intrinsic to membrane,cell,integral to membrane,cell part,intracellular organelle part,organelle part</Data></Cell>
    <Cell><Data ss:Type="String">bta03320,bta01212,bta01040,bta00592</Data></Cell>
    <Cell><Data ss:Type="String">PPAR signaling pathway,Fatty acid metabolism,Biosynthesis of unsaturated fatty acids,alpha-Linolenic acid metabolism</Data></Cell>
   </Row>
   <Row ss:AutoFitHeight="0">
    <Cell><Data ss:Type="String">FAM107B</Data></Cell>
    <Cell><Data ss:Type="String">ENSBTAG00000010023</Data></Cell>
    <Cell><Data ss:Type="String">family with sequence similarity 107, member B [Source:HGNC Symbol;Acc:HGNC:23726]</Data></Cell>
    <Cell><Data ss:Type="String">GO:0007605,GO:0050954,GO:0008150,GO:0044699,GO:0032501,GO:0044707,GO:0003008,GO:0007600,GO:0050877</Data></Cell>
    <Cell><Data ss:Type="String">sensory perception of sound,sensory perception of mechanical stimulus,biological_process,single-organism process,multicellular organismal process,single-multicellular organism process,system process,sensory perception,neurological system process</Data></Cell>
    <Cell><Data ss:Type="String">&#45;-</Data></Cell>
    <Cell><Data ss:Type="String">&#45;-</Data></Cell>
   </Row>
   <Row ss:AutoFitHeight="0">
    <Cell><Data ss:Type="String">FGFR4</Data></Cell>
    <Cell><Data ss:Type="String">ENSBTAG00000010543</Data></Cell>
    <Cell><Data ss:Type="String">fibroblast growth factor receptor 4 [Source:HGNC Symbol;Acc:HGNC:3691]</Data></Cell>
    <Cell><Data ss:Type="String">GO:0010033,GO:0070887,GO:0043436,GO:0006082,GO:0019752,GO:0071310,GO:0044710,GO:0048584,GO:0050896,GO:0016477,GO:0048583,GO:0044281,GO:0065009,GO:0008150,GO:0042127,GO:0048518,GO:0008283,GO:0048870,GO:0051674,GO:0042221,GO:0005488,GO:0040011,GO:0009967,GO:0050790,GO:0009966,GO:0019838,GO:0008152,GO:0048522,GO:0019222,GO:0023056,GO:0010647,GO:0010646,GO:0046777,GO:0035556,GO:0009893,GO:0043410,GO:0043408,GO:0023051,GO:0006928,GO:0032787,GO:0031325,GO:2000573,GO:0019199,GO:0003824,GO:0016772,GO:0016740,GO:0006807,GO:0009987,GO:0009719,GO:0008284,GO:0000165,GO:0097367,GO:0010604,GO:0004714,GO:0070372,GO:0010627,GO:0043085,GO:0051246,GO:0043167,GO:0051173,GO:0050789,GO:0070371,GO:0071704,GO:0005539,GO:0071495,GO:0044093,GO:0010740,GO:0007167,GO:0044237,GO:0065007,GO:0034641,GO:0070374,GO:0007243,GO:0018108,GO:0018212,GO:0032268,GO:2000278,GO:0045935,GO:0005737,GO:0044699,GO:0016310,GO:1901681,GO:0022617,GO:0016053,GO:0046394,GO:1901363,GO:0051716,GO:0044238,GO:0043168,GO:0097159,GO:0044763,GO:0044271,GO:0008201,GO:0030198,GO:0043062,GO:0031323,GO:1901360,GO:0009891,GO:0060255,GO:0051054,GO:0006629,GO:0016301,GO:0072330,GO:0010628,GO:0010557,GO:0031328,GO:0030054,GO:0032270,GO:0005007,GO:0048554,GO:0032553,GO:0046483,GO:1901362,GO:0080090,GO:0006793,GO:0048552,GO:0044344,GO:0071774,GO:0018130,GO:0006796,GO:0019438,GO:0044283,GO:0010715,GO:0050794,GO:0006725,GO:0070857,GO:0005911,GO:0051247,GO:0009058,GO:0035639,GO:0034654,GO:0044249,GO:0044711,GO:0032550,GO:0001883,GO:0032549,GO:0001882,GO:0007169,GO:1901576,GO:0016773,GO:0032555,GO:0071363,GO:0070848,GO:0071897,GO:0017076,GO:0006468,GO:0005515,GO:0003674,GO:0051179,GO:0006139,GO:0010565,GO:0051171,GO:0010468,GO:0006699,GO:0036094,GO:0009889,GO:0007154,GO:0017134,GO:0031326,GO:0051052,GO:0005783,GO:0008543,GO:0022411,GO:0007165,GO:0019219,GO:0043412,GO:0019218,GO:0031988,GO:0000166,GO:1901265,GO:0043227,GO:0004672,GO:0008206,GO:0023052,GO:0044700,GO:0016043,GO:0008202,GO:0010556,GO:0006464,GO:0036211,GO:0042180,GO:0031982,GO:0071840,GO:0005575,GO:2000112,GO:0044444,GO:0008610,GO:0045862,GO:0005524,GO:0007166,GO:0005634,GO:0032559,GO:0043226,GO:0044424,GO:0004713,GO:0010467,GO:0018193,GO:0046890,GO:0030554,GO:0044459,GO:0005622,GO:0006694,GO:0005794,GO:0006508,GO:0090304,GO:0050810,GO:0030162,GO:0043170,GO:0044267,GO:0044425,GO:0043231,GO:0019216,GO:0006259,GO:0019538,GO:0009059,GO:0044260,GO:0051128,GO:0034645,GO:0016020,GO:0031226,GO:0043229,GO:0030133,GO:0004872,GO:0005654,GO:0016023,GO:0038023,GO:0031410,GO:0005887,GO:0005886,GO:0044428,GO:0031224,GO:0031974,GO:0005623,GO:0004871,GO:0060089,GO:0016021,GO:0071944,GO:0044464,GO:0070013,GO:0031981,GO:0043233,GO:0004888,GO:0044422,GO:0044446</Data></Cell>
    <Cell><Data ss:Type="String">response to organic substance,cellular response to chemical stimulus,oxoacid metabolic process,organic acid metabolic process,carboxylic acid metabolic process,cellular response to organic substance,single-organism metabolic process,positive regulation of response to stimulus,response to stimulus,cell migration,regulation of response to stimulus,small molecule metabolic process,regulation of molecular function,biological_process,regulation of cell proliferation,positive regulation of biological process,cell proliferation,cell motility,localization of cell,response to chemical stimulus,binding,locomotion,positive regulation of signal transduction,regulation of catalytic activity,regulation of signal transduction,growth factor binding,metabolic process,positive regulation of cellular process,regulation of metabolic process,positive regulation of signaling,positive regulation of cell communication,regulation of cell communication,protein autophosphorylation,intracellular signal transduction,positive regulation of metabolic process,positive regulation of MAPK cascade,regulation of MAPK cascade,regulation of signaling,cellular component movement,monocarboxylic acid metabolic process,positive regulation of cellular metabolic process,positive regulation of DNA biosynthetic process,transmembrane receptor protein kinase activity,catalytic activity,transferase activity, transferring phosphorus-containing groups,transferase activity,nitrogen compound metabolic process,cellular process,response to endogenous stimulus,positive regulation of cell proliferation,MAPK cascade,carbohydrate derivative binding,positive regulation of macromolecule metabolic process,transmembrane receptor protein tyrosine kinase activity,regulation of ERK1 and ERK2 cascade,regulation of intracellular protein kinase cascade,positive regulation of catalytic activity,regulation of protein metabolic process,ion binding,positive regulation of nitrogen compound metabolic process,regulation of biological process,ERK1 and ERK2 cascade,organic substance metabolic process,glycosaminoglycan binding,cellular response to endogenous stimulus,positive regulation of molecular function,positive regulation of intracellular protein kinase cascade,enzyme linked receptor protein signaling pathway,cellular metabolic process,biological regulation,cellular nitrogen compound metabolic process,positive regulation of ERK1 and ERK2 cascade,intracellular protein kinase cascade,peptidyl-tyrosine phosphorylation,peptidyl-tyrosine modification,regulation of cellular protein metabolic process,regulation of DNA biosynthetic process,positive regulation of nucleobase-containing compound metabolic process,cytoplasm,single-organism process,phosphorylation,sulfur compound binding,extracellular matrix disassembly,organic acid biosynthetic process,carboxylic acid biosynthetic process,heterocyclic compound binding,cellular response to stimulus,primary metabolic process,anion binding,organic cyclic compound binding,single-organism cellular process,cellular nitrogen compound biosynthetic process,heparin binding,extracellular matrix organization,extracellular structure organization,regulation of cellular metabolic process,organic cyclic compound metabolic process,positive regulation of biosynthetic process,regulation of macromolecule metabolic process,positive regulation of DNA metabolic process,lipid metabolic process,kinase activity,monocarboxylic acid biosynthetic process,positive regulation of gene expression,positive regulation of macromolecule biosynthetic process,positive regulation of cellular biosynthetic process,cell junction,positive regulation of cellular protein metabolic process,fibroblast growth factor-activated receptor activity,positive regulation of metalloenzyme activity,ribonucleotide binding,heterocycle metabolic process,organic cyclic compound biosynthetic process,regulation of primary metabolic process,phosphorus metabolic process,regulation of metalloenzyme activity,cellular response to fibroblast growth factor stimulus,response to fibroblast growth factor stimulus,heterocycle biosynthetic process,phosphate-containing compound metabolic process,aromatic compound biosynthetic process,small molecule biosynthetic process,regulation of extracellular matrix disassembly,regulation of cellular process,cellular aromatic compound metabolic process,regulation of bile acid biosynthetic process,cell-cell junction,positive regulation of protein metabolic process,biosynthetic process,purine ribonucleoside triphosphate binding,nucleobase-containing compound biosynthetic process,cellular biosynthetic process,single-organism biosynthetic process,purine ribonucleoside binding,purine nucleoside binding,ribonucleoside binding,nucleoside binding,transmembrane receptor protein tyrosine kinase signaling pathway,organic substance biosynthetic process,phosphotransferase activity, alcohol group as acceptor,purine ribonucleotide binding,cellular response to growth factor stimulus,response to growth factor stimulus,DNA biosynthetic process,purine nucleotide binding,protein phosphorylation,protein binding,molecular_function,localization,nucleobase-containing compound metabolic process,regulation of cellular ketone metabolic process,regulation of nitrogen compound metabolic process,regulation of gene expression,bile acid biosynthetic process,small molecule binding,regulation of biosynthetic process,cell communication,fibroblast growth factor binding,regulation of cellular biosynthetic process,regulation of DNA metabolic process,endoplasmic reticulum,fibroblast growth factor receptor signaling pathway,cellular component disassembly,signal transduction,regulation of nucleobase-containing compound metabolic process,macromolecule modification,regulation of steroid metabolic process,membrane-bounded vesicle,nucleotide binding,nucleoside phosphate binding,membrane-bounded organelle,protein kinase activity,bile acid metabolic process,signaling,single organism signaling,cellular component organization,steroid metabolic process,regulation of macromolecule biosynthetic process,cellular protein modification process,protein modification process,cellular ketone metabolic process,vesicle,cellular component organization or biogenesis,cellular_component,regulation of cellular macromolecule biosynthetic process,cytoplasmic part,lipid biosynthetic process,positive regulation of proteolysis,ATP binding,cell surface receptor signaling pathway,nucleus,adenyl ribonucleotide binding,organelle,intracellular part,protein tyrosine kinase activity,gene expression,peptidyl-amino acid modification,regulation of lipid biosynthetic process,adenyl nucleotide binding,plasma membrane part,intracellular,steroid biosynthetic process,Golgi apparatus,proteolysis,nucleic acid metabolic process,regulation of steroid biosynthetic process,regulation of proteolysis,macromolecule metabolic process,cellular protein metabolic process,membrane part,intracellular membrane-bounded organelle,regulation of lipid metabolic process,DNA metabolic process,protein metabolic process,macromolecule biosynthetic process,cellular macromolecule metabolic process,regulation of cellular component organization,cellular macromolecule biosynthetic process,membrane,intrinsic to plasma membrane,intracellular organelle,transport vesicle,receptor activity,nucleoplasm,cytoplasmic membrane-bounded vesicle,signaling receptor activity,cytoplasmic vesicle,integral to plasma membrane,plasma membrane,nuclear part,intrinsic to membrane,membrane-enclosed lumen,cell,signal transducer activity,molecular transducer activity,integral to membrane,cell periphery,cell part,intracellular organelle lumen,nuclear lumen,organelle lumen,transmembrane signaling receptor activity,organelle part,intracellular organelle part</Data></Cell>
    <Cell><Data ss:Type="String">bta04550,bta04015,bta04151,bta04014,bta04010,bta04144,bta04810</Data></Cell>
    <Cell><Data ss:Type="String">PI3K-Akt signaling pathway, MAPK signaling pathway,Signaling pathways regulating pluripotency of stem cells,Rap1 signaling pathway,Ras signaling pathway,Endocytosis,Regulation of actin cytoskeleton</Data></Cell>
   </Row>
   <Row ss:AutoFitHeight="0">
    <Cell><Data ss:Type="String">GPR37</Data></Cell>
    <Cell><Data ss:Type="String">ENSBTAG00000013732</Data></Cell>
    <Cell><Data ss:Type="String">Bos taurus G protein-coupled receptor 37 (endothelin receptor type B-like) (GPR37), mRNA. [Source:RefSeq mRNA;Acc:NM_001075969]</Data></Cell>
    <Cell><Data ss:Type="String">GO:0042277,GO:0033218,GO:0048584,GO:0050896,GO:0048583,GO:0008150,GO:0048518,GO:0005488,GO:0040011,GO:0009967,GO:0009966,GO:0008152,GO:0048522,GO:0019222,GO:0023056,GO:0010647,GO:0010646,GO:1901564,GO:0035556,GO:0009893,GO:0043410,GO:0043408,GO:0023051,GO:0031325,GO:0006807,GO:0009987,GO:0000165,GO:0031072,GO:0010627,GO:0051173,GO:0050789,GO:0071704,GO:0010740,GO:0044237,GO:0065007,GO:0034641,GO:0009713,GO:0042423,GO:0007243,GO:1901566,GO:0005737,GO:0045915,GO:0045964,GO:0044699,GO:0051716,GO:0044238,GO:0044106,GO:0044763,GO:0031323,GO:1901360,GO:0009308,GO:0046189,GO:1901362,GO:0080090,GO:0007193,GO:0006584,GO:0009712,GO:0043235,GO:0019438,GO:0050794,GO:0006725,GO:0009058,GO:0044249,GO:0031987,GO:0042416,GO:1901576,GO:0033240,GO:0042053,GO:0042069,GO:0005515,GO:0003674,GO:0051171,GO:0001653,GO:0007154,GO:0030544,GO:0005783,GO:0007165,GO:0000151,GO:0018958,GO:0043227,GO:0023052,GO:0044700,GO:0042417,GO:0005575,GO:0044444,GO:0033238,GO:0031625,GO:0007166,GO:0044389,GO:0007188,GO:0007187,GO:0043226,GO:0044424,GO:0005622,GO:1901615,GO:0007610,GO:0044708,GO:0007626,GO:0044425,GO:0043231,GO:1901617,GO:0016020,GO:0043229,GO:0004872,GO:0038023,GO:0008528,GO:0005886,GO:0031224,GO:0019899,GO:0005623,GO:0004871,GO:0060089,GO:0016021,GO:0071944,GO:0044464,GO:0004888,GO:0043234,GO:0032991,GO:0007186,GO:0004930</Data></Cell>
    <Cell><Data ss:Type="String">peptide binding,amide binding,positive regulation of response to stimulus,response to stimulus,regulation of response to stimulus,biological_process,positive regulation of biological process,binding,locomotion,positive regulation of signal transduction,regulation of signal transduction,metabolic process,positive regulation of cellular process,regulation of metabolic process,positive regulation of signaling,positive regulation of cell communication,regulation of cell communication,organonitrogen compound metabolic process,intracellular signal transduction,positive regulation of metabolic process,positive regulation of MAPK cascade,regulation of MAPK cascade,regulation of signaling,positive regulation of cellular metabolic process,nitrogen compound metabolic process,cellular process,MAPK cascade,heat shock protein binding,regulation of intracellular protein kinase cascade,positive regulation of nitrogen compound metabolic process,regulation of biological process,organic substance metabolic process,positive regulation of intracellular protein kinase cascade,cellular metabolic process,biological regulation,cellular nitrogen compound metabolic process,catechol-containing compound biosynthetic process,catecholamine biosynthetic process,intracellular protein kinase cascade,organonitrogen compound biosynthetic process,cytoplasm,positive regulation of catecholamine metabolic process,positive regulation of dopamine metabolic process,single-organism process,cellular response to stimulus,primary metabolic process,cellular amine metabolic process,single-organism cellular process,regulation of cellular metabolic process,organic cyclic compound metabolic process,amine metabolic process,phenol-containing compound biosynthetic process,organic cyclic compound biosynthetic process,regulation of primary metabolic process,adenylate cyclase-inhibiting G-protein coupled receptor signaling pathway,catecholamine metabolic process,catechol-containing compound metabolic process,receptor complex,aromatic compound biosynthetic process,regulation of cellular process,cellular aromatic compound metabolic process,biosynthetic process,cellular biosynthetic process,locomotion involved in locomotory behavior,dopamine biosynthetic process,organic substance biosynthetic process,positive regulation of cellular amine metabolic process,regulation of dopamine metabolic process,regulation of catecholamine metabolic process,protein binding,molecular_function,regulation of nitrogen compound metabolic process,peptide receptor activity,cell communication,Hsp70 protein binding,endoplasmic reticulum,signal transduction,ubiquitin ligase complex,phenol-containing compound metabolic process,membrane-bounded organelle,signaling,single organism signaling,dopamine metabolic process,cellular_component,cytoplasmic part,regulation of cellular amine metabolic process,ubiquitin protein ligase binding,cell surface receptor signaling pathway,small conjugating protein ligase binding,adenylate cyclase-modulating G-protein coupled receptor signaling pathway,G-protein coupled receptor signaling pathway, coupled to cyclic nucleotide second messenger,organelle,intracellular part,intracellular,organic hydroxy compound metabolic process,behavior,single-organism behavior,locomotory behavior,membrane part,intracellular membrane-bounded organelle,organic hydroxy compound biosynthetic process,membrane,intracellular organelle,receptor activity,signaling receptor activity,G-protein coupled peptide receptor activity,plasma membrane,intrinsic to membrane,enzyme binding,cell,signal transducer activity,molecular transducer activity,integral to membrane,cell periphery,cell part,transmembrane signaling receptor activity,protein complex,macromolecular complex,G-protein coupled receptor signaling pathway,G-protein coupled receptor activity</Data></Cell>
    <Cell><Data ss:Type="String">bta05012</Data></Cell>
    <Cell><Data ss:Type="String">Parkinson's disease</Data></Cell>
   </Row>
   <Row ss:AutoFitHeight="0">
    <Cell><Data ss:Type="String">HEG1</Data></Cell>
    <Cell><Data ss:Type="String">ENSBTAG00000021396</Data></Cell>
    <Cell><Data ss:Type="String">heart development protein with EGF-like domains 1 [Source:HGNC Symbol;Acc:HGNC:29227]</Data></Cell>
    <Cell><Data ss:Type="String">GO:0001819,GO:0008150,GO:0051240,GO:0048518,GO:0001816,GO:0001944,GO:0072358,GO:0072359,GO:0001817,GO:0005488,GO:0003209,GO:0003230,GO:0051239,GO:0003007,GO:0001568,GO:0060537,GO:0007507,GO:0048514,GO:0048513,GO:0009887,GO:0003205,GO:0003208,GO:0061383,GO:0030154,GO:0007275,GO:0014706,GO:0044767,GO:0061384,GO:0048731,GO:0003206,GO:0040007,GO:0009987,GO:0048845,GO:0032502,GO:0048869,GO:0009888,GO:0061061,GO:0007517,GO:0048856,GO:0003231,GO:0003222,GO:0043167,GO:0050789,GO:0003279,GO:0048729,GO:0003017,GO:0035295,GO:0003158,GO:0060841,GO:0009653,GO:0065007,GO:0065008,GO:0055017,GO:0060039,GO:0003281,GO:0003229,GO:0009986,GO:0048738,GO:0043169,GO:0060419,GO:0046872,GO:0090271,GO:0044699,GO:0055008,GO:0044763,GO:0060429,GO:0060415,GO:0044707,GO:0090269,GO:0090270,GO:0003013,GO:0030054,GO:0032501,GO:0048644,GO:0001570,GO:0009897,GO:0030855,GO:0001885,GO:0055010,GO:0005911,GO:0005509,GO:0035264,GO:0002064,GO:0030324,GO:0030323,GO:0035265,GO:0001886,GO:0003382,GO:0005515,GO:0003674,GO:0060541,GO:0048468,GO:0034330,GO:0009790,GO:0045446,GO:0034329,GO:0016043,GO:0001945,GO:0050878,GO:0071840,GO:0005575,GO:0043009,GO:0009792,GO:0044459,GO:0000904,GO:0009791,GO:0001701,GO:0044085,GO:0007043,GO:0044425,GO:0045216,GO:0032989,GO:0022607,GO:0016020,GO:0000902,GO:0005886,GO:0005623,GO:0071944,GO:0044464,GO:0003008</Data></Cell>
    <Cell><Data ss:Type="String">positive regulation of cytokine production,biological_process,positive regulation of multicellular organismal process,positive regulation of biological process,cytokine production,vasculature development,cardiovascular system development,circulatory system development,regulation of cytokine production,binding,cardiac atrium morphogenesis,cardiac atrium development,regulation of multicellular organismal process,heart morphogenesis,blood vessel development,muscle tissue development,heart development,blood vessel morphogenesis,organ development,organ morphogenesis,cardiac chamber development,cardiac ventricle morphogenesis,trabecula morphogenesis,cell differentiation,multicellular organismal development,striated muscle tissue development,single-organism developmental process,heart trabecula morphogenesis,system development,cardiac chamber morphogenesis,growth,cellular process,venous blood vessel morphogenesis,developmental process,cellular developmental process,tissue development,muscle structure development,muscle organ development,anatomical structure development,cardiac ventricle development,ventricular trabecula myocardium morphogenesis,ion binding,regulation of biological process,cardiac septum development,tissue morphogenesis,lymph circulation,tube development,endothelium development,venous blood vessel development,anatomical structure morphogenesis,biological regulation,regulation of biological quality,cardiac muscle tissue growth,pericardium development,ventricular septum development,ventricular cardiac muscle tissue development,cell surface,cardiac muscle tissue development,cation binding,heart growth,metal ion binding,positive regulation of fibroblast growth factor production,single-organism process,cardiac muscle tissue morphogenesis,single-organism cellular process,epithelium development,muscle tissue morphogenesis,single-multicellular organism process,fibroblast growth factor production,regulation of fibroblast growth factor production,circulatory system process,cell junction,multicellular organismal process,muscle organ morphogenesis,vasculogenesis,external side of plasma membrane,epithelial cell differentiation,endothelial cell development,ventricular cardiac muscle tissue morphogenesis,cell-cell junction,calcium ion binding,multicellular organism growth,epithelial cell development,lung development,respiratory tube development,organ growth,endothelial cell morphogenesis,epithelial cell morphogenesis,protein binding,molecular_function,respiratory system development,cell development,cell junction organization,embryo development,endothelial cell differentiation,cell junction assembly,cellular component organization,lymph vessel development,regulation of body fluid levels,cellular component organization or biogenesis,cellular_component,chordate embryonic development,embryo development ending in birth or egg hatching,plasma membrane part,cell morphogenesis involved in differentiation,post-embryonic development,in utero embryonic development,cellular component biogenesis,cell-cell junction assembly,membrane part,cell-cell junction organization,cellular component morphogenesis,cellular component assembly,membrane,cell morphogenesis,plasma membrane,cell,cell periphery,cell part,system process</Data></Cell>
    <Cell><Data ss:Type="String">&#45;-</Data></Cell>
    <Cell><Data ss:Type="String">&#45;-</Data></Cell>
   </Row>
   <Row ss:AutoFitHeight="0">
    <Cell><Data ss:Type="String">HSPG2</Data></Cell>
    <Cell><Data ss:Type="String">ENSBTAG00000017122</Data></Cell>
    <Cell><Data ss:Type="String">heparan sulfate proteoglycan 2 [Source:HGNC Symbol;Acc:HGNC:5273]</Data></Cell>
    <Cell><Data ss:Type="String">GO:0008150,GO:0072358,GO:0072359,GO:0005488,GO:0005615,GO:0060537,GO:0007507,GO:0048513,GO:0009887,GO:0030154,GO:0007275,GO:0014706,GO:0044767,GO:0048731,GO:0009987,GO:0032502,GO:0048869,GO:0009888,GO:0060348,GO:0048856,GO:0043167,GO:0005576,GO:0009653,GO:0048738,GO:0043169,GO:0046872,GO:0044699,GO:0044763,GO:0001503,GO:0030198,GO:0043062,GO:0060349,GO:0044707,GO:0044421,GO:0030054,GO:0032501,GO:0060351,GO:0005509,GO:0048598,GO:0002062,GO:0005515,GO:0003674,GO:0051179,GO:0009790,GO:0060350,GO:0070062,GO:0043230,GO:0065010,GO:0001501,GO:0031988,GO:0043227,GO:0016043,GO:0005605,GO:0007417,GO:0033036,GO:0031982,GO:0071840,GO:0005575,GO:0043009,GO:0009792,GO:0001958,GO:0036075,GO:0043226,GO:0048562,GO:0061448,GO:0048705,GO:0005925,GO:0005924,GO:0030055,GO:0044420,GO:0051216,GO:0008104,GO:0005578,GO:0031012,GO:0005912,GO:0048568,GO:0070161,GO:0007399,GO:0008022,GO:0048704,GO:0005604,GO:0007420,GO:0048706</Data></Cell>
    <Cell><Data ss:Type="String">biological_process,cardiovascular system development,circulatory system development,binding,extracellular space,muscle tissue development,heart development,organ development,organ morphogenesis,cell differentiation,multicellular organismal development,striated muscle tissue development,single-organism developmental process,system development,cellular process,developmental process,cellular developmental process,tissue development,bone development,anatomical structure development,ion binding,extracellular region,anatomical structure morphogenesis,cardiac muscle tissue development,cation binding,metal ion binding,single-organism process,single-organism cellular process,ossification,extracellular matrix organization,extracellular structure organization,bone morphogenesis,single-multicellular organism process,extracellular region part,cell junction,multicellular organismal process,cartilage development involved in endochondral bone morphogenesis,calcium ion binding,embryonic morphogenesis,chondrocyte differentiation,protein binding,molecular_function,localization,embryo development,endochondral bone morphogenesis,extracellular vesicular exosome,extracellular organelle,extracellular membrane-bounded organelle,skeletal system development,membrane-bounded vesicle,membrane-bounded organelle,cellular component organization,basal lamina,central nervous system development,macromolecule localization,vesicle,cellular component organization or biogenesis,cellular_component,chordate embryonic development,embryo development ending in birth or egg hatching,endochondral ossification,replacement ossification,organelle,embryonic organ morphogenesis,connective tissue development,skeletal system morphogenesis,focal adhesion,cell-substrate adherens junction,cell-substrate junction,extracellular matrix part,cartilage development,protein localization,proteinaceous extracellular matrix,extracellular matrix,adherens junction,embryonic organ development,anchoring junction,nervous system development,protein C-terminus binding,embryonic skeletal system morphogenesis,basement membrane,brain development,embryonic skeletal system development</Data></Cell>
    <Cell><Data ss:Type="String">bta05161,bta05205,bta04512</Data></Cell>
    <Cell><Data ss:Type="String">Hepatitis B,Proteoglycans in cancer,ECM-receptor interaction</Data></Cell>
   </Row>
   <Row ss:AutoFitHeight="0">
    <Cell><Data ss:Type="String">IGF1R</Data></Cell>
    <Cell><Data ss:Type="String">ENSBTAG00000021527</Data></Cell>
    <Cell><Data ss:Type="String">Bos taurus insulin-like growth factor 1 receptor (IGF1R), mRNA. [Source:RefSeq mRNA;Acc:NM_001244612]</Data></Cell>
    <Cell><Data ss:Type="String">GO:0002376,GO:0006950,GO:0006915,GO:0042562,GO:0006955,GO:0012501,GO:0080134,GO:0042277,GO:0048519,GO:0033218,GO:0042981,GO:0043067,GO:0008219,GO:0016265,GO:0048584,GO:0017046,GO:0050896,GO:0043433,GO:0010941,GO:0016477,GO:0048583,GO:0065009,GO:0048523,GO:0008150,GO:0044092,GO:0048518,GO:0048870,GO:0051674,GO:0005488,GO:0005102,GO:0040011,GO:0009967,GO:0050790,GO:0009966,GO:0019838,GO:0010648,GO:0008152,GO:0030334,GO:0048522,GO:0051090,GO:0048009,GO:0019222,GO:0048585,GO:2000145,GO:0023056,GO:0010647,GO:0023057,GO:0010646,GO:0046777,GO:0048513,GO:0009887,GO:0040012,GO:0035556,GO:0009893,GO:0007275,GO:0009968,GO:0044767,GO:0043410,GO:0043408,GO:0080135,GO:0023051,GO:0043559,GO:0006928,GO:0031325,GO:0031994,GO:0048731,GO:0051270,GO:0019199,GO:0003824,GO:0016772,GO:0030850,GO:0043066,GO:0031017,GO:0016740,GO:0006807,GO:0009987,GO:0032502,GO:0005520,GO:0043069,GO:0009888,GO:0000165,GO:0043560,GO:0010604,GO:0043086,GO:0051248,GO:0004714,GO:0048856,GO:0060740,GO:0010627,GO:0005158,GO:0040017,GO:0060512,GO:0060548,GO:0051246,GO:0043167,GO:0038083,GO:0051173,GO:0050789,GO:0071704,GO:0032269,GO:0010740,GO:0007167,GO:0048729,GO:0005010,GO:0051389,GO:0044237,GO:0030335,GO:0031016,GO:0009653,GO:0030238,GO:2000147,GO:0065007,GO:0034641,GO:0007243,GO:0051272,GO:0018108,GO:0018212,GO:0032872,GO:0032268,GO:0070302,GO:0007530,GO:0048608,GO:0031400,GO:0045935,GO:0061458,GO:0044699,GO:0016310,GO:0030879,GO:0043409,GO:0043548,GO:1901363,GO:0051403,GO:0051716,GO:0044238,GO:0035272,GO:0055123,GO:0031098,GO:0043168,GO:0097159,GO:0044763,GO:0031399,GO:0044271,GO:0010741,GO:0032879,GO:0031323,GO:0060429,GO:1901360,GO:0009891,GO:0060255,GO:0051054,GO:0044707,GO:0016301,GO:0045840,GO:0051785,GO:0001655,GO:0010557,GO:0048015,GO:0048017,GO:0031328,GO:0051897,GO:0051896,GO:0032501,GO:0032553,GO:0046483,GO:1901362,GO:0080090,GO:0006793,GO:0043235,GO:0043549,GO:0045859,GO:0018130,GO:0006796,GO:0019438,GO:0006469,GO:0050794,GO:0033554,GO:0045787,GO:0042325,GO:0010605,GO:0019220,GO:0022612,GO:0006725,GO:0051338,GO:0051174,GO:0002009,GO:0009058,GO:0051262,GO:0035639,GO:0034654,GO:0044249,GO:0032550,GO:0001883,GO:0043491,GO:0033673,GO:0032549,GO:0009892,GO:0001882,GO:0007169,GO:1901576,GO:0001932,GO:0008544,GO:0046328,GO:0016773,GO:0032555,GO:0051348,GO:0042802,GO:0017076,GO:0001933,GO:0007254,GO:0006468,GO:0005515,GO:0051726,GO:0042326,GO:0003674,GO:0003006,GO:0051179,GO:0006139,GO:0051171,GO:0010468,GO:0036094,GO:0009889,GO:0048732,GO:0007154,GO:0031324,GO:0031326,GO:0051052,GO:0043588,GO:0007165,GO:0006351,GO:0032403,GO:0019219,GO:0043412,GO:0010563,GO:0045936,GO:0000166,GO:1901265,GO:0051259,GO:0032774,GO:0043227,GO:0004672,GO:0023052,GO:0044700,GO:0051252,GO:0016043,GO:0007417,GO:0006355,GO:0010556,GO:2001141,GO:0006464,GO:0036211,GO:0006260,GO:0071840,GO:0005575,GO:2000112,GO:0005524,GO:0007166,GO:0051898,GO:0032559,GO:0016070,GO:0043226,GO:0044424,GO:0004713,GO:0010467,GO:0018193,GO:0030554,GO:0090068,GO:0007049,GO:0007088,GO:0051783,GO:0048285,GO:0005622,GO:0045740,GO:0022414,GO:0000278,GO:0090304,GO:0007346,GO:0000280,GO:0007067,GO:0044085,GO:0006461,GO:0070271,GO:0043170,GO:0044267,GO:0022402,GO:0044425,GO:0043231,GO:0000003,GO:0071822,GO:0007399,GO:0006259,GO:0019538,GO:0022607,GO:0009059,GO:0044260,GO:0051128,GO:0034645,GO:0010564,GO:0016020,GO:0043229,GO:0006275,GO:0004872,GO:0038023,GO:0043933,GO:0065003,GO:0007420,GO:0005886,GO:0033043,GO:0031224,GO:0006996,GO:0005623,GO:0004871,GO:0060089,GO:0016021,GO:0071944,GO:0044464,GO:0004888,GO:0010638,GO:0051130,GO:0043234,GO:0032991</Data></Cell>
    <Cell><Data ss:Type="String">immune system process,response to stress,apoptotic process,hormone binding,immune response,programmed cell death,regulation of response to stress,peptide binding,negative regulation of biological process,amide binding,regulation of apoptotic process,regulation of programmed cell death,cell death,death,positive regulation of response to stimulus,peptide hormone binding,response to stimulus,negative regulation of sequence-specific DNA binding transcription factor activity,regulation of cell death,cell migration,regulation of response to stimulus,regulation of molecular function,negative regulation of cellular process,biological_process,negative regulation of molecular function,positive regulation of biological process,cell motility,localization of cell,binding,receptor binding,locomotion,positive regulation of signal transduction,regulation of catalytic activity,regulation of signal transduction,growth factor binding,negative regulation of cell communication,metabolic process,regulation of cell migration,positive regulation of cellular process,regulation of sequence-specific DNA binding transcription factor activity,insulin-like growth factor receptor signaling pathway,regulation of metabolic process,negative regulation of response to stimulus,regulation of cell motility,positive regulation of signaling,positive regulation of cell communication,negative regulation of signaling,regulation of cell communication,protein autophosphorylation,organ development,organ morphogenesis,regulation of locomotion,intracellular signal transduction,positive regulation of metabolic process,multicellular organismal development,negative regulation of signal transduction,single-organism developmental process,positive regulation of MAPK cascade,regulation of MAPK cascade,regulation of cellular response to stress,regulation of signaling,insulin binding,cellular component movement,positive regulation of cellular metabolic process,insulin-like growth factor I binding,system development,regulation of cellular component movement,transmembrane receptor protein kinase activity,catalytic activity,transferase activity, transferring phosphorus-containing groups,prostate gland development,negative regulation of apoptotic process,exocrine pancreas development,transferase activity,nitrogen compound metabolic process,cellular process,developmental process,insulin-like growth factor binding,negative regulation of programmed cell death,tissue development,MAPK cascade,insulin receptor substrate binding,positive regulation of macromolecule metabolic process,negative regulation of catalytic activity,negative regulation of protein metabolic process,transmembrane receptor protein tyrosine kinase activity,anatomical structure development,prostate gland epithelium morphogenesis,regulation of intracellular protein kinase cascade,insulin receptor binding,positive regulation of locomotion,prostate gland morphogenesis,negative regulation of cell death,regulation of protein metabolic process,ion binding,peptidyl-tyrosine autophosphorylation,positive regulation of nitrogen compound metabolic process,regulation of biological process,organic substance metabolic process,negative regulation of cellular protein metabolic process,positive regulation of intracellular protein kinase cascade,enzyme linked receptor protein signaling pathway,tissue morphogenesis,insulin-like growth factor-activated receptor activity,inactivation of MAPKK activity,cellular metabolic process,positive regulation of cell migration,pancreas development,anatomical structure morphogenesis,male sex determination,positive regulation of cell motility,biological regulation,cellular nitrogen compound metabolic process,intracellular protein kinase cascade,positive regulation of cellular component movement,peptidyl-tyrosine phosphorylation,peptidyl-tyrosine modification,regulation of stress-activated MAPK cascade,regulation of cellular protein metabolic process,regulation of stress-activated protein kinase signaling cascade,sex determination,reproductive structure development,negative regulation of protein modification process,positive regulation of nucleobase-containing compound metabolic process,reproductive system development,single-organism process,phosphorylation,mammary gland development,negative regulation of MAPK cascade,phosphatidylinositol 3-kinase binding,heterocyclic compound binding,stress-activated MAPK cascade,cellular response to stimulus,primary metabolic process,exocrine system development,digestive system development,stress-activated protein kinase signaling cascade,anion binding,organic cyclic compound binding,single-organism cellular process,regulation of protein modification process,cellular nitrogen compound biosynthetic process,negative regulation of intracellular protein kinase cascade,regulation of localization,regulation of cellular metabolic process,epithelium development,organic cyclic compound metabolic process,positive regulation of biosynthetic process,regulation of macromolecule metabolic process,positive regulation of DNA metabolic process,single-multicellular organism process,kinase activity,positive regulation of mitosis,positive regulation of nuclear division,urogenital system development,positive regulation of macromolecule biosynthetic process,phosphatidylinositol-mediated signaling,inositol lipid-mediated signaling,positive regulation of cellular biosynthetic process,positive regulation of protein kinase B signaling cascade,regulation of protein kinase B signaling cascade,multicellular organismal process,ribonucleotide binding,heterocycle metabolic process,organic cyclic compound biosynthetic process,regulation of primary metabolic process,phosphorus metabolic process,receptor complex,regulation of kinase activity,regulation of protein kinase activity,heterocycle biosynthetic process,phosphate-containing compound metabolic process,aromatic compound biosynthetic process,negative regulation of protein kinase activity,regulation of cellular process,cellular response to stress,positive regulation of cell cycle,regulation of phosphorylation,negative regulation of macromolecule metabolic process,regulation of phosphate metabolic process,gland morphogenesis,cellular aromatic compound metabolic process,regulation of transferase activity,regulation of phosphorus metabolic process,morphogenesis of an epithelium,biosynthetic process,protein tetramerization,purine ribonucleoside triphosphate binding,nucleobase-containing compound biosynthetic process,cellular biosynthetic process,purine ribonucleoside binding,purine nucleoside binding,protein kinase B signaling cascade,negative regulation of kinase activity,ribonucleoside binding,negative regulation of metabolic process,nucleoside binding,transmembrane receptor protein tyrosine kinase signaling pathway,organic substance biosynthetic process,regulation of protein phosphorylation,epidermis development,regulation of JNK cascade,phosphotransferase activity, alcohol group as acceptor,purine ribonucleotide binding,negative regulation of transferase activity,identical protein binding,purine nucleotide binding,negative regulation of protein phosphorylation,JNK cascade,protein phosphorylation,protein binding,regulation of cell cycle,negative regulation of phosphorylation,molecular_function,developmental process involved in reproduction,localization,nucleobase-containing compound metabolic process,regulation of nitrogen compound metabolic process,regulation of gene expression,small molecule binding,regulation of biosynthetic process,gland development,cell communication,negative regulation of cellular metabolic process,regulation of cellular biosynthetic process,regulation of DNA metabolic process,skin development,signal transduction,transcription, DNA-dependent,protein complex binding,regulation of nucleobase-containing compound metabolic process,macromolecule modification,negative regulation of phosphorus metabolic process,negative regulation of phosphate metabolic process,nucleotide binding,nucleoside phosphate binding,protein oligomerization,RNA biosynthetic process,membrane-bounded organelle,protein kinase activity,signaling,single organism signaling,regulation of RNA metabolic process,cellular component organization,central nervous system development,regulation of transcription, DNA-dependent,regulation of macromolecule biosynthetic process,regulation of RNA biosynthetic process,cellular protein modification process,protein modification process,DNA replication,cellular component organization or biogenesis,cellular_component,regulation of cellular macromolecule biosynthetic process,ATP binding,cell surface receptor signaling pathway,negative regulation of protein kinase B signaling cascade,adenyl ribonucleotide binding,RNA metabolic process,organelle,intracellular part,protein tyrosine kinase activity,gene expression,peptidyl-amino acid modification,adenyl nucleotide binding,positive regulation of cell cycle process,cell cycle,regulation of mitosis,regulation of nuclear division,organelle fission,intracellular,positive regulation of DNA replication,reproductive process,mitotic cell cycle,nucleic acid metabolic process,regulation of mitotic cell cycle,nuclear division,mitosis,cellular component biogenesis,protein complex assembly,protein complex biogenesis,macromolecule metabolic process,cellular protein metabolic process,cell cycle process,membrane part,intracellular membrane-bounded organelle,reproduction,protein complex subunit organization,nervous system development,DNA metabolic process,protein metabolic process,cellular component assembly,macromolecule biosynthetic process,cellular macromolecule metabolic process,regulation of cellular component organization,cellular macromolecule biosynthetic process,regulation of cell cycle process,membrane,intracellular organelle,regulation of DNA replication,receptor activity,signaling receptor activity,macromolecular complex subunit organization,macromolecular complex assembly,brain development,plasma membrane,regulation of organelle organization,intrinsic to membrane,organelle organization,cell,signal transducer activity,molecular transducer activity,integral to membrane,cell periphery,cell part,transmembrane signaling receptor activity,positive regulation of organelle organization,positive regulation of cellular component organization,protein complex,macromolecular complex</Data></Cell>
    <Cell><Data ss:Type="String">bta04550,bta04913,bta04068,bta05215,bta04152,bta04066,bta04015,bta04914,bta05214,bta04520,bta05205,bta05218,bta04114,bta04151,bta05202,bta04730,bta05200,bta04014,bta04144,bta04510</Data></Cell>
    <Cell><Data ss:Type="String">AMPK signaling pathway, PI3K-Akt signaling pathway,mTOR signaling pathways,Signaling pathways regulating pluripotency of stem cells,Ovarian steroidogenesis,FoxO signaling pathway,Prostate cancer,HIF-1 signaling pathway,Rap1 signaling pathway,Progesterone-mediated oocyte maturation,Glioma,Adherens junction,Proteoglycans in cancer,Melanoma,Oocyte meiosis,Transcriptional misregulation in cancer,Long-term depression,Pathways in cancer,Ras signaling pathway,Endocytosis,Focal adhesion</Data></Cell>
   </Row>
   <Row ss:AutoFitHeight="0">
    <Cell><Data ss:Type="String">INHBE</Data></Cell>
    <Cell><Data ss:Type="String">ENSBTAG00000006599</Data></Cell>
    <Cell><Data ss:Type="String">Bos taurus inhibin, beta E (INHBE), mRNA. [Source:RefSeq mRNA;Acc:NM_001205842]</Data></Cell>
    <Cell><Data ss:Type="String">GO:0005576,GO:0040007,GO:0005488,GO:0005102,GO:0008150,GO:0005515,GO:0005179,GO:0008083,GO:0005575,GO:0003674</Data></Cell>
    <Cell><Data ss:Type="String">extracellular region,growth,binding,receptor binding,biological_process,protein binding,hormone activity,growth factor activity,cellular_component,molecular_function</Data></Cell>
    <Cell><Data ss:Type="String">bta04350,bta04550</Data></Cell>
    <Cell><Data ss:Type="String">TGF-beta signaling pathway,Signaling pathways regulating pluripotency of stem cells</Data></Cell>
   </Row>
   <Row ss:AutoFitHeight="0">
    <Cell><Data ss:Type="String">INPP1</Data></Cell>
    <Cell><Data ss:Type="String">ENSBTAG00000007584</Data></Cell>
    <Cell><Data ss:Type="String">Bos taurus inositol polyphosphate-1-phosphatase (INPP1), mRNA. [Source:RefSeq mRNA;Acc:NM_174364]</Data></Cell>
    <Cell><Data ss:Type="String">GO:0044710,GO:0006629,GO:0003824,GO:0030258,GO:0044255,GO:0008150,GO:0043167,GO:0008152,GO:0006650,GO:0046486,GO:0046872,GO:0043169,GO:0004441,GO:0006644,GO:0016312,GO:0016788,GO:0046488,GO:0019637,GO:0071704,GO:0046854,GO:0009987,GO:0052745,GO:0046834,GO:0044237,GO:0016787,GO:0016310,GO:0044238,GO:0006793,GO:0005488,GO:0006796,GO:0042578,GO:0016791,GO:0003674,GO:0016311</Data></Cell>
    <Cell><Data ss:Type="String">single-organism metabolic process,lipid metabolic process,catalytic activity,lipid modification,cellular lipid metabolic process,biological_process,ion binding,metabolic process,glycerophospholipid metabolic process,glycerolipid metabolic process,metal ion binding,cation binding,inositol-1,4-bisphosphate 1-phosphatase activity,phospholipid metabolic process,inositol bisphosphate phosphatase activity,hydrolase activity, acting on ester bonds,phosphatidylinositol metabolic process,organophosphate metabolic process,organic substance metabolic process,phosphatidylinositol phosphorylation,cellular process,inositol phosphate phosphatase activity,lipid phosphorylation,cellular metabolic process,hydrolase activity,phosphorylation,primary metabolic process,phosphorus metabolic process,binding,phosphate-containing compound metabolic process,phosphoric ester hydrolase activity,phosphatase activity,molecular_function,dephosphorylation</Data></Cell>
    <Cell><Data ss:Type="String">bta01100,bta00562,bta04070</Data></Cell>
    <Cell><Data ss:Type="String">Metabolic pathways,Inositol phosphate metabolism,Phosphatidylinositol signaling system</Data></Cell>
   </Row>
   <Row ss:AutoFitHeight="0">
    <Cell><Data ss:Type="String">LRFN3</Data></Cell>
    <Cell><Data ss:Type="String">ENSBTAG00000000153</Data></Cell>
    <Cell><Data ss:Type="String">Bos taurus leucine rich repeat and fibronectin type III domain containing 3 (LRFN3), mRNA. [Source:RefSeq mRNA;Acc:NM_001076959]</Data></Cell>
    <Cell><Data ss:Type="String">GO:0008150,GO:0005488,GO:0022610,GO:0009987,GO:0007155,GO:0044699,GO:0044763,GO:0030054,GO:0045202,GO:0005515,GO:0003674,GO:0044456,GO:0042734,GO:0005575,GO:0030424,GO:0045211,GO:0097060,GO:0044425,GO:0016020,GO:0030425,GO:0097458,GO:0043005,GO:0005886,GO:0031224,GO:0005623,GO:0016021,GO:0071944,GO:0044464,GO:0042995</Data></Cell>
    <Cell><Data ss:Type="String">biological_process,binding,biological adhesion,cellular process,cell adhesion,single-organism process,single-organism cellular process,cell junction,synapse,protein binding,molecular_function,synapse part,presynaptic membrane,cellular_component,axon,postsynaptic membrane,synaptic membrane,membrane part,membrane,dendrite,neuron part,neuron projection,plasma membrane,intrinsic to membrane,cell,integral to membrane,cell periphery,cell part,cell projection</Data></Cell>
    <Cell><Data ss:Type="String">&#45;-</Data></Cell>
    <Cell><Data ss:Type="String">&#45;-</Data></Cell>
   </Row>
   <Row ss:AutoFitHeight="0">
    <Cell><Data ss:Type="String">NFIA</Data></Cell>
    <Cell><Data ss:Type="String">ENSBTAG00000000074</Data></Cell>
    <Cell><Data ss:Type="String">Bos taurus nuclear factor I/A (NFIA), mRNA. [Source:RefSeq mRNA;Acc:NM_001038209]</Data></Cell>
    <Cell><Data ss:Type="String">GO:0008150,GO:0048518,GO:0005488,GO:0008152,GO:0048522,GO:0019222,GO:0009893,GO:0007275,GO:0044767,GO:0031325,GO:0048731,GO:0006807,GO:0009987,GO:0032502,GO:0010604,GO:0048856,GO:0051173,GO:0050789,GO:0071704,GO:0044237,GO:0065007,GO:0034641,GO:0000975,GO:0001067,GO:0045935,GO:0044699,GO:1901363,GO:0044238,GO:0097159,GO:0044763,GO:0044271,GO:0031323,GO:1901360,GO:0009891,GO:0060255,GO:0044707,GO:0010628,GO:0010557,GO:0031328,GO:0030054,GO:0032501,GO:0046483,GO:1901362,GO:0080090,GO:0051254,GO:0006366,GO:0018130,GO:0019438,GO:0050794,GO:0045944,GO:0008134,GO:0003677,GO:0006725,GO:0009058,GO:0034654,GO:0044249,GO:0045893,GO:1901576,GO:0006357,GO:0044212,GO:0003676,GO:0005515,GO:0003674,GO:0006139,GO:0051171,GO:0001071,GO:0003700,GO:0010468,GO:0021700,GO:0009889,GO:0060074,GO:0031326,GO:0001228,GO:0006351,GO:0019219,GO:0032774,GO:0043227,GO:0051252,GO:0016043,GO:0006355,GO:0010556,GO:2001141,GO:0000976,GO:0006260,GO:0071840,GO:0005575,GO:2000112,GO:0000981,GO:0005634,GO:0016070,GO:0043226,GO:0044424,GO:0010467,GO:0005622,GO:0043565,GO:0000977,GO:0001012,GO:0003682,GO:0090304,GO:0001077,GO:0043170,GO:0043231,GO:0000982,GO:0007399,GO:0006259,GO:0009059,GO:0044260,GO:0034645,GO:0050808,GO:0043229,GO:0005654,GO:0044428,GO:0031974,GO:0005623,GO:0044464,GO:0070013,GO:0031981,GO:0043233,GO:0000978,GO:0000987,GO:0001159,GO:0044422,GO:0044446</Data></Cell>
    <Cell><Data ss:Type="String">biological_process,positive regulation of biological process,binding,metabolic process,positive regulation of cellular process,regulation of metabolic process,positive regulation of metabolic process,multicellular organismal development,single-organism developmental process,positive regulation of cellular metabolic process,system development,nitrogen compound metabolic process,cellular process,developmental process,positive regulation of macromolecule metabolic process,anatomical structure development,positive regulation of nitrogen compound metabolic process,regulation of biological process,organic substance metabolic process,cellular metabolic process,biological regulation,cellular nitrogen compound metabolic process,regulatory region DNA binding,regulatory region nucleic acid binding,positive regulation of nucleobase-containing compound metabolic process,single-organism process,heterocyclic compound binding,primary metabolic process,organic cyclic compound binding,single-organism cellular process,cellular nitrogen compound biosynthetic process,regulation of cellular metabolic process,organic cyclic compound metabolic process,positive regulation of biosynthetic process,regulation of macromolecule metabolic process,single-multicellular organism process,positive regulation of gene expression,positive regulation of macromolecule biosynthetic process,positive regulation of cellular biosynthetic process,cell junction,multicellular organismal process,heterocycle metabolic process,organic cyclic compound biosynthetic process,regulation of primary metabolic process,positive regulation of RNA metabolic process,transcription from RNA polymerase II promoter,heterocycle biosynthetic process,aromatic compound biosynthetic process,regulation of cellular process,positive regulation of transcription from RNA polymerase II promoter,transcription factor binding,DNA binding,cellular aromatic compound metabolic process,biosynthetic process,nucleobase-containing compound biosynthetic process,cellular biosynthetic process,positive regulation of transcription, DNA-dependent,organic substance biosynthetic process,regulation of transcription from RNA polymerase II promoter,transcription regulatory region DNA binding,nucleic acid binding,protein binding,molecular_function,nucleobase-containing compound metabolic process,regulation of nitrogen compound metabolic process,nucleic acid binding transcription factor activity,sequence-specific DNA binding transcription factor activity,regulation of gene expression,developmental maturation,regulation of biosynthetic process,synapse maturation,regulation of cellular biosynthetic process,RNA polymerase II transcription regulatory region sequence-specific DNA binding transcription factor activity involved in positive regulation of transcription,transcription, DNA-dependent,regulation of nucleobase-containing compound metabolic process,RNA biosynthetic process,membrane-bounded organelle,regulation of RNA metabolic process,cellular component organization,regulation of transcription, DNA-dependent,regulation of macromolecule biosynthetic process,regulation of RNA biosynthetic process,transcription regulatory region sequence-specific DNA binding,DNA replication,cellular component organization or biogenesis,cellular_component,regulation of cellular macromolecule biosynthetic process,sequence-specific DNA binding RNA polymerase II transcription factor activity,nucleus,RNA metabolic process,organelle,intracellular part,gene expression,intracellular,sequence-specific DNA binding,RNA polymerase II regulatory region sequence-specific DNA binding,RNA polymerase II regulatory region DNA binding,chromatin binding,nucleic acid metabolic process,RNA polymerase II core promoter proximal region sequence-specific DNA binding transcription factor activity involved in positive regulation of transcription,macromolecule metabolic process,intracellular membrane-bounded organelle,RNA polymerase II core promoter proximal region sequence-specific DNA binding transcription factor activity,nervous system development,DNA metabolic process,macromolecule biosynthetic process,cellular macromolecule metabolic process,cellular macromolecule biosynthetic process,synapse organization,intracellular organelle,nucleoplasm,nuclear part,membrane-enclosed lumen,cell,cell part,intracellular organelle lumen,nuclear lumen,organelle lumen,RNA polymerase II core promoter proximal region sequence-specific DNA binding,core promoter proximal region sequence-specific DNA binding,core promoter proximal region DNA binding,organelle part,intracellular organelle part</Data></Cell>
    <Cell><Data ss:Type="String">&#45;-</Data></Cell>
    <Cell><Data ss:Type="String">&#45;-</Data></Cell>
   </Row>
   <Row ss:AutoFitHeight="0">
    <Cell><Data ss:Type="String">NGFR</Data></Cell>
    <Cell><Data ss:Type="String">ENSBTAG00000020979</Data></Cell>
    <Cell><Data ss:Type="String">Bos taurus nerve growth factor receptor (NGFR), mRNA. [Source:RefSeq mRNA;Acc:NM_001102478]</Data></Cell>
    <Cell><Data ss:Type="String">GO:0010033,GO:0070887,GO:0006915,GO:0071310,GO:0012501,GO:0048519,GO:0042981,GO:0043067,GO:0008219,GO:0016265,GO:0048584,GO:0050896,GO:0010941,GO:0048583,GO:0048523,GO:0008150,GO:0042127,GO:0048518,GO:0008283,GO:0048145,GO:0048146,GO:0048144,GO:0042221,GO:0005488,GO:0040011,GO:0009967,GO:0009966,GO:0019838,GO:0010648,GO:0008152,GO:0051239,GO:0048522,GO:0019222,GO:0048585,GO:2000026,GO:0023056,GO:0010647,GO:0023057,GO:0010646,GO:0048513,GO:0097190,GO:0009887,GO:0030154,GO:0007275,GO:0009968,GO:0044767,GO:0023051,GO:0006928,GO:0050793,GO:0048731,GO:0009987,GO:0032502,GO:0009719,GO:0048869,GO:0009888,GO:0008284,GO:0048856,GO:0050789,GO:0071704,GO:2001233,GO:0071495,GO:0007167,GO:0048729,GO:0009653,GO:0065007,GO:0051094,GO:0005737,GO:0042488,GO:0044699,GO:0051716,GO:0022603,GO:0044763,GO:0042634,GO:0051799,GO:0060255,GO:0044707,GO:0042481,GO:0051093,GO:0032501,GO:0031069,GO:0005035,GO:0048406,GO:0042482,GO:0048730,GO:0044344,GO:0071774,GO:0043121,GO:0050794,GO:0006935,GO:0042330,GO:0045202,GO:0043589,GO:0016048,GO:0007169,GO:0051241,GO:0008544,GO:0071363,GO:2001235,GO:0070848,GO:0005515,GO:0040037,GO:0003674,GO:0042303,GO:0042633,GO:2000027,GO:0045683,GO:0042487,GO:0010468,GO:0051797,GO:0048468,GO:0007154,GO:0043588,GO:0008543,GO:0007165,GO:0044456,GO:0009605,GO:0023052,GO:0044700,GO:0016043,GO:0040036,GO:0090288,GO:0007417,GO:0071840,GO:0009266,GO:0005575,GO:0090287,GO:0031625,GO:0007166,GO:0001942,GO:0022404,GO:0022405,GO:0044389,GO:0043226,GO:0044424,GO:0010467,GO:0042476,GO:0009628,GO:0005622,GO:0000904,GO:0043197,GO:0044309,GO:0061564,GO:0043170,GO:0045682,GO:0007399,GO:0044327,GO:0097481,GO:0021675,GO:0032989,GO:0042475,GO:0016020,GO:0007409,GO:0043229,GO:0000902,GO:0031175,GO:0004872,GO:0030425,GO:0009582,GO:0038023,GO:0009581,GO:0097458,GO:0043005,GO:0014069,GO:0005886,GO:0044463,GO:0048666,GO:0030030,GO:0022008,GO:0019899,GO:0005623,GO:0048667,GO:0004871,GO:0060089,GO:0048812,GO:0071944,GO:0044464,GO:0030182,GO:0007411,GO:0097485,GO:0048699,GO:0032990,GO:0004888,GO:0048858,GO:0042995,GO:0044422,GO:0051606,GO:0043228,GO:0043232,GO:0044446,GO:0005856,GO:0044430</Data></Cell>
    <Cell><Data ss:Type="String">response to organic substance,cellular response to chemical stimulus,apoptotic process,cellular response to organic substance,programmed cell death,negative regulation of biological process,regulation of apoptotic process,regulation of programmed cell death,cell death,death,positive regulation of response to stimulus,response to stimulus,regulation of cell death,regulation of response to stimulus,negative regulation of cellular process,biological_process,regulation of cell proliferation,positive regulation of biological process,cell proliferation,regulation of fibroblast proliferation,positive regulation of fibroblast proliferation,fibroblast proliferation,response to chemical stimulus,binding,locomotion,positive regulation of signal transduction,regulation of signal transduction,growth factor binding,negative regulation of cell communication,metabolic process,regulation of multicellular organismal process,positive regulation of cellular process,regulation of metabolic process,negative regulation of response to stimulus,regulation of multicellular organismal development,positive regulation of signaling,positive regulation of cell communication,negative regulation of signaling,regulation of cell communication,organ development,apoptotic signaling pathway,organ morphogenesis,cell differentiation,multicellular organismal development,negative regulation of signal transduction,single-organism developmental process,regulation of signaling,cellular component movement,regulation of developmental process,system development,cellular process,developmental process,response to endogenous stimulus,cellular developmental process,tissue development,positive regulation of cell proliferation,anatomical structure development,regulation of biological process,organic substance metabolic process,regulation of apoptotic signaling pathway,cellular response to endogenous stimulus,enzyme linked receptor protein signaling pathway,tissue morphogenesis,anatomical structure morphogenesis,biological regulation,positive regulation of developmental process,cytoplasm,positive regulation of odontogenesis of dentin-containing tooth,single-organism process,cellular response to stimulus,regulation of anatomical structure morphogenesis,single-organism cellular process,regulation of hair cycle,negative regulation of hair follicle development,regulation of macromolecule metabolic process,single-multicellular organism process,regulation of odontogenesis,negative regulation of developmental process,multicellular organismal process,hair follicle morphogenesis,death receptor activity,nerve growth factor binding,positive regulation of odontogenesis,epidermis morphogenesis,cellular response to fibroblast growth factor stimulus,response to fibroblast growth factor stimulus,neurotrophin binding,regulation of cellular process,chemotaxis,taxis,synapse,skin morphogenesis,detection of temperature stimulus,transmembrane receptor protein tyrosine kinase signaling pathway,negative regulation of multicellular organismal process,epidermis development,cellular response to growth factor stimulus,positive regulation of apoptotic signaling pathway,response to growth factor stimulus,protein binding,negative regulation of fibroblast growth factor receptor signaling pathway,molecular_function,molting cycle,hair cycle,regulation of organ morphogenesis,negative regulation of epidermis development,regulation of odontogenesis of dentin-containing tooth,regulation of gene expression,regulation of hair follicle development,cell development,cell communication,skin development,fibroblast growth factor receptor signaling pathway,signal transduction,synapse part,response to external stimulus,signaling,single organism signaling,cellular component organization,regulation of fibroblast growth factor receptor signaling pathway,negative regulation of cellular response to growth factor stimulus,central nervous system development,cellular component organization or biogenesis,response to temperature stimulus,cellular_component,regulation of cellular response to growth factor stimulus,ubiquitin protein ligase binding,cell surface receptor signaling pathway,hair follicle development,molting cycle process,hair cycle process,small conjugating protein ligase binding,organelle,intracellular part,gene expression,odontogenesis,response to abiotic stimulus,intracellular,cell morphogenesis involved in differentiation,dendritic spine,neuron spine,axon development,macromolecule metabolic process,regulation of epidermis development,nervous system development,dendritic spine head,neuronal postsynaptic density,nerve development,cellular component morphogenesis,odontogenesis of dentin-containing tooth,membrane,axonogenesis,intracellular organelle,cell morphogenesis,neuron projection development,receptor activity,dendrite,detection of abiotic stimulus,signaling receptor activity,detection of external stimulus,neuron part,neuron projection,postsynaptic density,plasma membrane,cell projection part,neuron development,cell projection organization,neurogenesis,enzyme binding,cell,cell morphogenesis involved in neuron differentiation,signal transducer activity,molecular transducer activity,neuron projection morphogenesis,cell periphery,cell part,neuron differentiation,axon guidance,neuron projection guidance,generation of neurons,cell part morphogenesis,transmembrane signaling receptor activity,cell projection morphogenesis,cell projection,organelle part,detection of stimulus,non-membrane-bounded organelle,intracellular non-membrane-bounded organelle,intracellular organelle part,cytoskeleton,cytoskeletal part</Data></Cell>
    <Cell><Data ss:Type="String">bta04015,bta04151,bta04060,bta05202,bta04014,bta04722</Data></Cell>
    <Cell><Data ss:Type="String">PI3K-Akt signaling pathway, Rap1 signaling pathway,Cytokine-cytokine receptor interaction,Transcriptional misregulation in cancer,Ras signaling pathway,Neurotrophin signaling pathway</Data></Cell>
   </Row>
   <Row ss:AutoFitHeight="0">
    <Cell><Data ss:Type="String">NR0B2</Data></Cell>
    <Cell><Data ss:Type="String">ENSBTAG00000014848</Data></Cell>
    <Cell><Data ss:Type="String">nuclear receptor subfamily 0, group B, member 2 [Source:HGNC Symbol;Acc:HGNC:7961]</Data></Cell>
    <Cell><Data ss:Type="String">GO:0048519,GO:0010033,GO:0070887,GO:0044092,GO:0048518,GO:0050896,GO:0042221,GO:0009892,GO:0014070,GO:0071310,GO:0042802,GO:0010605,GO:0008152,GO:0005737,GO:0009893,GO:0065009,GO:0071407,GO:0071383,GO:0010628,GO:0010629,GO:0010604,GO:0071396,GO:0005488,GO:0034654,GO:0043433,GO:1901362,GO:0003707,GO:0007219,GO:0043401,GO:0097159,GO:0018130,GO:0019438,GO:0019222,GO:0044271,GO:0033993,GO:1901576,GO:0044249,GO:0051716,GO:0048545,GO:0009058,GO:1901363,GO:0009755,GO:0001071,GO:0003700,GO:0009719,GO:0031326,GO:0008150,GO:0060255,GO:0003677,GO:0005515,GO:0032870,GO:0051252,GO:0006355,GO:0009889,GO:2001141,GO:0006351,GO:0080090,GO:0010468,GO:0032774,GO:0071495,GO:0003714,GO:0044237,GO:0044238,GO:2000112,GO:0042803,GO:0071704,GO:0044699,GO:0031323,GO:0009725,GO:0010556,GO:0043227,GO:0034645,GO:0000989,GO:0000988,GO:0051090,GO:0044763,GO:0050789,GO:0044424,GO:0019219,GO:0065007,GO:0005575,GO:0051171,GO:0009059,GO:0046983,GO:0003676,GO:0007166,GO:0016070,GO:1901360,GO:0010467,GO:0043231,GO:0007154,GO:0006807,GO:0007165,GO:0023052,GO:0044700,GO:0005622,GO:0009987,GO:0043226,GO:0034641,GO:0046483,GO:0006139,GO:0006725,GO:0044260,GO:0050794,GO:0090304,GO:0003712,GO:0043170,GO:0043229,GO:0019904,GO:0003674,GO:0005634,GO:0005623,GO:0044464,GO:0004871,GO:0060089,GO:0004872,GO:0038023</Data></Cell>
    <Cell><Data ss:Type="String">negative regulation of biological process,response to organic substance,cellular response to chemical stimulus,negative regulation of molecular function,positive regulation of biological process,response to stimulus,response to chemical stimulus,negative regulation of metabolic process,response to organic cyclic compound,cellular response to organic substance,identical protein binding,negative regulation of macromolecule metabolic process,metabolic process,cytoplasm,positive regulation of metabolic process,regulation of molecular function,cellular response to organic cyclic compound,cellular response to steroid hormone stimulus,positive regulation of gene expression,negative regulation of gene expression,positive regulation of macromolecule metabolic process,cellular response to lipid,binding,nucleobase-containing compound biosynthetic process,negative regulation of sequence-specific DNA binding transcription factor activity,organic cyclic compound biosynthetic process,steroid hormone receptor activity,Notch signaling pathway,steroid hormone mediated signaling pathway,organic cyclic compound binding,heterocycle biosynthetic process,aromatic compound biosynthetic process,regulation of metabolic process,cellular nitrogen compound biosynthetic process,response to lipid,organic substance biosynthetic process,cellular biosynthetic process,cellular response to stimulus,response to steroid hormone stimulus,biosynthetic process,heterocyclic compound binding,hormone-mediated signaling pathway,nucleic acid binding transcription factor activity,sequence-specific DNA binding transcription factor activity,response to endogenous stimulus,regulation of cellular biosynthetic process,biological_process,regulation of macromolecule metabolic process,DNA binding,protein binding,cellular response to hormone stimulus,regulation of RNA metabolic process,regulation of transcription, DNA-dependent,regulation of biosynthetic process,regulation of RNA biosynthetic process,transcription, DNA-dependent,regulation of primary metabolic process,regulation of gene expression,RNA biosynthetic process,cellular response to endogenous stimulus,transcription corepressor activity,cellular metabolic process,primary metabolic process,regulation of cellular macromolecule biosynthetic process,protein homodimerization activity,organic substance metabolic process,single-organism process,regulation of cellular metabolic process,response to hormone stimulus,regulation of macromolecule biosynthetic process,membrane-bounded organelle,cellular macromolecule biosynthetic process,transcription factor binding transcription factor activity,protein binding transcription factor activity,regulation of sequence-specific DNA binding transcription factor activity,single-organism cellular process,regulation of biological process,intracellular part,regulation of nucleobase-containing compound metabolic process,biological regulation,cellular_component,regulation of nitrogen compound metabolic process,macromolecule biosynthetic process,protein dimerization activity,nucleic acid binding,cell surface receptor signaling pathway,RNA metabolic process,organic cyclic compound metabolic process,gene expression,intracellular membrane-bounded organelle,cell communication,nitrogen compound metabolic process,signal transduction,signaling,single organism signaling,intracellular,cellular process,organelle,cellular nitrogen compound metabolic process,heterocycle metabolic process,nucleobase-containing compound metabolic process,cellular aromatic compound metabolic process,cellular macromolecule metabolic process,regulation of cellular process,nucleic acid metabolic process,transcription cofactor activity,macromolecule metabolic process,intracellular organelle,protein domain specific binding,molecular_function,nucleus,cell,cell part,signal transducer activity,molecular transducer activity,receptor activity,signaling receptor activity</Data></Cell>
    <Cell><Data ss:Type="String">bta04976</Data></Cell>
    <Cell><Data ss:Type="String">Bile secretion</Data></Cell>
   </Row>
   <Row ss:AutoFitHeight="0">
    <Cell><Data ss:Type="String">PKIA</Data></Cell>
    <Cell><Data ss:Type="String">ENSBTAG00000008150</Data></Cell>
    <Cell><Data ss:Type="String">Bos taurus protein kinase (cAMP-dependent, catalytic) inhibitor alpha (PKIA), mRNA. [Source:RefSeq mRNA;Acc:NM_001037620]</Data></Cell>
    <Cell><Data ss:Type="String">GO:0048519,GO:0048523,GO:0044092,GO:0001933,GO:0051051,GO:0042326,GO:0031400,GO:0006810,GO:0071702,GO:0010563,GO:0045936,GO:0044765,GO:0051234,GO:0051049,GO:0032879,GO:0004860,GO:0034504,GO:0009892,GO:0051248,GO:0019210,GO:0032269,GO:1900180,GO:0006469,GO:0006366,GO:0019887,GO:0000086,GO:0046822,GO:0010605,GO:0033673,GO:0043086,GO:0051179,GO:0008152,GO:0005737,GO:0051348,GO:0019207,GO:0060341,GO:0051224,GO:0030291,GO:0032880,GO:0006357,GO:0042306,GO:0010389,GO:0051726,GO:0004857,GO:0065009,GO:0006606,GO:0044744,GO:0051223,GO:0051170,GO:0031324,GO:0033365,GO:0001932,GO:0070201,GO:0017038,GO:0071900,GO:0010629,GO:0071901,GO:2000480,GO:0042308,GO:0032386,GO:1901990,GO:0004862,GO:0005488,GO:0042325,GO:0034654,GO:0006605,GO:0046823,GO:1901362,GO:0034236,GO:0031399,GO:0019899,GO:0033157,GO:0018130,GO:0019438,GO:0051246,GO:0006913,GO:2000479,GO:0016310,GO:0019222,GO:0051169,GO:0051641,GO:0090317,GO:0044271,GO:0007346,GO:1901576,GO:0032268,GO:0044249,GO:0045859,GO:0050790,GO:0009058,GO:0019900,GO:0030234,GO:0032387,GO:0051649,GO:1901987,GO:0044772,GO:0043549,GO:0000122,GO:0031326,GO:0051338,GO:0008150,GO:0033036,GO:0060255,GO:0006468,GO:0034613,GO:0070727,GO:0005515,GO:0031327,GO:0051018,GO:0051252,GO:0015031,GO:0006355,GO:0009889,GO:2001141,GO:0009890,GO:0006351,GO:0080090,GO:0016482,GO:0010468,GO:0032774,GO:0006886,GO:0045892,GO:0044237,GO:0044770,GO:0007049,GO:0044238,GO:0046907,GO:2000112,GO:0010564,GO:0045184,GO:0051253,GO:0071704,GO:0044699,GO:0031323,GO:0010556,GO:0008104,GO:0006796,GO:2000113,GO:0043227,GO:0034645,GO:0019901,GO:0006793,GO:0045934,GO:0044763,GO:0006464,GO:0036211,GO:0051172,GO:0050789,GO:0010558,GO:0044424,GO:0019219,GO:0065007,GO:0005575,GO:0051171,GO:0009059,GO:0000278,GO:0043412,GO:0019220,GO:0051174,GO:0022402,GO:0016070,GO:1901360,GO:0010467,GO:0043231,GO:0006807,GO:0019538,GO:0005622,GO:0009987,GO:0043226,GO:0034641,GO:0046483,GO:0006139,GO:0006725,GO:0044260,GO:0050794,GO:0090304,GO:0044267,GO:0043170,GO:0043229,GO:0003674,GO:0005634,GO:0005623,GO:0044464</Data></Cell>
    <Cell><Data ss:Type="String">negative regulation of biological process,negative regulation of cellular process,negative regulation of molecular function,negative regulation of protein phosphorylation,negative regulation of transport,negative regulation of phosphorylation,negative regulation of protein modification process,transport,organic substance transport,negative regulation of phosphorus metabolic process,negative regulation of phosphate metabolic process,single-organism transport,establishment of localization,regulation of transport,regulation of localization,protein kinase inhibitor activity,protein localization to nucleus,negative regulation of metabolic process,negative regulation of protein metabolic process,kinase inhibitor activity,negative regulation of cellular protein metabolic process,regulation of protein localization to nucleus,negative regulation of protein kinase activity,transcription from RNA polymerase II promoter,protein kinase regulator activity,G2/M transition of mitotic cell cycle,regulation of nucleocytoplasmic transport,negative regulation of macromolecule metabolic process,negative regulation of kinase activity,negative regulation of catalytic activity,localization,metabolic process,cytoplasm,negative regulation of transferase activity,kinase regulator activity,regulation of cellular localization,negative regulation of protein transport,protein serine/threonine kinase inhibitor activity,regulation of protein localization,regulation of transcription from RNA polymerase II promoter,regulation of protein import into nucleus,regulation of G2/M transition of mitotic cell cycle,regulation of cell cycle,enzyme inhibitor activity,regulation of molecular function,protein import into nucleus,protein targeting to nucleus,regulation of protein transport,nuclear import,negative regulation of cellular metabolic process,protein localization to organelle,regulation of protein phosphorylation,regulation of establishment of protein localization,protein import,regulation of protein serine/threonine kinase activity,negative regulation of gene expression,negative regulation of protein serine/threonine kinase activity,negative regulation of cAMP-dependent protein kinase activity,negative regulation of protein import into nucleus,regulation of intracellular transport,regulation of mitotic cell cycle phase transition,cAMP-dependent protein kinase inhibitor activity,binding,regulation of phosphorylation,nucleobase-containing compound biosynthetic process,protein targeting,negative regulation of nucleocytoplasmic transport,organic cyclic compound biosynthetic process,protein kinase A catalytic subunit binding,regulation of protein modification process,enzyme binding,regulation of intracellular protein transport,heterocycle biosynthetic process,aromatic compound biosynthetic process,regulation of protein metabolic process,nucleocytoplasmic transport,regulation of cAMP-dependent protein kinase activity,phosphorylation,regulation of metabolic process,nuclear transport,cellular localization,negative regulation of intracellular protein transport,cellular nitrogen compound biosynthetic process,regulation of mitotic cell cycle,organic substance biosynthetic process,regulation of cellular protein metabolic process,cellular biosynthetic process,regulation of protein kinase activity,regulation of catalytic activity,biosynthetic process,kinase binding,enzyme regulator activity,negative regulation of intracellular transport,establishment of localization in cell,regulation of cell cycle phase transition,mitotic cell cycle phase transition,regulation of kinase activity,negative regulation of transcription from RNA polymerase II promoter,regulation of cellular biosynthetic process,regulation of transferase activity,biological_process,macromolecule localization,regulation of macromolecule metabolic process,protein phosphorylation,cellular protein localization,cellular macromolecule localization,protein binding,negative regulation of cellular biosynthetic process,protein kinase A binding,regulation of RNA metabolic process,protein transport,regulation of transcription, DNA-dependent,regulation of biosynthetic process,regulation of RNA biosynthetic process,negative regulation of biosynthetic process,transcription, DNA-dependent,regulation of primary metabolic process,cytoplasmic transport,regulation of gene expression,RNA biosynthetic process,intracellular protein transport,negative regulation of transcription, DNA-dependent,cellular metabolic process,cell cycle phase transition,cell cycle,primary metabolic process,intracellular transport,regulation of cellular macromolecule biosynthetic process,regulation of cell cycle process,establishment of protein localization,negative regulation of RNA metabolic process,organic substance metabolic process,single-organism process,regulation of cellular metabolic process,regulation of macromolecule biosynthetic process,protein localization,phosphate-containing compound metabolic process,negative regulation of cellular macromolecule biosynthetic process,membrane-bounded organelle,cellular macromolecule biosynthetic process,protein kinase binding,phosphorus metabolic process,negative regulation of nucleobase-containing compound metabolic process,single-organism cellular process,cellular protein modification process,protein modification process,negative regulation of nitrogen compound metabolic process,regulation of biological process,negative regulation of macromolecule biosynthetic process,intracellular part,regulation of nucleobase-containing compound metabolic process,biological regulation,cellular_component,regulation of nitrogen compound metabolic process,macromolecule biosynthetic process,mitotic cell cycle,macromolecule modification,regulation of phosphate metabolic process,regulation of phosphorus metabolic process,cell cycle process,RNA metabolic process,organic cyclic compound metabolic process,gene expression,intracellular membrane-bounded organelle,nitrogen compound metabolic process,protein metabolic process,intracellular,cellular process,organelle,cellular nitrogen compound metabolic process,heterocycle metabolic process,nucleobase-containing compound metabolic process,cellular aromatic compound metabolic process,cellular macromolecule metabolic process,regulation of cellular process,nucleic acid metabolic process,cellular protein metabolic process,macromolecule metabolic process,intracellular organelle,molecular_function,nucleus,cell,cell part</Data></Cell>
    <Cell><Data ss:Type="String">bta05034</Data></Cell>
    <Cell><Data ss:Type="String">Alcoholism</Data></Cell>
   </Row>
   <Row ss:AutoFitHeight="0">
    <Cell><Data ss:Type="String">PKLR</Data></Cell>
    <Cell><Data ss:Type="String">ENSBTAG00000017056</Data></Cell>
    <Cell><Data ss:Type="String">Bos taurus pyruvate kinase, liver and RBC (PKLR), mRNA. [Source:RefSeq mRNA;Acc:NM_001076176]</Data></Cell>
    <Cell><Data ss:Type="String">GO:0009607,GO:0051707,GO:0051704,GO:0050896,GO:0008150,GO:0005488,GO:0008152,GO:0009056,GO:1901575,GO:0003824,GO:0016772,GO:0016740,GO:0009987,GO:0043167,GO:0005576,GO:0071704,GO:0044237,GO:0006006,GO:0044724,GO:0016052,GO:0043169,GO:0046872,GO:0004743,GO:0016310,GO:0019318,GO:0044238,GO:0044723,GO:0016301,GO:0005996,GO:0044421,GO:0006091,GO:0006793,GO:0030955,GO:0006796,GO:0006007,GO:0019320,GO:0031420,GO:0016773,GO:0005975,GO:0046365,GO:0003674,GO:0006096,GO:0070062,GO:0043230,GO:0065010,GO:0031988,GO:0043227,GO:0031982,GO:0005575,GO:0043226,GO:0000287</Data></Cell>
    <Cell><Data ss:Type="String">response to biotic stimulus,response to other organism,multi-organism process,response to stimulus,biological_process,binding,metabolic process,catabolic process,organic substance catabolic process,catalytic activity,transferase activity, transferring phosphorus-containing groups,transferase activity,cellular process,ion binding,extracellular region,organic substance metabolic process,cellular metabolic process,glucose metabolic process,single-organism carbohydrate catabolic process,carbohydrate catabolic process,cation binding,metal ion binding,pyruvate kinase activity,phosphorylation,hexose metabolic process,primary metabolic process,single-organism carbohydrate metabolic process,kinase activity,monosaccharide metabolic process,extracellular region part,generation of precursor metabolites and energy,phosphorus metabolic process,potassium ion binding,phosphate-containing compound metabolic process,glucose catabolic process,hexose catabolic process,alkali metal ion binding,phosphotransferase activity, alcohol group as acceptor,carbohydrate metabolic process,monosaccharide catabolic process,molecular_function,glycolysis,extracellular vesicular exosome,extracellular organelle,extracellular membrane-bounded organelle,membrane-bounded vesicle,membrane-bounded organelle,vesicle,cellular_component,organelle,magnesium ion binding</Data></Cell>
    <Cell><Data ss:Type="String">bta04950,bta01230,bta04910,bta00230,bta01200,bta04930,bta00010,bta00620,bta01100,bta04932</Data></Cell>
    <Cell><Data ss:Type="String">Insulin signaling pathway, Maturity onset diabetes of the young,Biosynthesis of amino acids,Purine metabolism,Carbon metabolism,Type II diabetes mellitus,Glycolysis / Gluconeogenesis,Pyruvate metabolism,Metabolic pathways,Non-alcoholic fatty liver disease (NAFLD)</Data></Cell>
   </Row>
   <Row ss:AutoFitHeight="0">
    <Cell><Data ss:Type="String">PPP2R2B</Data></Cell>
    <Cell><Data ss:Type="String">ENSBTAG00000001862</Data></Cell>
    <Cell><Data ss:Type="String">Serine/threonine-protein phosphatase 2A 55 kDa regulatory subunit B beta isoform  [Source:UniProtKB/Swiss-Prot;Acc:Q5E9Q7]</Data></Cell>
    <Cell><Data ss:Type="String">GO:0050896,GO:0065009,GO:0008150,GO:0005488,GO:0050790,GO:0008152,GO:0019222,GO:0009987,GO:0050789,GO:0065007,GO:0005737,GO:0044699,GO:0051716,GO:0044763,GO:0050794,GO:0005515,GO:0003674,GO:0008601,GO:0007154,GO:0030234,GO:0000159,GO:0007165,GO:0023052,GO:0044700,GO:0005575,GO:0043226,GO:0044424,GO:0019888,GO:0005622,GO:0008287,GO:0019208,GO:0016020,GO:0043229,GO:0005623,GO:0044464,GO:0043234,GO:0043228,GO:0043232,GO:0032991,GO:0005856</Data></Cell>
    <Cell><Data ss:Type="String">response to stimulus,regulation of molecular function,biological_process,binding,regulation of catalytic activity,metabolic process,regulation of metabolic process,cellular process,regulation of biological process,biological regulation,cytoplasm,single-organism process,cellular response to stimulus,single-organism cellular process,regulation of cellular process,protein binding,molecular_function,protein phosphatase type 2A regulator activity,cell communication,enzyme regulator activity,protein phosphatase type 2A complex,signal transduction,signaling,single organism signaling,cellular_component,organelle,intracellular part,protein phosphatase regulator activity,intracellular,protein serine/threonine phosphatase complex,phosphatase regulator activity,membrane,intracellular organelle,cell,cell part,protein complex,non-membrane-bounded organelle,intracellular non-membrane-bounded organelle,macromolecular complex,cytoskeleton</Data></Cell>
    <Cell><Data ss:Type="String">bta05160,bta04152,bta05142,bta04151,bta04530,bta04728,bta04261,bta04390,bta03015</Data></Cell>
    <Cell><Data ss:Type="String">AMPK signaling pathway, PI3K-Akt signaling pathway, Hepatitis C,Chagas disease (American trypanosomiasis),Tight junction,Dopaminergic synapse,Adrenergic signaling in cardiomyocytes,Hippo signaling pathway,mRNA surveillance pathway</Data></Cell>
   </Row>
   <Row ss:AutoFitHeight="0">
    <Cell><Data ss:Type="String">S1PR1</Data></Cell>
    <Cell><Data ss:Type="String">ENSBTAG00000005990</Data></Cell>
    <Cell><Data ss:Type="String">Bos taurus sphingosine-1-phosphate receptor 1 (S1PR1), mRNA. [Source:RefSeq mRNA;Acc:NM_001013585]</Data></Cell>
    <Cell><Data ss:Type="String">GO:0002376,GO:0050896,GO:0016477,GO:0008150,GO:0042127,GO:0048518,GO:0008283,GO:0001944,GO:0048870,GO:0051674,GO:0072358,GO:0072359,GO:0042221,GO:0005488,GO:0005102,GO:0040011,GO:0051239,GO:0048522,GO:0003007,GO:0001568,GO:0060537,GO:0007507,GO:2000026,GO:0001525,GO:0048514,GO:0048513,GO:0009887,GO:0061383,GO:0007275,GO:0014706,GO:0044767,GO:0006928,GO:0072676,GO:0022610,GO:0050793,GO:0061384,GO:0071695,GO:0048731,GO:0040007,GO:0009987,GO:0032502,GO:0007155,GO:0009888,GO:0008284,GO:0003376,GO:0030278,GO:0061061,GO:0007517,GO:0048771,GO:0048856,GO:0090520,GO:0030155,GO:0003245,GO:0050789,GO:0048729,GO:0009653,GO:0065007,GO:0065008,GO:0055017,GO:0009986,GO:0048738,GO:0003241,GO:0060419,GO:0048589,GO:0005737,GO:0044699,GO:0048646,GO:0051716,GO:0055008,GO:0001664,GO:0030282,GO:0044763,GO:0001503,GO:0060415,GO:0044707,GO:0030500,GO:0050900,GO:0046849,GO:0032501,GO:0046850,GO:0048644,GO:0070167,GO:0031532,GO:0007193,GO:0009897,GO:0031214,GO:0050794,GO:0038036,GO:0001955,GO:0042592,GO:0006935,GO:0042330,GO:0034103,GO:0045125,GO:0035265,GO:0032844,GO:0005515,GO:0003674,GO:0051179,GO:0021700,GO:0060560,GO:0007154,GO:0048871,GO:0001894,GO:0007165,GO:0043227,GO:0009605,GO:0060249,GO:0045124,GO:0023052,GO:0044700,GO:0016043,GO:0007417,GO:0072678,GO:0071840,GO:0005575,GO:0044444,GO:0007166,GO:0007188,GO:0007187,GO:0043226,GO:0030036,GO:0044424,GO:0044459,GO:0005622,GO:0045453,GO:0030029,GO:0044085,GO:0030032,GO:0044425,GO:0043231,GO:0007399,GO:0022607,GO:0016020,GO:0031226,GO:0043229,GO:0045121,GO:0004872,GO:0038023,GO:0007420,GO:0005886,GO:0030030,GO:0007010,GO:0031224,GO:0006996,GO:0005768,GO:0005623,GO:0004871,GO:0060089,GO:0016021,GO:0071944,GO:0044464,GO:0004888,GO:0030031,GO:0007186,GO:0004930</Data></Cell>
    <Cell><Data ss:Type="String">immune system process,response to stimulus,cell migration,biological_process,regulation of cell proliferation,positive regulation of biological process,cell proliferation,vasculature development,cell motility,localization of cell,cardiovascular system development,circulatory system development,response to chemical stimulus,binding,receptor binding,locomotion,regulation of multicellular organismal process,positive regulation of cellular process,heart morphogenesis,blood vessel development,muscle tissue development,heart development,regulation of multicellular organismal development,angiogenesis,blood vessel morphogenesis,organ development,organ morphogenesis,trabecula morphogenesis,multicellular organismal development,striated muscle tissue development,single-organism developmental process,cellular component movement,lymphocyte migration,biological adhesion,regulation of developmental process,heart trabecula morphogenesis,anatomical structure maturation,system development,growth,cellular process,developmental process,cell adhesion,tissue development,positive regulation of cell proliferation,sphingosine-1-phosphate signaling pathway,regulation of ossification,muscle structure development,muscle organ development,tissue remodeling,anatomical structure development,sphingolipid mediated signaling pathway,regulation of cell adhesion,cardiac muscle tissue growth involved in heart morphogenesis,regulation of biological process,tissue morphogenesis,anatomical structure morphogenesis,biological regulation,regulation of biological quality,cardiac muscle tissue growth,cell surface,cardiac muscle tissue development,growth involved in heart morphogenesis,heart growth,developmental growth,cytoplasm,single-organism process,anatomical structure formation involved in morphogenesis,cellular response to stimulus,cardiac muscle tissue morphogenesis,G-protein coupled receptor binding,bone mineralization,single-organism cellular process,ossification,muscle tissue morphogenesis,single-multicellular organism process,regulation of bone mineralization,leukocyte migration,bone remodeling,multicellular organismal process,regulation of bone remodeling,muscle organ morphogenesis,regulation of biomineral tissue development,actin cytoskeleton reorganization,adenylate cyclase-inhibiting G-protein coupled receptor signaling pathway,external side of plasma membrane,biomineral tissue development,regulation of cellular process,sphingosine-1-phosphate receptor activity,blood vessel maturation,homeostatic process,chemotaxis,taxis,regulation of tissue remodeling,bioactive lipid receptor activity,organ growth,regulation of homeostatic process,protein binding,molecular_function,localization,developmental maturation,developmental growth involved in morphogenesis,cell communication,multicellular organismal homeostasis,tissue homeostasis,signal transduction,membrane-bounded organelle,response to external stimulus,anatomical structure homeostasis,regulation of bone resorption,signaling,single organism signaling,cellular component organization,central nervous system development,T cell migration,cellular component organization or biogenesis,cellular_component,cytoplasmic part,cell surface receptor signaling pathway,adenylate cyclase-modulating G-protein coupled receptor signaling pathway,G-protein coupled receptor signaling pathway, coupled to cyclic nucleotide second messenger,organelle,actin cytoskeleton organization,intracellular part,plasma membrane part,intracellular,bone resorption,actin filament-based process,cellular component biogenesis,lamellipodium assembly,membrane part,intracellular membrane-bounded organelle,nervous system development,cellular component assembly,membrane,intrinsic to plasma membrane,intracellular organelle,membrane raft,receptor activity,signaling receptor activity,brain development,plasma membrane,cell projection organization,cytoskeleton organization,intrinsic to membrane,organelle organization,endosome,cell,signal transducer activity,molecular transducer activity,integral to membrane,cell periphery,cell part,transmembrane signaling receptor activity,cell projection assembly,G-protein coupled receptor signaling pathway,G-protein coupled receptor activity</Data></Cell>
    <Cell><Data ss:Type="String">bta04068,bta04080</Data></Cell>
    <Cell><Data ss:Type="String">FoxO signaling pathway,Neuroactive ligand-receptor interaction</Data></Cell>
   </Row>
   <Row ss:AutoFitHeight="0">
    <Cell><Data ss:Type="String">SLC22A7</Data></Cell>
    <Cell><Data ss:Type="String">ENSBTAG00000006350</Data></Cell>
    <Cell><Data ss:Type="String">solute carrier family 22 (organic anion transporter), member 7 [Source:HGNC Symbol;Acc:HGNC:10971]</Data></Cell>
    <Cell><Data ss:Type="String">GO:0006810,GO:0044765,GO:0051234,GO:0051179,GO:0055085,GO:0022892,GO:0005488,GO:0005215,GO:0022891,GO:0008150,GO:0005515,GO:0006811,GO:0034220,GO:0022857,GO:0044699,GO:0044763,GO:0005575,GO:0015075,GO:0009987,GO:0044425,GO:0003674,GO:0016020,GO:0031224,GO:0016021</Data></Cell>
    <Cell><Data ss:Type="String">transport,single-organism transport,establishment of localization,localization,transmembrane transport,substrate-specific transporter activity,binding,transporter activity,substrate-specific transmembrane transporter activity,biological_process,protein binding,ion transport,ion transmembrane transport,transmembrane transporter activity,single-organism process,single-organism cellular process,cellular_component,ion transmembrane transporter activity,cellular process,membrane part,molecular_function,membrane,intrinsic to membrane,integral to membrane</Data></Cell>
    <Cell><Data ss:Type="String">bta04976</Data></Cell>
    <Cell><Data ss:Type="String">Bile secretion</Data></Cell>
   </Row>
   <Row ss:AutoFitHeight="0">
    <Cell><Data ss:Type="String">TNRC18</Data></Cell>
    <Cell><Data ss:Type="String">ENSBTAG00000037400</Data></Cell>
    <Cell><Data ss:Type="String">trinucleotide repeat containing 18 [Source:HGNC Symbol;Acc:HGNC:11962]</Data></Cell>
    <Cell><Data ss:Type="String">GO:0005575,GO:0016020,GO:0044464,GO:0005623,GO:0070013,GO:0043233,GO:0031974,GO:0043226,GO:0005737,GO:0043229,GO:0044422,GO:0003682,GO:0031981,GO:0044446,GO:0044428,GO:0044424,GO:0044444,GO:0005654,GO:0012505,GO:0003674,GO:0043227,GO:0043231,GO:0005622,GO:0005634,GO:0005635,GO:0005488,GO:0031965,GO:0031090,GO:0005739,GO:0031967,GO:0031975</Data></Cell>
    <Cell><Data ss:Type="String">cellular_component,membrane,cell part,cell,intracellular organelle lumen,organelle lumen,membrane-enclosed lumen,organelle,cytoplasm,intracellular organelle,organelle part,chromatin binding,nuclear lumen,intracellular organelle part,nuclear part,intracellular part,cytoplasmic part,nucleoplasm,endomembrane system,molecular_function,membrane-bounded organelle,intracellular membrane-bounded organelle,intracellular,nucleus,nuclear envelope,binding,nuclear membrane,organelle membrane,mitochondrion,organelle envelope,envelope</Data></Cell>
    <Cell><Data ss:Type="String">bta04080</Data></Cell>
    <Cell><Data ss:Type="String">Neuroactive ligand-receptor interaction</Data></Cell>
   </Row>
   <Row ss:AutoFitHeight="0">
    <Cell><Data ss:Type="String">TNS1</Data></Cell>
    <Cell><Data ss:Type="String">ENSBTAG00000002485</Data></Cell>
    <Cell><Data ss:Type="String">Bos taurus tensin 1 (TNS1), mRNA. [Source:RefSeq mRNA;Acc:NM_174766]</Data></Cell>
    <Cell><Data ss:Type="String">GO:0016477,GO:0008150,GO:0048870,GO:0051674,GO:0005488,GO:0040011,GO:0006928,GO:0009987,GO:0044699,GO:0044763,GO:0030054,GO:0001667,GO:0005515,GO:0003674,GO:0051179,GO:0034330,GO:0007044,GO:0034329,GO:0016043,GO:0071840,GO:0005575,GO:0010761,GO:0005925,GO:0005924,GO:0030055,GO:0044085,GO:0005912,GO:0070161,GO:0022607</Data></Cell>
    <Cell><Data ss:Type="String">cell migration,biological_process,cell motility,localization of cell,binding,locomotion,cellular component movement,cellular process,single-organism process,single-organism cellular process,cell junction,ameboidal cell migration,protein binding,molecular_function,localization,cell junction organization,cell-substrate junction assembly,cell junction assembly,cellular component organization,cellular component organization or biogenesis,cellular_component,fibroblast migration,focal adhesion,cell-substrate adherens junction,cell-substrate junction,cellular component biogenesis,adherens junction,anchoring junction,cellular component assembly</Data></Cell>
    <Cell><Data ss:Type="String">&#45;-</Data></Cell>
    <Cell><Data ss:Type="String">&#45;-</Data></Cell>
   </Row>
   <Row ss:AutoFitHeight="0">
    <Cell><Data ss:Type="String">ZFHX3</Data></Cell>
    <Cell><Data ss:Type="String">ENSBTAG00000014636</Data></Cell>
    <Cell><Data ss:Type="String">zinc finger homeobox 3 [Source:HGNC Symbol;Acc:HGNC:777]</Data></Cell>
    <Cell><Data ss:Type="String">GO:0048519,GO:0048523,GO:0008150,GO:0048518,GO:0005488,GO:0008152,GO:0051239,GO:0048522,GO:0019222,GO:0060537,GO:2000026,GO:0048513,GO:0030154,GO:0007275,GO:0014706,GO:0044767,GO:0050793,GO:0048731,GO:0006807,GO:0009987,GO:0032502,GO:0048869,GO:0009888,GO:0061061,GO:0007517,GO:0048856,GO:0043167,GO:0050789,GO:0071704,GO:0044237,GO:0045445,GO:0065007,GO:0045663,GO:0034641,GO:0051146,GO:0045661,GO:0051149,GO:0042692,GO:0051094,GO:0043169,GO:0000975,GO:0001067,GO:0007519,GO:0046872,GO:0005737,GO:0045597,GO:0044699,GO:0060538,GO:0046914,GO:1901363,GO:0044238,GO:0045662,GO:0097159,GO:0044763,GO:0044271,GO:0031323,GO:1901360,GO:0060255,GO:0044707,GO:0051093,GO:0045595,GO:0016202,GO:0048641,GO:0048634,GO:1901861,GO:0032501,GO:0051153,GO:0046483,GO:1901362,GO:0080090,GO:0006366,GO:0018130,GO:0019438,GO:0050794,GO:0010605,GO:0003677,GO:0006725,GO:0009058,GO:0048742,GO:0034654,GO:0044249,GO:0051147,GO:0009892,GO:1901576,GO:0006357,GO:0045596,GO:0044212,GO:0003676,GO:0051148,GO:0060284,GO:0005515,GO:0003674,GO:0006139,GO:0051171,GO:0001071,GO:0003700,GO:0010468,GO:0048468,GO:0009889,GO:0031324,GO:0031326,GO:0005739,GO:0006351,GO:0019219,GO:0032774,GO:0043227,GO:0010629,GO:0051252,GO:0016043,GO:0006355,GO:0048741,GO:0010556,GO:2001141,GO:0071840,GO:0005575,GO:2000112,GO:0044444,GO:0005634,GO:0055002,GO:0003779,GO:0016070,GO:0043226,GO:0055001,GO:0044424,GO:0010467,GO:0048747,GO:0010558,GO:0005622,GO:2000113,GO:0043565,GO:0031327,GO:0051253,GO:0009890,GO:0045892,GO:0090304,GO:0043170,GO:0043231,GO:0008270,GO:0045934,GO:0000122,GO:0051172,GO:0009059,GO:0044260,GO:0034645,GO:0043229,GO:0005667,GO:0005654,GO:0008092,GO:0044428,GO:0007010,GO:0031974,GO:0006996,GO:0019899,GO:0005623,GO:0044464,GO:0070013,GO:0031981,GO:0043233,GO:0005730,GO:0044451,GO:0044422,GO:0043234,GO:0043228,GO:0043232,GO:0032991,GO:0044446</Data></Cell>
    <Cell><Data ss:Type="String">negative regulation of biological process,negative regulation of cellular process,biological_process,positive regulation of biological process,binding,metabolic process,regulation of multicellular organismal process,positive regulation of cellular process,regulation of metabolic process,muscle tissue development,regulation of multicellular organismal development,organ development,cell differentiation,multicellular organismal development,striated muscle tissue development,single-organism developmental process,regulation of developmental process,system development,nitrogen compound metabolic process,cellular process,developmental process,cellular developmental process,tissue development,muscle structure development,muscle organ development,anatomical structure development,ion binding,regulation of biological process,organic substance metabolic process,cellular metabolic process,myoblast differentiation,biological regulation,positive regulation of myoblast differentiation,cellular nitrogen compound metabolic process,striated muscle cell differentiation,regulation of myoblast differentiation,positive regulation of muscle cell differentiation,muscle cell differentiation,positive regulation of developmental process,cation binding,regulatory region DNA binding,regulatory region nucleic acid binding,skeletal muscle tissue development,metal ion binding,cytoplasm,positive regulation of cell differentiation,single-organism process,skeletal muscle organ development,transition metal ion binding,heterocyclic compound binding,primary metabolic process,negative regulation of myoblast differentiation,organic cyclic compound binding,single-organism cellular process,cellular nitrogen compound biosynthetic process,regulation of cellular metabolic process,organic cyclic compound metabolic process,regulation of macromolecule metabolic process,single-multicellular organism process,negative regulation of developmental process,regulation of cell differentiation,regulation of striated muscle tissue development,regulation of skeletal muscle tissue development,regulation of muscle organ development,regulation of muscle tissue development,multicellular organismal process,regulation of striated muscle cell differentiation,heterocycle metabolic process,organic cyclic compound biosynthetic process,regulation of primary metabolic process,transcription from RNA polymerase II promoter,heterocycle biosynthetic process,aromatic compound biosynthetic process,regulation of cellular process,negative regulation of macromolecule metabolic process,DNA binding,cellular aromatic compound metabolic process,biosynthetic process,regulation of skeletal muscle fiber development,nucleobase-containing compound biosynthetic process,cellular biosynthetic process,regulation of muscle cell differentiation,negative regulation of metabolic process,organic substance biosynthetic process,regulation of transcription from RNA polymerase II promoter,negative regulation of cell differentiation,transcription regulatory region DNA binding,nucleic acid binding,negative regulation of muscle cell differentiation,regulation of cell development,protein binding,molecular_function,nucleobase-containing compound metabolic process,regulation of nitrogen compound metabolic process,nucleic acid binding transcription factor activity,sequence-specific DNA binding transcription factor activity,regulation of gene expression,cell development,regulation of biosynthetic process,negative regulation of cellular metabolic process,regulation of cellular biosynthetic process,mitochondrion,transcription, DNA-dependent,regulation of nucleobase-containing compound metabolic process,RNA biosynthetic process,membrane-bounded organelle,negative regulation of gene expression,regulation of RNA metabolic process,cellular component organization,regulation of transcription, DNA-dependent,skeletal muscle fiber development,regulation of macromolecule biosynthetic process,regulation of RNA biosynthetic process,cellular component organization or biogenesis,cellular_component,regulation of cellular macromolecule biosynthetic process,cytoplasmic part,nucleus,striated muscle cell development,actin binding,RNA metabolic process,organelle,muscle cell development,intracellular part,gene expression,muscle fiber development,negative regulation of macromolecule biosynthetic process,intracellular,negative regulation of cellular macromolecule biosynthetic process,sequence-specific DNA binding,negative regulation of cellular biosynthetic process,negative regulation of RNA metabolic process,negative regulation of biosynthetic process,negative regulation of transcription, DNA-dependent,nucleic acid metabolic process,macromolecule metabolic process,intracellular membrane-bounded organelle,zinc ion binding,negative regulation of nucleobase-containing compound metabolic process,negative regulation of transcription from RNA polymerase II promoter,negative regulation of nitrogen compound metabolic process,macromolecule biosynthetic process,cellular macromolecule metabolic process,cellular macromolecule biosynthetic process,intracellular organelle,transcription factor complex,nucleoplasm,cytoskeletal protein binding,nuclear part,cytoskeleton organization,membrane-enclosed lumen,organelle organization,enzyme binding,cell,cell part,intracellular organelle lumen,nuclear lumen,organelle lumen,nucleolus,nucleoplasm part,organelle part,protein complex,non-membrane-bounded organelle,intracellular non-membrane-bounded organelle,macromolecular complex,intracellular organelle part</Data></Cell>
    <Cell><Data ss:Type="String">bta04550</Data></Cell>
    <Cell><Data ss:Type="String">Signaling pathways regulating pluripotency of stem cells</Data></Cell>
   </Row>
   <Row ss:AutoFitHeight="0">
    <Cell><Data ss:Type="String">ZNF608</Data></Cell>
    <Cell><Data ss:Type="String">ENSBTAG00000016137</Data></Cell>
    <Cell><Data ss:Type="String">zinc finger protein 608 [Source:HGNC Symbol;Acc:HGNC:29238]</Data></Cell>
    <Cell><Data ss:Type="String">GO:0005488,GO:0043167,GO:0043169,GO:0046872,GO:0003674</Data></Cell>
    <Cell><Data ss:Type="String">binding,ion binding,cation binding,metal ion binding,molecular_function</Data></Cell>
    <Cell><Data ss:Type="String">&#45;-</Data></Cell>
    <Cell><Data ss:Type="String">&#45;-</Data></Cell>
   </Row>
  </Table>
  <WorksheetOptions xmlns="urn:schemas-microsoft-com:office:excel">
   <PageSetup>
    <Header x:Margin="0.3"/>
    <Footer x:Margin="0.3"/>
    <PageMargins x:Bottom="0.75" x:Left="0.7" x:Right="0.7" x:Top="0.75"/>
   </PageSetup>
   <Unsynced/>
   <Selected/>
   <Panes>
    <Pane>
     <Number>3</Number>
     <ActiveRow>7</ActiveRow>
     <ActiveCol>1</ActiveCol>
    </Pane>
   </Panes>
   <ProtectObjects>False</ProtectObjects>
   <ProtectScenarios>False</ProtectScenarios>
  </WorksheetOptions>
 </Worksheet>
 <Worksheet ss:Name="Sheet2">
  <Table ss:ExpandedColumnCount="1" ss:ExpandedRowCount="1" x:FullColumns="1" x:FullRows="1" ss:DefaultColumnWidth="54" ss:DefaultRowHeight="13.5">
   <Row ss:AutoFitHeight="0"/>
  </Table>
  <WorksheetOptions xmlns="urn:schemas-microsoft-com:office:excel">
   <PageSetup>
    <Header x:Margin="0.3"/>
    <Footer x:Margin="0.3"/>
    <PageMargins x:Bottom="0.75" x:Left="0.7" x:Right="0.7" x:Top="0.75"/>
   </PageSetup>
   <Unsynced/>
   <ProtectObjects>False</ProtectObjects>
   <ProtectScenarios>False</ProtectScenarios>
  </WorksheetOptions>
 </Worksheet>
 <Worksheet ss:Name="Sheet3">
  <Table ss:ExpandedColumnCount="1" ss:ExpandedRowCount="1" x:FullColumns="1" x:FullRows="1" ss:DefaultColumnWidth="54" ss:DefaultRowHeight="13.5">
   <Row ss:AutoFitHeight="0"/>
  </Table>
  <WorksheetOptions xmlns="urn:schemas-microsoft-com:office:excel">
   <PageSetup>
    <Header x:Margin="0.3"/>
    <Footer x:Margin="0.3"/>
    <PageMargins x:Bottom="0.75" x:Left="0.7" x:Right="0.7" x:Top="0.75"/>
   </PageSetup>
   <Unsynced/>
   <ProtectObjects>False</ProtectObjects>
   <ProtectScenarios>False</ProtectScenarios>
  </WorksheetOptions>
 </Worksheet>
</Workbook>
